# Supplementary material for: Canonical ETI‐Dependent and ‐Independent Pathways Mediate Autoimmunity Caused by Loss of CBP60b Clade Function
Source: Mol Plant Pathol. 2026 Jul 11;27(7):e70318. doi: 10.1111/mpp.70318 (PMC13354941; doi:10.1111/mpp.70318)
Supplement: Supplementary file 9 — Table S1: Oligonucleotides used in this study. [file MPP-27-e70318-s009.xlsx]

## Sheet: Sheet1
Supplemental Table S1. Oligos used in this study.
Application	Oligo Name	Oligo No.	5' - 3' sequences	source
Characterization of mutants by genotyping PCRs or sequencing	cbp60b-F	ZP5197	AAATCTCTGACTTTGGTTATCT	(Li et al., 2021)
	cbp60b-R	ZP5655	CTAAATGAGTTATCATCAATCAAGCATA	(Li et al., 2021)
	SAIL BP	ZP4	GCTTCCTATTATATCTTCCCAAATTACCAATACA	(Li et al., 2021)
	GABI-KAT LB	ZP8	ATATTGACCATCATACTCATTGC	(Li et al., 2021)
	cbp60b-7-F	W289	TTGTAGCCTTTGCTTAGATATTAG	(Li et al., 2024)
	cbp60b-7-R	W290	AACTAAAAGAAGTAAACACCAGAT	(Li et al., 2024)
	cbp60c-c1-F	ZP6942	CACCATGCAGACGAGGTATATGGAGAG	(Li et al., 2024)
	cbp60c-c1-R	ZP7563	AACCTCCAGACCTCATCATCC	(Li et al., 2024)
	cbp60d-c1-F	ZP6936	CACCATGAAGAGGAATTTCGAGAGGA	(Li et al., 2024)
	cbp60d-c1-R	ZP6937	CAATCTTCTCTAACCTCCACACCT	(Li et al., 2024)
	cbp60e-c1-F	ZP6938	CACCATGAACAAGCGAGGATACGAAT	(Li et al., 2024)
	cbp60e-c1-R	ZP6939	TTCTCCCACATTCTATTCGACAT	(Li et al., 2024)
	cbp60f-c1-F	ZP6940	CACCATGGAAAATTCTATGAACAACAGAGG	(Li et al., 2024)
	cbp60f-c1-R	ZP6941	TGCGGATCCTTCATGAGTATC	(Li et al., 2024)
	eds1-c1-F	ZP10510	ATCTTCCCATAAATTAACAGAGTAG	(Li et al., 2021)
	eds1-c1-R	ZP10511	GAATTAGAGACCATTCTTGTTCATC	(Li et al., 2021)
	pad4-c1-F	ZP10672	ATATTTACAACTTCATAAACATCATC	(Li et al., 2021)
	pad4-c1-R	ZP10673	TTATTATCTATTGTCTATTGCCTATT	(Li et al., 2021)
	ndr1-c1-F	ZP10520	AAAATCTTATAACATCATCTTCTTCAT	(Li et al., 2021)
	ndr1-c1-R	ZP10365	CTTCAACATCAGCTCCAACTTC	(Li et al., 2021)
	cbp60g-F	ZP9400	CACCATGAAGATTCGGAACAGCCCTA	(Li et al., 2021)
	cbp60g-R	ZP9454	GAGTTATCCGAGAAAGCTATATCT	(Li et al., 2021)
	sard1-F	ZP9451	GAGAATTAGAATTTCATACTTACCAT	(Li et al., 2021)
	sard1-R	ZP9452	ATCTCTTTCTTTGATGATGTTACT	(Li et al., 2021)
	sid2-c-F	ZP10508	TTAGTCCTCGAAATCTAATTTAACA	This paper
	sid2-c -R	ZP10509	TTAATCATCTCTAAAGCCTTCTCTA	This paper
	fmo1-c -F	ZP11195	GCTGGTGTTAGCGGATTAGC	This paper
	fmo1-c -R	ZP11267	CCACTGAGGAGAGTAGAAGCTTC	This paper
	rmg1-c1-F	W53	ATGGCATCTTCTTCTTCAAACTCTTG	This paper
	rmg1-c1 -R	W261	AATGCAAGCATTATATATGTCTGACC	This paper
	tn2-c1-F	W49	ATGTATTCATCATCGTCTTCTTCTTCAG	This paper
	tn2-c1 -R	W70	CTAGAGCTGATCTTCCATTACCTC	This paper
	at3g04220-c1 -F	W66	GATATGCATGCAAAATCTTATGATGTG	This paper
	at3g04220-c1 -R	W67	TAGAATGCTCTCAATTTTTCCGTCAA	This paper
	at5g38340-c1 -F	W68	TTGCTAGGGATAATGAAGCGAG	This paper
	at5g38340-c1 -R	W69	GCATCAAGGCGAGTCTTTAACC	This paper
	at5g46260-c1 -F	W270	ATTCTCCTCTAATTTCCTTCTTACAA	This paper
	at5g46260-c1 -R	W271	ATATACCAACCATCTTCACTTCCTTA	This paper
	at5g66630-c1 -F	W15	ATGGAGAGATTGGTTCCGATTT	This paper
	at5g66630-c1 -R	W174	TTGTAGCAAGGACTCTTCCTC	This paper
	at1g58390-c1 -F	W107	TTTAAGAAGGAGCCCTTCACCATGGCTGGAGAACTTGTGTCG	This paper
	at1g58390-c1 -R	W111	TAGACCACCCATCCCGGTT	This paper
	at1g12210-c1 -F	W272	CTCGCTCTCCTTATTTTGAGATATG	This paper
	at1g12210-c1 -R	W273	TATATCATCCAACAACAACACAAAT	This paper
	soc3-c1 -F	W145	TTTAAGAAGGAGCCCTTCACCATGGTGTCCTCCTCTGCACC	This paper
	soc3-c1 -R	W149	AATTCCTCCCATTCCCCAGATTC	This paper
	at5g18350-c1 -F	W274	AAAGAAAACTCAAATTCTCAACAAG	This paper
	at5g18350-c1 -R	W275	GTAGGTTAGTCTGATATCGTCTATA	This paper
	at1g64070-c1 -F	W276	TTTTATCGTTACCCTAATCTCATGG	This paper
	at1g64070-c1 -R	W277	AACCATCTTAACTTCATCATTATCTAA	This paper
Plasmid constructions	RMG1 -F	W53	TTTAAGAAGGAGCCCTTCACCATGGCATCTTCTTCTTCAAACTCTTG	This paper
	RMG1 -R	W54	GGGTCGGCGCGCCCACCCTTTTATCTTGTCCAGGGCTTTAGACA	This paper
	RMG1 DN -R	W55	AACGCCTGCAGGACCC	This paper
	RMG1 DN -F	W56	ATGGGGTCCTGCAGGCGTTGCTGCGACTACCATAGCTAGAGCTTTATATAACCAA	This paper
	TN2 -F	W49	TTTAAGAAGGAGCCCTTCACCATGTATTCATCATCGTCTTCTTCTTCAG	This paper
	TN2 -R	W50	GGGTCGGCGCGCCCACCCTTTCAAGAAGATTCAGTCCCGGATATA	This paper
	TN2 DN -R	W51	ATTACCTCCTCTTGCCCAAATTC	This paper
	TN2 DN -F	W52	TTTGGGCAAGAGGAGGTAATGCGGCTGCCGCTCTAGCTAGATACGTTTATCAAAAGA	This paper
	AT3G04220 -F	W57	TTTAAGAAGGAGCCCTTCACCATGGATTCTTCTTTTTTACTCGAAACTG	This paper
	AT3G04220 -R	W58	GGGTCGGCGCGCCCACCCTTTTAGCATTTATAAAACTTCAATCTCTTGAGA	This paper
	AT3G04220 DN -R	W59	CAACCCCAGGAGGACCC	This paper
	AT3G04220 DN-F	W60	TGGGGTCCTCCTGGGGTTGCCGCTACCACCATTGCTAGATCTTTATATAATCA	This paper
	AT5G38340 -F	W101	TTTAAGAAGGAGCCCTTCACCATGGATTCTTCTTTTCTCTCTAGTTTTTG	This paper
	AT5G38340 -R	W102	GGGTCGGCGCGCCCACCCTTTTAGAGTTGGAGTACTCCACATTCT	This paper
	AT5G38340 DN -R	W105	AATCCCAGAAGGACCCCAA	This paper
	AT5G38340 DN -F	W106	TTGGGGTCCTTCTGGGATTGCGGCTACCACCATTGCAAGAGTCTTATATAA	This paper
	AT1G58390 -F	W107	TTTAAGAAGGAGCCCTTCACCATGGCTGGAGAACTTGTGTCG	This paper
	AT1G58390 -R	W108	GGGTCGGCGCGCCCACCCTTTCATTTGAGGTAGCCTCCTATGAATTC	This paper
	AT1G58390 DN -R	W111	TAGACCACCCATCCCGGTT	This paper
	AT1G58390 DN -F	W112	TAACCGGGATGGGTGGTCTAGCTGCAACCACACTTGCTAGACAGGTTT	This paper
	CBP60gD252N -F	W1481a	ATCGCGAAAAATGGAGTTTCGGCAACGCG	This paper
	CBP60gD252N -R	W1482a	AAACTCCATTTTTCGCGATTTTCTCTAGTCTCCAAAC	This paper
	SARD1D259N -F	W1649	GATAGGCAAAAATGGGGCCTTTCACAAGAAG	This paper
	SARD1D259N -R	W1650	AGGCCCCATtTTTGCCTATCTTCTCTAGCCG	This paper
	CBP60aD241N -F	W1736	GATAGGGAAAAATGGAGCATTTC	This paper
	CBP60aD241N -R	W1737	GAAATGCTCCATTTTTCCCTATC	This paper
Generating CIRSPR/Cas9-constructs	DT1-BsF for SID2	ZP10120	ATATATGGTCTCGATTGGCAAATCGGAGCAATTGATGTT	This paper
	DT1-F0 for SID2	ZP10121	TGGCAAATCGGAGCAATTGATGTTTTAGAGCTAGAAATAGC	This paper
	DT1-BsF for FMO1	ZP11263	ATATATGGTCTCGATTGGGGAAGTTGCTGTTCAGATGTT	This paper
	DT1-F0 for FMO1	ZP11264	TGGGGAAGTTGCTGTTCAGATGTTTTAGAGCTAGAAATAGC	This paper
	DT2-R0 for FMO1	ZP11265	AACACTTTCCATGGCCCAATAACAATCTCTTAGTCGACTCTAC	This paper
	DT2-BsR for FMO1	ZP11266	ATTATTGGTCTCGAAACACTTTCCATGGCCCAATAACAA	This paper
	DT2-R0 for SOC3	W143	AACACCATTATAGCCTCATCAACAATCTCTTAGTCGACTCTAC	This paper
	DT2-BsR for SOC3	W144	ATTATTGGTCTCGAAACACCATTATAGCCTCATCAACAA	This paper
	DT1-BsF for AT5G38340	W33	ATATATGGTCTCGATTGTTTGACGATTTGATTGGGAGTT	This paper
	DT1-F0 for AT5G38340	W34	TGTTTGACGATTTGATTGGGAGTTTTAGAGCTAGAAATAGC	This paper
	DT2-R0 for AT3G04220	W35	AACGGGAGTCGGATTATCATCACAATCTCTTAGTCGACTCTAC	This paper
	DT2-BsR for AT3G04220	W36	ATTATTGGTCTCGAAACGGGAGTCGGATTATCATCACAA	This paper
	DT1-BsF for AT5G46260	W248	ATATATGGTCTCGATTGACAAGCCATCAAGGAATCGGTT	This paper
	DT1-F0 for AT5G46260	W249	TGACAAGCCATCAAGGAATCGGTTTTAGAGCTAGAAATAGC	This paper
	DT2-R0 for AT1G12210	W250	AACTCCTTGCACGTCATCTCGCCAATCTCTTAGTCGACTCTAC	This paper
	DT2-BsR for AT1G12210	W251	ATTATTGGTCTCGAAACTCCTTGCACGTCATCTCGCCAA	This paper
	DT1-BsF for AT1G17615	W37	ATATATGGTCTCGATTGTGAACTCCAGAGTGGTCGTGTT	This paper
	DT1-F0 for AT1G17615	W38	TGTGAACTCCAGAGTGGTCGTGTTTTAGAGCTAGAAATAGC	This paper
	DT2-R0 for RMG1	W192	AACCAATTGCGGTAGATAGCTTCAATCTCTTAGTCGACTCTAC	This paper
	DT2-BsR for RMG1	W193	ATTATTGGTCTCGAAACCAATTGCGGTAGATAGCTTCAA	This paper
	DT1-BsF for AT5G66630	W87	ATATATGGTCTCGATTGGTTACAGCTTATTCAGCATGTT	This paper
	DT1-F0 for AT5G66630	W88	TGGTTACAGCTTATTCAGCATGTTTTAGAGCTAGAAATAGC	This paper
	DT2-R0 for AT1G58390	W89	AACCGTACGTATGCCTCCAACACAATCTCTTAGTCGACTCTAC	This paper
	DT2-BsR for AT1G58390	W90	ATTATTGGTCTCGAAACCGTACGTATGCCTCCAACACAA	This paper
	DT1-BsF for AT5G18350	W252	ATATATGGTCTCGATTGGAATTACGCTTCGTCGACCGTT	This paper
	DT1-F0 for AT5G18350	W253	TGGAATTACGCTTCGTCGACCGTTTTAGAGCTAGAAATAGC	This paper
	DT2-R0 for AT1G64070	W254	AACCGATTCTCTAATCGCTTGACAATCTCTTAGTCGACTCTAC	This paper
	DT2-BsR for AT1G64070	W255	ATTATTGGTCTCGAAACCGATTCTCTAATCGCTTGACAA
RT-qPCRs	GAPDH-F	ZP687	TGAAATCAAAAAGCTATCAAGG	(Li et al., 2021)
	GAPDH-R	ZP688	CATCATCCTCGGTGTATCCAA	(Li et al., 2021)
	SID2-F	ZP2319	GAGACTTACGAAGGAAGATGATGAG	(Li et al., 2021)
	SID2-R	ZP2320	TGATCCCGACTGCAAATTCACTCTC	(Li et al., 2021)
	PR1-F	ZP1583	GTGCCAAAGTGAGGTGTAACAA	(Li et al., 2021)
	PR1-R	ZP1584	CGTGTGTATGCATGATCACATC	(Li et al., 2021)
	PR2-F	ZP3157	TACGGGATGCTAGGCGATACC	(Li et al., 2021)
	PR2-R	ZP3158	CTGGAGGCGAGACGTTCAAGAT	(Li et al., 2021)
	AT5G66630-F	W15	ATGGAGAGATTGGTTCCGATTT	This paper
	AT5G66630-R	W16	AGAACCTTTAGCTCACTCGTAC	This paper
	AT1G58390-F	W13	AATAAGTGGGAAGAGTGGCTAG	This paper
	AT1G58390-R	W14	CCCAACATCACAAGCTCTAAAG	This paper
	TN2-F	W1	TTTCAAAGACGACGTTGAACTC	This paper
	TN2-R	W2	TTCCTAAACTGTTTAGCGACCT	This paper
	RMG1-F	W7	TACAACTCTTGCTGGTCATCTT	This paper
	RMG1-R	W8	CAAGTCGACTTTTTAGCGTAGG	This paper
	AT5G38340-F	W23	TGCTTTAGATTTCTTGGATGCG	This paper
	AT5G38340-R	W24	CAACCAAAAACTGACGCTTTTC	This paper
	AT3G04220-F	W19	GAAAATGGGATAACGAATCGGG	This paper
	AT3G04220-R	W20	CAGTTGAAATTTGTCCGAGTGT	This paper
	AT5G46260-F	W25	CTTAAACTATTGTGCTGGTCCG	This paper
	AT5G46260-R	W26	TTGAGCGTGACAAGGTTTTTAG	This paper
	AT1G12210-F	W226	ACATTTGAAACTGGAAAGGACG	This paper
	AT1G12210-R	W227	AAACCTGACGAGATATCTGTGG	This paper
	SOC3 -F	W79	TCAGGGATCCTATGGAAATTCG	This paper
	SOC3 -R	W80	AGGTCATATCACACGTGTGTAG	This paper
	AT5G18350-F	W240	GACGTGGATCATTTAGAGCAAC	This paper
	AT5G18350-R	W241	CTGTAGAGCATCATCCTTACGT	This paper
	AT1G64070-F	W242	AAGACGTGTAAAGATACGGTGT	This paper
	AT1G64070-R	W243	ACACAGATGTTTCGTTCGAATC	This paper
	CBP60g-F	ZP9892	TTTTGGATGTAGAGACCAACGA	(Li et al., 2021)
	CBP60g-R	ZP9893	CATGTTTTCTTTGAGACCCCTG	(Li et al., 2021)
	SARD1-F	ZP9894	GCACTTATCGATGGTCATGTTC	(Li et al., 2021)
	SARD1-R	ZP9895	GTTCGCCCACTTCTAAAAAGTT	(Li et al., 2021)
	FMO1-F	ZP9167	CTCTTCTGCGTGCCGTAGTTT	(Li et al., 2021)
	FMO1-R	ZP9168	TCCCTTTATCCGCTTCCTCAA	(Li et al., 2021)
	BKK1-F	ZP9101	CTACTATTCAATTTCACTCTCAGA	(Li et al., 2021)
	BKK1-R	ZP9102	CGAGTAACTTTATTCTCAGGATTG	(Li et al., 2021)
References
Li, L.-S., Ying, J., Li, E., Ma, T., Li, M., Gong, L.-M., et al. (2021) Arabidopsis CBP60b is a central transcriptional activator of immunity. Plant Physiol, 186, 1645-1659.
Li, L. S., Yang, Y. Y., Chen, Y. X., Yu, F., Hao, G. J., Yin, G. M., et al. (2024) CBP60b clade proteins are prototypical transcription factors mediating immunity. Plant Physiol, 196, 1489-1501.
