# Supplementary material for: Canonical ETI‐Dependent and ‐Independent Pathways Mediate Autoimmunity Caused by Loss of CBP60b Clade Function
Source: Mol Plant Pathol. 2026 Jul 11;27(7):e70318. doi: 10.1111/mpp.70318 (PMC13354941; doi:10.1111/mpp.70318)
Supplement: Supplementary file 10 — Table S2: DEG_combinded_nofiltered. [file MPP-27-e70318-s006.xlsx]

## Sheet: DEG_combinded_nofiltered
id	octuple-vs-WT-all.gene_FC	octuple-vs-WT-all.gene_qValue	octuple-vs-WT-all.gene_Regulation	octuple-vs-triple-all.gene_FC	octuple-vs-triple-all.gene_qValue	octuple-vs-triple-all.gene_Regulation	quintuple-vs-WT-all.gene_FC	quintuple-vs-WT-all.gene_qValue	quintuple-vs-WT-all.gene_Regulation	WT-1	WT-2	WT-3	octuple-1	octuple-2	octuple-3	quintuple-1	quintuple-2	quintuple-3	triple-1	triple-2	triple-3	gene_symbol	gene_Dbxref	description	product	TF_Family	GO_id	GO_term	pathway	pathway_description
AT1G01190	0.244166	4.57e-10	Down	0.19973	6.6e-10	Down	0.151932	7.69e-10	Down	7.0353	8.07726	6.44597	1.91268	2.11451	1.3544	1.75616	1.39173	0.720836	8.146	11.36	6.959	CYP78A8	Araport:AT1G01190,TAIR:AT1G01190,GeneID:839233	member of CYP78A	cytochrome P450, family 78, subfamily A, polypeptide 8		GO:0005506,GO:0016020,GO:0016021,GO:0016709,GO:0020037,GO:0040008,GO:0048316	iron ion binding|membrane|integral component of membrane|oxidoreductase activity, acting on paired donors, with incorporation or reduction of molecular oxygen, NAD(P)H as one donor, and incorporation of one atom of oxygen|heme binding|regulation of growth|seed development
AT1G02800	0.47734	0.000483737	Down	0.448246	0.000331946	Down	0.0010282	4.64e-15	Down	1.76111	1.85253	2.59639	0.912232	0.891655	1.23896	0	0	0	1.87012	2.36496	2.36758	CEL2	Araport:AT1G02800,TAIR:AT1G02800,GeneID:839385	Encodes a protein with similarity to endo-1,4-b-glucanases and is a member of Glycoside Hydrolase Family 9. CEL2 is induced by nemotodes and is expressed in syncitia induced by Heterodera schachtii.May be involved in the development and function of syncitia.	cellulase 2		GO:0005576,GO:0007389,GO:0008810,GO:0009624,GO:0030245,GO:0071555	extracellular region|pattern specification process|cellulase activity|response to nematode|cellulose catabolic process|cell wall organization
AT1G04660	0.137837	6.45e-05	Down	0.137795	0.000170895	Down	0.0017302	1.26e-12	Down	1.28549	1.43473	2.07166	0.0985656	0.128456	0.465862	0	0	0	1.0341	1.97935	1.74688	T1G11.8	Araport:AT1G04660,TAIR:AT1G04660,GeneID:839454		glycine-rich protein
AT1G07710	0.163057	0.00863132	Down	0.189981	0.0603006		0.392072	0.111858		0.288793	0.215406	0.371655	0.0853645	0.0357596	0.0238503	0.0955042	0.25465	0.0512624	0.330886	0.264967	0.151082	F24B9.19	Araport:AT1G07710,TAIR:AT1G07710,GeneID:837285		Ankyrin repeat family protein		GO:0005783,GO:0005886,GO:0016021	endoplasmic reticulum|plasma membrane|integral component of membrane
AT1G08730	0.296366	0.0113752	Down	0.394913	0.139032		0.00790033	3.86e-07	Down	0.12966	0.230107	0.17341	0.043424	0.0679112	0.050956	0	0.00477244	0	0.164951	0.0943498	0.147944	XIC	Araport:AT1G08730,TAIR:AT1G08730,GeneID:837394	Class XI myosin gene	Myosin family protein with Dil domain-containing protein		GO:0000146,GO:0003774,GO:0003779,GO:0005516,GO:0005524,GO:0007015,GO:0009860,GO:0016459,GO:0030048,GO:0051640	microfilament motor activity|motor activity|actin binding|calmodulin binding|ATP binding|actin filament organization|pollen tube growth|myosin complex|actin filament-based movement|organelle localization
AT1G09420	0.255244	5.2e-18	Down	0.813014	0.789865		0.989413	0.956613		7.87432	8.19988	12.6543	2.60742	2.35796	2.48951	11.5651	10.7179	11.446	3.57636	3.41661	1.91826	G6PD4	Araport:AT1G09420,TAIR:AT1G09420,GeneID:837465	Encodes a protein similar to glucose-6-phosphate dehydrogenase but, based on amino acid differences in the active site and lack of activity, does not encode a functional G6PDH. The amino acid sequence for the consensus sequence of the G6PDH active site (DHYLGKE) differs in three places in this protein. gc exon splice site at 20574 is based on protein alignment, and is not confirmed experimentally.	glucose-6-phosphate dehydrogenase 4		GO:0004345,GO:0006006,GO:0006098,GO:0009507,GO:0050661	glucose-6-phosphate dehydrogenase activity|glucose metabolic process|pentose-phosphate shunt|chloroplast|NADP binding	path:ath00030,path:ath00480	Pentose phosphate pathway|Glutathione metabolism
AT1G11112	0.171587	0.00509794	Down	0.250756	0.0585234		0.0139799	1.2e-06	Down	1.15022	0.711075	2.09413	0.0905773	0.324625	0.265721	0	0.0331825	0.0317291	0.557065	1.10329	0.997472	AT1G11112	Araport:AT1G11112,TAIR:AT1G11112,GeneID:6240255		hypothetical protein
AT1G11600	0.408243	0.000157971	Down	0.41474	0.0295006	Down	0.00153115	7.98e-32	Down	7.63794	8.25788	12.4483	2.72989	3.97926	5.15329	0.0398366	0	0.0124732	4.54726	10.7023	12.6214	CYP77B1	Araport:AT1G11600,TAIR:AT1G11600,GeneID:837704	member of CYP77B	cytochrome P450, family 77, subfamily B, polypeptide 1		GO:0005506,GO:0016020,GO:0016709,GO:0020037	iron ion binding|membrane|oxidoreductase activity, acting on paired donors, with incorporation or reduction of molecular oxygen, NAD(P)H as one donor, and incorporation of one atom of oxygen|heme binding
AT1G12080	0.320937	0.00209838	Down	0.476708	0.091854		0.000218045	2.01e-21	Down	16.7121	15.3349	32.0945	4.1196	5.74472	11.3603	0	0	0	11.595	10.8767	20.6985	F12F1.4	Araport:AT1G12080,TAIR:AT1G12080,GeneID:837760		Vacuolar calcium-binding protein-like protein
AT1G12340	0.0649313	7.26e-06	Down	0.34663	0.390942		0.0240421	1.31e-05	Down	1.10363	1.5608	4.21505	0.20746	0.135187	0.101435	0	0.190005	0	0.525375	0.443931	0.285579	F5O11.7	Araport:AT1G12340,TAIR:AT1G12340,GeneID:837788		Cornichon family protein		GO:0016021,GO:0016192	integral component of membrane|vesicle-mediated transport
AT1G12570	0.424712	8.31e-05	Down	0.449269	0.00166285	Down	0.00505675	1.52e-24	Down	4.18359	2.89367	3.586	1.71602	1.60019	1.31158	0	0.0650332	0	3.09335	2.62982	4.52073	F5O11.31	Araport:AT1G12570,TAIR:AT1G12570,GeneID:837814		Glucose-methanol-choline (GMC) oxidoreductase family protein		GO:0005576,GO:0007267,GO:0009553,GO:0010430,GO:0016614,GO:0046593,GO:0050660	extracellular region|cell-cell signaling|embryo sac development|fatty acid omega-oxidation|oxidoreductase activity, acting on CH-OH group of donors|mandelonitrile lyase activity|flavin adenine dinucleotide binding
AT1G14430	0.495722	0.000331435	Down	0.392221	1.94e-14	Down	0.0333537	2.87e-22	Down	6.20038	5.84388	4.53874	2.64922	2.81795	3.05867	0.0747201	0.354773	0.245652	6.70491	6.69495	7.91796	F14L17.20	Araport:AT1G14430,TAIR:AT1G14430,GeneID:838005		glyoxal oxidase-related protein		GO:0004031,GO:0005576,GO:0007275,GO:0102797,GO:0102798	aldehyde oxidase activity|extracellular region|multicellular organism development|geranial:oxygen oxidoreductase activity|heptaldehyde:oxygen oxidoreductase activity
AT1G18193	0.0245678	0.025817	Down				0.00669763	0.000248324	Down	0.219691	0.471107	3.53162	0	0	0.104324	0	0	0	0	0.210727	0	AT1G18193	Araport:AT1G18193,GeneID:28717247		hypothetical protein
AT1G19550	0.0246243	6.61e-17	Down	2.45395	0.637859		0.0376721	1.85e-12	Down	12.2454	5.83539	26.864	0.471372	0.24809	0.390029	0.933024	0.278952	0.762096	0.0393531	0.107431	0.299477	F18O14.31	Araport:AT1G19550,TAIR:AT1G19550,GeneID:838542		Glutathione S-transferase family protein		GO:0004364,GO:0005244,GO:0005507,GO:0005739,GO:0005773,GO:0005777,GO:0005829,GO:0005886,GO:0006952,GO:0009507,GO:0009570,GO:0009610,GO:0009753,GO:0010043,GO:0010193,GO:0010731,GO:0034765,GO:0043903,GO:0045174,GO:0048046,GO:0070301,GO:0080151	glutathione transferase activity|voltage-gated ion channel activity|copper ion binding|mitochondrion|vacuole|peroxisome|cytosol|plasma membrane|defense response|chloroplast|chloroplast stroma|response to symbiotic fungus|response to jasmonic acid|response to zinc ion|response to ozone|protein glutathionylation|regulation of ion transmembrane transport|regulation of symbiosis, encompassing mutuali…	path:ath00053,path:ath00480	Ascorbate and aldarate metabolism|Glutathione metabolism
AT1G19830	0.297391	0.0114555	Down	0.304222	0.0179492	Down	0.00900433	6.11e-07	Down	1.11744	0.764619	1.14053	0.222624	0.244802	0.46261	0	0	0.0292443	0.966474	0.961919	1.03428	F14P1.18	Araport:AT1G19830,TAIR:AT1G19830,GeneID:838570		SAUR-like auxin-responsive protein family		GO:0009734,GO:0040008	auxin-activated signaling pathway|regulation of growth	path:ath04075	Plant hormone signal transduction
AT1G21550	0.160548	9.88e-07	Down	0.152343	1.24e-07	Down	0.771235	0.62265		4.06378	5.47731	2.99423	0.420374	0.570683	1.14187	6.63654	1.28335	3.70595	5.75371	2.79086	5.03921	F24J8.15	Araport:AT1G21550,TAIR:AT1G21550,GeneID:838756		Calcium-binding EF-hand family protein		GO:0005509	calcium ion binding	path:ath04626	Plant-pathogen interaction
AT1G27565	0.0116415	2.03e-05	Down				0.00585061	3.97e-07	Down	0.923553	3.38882	3.20497	0	0.0876746	0	0	0	0.0471316	0.194702	0	0	AT1G27565	Araport:AT1G27565,TAIR:AT1G27565,GeneID:5007731		hypothetical protein
AT1G33930	0.414864	0.00789127	Down	0.431378	0.035326	Down	0.00189926	1.98e-12	Down	1.3053	1.46559	1.82503	0.416792	0.678984	0.866089	0	0	0	1.77172	1.11483	1.55984	T3M13.5	Araport:AT1G33930,TAIR:AT1G33930,GeneID:840290		P-loop containing nucleoside triphosphate hydrolases superfamily protein		GO:0005525	GTP binding
AT1G34060	0.196849	0.0297143	Down	0.189127	0.00383713	Down	0.779885	0.688571		7.51714	7.81569	0.962546	1.73893	0.583868	1.10335	5.3315	6.34615	3.90596	9.6814	6.12232	1.61713	F12G12.12	Araport:AT1G34060,TAIR:AT1G34060,GeneID:840303		Pyridoxal phosphate (PLP)-dependent transferases superfamily protein		GO:0008483,GO:0016021,GO:0016846	transaminase activity|integral component of membrane|carbon-sulfur lyase activity
AT1G34245	0.468354	0.00101345	Down	0.462768	0.00524254	Down	0.0046091	2.56e-12	Down	3.13066	3.55859	4.30932	1.39476	1.74502	2.15497	0.0312086	0.0306577	0	3.3	4.24266	3.57111	EPF2	Araport:AT1G34245,TAIR:AT1G34245,GeneID:840324	Encodes a secretory peptide EPF2 expressed in proliferating cells of the stomatal lineage, known as meristemoids, and in guard mother cells, the progenitors of stomata. Controls asymmetric cell divisions during stomatal development. EPF2 is related to EPF1, also involved in stomatal development. Its transcript levels change after inducing MUTE expression in a mute background.	Putative membrane lipoprotein		GO:0005576,GO:0010052,GO:0010374,GO:0019901,GO:0090626,GO:2000122	extracellular region|guard cell differentiation|stomatal complex development|protein kinase binding|plant epidermis morphogenesis|negative regulation of stomatal complex development	path:ath04016	MAPK signaling pathway - plant
AT1G50290	0.471072	0.0016912	Down	0.893891	0.844528		0.468078	0.00444035	Down	9.78153	7.76457	14.9889	5.53104	5.13096	4.83276	6.70368	6.72608	4.35941	5.78063	5.589	5.65743	F14I3.24	Araport:AT1G50290,TAIR:AT1G50290,GeneID:841451		hypothetical protein
AT1G51355	0.227953	0.0136897	Down	0.293797	0.230441		0.118319	0.000205174	Down	0.537303	0.690207	0.548405	0.136133	0.0665311	0.221869	0.152303	0.0748073	0.0238436	0.196997	0.560197	0.632453	AT1G51355	Araport:AT1G51355,TAIR:AT1G51355,GeneID:841559		cyclin-dependent kinase inhibitor SMR3-like protein		GO:0004860,GO:0005634,GO:0007049,GO:0045786,GO:0045839	protein kinase inhibitor activity|nucleus|cell cycle|negative regulation of cell cycle|negative regulation of mitotic nuclear division
AT1G53690	0.251531	0.00475552	Down	0.232905	0.000807206	Down	0.0130687	1.78e-08	Down	2.66935	2.97361	1.37995	0.808066	0.362009	0.691416	0.113006	0	0	2.55795	3.3585	1.77279	F22G10.4	Araport:AT1G53690,TAIR:AT1G53690,GeneID:841806	Protein of unknown function that is homologous to At5g41010, which encodes a non-catalytic subunit common to nuclear DNA-dependent RNA polymerases II, IV and V; homologous to budding yeast RPB12.	DNA directed RNA polymerase, 7 kDa subunit		GO:0003677,GO:0003899,GO:0005665,GO:0005666,GO:0005736,GO:0006360,GO:0006366,GO:0006383,GO:0009860,GO:0046872	DNA binding|DNA-directed 5'-3' RNA polymerase activity|RNA polymerase II, core complex|RNA polymerase III complex|RNA polymerase I complex|transcription by RNA polymerase I|transcription by RNA polymerase II|transcription by RNA polymerase III|pollen tube growth|metal ion binding	path:ath00230,path:ath00240,path:ath03020	Purine metabolism|Pyrimidine metabolism|RNA polymerase
AT1G61710	0.121569	0.0270597	Down	0.163196	0.232264		0.344086	0.0471331	Down	0.255715	0.262462	0.220845	0.0191044	0.0186735	0.0560453	0.0641208	0.104982	0.140537	0.269547	0.0566035	0.236683	T13M11.7	Araport:AT1G61710,TAIR:AT1G61710,GeneID:842468		Cysteine/Histidine-rich C1 domain family protein
AT1G67260	0.0260783	4.26e-06	Down	0.0323916	8.71e-05	Down	0.0034307	2.47e-08	Down	0.458497	0.275988	1.02215	0.0117185	0.0114542	0.0229186	0	0	0	0.419706	0.162028	0.834785	TCP1	Araport:AT1G67260,TAIR:AT1G67260,GeneID:3767658	Encodes protein with TCP (TB1,CYC,PCF) domain which is likely to be involved in DNA binding and protein-protein interactions. Based on genome analysis, there is a 9-member gene family that possesses this domain in Arabidopsis. Orthologue of Antirrhinum gene CYCLOIDEA.	TCP family transcription factor	TCP	GO:0003677,GO:0003700,GO:0005634,GO:0009908,GO:0043565,GO:0048831,GO:2000032	DNA binding|DNA-binding transcription factor activity|nucleus|flower development|sequence-specific DNA binding|regulation of shoot system development|regulation of secondary shoot formation
AT1G70430	0.405204	0.000895796	Down	0.522775	0.0339401		0.0629081	3.66e-22	Down	1.86577	2.05804	2.87099	0.699079	0.764229	1.38522	0.236693	0.16175	0.106332	1.73708	1.59887	1.93729	F17O7.3	Araport:AT1G70430,TAIR:AT1G70430,GeneID:843379		Protein kinase superfamily protein		GO:0004674,GO:0005524,GO:0005737,GO:0005829,GO:0023014,GO:0031098,GO:0032147,GO:0046872,GO:1902456	protein serine/threonine kinase activity|ATP binding|cytoplasm|cytosol|signal transduction by protein phosphorylation|stress-activated protein kinase signaling cascade|activation of protein kinase activity|metal ion binding|regulation of stomatal opening
AT1G71920	0.00901712	1.84e-09	Down	0.599187	0.942733		0.00416293	2.94e-12	Down	4.50515	5.26847	0.71352	0	0.0737383	0.0245904	0.0281336	0	0.0264265	0	0.0745059	0.0908659	HISN6B	Araport:AT1G71920,TAIR:AT1G71920,GeneID:843523	Encodes a protein that is believed to act as a histidinol-phosphate transaminase involved in histidine biosynthesis. If the gene encoding the other protein shown to have this function, HISN6A (AT5G10330), is disrupted, a residual level of histidine biosynthesis continues, suggesting that HISN6B can somewhat compensate for the loss of HISN6A.	HISTIDINE BIOSYNTHESIS 6B		GO:0000105,GO:0004400,GO:0009507,GO:0030170	histidine biosynthetic process|histidinol-phosphate transaminase activity|chloroplast|pyridoxal phosphate binding	path:ath00340,path:ath00350,path:ath00360,path:ath00400,path:ath00960	Histidine metabolism|Tyrosine metabolism|Phenylalanine metabolism|Phenylalanine, tyrosine and tryptophan biosynthesis|Tropane, piperidine and pyridine alkaloid biosynthesis
AT1G71990	0.436492	7.6e-06	Down	0.977711	0.985601		0.144498	2.44e-24	Down	4.95448	5.51881	5.51513	1.99995	2.80733	2.33803	1.0767	0.925481	0.758524	2.15427	2.36132	2.68576	FUT13	Araport:AT1G71990,TAIR:AT1G71990,GeneID:843530	This gene encodes a Lewis-type alpha 1,4-fucosyltransferase	fucosyltransferase 13		GO:0006486,GO:0008417,GO:0010493,GO:0016021,GO:0032580,GO:0036065,GO:0046920,GO:0071555	protein glycosylation|fucosyltransferase activity|Lewis a epitope biosynthetic process|integral component of membrane|Golgi cisterna membrane|fucosylation|alpha-(1->3)-fucosyltransferase activity|cell wall organization
AT1G72416	0.473157	0.00726437	Down	0.532692	0.0110277		0.388694	0.000876269	Down	8.94144	8.37603	5.39591	3.40102	4.03435	3.71325	4.59924	3.13906	2.86276	8.79796	5.39708	6.40888	AT1G72416	Araport:AT1G72416,TAIR:AT1G72416,GeneID:3767688		Chaperone DnaJ-domain superfamily protein		GO:0005788	endoplasmic reticulum lumen
AT1G72910	0.318687	0.000891205	Down	0.614732	0.61534		0.684954	0.0280722		7.25764	6.54696	9.71736	2.23689	1.30932	4.31123	5.39803	5.48857	8.58294	4.89784	1.68258	5.80033	F3N23.11	Araport:AT1G72910,TAIR:AT1G72910,GeneID:843622		Toll-Interleukin-Resistance (TIR) domain-containing protein		GO:0005737,GO:0006952,GO:0007165,GO:0009506	cytoplasm|defense response|signal transduction|plasmodesma
AT1G72920	0.443939	0.0404126	Down	0.897721	0.925209		0.926035	0.885306		2.05181	4.5629	2.83217	1.23362	1.48406	1.63319	4.58635	4.38025	1.27646	1.95682	1.4995	1.27361	F3N23.12	Araport:AT1G72920,TAIR:AT1G72920,GeneID:843623		Toll-Interleukin-Resistance (TIR) domain family protein		GO:0005737,GO:0006952,GO:0007165,GO:0009506	cytoplasm|defense response|signal transduction|plasmodesma
AT1G75750	0.395603	0.00210223	Down	0.47652	0.0362792	Down	0.185643	1.29e-16	Down	292.043	337.895	225.546	79.0472	156.756	112.485	50.0834	75.8198	67.3889	166.174	303.389	249.283	GASA1	Araport:AT1G75750,TAIR:AT1G75750,GeneID:843908	GA-responsive GAST1 protein homolog regulated by BR and GA antagonistically. Possibly involved in cell elongation based on expression data	GAST1 protein homolog 1		GO:0005576,GO:0005618,GO:0009505,GO:0009737,GO:0009739,GO:0009740,GO:0009741,GO:0009826	extracellular region|cell wall|plant-type cell wall|response to abscisic acid|response to gibberellin|gibberellic acid mediated signaling pathway|response to brassinosteroid|unidimensional cell growth
AT1G78430	0.458227	6.68e-05	Down	0.430916	4.35e-07	Down	0.0569566	6.99e-32	Down	3.26013	2.84359	4.67929	1.5973	1.506	1.949	0.189773	0.233029	0.311951	3.5899	3.44821	4.43643	RIP4	Araport:AT1G78430,TAIR:AT1G78430,GeneID:844179	Encodes RIP4 (ROP interactive partner 4), a putative Rho protein effector, interacting specifically with the active form of ROPs (Rho proteins of plants).	ROP interactive partner 2
AT1G78450	0.202567	0.00731571	Down	0.217064	0.000204295	Down	0.00304173	1.2e-17	Down	6.30683	5.39315	25.1889	1.38002	1.82219	4.37993	0.0541734	0	0.0763295	10.0377	6.43209	17.3969	F3F9.4	Araport:AT1G78450,TAIR:AT1G78450,GeneID:844181		SOUL heme-binding family protein
AT1G80555	0.0544668	1.34e-09	Down	1.19257	0.978284		0.116129	2.39e-09	Down	1.69868	1.93641	3.19559	0.0646981	0.094858	0.221434	0.180957	0.39108	0.37395	0.105327	0.191691	0	AT1G80555	Araport:AT1G80555,TAIR:AT1G80555,GeneID:5007861		Isocitrate/isopropylmalate dehydrogenase family protein		GO:0000287,GO:0003862,GO:0009098,GO:0009507,GO:0009536,GO:0009570,GO:0009651,GO:0019761,GO:0051287	magnesium ion binding|3-isopropylmalate dehydrogenase activity|leucine biosynthetic process|chloroplast|plastid|chloroplast stroma|response to salt stress|glucosinolate biosynthetic process|NAD binding
AT1G80570	0.475233	0.0406172	Down	0.76784	0.815249		3.47061	1.08e-12	Up	0.658076	0.735331	0.694835	0.440786	0.269277	0.312501	2.82324	2.38586	3.57838	0.334877	0.489745	0.477826	T21F11.10	Araport:AT1G80570,TAIR:AT1G80570,GeneID:844396		RNI-like superfamily protein		GO:0006511,GO:0016567,GO:0019005,GO:0031146	ubiquitin-dependent protein catabolic process|protein ubiquitination|SCF ubiquitin ligase complex|SCF-dependent proteasomal ubiquitin-dependent protein catabolic process
AT2G10615	0.00442047	5.63e-06	Down				0.00418175	3.11e-07	Down	0.245532	1.08647	0.698114	0	0	0	0	0	0	0	0.0168224	0	AT2G10615	Araport:AT2G10615,GeneID:28718241		hypothetical protein
AT2G11270	0.103618	0.00159985	Down	7.85012	0.459914		0.0942576	5.67e-07	Down	2.09324	2.21668	4.45102	0.22589	0.607184	0.0552231	0.12636	0.496521	0.35608	0	0.0557731	0.0583027	T13H18.17	Araport:AT2G11270,TAIR:AT2G11270,GeneID:815597		citrate synthase-like protein		GO:0000932,GO:0003723,GO:0003729,GO:0004518,GO:0005618,GO:0005634,GO:0005635,GO:0005737,GO:0005783,GO:0005829,GO:0005886,GO:0006397,GO:0006401,GO:0006402,GO:0009507,GO:0009651,GO:0010372,GO:0010494,GO:0016442,GO:0031047,GO:0034605,GO:0046686,GO:0048471	P-body|RNA binding|mRNA binding|nuclease activity|cell wall|nucleus|nuclear envelope|cytoplasm|endoplasmic reticulum|cytosol|plasma membrane|mRNA processing|RNA catabolic process|mRNA catabolic process|chloroplast|response to salt stress|positive regulation of gibberellin biosynthetic process|cytoplasmic stress granule|RISC complex|gene silencing by RNA|cellular response to heat|response to cadmi…
AT2G13450	0.00564763	0.0200336	Down				0.00533546	0.00264178	Down	0.506326	0.87465	0	0	0	0	0	0	0	0	0	0	T26C18.4	Araport:AT2G13450,TAIR:AT2G13450,GeneID:815831		Ta11-like non-LTR retrotransposon
AT2G16490	0.00805307	8.95e-05	Down				0.00761332	5.01e-06	Down	0.494875	0.864696	0.364795	0	0	0	0	0	0	0	0	0	F1P15.13	Araport:AT2G16490,TAIR:AT2G16490,GeneID:816148		XH domain-containing protein		GO:0010569,GO:0080188	regulation of double-strand break repair via homologous recombination|RNA-directed DNA methylation
AT2G17920	0.00658183	0.0281176	Down				0.00621677	0.00376324	Down	0.513053	0.618412	0	0	0	0	0	0	0	0	0	0	T13L16.6	Araport:AT2G17920,TAIR:AT2G17920,GeneID:816302		nucleic acid binding / zinc ion binding protein
AT2G27010	0.0216077	0.0257688	Down				0.117795	0.0288338	Down	0.227938	0.42	0.0310197	0	0.0144257	0	0.0660465	0.0162202	0.0155098	0	0	0	CYP705A9	Araport:AT2G27010,TAIR:AT2G27010,GeneID:817243	member of CYP705A	cytochrome P450, family 705, subfamily A, polypeptide 9		GO:0005506,GO:0005783,GO:0009958,GO:0016020,GO:0016021,GO:0016709,GO:0020037,GO:0048364,GO:0051554,GO:0080003,GO:0080004	iron ion binding|endoplasmic reticulum|positive gravitropism|membrane|integral component of membrane|oxidoreductase activity, acting on paired donors, with incorporation or reduction of molecular oxygen, NAD(P)H as one donor, and incorporation of one atom of oxygen|heme binding|root development|flavonol metabolic process|thalianol metabolic process|thalian-diol desaturase activity
AT2G28780	0.326073	0.0335838	Down	0.276478	0.0273612	Down	0.032618	4.82e-09	Down	1.13771	0.695906	0.519948	0.371073	0.137021	0.298355	0.00922553	0.0090627	0.0779918	1.66463	0.602652	0.561879	F8N16.7	Araport:AT2G28780,TAIR:AT2G28780,GeneID:817427		P-hydroxybenzoic acid efflux pump subunit
AT2G36790	0.480606	0.00786448	Down	0.530575	0.0840612		0.292663	0.00115756	Down	2.16969	2.47334	1.7803	1.03297	0.83466	1.36029	0.862897	1.01417	0.347374	2.64581	1.46906	1.80585	UGT73C6	Araport:AT2G36790,TAIR:AT2G36790,GeneID:818251	The At2g36790 gene encodes a UDP-glucose:flavonol-3-O-glycoside-7-O-glucosyltransferase (UGT73C6)attaching a glucosyl residue to the 7-O-position of the flavonols kaempferol, quercetin and their 3-O-glycoside derivatives.	UDP-glucosyl transferase 73C6		GO:0008194,GO:0035251,GO:0043231,GO:0051555,GO:0080043,GO:0080044,GO:0080046	UDP-glycosyltransferase activity|UDP-glucosyltransferase activity|intracellular membrane-bounded organelle|flavonol biosynthetic process|quercetin 3-O-glucosyltransferase activity|quercetin 7-O-glucosyltransferase activity|quercetin 4'-O-glucosyltransferase activity	path:ath00944	Flavone and flavonol biosynthesis
AT2G36885	0.473659	0.000283596	Down	0.493705	0.00197707	Down	0.0881131	3.38e-26	Down	59.556	60.3764	96.5816	26.7372	35.6001	42.3897	9.82292	5.47939	7.18678	55.0201	60.9388	92.263	AT2G36885	Araport:AT2G36885,TAIR:AT2G36885,GeneID:818261		translation initiation factor
AT2G38170	0.103538	3.08e-56	Down	0.0980426	2.81e-51	Down	0.112219	4.19e-42	Down	255.743	204.048	182.647	22.7392	21.4266	24.8032	24.5248	28.9347	34.4476	283.887	213.095	189.121	CAX1	Araport:AT2G38170,TAIR:AT2G38170,GeneID:818395	Encodes a high affinity vacuolar calcium antiporter. The residue His 338 is critical to Ca2+ transport activity. Disruption of CAX1 reduces manganese and zinc of shoot tissue and results in a decrease in the activity of vacuolar V-type proton ATPase.	cation exchanger 1		GO:0005773,GO:0006816,GO:0006874,GO:0006882,GO:0009631,GO:0009651,GO:0009705,GO:0015369,GO:0016020,GO:0016021,GO:0030026,GO:0055062,GO:0070588	vacuole|calcium ion transport|cellular calcium ion homeostasis|cellular zinc ion homeostasis|cold acclimation|response to salt stress|plant-type vacuole membrane|calcium:proton antiporter activity|membrane|integral component of membrane|cellular manganese ion homeostasis|phosphate ion homeostasis|calcium ion transmembrane transport
AT2G38180	0.437694	0.000328967	Down	0.419226	0.00130631	Down	0.50485	0.00239434		10.4285	10.031	7.38027	4.66626	3.14237	4.9293	3.9634	6.329	6.93742	12.1444	10.3575	6.84762	F16M14.11	Araport:AT2G38180,TAIR:AT2G38180,GeneID:818396		SGNH hydrolase-type esterase superfamily protein		GO:0005576,GO:0016042,GO:0016788	extracellular region|lipid catabolic process|hydrolase activity, acting on ester bonds
AT2G40050	0.0652127	0.000339848	Down	0.610705	0.939271		0.280699	0.00907719	Down	0.284438	0.377169	0.214581	0.0240221	0.0234802	0.0117453	0.0537508	0.145206	0.100979	0	0.0237246	0.0744019	T28M21.21	Araport:AT2G40050,TAIR:AT2G40050,GeneID:818593		Cysteine/Histidine-rich C1 domain family protein
AT2G40955	0.020157	9.86e-05	Down	0.647199	0.940691		0.0615979	0.00023346	Down	1.12924	2.55723	0.108361	0	0.0366497	0.0458325	0.0419492	0.144231	0.108361	0.030521	0.0092578	0.0870992	T20B5.18	Araport:AT2G40955,TAIR:AT2G40955,GeneID:818695		hypothetical protein
AT2G41100	0.196852	0.00267511	Down	0.39279	0.331495		0.298157	0.00429069	Down	39.4709	33.3133	8.69747	8.99232	4.09349	3.71414	9.3708	11.1979	9.31663	26.219	12.9365	2.55491	TCH3	Araport:AT2G41100,TAIR:AT2G41100,GeneID:818709	encodes a calmodulin-like protein, with six potential calcium binding domains. Calcium binding shown by Ca(2+)-specific shift in electrophoretic mobility. Expression induced by touch and darkness. Expression may also be developmentally controlled. Expression in growing regions of roots, vascular tissue, root/shoot junctions, trichomes, branch points of the shoot, and regions of siliques and flowe…	Calcium-binding EF hand family protein		GO:0005509,GO:0005634,GO:0005774,GO:0009506,GO:0009612,GO:0009646,GO:0009652,GO:0019722	calcium ion binding|nucleus|vacuolar membrane|plasmodesma|response to mechanical stimulus|response to absence of light|thigmotropism|calcium-mediated signaling	path:ath04626	Plant-pathogen interaction
AT2G41410	0.332629	8.01e-06	Down	0.366561	1.73e-05	Down	1.20667	0.399536		79.9722	56.2245	48.8469	24.4401	21.8762	16.9484	85.8552	93.3131	91.2957	74.3876	45.3218	51.0559	F13H10.4	Araport:AT2G41410,TAIR:AT2G41410,GeneID:818739		Calcium-binding EF-hand family protein		GO:0005509,GO:0005886	calcium ion binding|plasma membrane	path:ath04626	Plant-pathogen interaction
AT2G41470	0.193955	0.048562	Down	0.677288	0.944089		0.0363203	0.000488037	Down	0.227108	0.154608	0.413931	0.0472658	0.0615995	0.0462202	0.0176267	0	0.0165571	0	0.155602	0.0650636	T26J13.6	Araport:AT2G41470,TAIR:AT2G41470,GeneID:818745		agamous-like MADS-box protein
AT2G46600	0.177106	8.97e-13	Down	0.196084	2.7e-11	Down	1.71499	0.0150786		124.506	83.1847	74.4035	22.0654	12.3742	17.5412	176.667	168.14	247.983	118.62	71.9219	67.9729	F13A10.13	Araport:AT2G46600,TAIR:AT2G46600,GeneID:819272		Calcium-binding EF-hand family protein		GO:0005509,GO:0010091	calcium ion binding|trichome branching
AT3G01345	0.138034	0.00571917	Down	0.547599	0.815249		0.153966	0.00072746	Down	0.826156	0.534298	0.210807	0.0716415	0.0980357	0.0560453	0.0961813	0.110231	0.0903453	0.279915	0.0566035	0.0739635	AT3G01345	Araport:AT3G01345,TAIR:AT3G01345,GeneID:2745868		Expressed protein
AT3G05727	0.337535	0.000228014	Down	0.558263	0.12283		0.000206384	2.83e-22	Down	33.6253	43.8843	29.766	16.4406	7.33618	14.1109	0	0	0	18.6676	25.635	21.3552	AT3G05727	Araport:AT3G05727,TAIR:AT3G05727,GeneID:3768785	Encodes a defensin-like (DEFL) family protein.	S locus-related glycoprotein 1 (SLR1) binding pollen coat protein family		GO:0005576,GO:0031640,GO:0050832	extracellular region|killing of cells of other organism|defense response to fungus
AT3G06220	0.330468	0.0160755	Down	0.390766	0.096929		0.0159145	9.38e-07	Down	0.707783	0.786997	1.08361	0.229139	0.22397	0.425733	0	0	0.0481603	0.746069	0.656275	0.780667	F28L1.16	Araport:AT3G06220,TAIR:AT3G06220,GeneID:819796		AP2/B3-like transcriptional factor family protein	B3	GO:0003677,GO:0005634	DNA binding|nucleus
AT3G07260	0.24102	0.0221241	Down	1.32952	0.955726		0.0721087	0.000285833	Down	0.355537	0.357678	0.685447	0.134286	0.112506	0.0937967	0	0.0210836	0.100801	0	0.113677	0.138638	AT3G07260	Araport:AT3G07260,TAIR:AT3G07260,GeneID:819914		SMAD/FHA domain-containing protein		GO:0005634,GO:0007275	nucleus|multicellular organism development
AT3G10190	0.303514	8.7e-09	Down	0.268621	3.28e-09	Down	0.740042	0.167015		4.43593	3.9694	5.30734	1.74725	1.05278	1.47454	2.70457	4.28776	5.30731	4.49404	5.24776	5.80701	AT3G10190	Araport:AT3G10190,TAIR:AT3G10190,GeneID:820181	Encodes a protein with sequence similarity to calmodulins. Loss of function mutations have decreased response to chitin elicitors suggesting a role in plant response to fungal pathogens.	Calcium-binding EF-hand family protein		GO:0005509,GO:0005886,GO:0050832	calcium ion binding|plasma membrane|defense response to fungus	path:ath04626	Plant-pathogen interaction
AT3G14940	0.423405	3.59e-06	Down	0.430212	0.000134878	Down	0.336691	1.28e-11	Down	4.43373	4.11543	3.77112	1.51651	1.51281	2.41669	1.30565	1.85875	1.86915	4.7142	4.16654	3.33107	PPC3	Araport:AT3G14940,TAIR:AT3G14940,GeneID:820723	Encodes a cytosolic phosphoenolpyruvate carboxylase (PEPC) that has activity when expressed in E.coli. Its mRNA is most abundantly expressed in roots and siliques. PPC3 belongs to the plant-type PEPC family. It can form an enzymatically active complex with a castor bean ortholog of PPC4, which encodes a bacterial-type PEPC.	phosphoenolpyruvate carboxylase 3		GO:0005829,GO:0006099,GO:0008964,GO:0009507,GO:0015977,GO:0015979,GO:0048046,GO:0048366	cytosol|tricarboxylic acid cycle|phosphoenolpyruvate carboxylase activity|chloroplast|carbon fixation|photosynthesis|apoplast|leaf development	path:ath00620,path:ath00710	Pyruvate metabolism|Carbon fixation in photosynthetic organisms
AT3G16720	0.401451	0.00192483	Down	0.516599	0.0193644		1.052	0.87102		5.17908	9.15255	7.7365	3.03563	2.00677	4.2161	7.07133	7.01099	14.5174	5.12499	5.08364	7.17646	ATL2	Araport:AT3G16720,TAIR:AT3G16720,GeneID:820924	RING-H2 protein induced after exposure to chitin or inactivated crude cellulase preparations.	TOXICOS EN LEVADURA 2		GO:0006952,GO:0010200,GO:0016021,GO:0016567,GO:0016740,GO:0046872	defense response|response to chitin|integral component of membrane|protein ubiquitination|transferase activity|metal ion binding
AT3G20130	0.338038	0.000512807	Down	0.965989	0.987917		0.495114	0.0197412	Down	2.53669	3.41382	2.56514	1.07217	1.20406	0.658069	1.77376	2.16866	1.0668	1.3122	1.13774	0.541683	CYP705A22	Araport:AT3G20130,TAIR:AT3G20130,GeneID:821556	Encodes a member of the CYP705A family of cytochrome P450 enzymes. Mutants show altered gravitropic responses.	cytochrome P450, family 705, subfamily A, polypeptide 22		GO:0005506,GO:0009630,GO:0009958,GO:0012505,GO:0016020,GO:0016021,GO:0016709,GO:0020037	iron ion binding|gravitropism|positive gravitropism|endomembrane system|membrane|integral component of membrane|oxidoreductase activity, acting on paired donors, with incorporation or reduction of molecular oxygen, NAD(P)H as one donor, and incorporation of one atom of oxygen|heme binding
AT3G21460	0.300343	3.97e-10	Down	0.297424	1.29e-09	Down	0.0232905	1.79e-35	Down	14.4173	15.3573	13.4168	4.77045	4.86412	3.6581	0.422359	0.603498	0.180333	13.4465	16.1	14.4563	AT3G21460	Araport:AT3G21460,TAIR:AT3G21460,GeneID:5008019		Glutaredoxin family protein		GO:0000122,GO:0005634,GO:0005737,GO:0009055,GO:0015035,GO:0045454,GO:0046872,GO:0051537	negative regulation of transcription by RNA polymerase II|nucleus|cytoplasm|electron transfer activity|protein disulfide oxidoreductase activity|cell redox homeostasis|metal ion binding|2 iron, 2 sulfur cluster binding
AT3G23510	0.324996	0.0253449	Down	0.356245	0.179365		0.223797	2.38e-05	Down	1.63959	0.738706	0.699814	0.4922	0.261774	0.283124	0.291528	0.270472	0.273839	1.8854	0.557591	0.411006	AT3G23500	Araport:AT3G23510,TAIR:AT3G23510,GeneID:821931		Cyclopropane-fatty-acyl-phospholipid synthase		GO:0005886,GO:0006679,GO:0008168,GO:0009405,GO:0016021,GO:0030447	plasma membrane|glucosylceramide biosynthetic process|methyltransferase activity|pathogenesis|integral component of membrane|filamentous growth
AT3G24255	0.468704	1.02e-05	Down	0.822953	0.647557		0.588073	0.00876878		1.6136	1.63688	2.33257	0.894563	0.756047	1.03263	1.23409	1.53757	1.1168	1.04389	1.06948	1.06244	AT3G24255	Araport:AT3G24255,TAIR:AT3G24255,GeneID:822013		RNA-directed DNA polymerase (reverse transcriptase)-related family protein		GO:0003676,GO:0004523,GO:0046872	nucleic acid binding|RNA-DNA hybrid ribonuclease activity|metal ion binding
AT3G46490	0.30026	5.73e-06	Down	0.265014	3.39e-09	Down	0.00250378	1.27e-30	Down	7.23342	8.60013	15.7016	2.50196	2.92911	4.22974	0.0790719	0	0.0148548	12.5186	8.0272	15.1627	AT3G46490	Araport:AT3G46490,TAIR:AT3G46490,GeneID:823802		2-oxoglutarate (2OG) and Fe(II)-dependent oxygenase superfamily protein		GO:0005622,GO:0031929,GO:0046872,GO:0051213,GO:1905589,GO:1905736	intracellular|TOR signaling|metal ion binding|dioxygenase activity|positive regulation of L-arginine import across plasma membrane|negative regulation of L-proline import across plasma membrane
AT3G46600	0.412034	0.00824819	Down	0.551955	0.0275563		0.553335	0.0516488		11.9849	19.7307	8.70523	6.4655	5.08938	5.85959	9.96558	6.98757	10.4575	13.1353	10.0403	7.57468	AT3G46600	Araport:AT3G46600,TAIR:AT3G46600,GeneID:823813		GRAS family transcription factor	GRAS	GO:0003700,GO:0005634,GO:0006355,GO:0010200,GO:0043565	DNA-binding transcription factor activity|nucleus|regulation of transcription, DNA-templated|response to chitin|sequence-specific DNA binding
AT3G46880	0.297764	0.030337	Down	0.278514	0.0268546	Down	0.103153	3.16e-06	Down	7.53157	3.91535	4.61232	2.88161	0.953314	1.08379	0.694376	1.0719	0.186355	9.18996	3.50268	4.76001	AT3G46880	Araport:AT3G46880,TAIR:AT3G46880,GeneID:823841		hypothetical protein
AT3G47980	0.442209	0.00451378	Down	0.47066	0.0562445		0.0673307	6.82e-10	Down	1.29935	1.51538	1.23895	0.581166	0.665438	0.600785	0.204348	0.0364984	0.0872493	0.901075	1.44312	1.50858	AT3G47980	Araport:AT3G47980,TAIR:AT3G47980,GeneID:823953		Integral membrane HPP family protein
AT3G48090	0.348995	9.87e-10	Down	1.46256	0.357642		4.74712	6.4e-16	Up	8.33425	6.32608	8.98221	2.21827	2.65498	3.63895	49.777	30.8277	54.4448	2.45667	1.55592	1.64518	EDS1	Araport:AT3G48090,TAIR:AT3G48090,GeneID:823964	Component of R gene-mediated disease resistance in Arabidopsis thaliana with homology to eukaryotic lipases.	alpha/beta-Hydrolases superfamily protein		GO:0000304,GO:0001666,GO:0005634,GO:0005737,GO:0005783,GO:0006629,GO:0009626,GO:0009627,GO:0010310,GO:0010618,GO:0010942,GO:0016298,GO:0042803,GO:0050829,GO:0060866	response to singlet oxygen|response to hypoxia|nucleus|cytoplasm|endoplasmic reticulum|lipid metabolic process|plant-type hypersensitive response|systemic acquired resistance|regulation of hydrogen peroxide metabolic process|aerenchyma formation|positive regulation of cell death|lipase activity|protein homodimerization activity|defense response to Gram-negative bacterium|leaf abscission	path:ath04626	Plant-pathogen interaction
AT3G49750	0.38799	0.00967699	Down	0.404849	0.017037	Down	0.122403	1.71e-10	Down	2.03622	2.65468	2.4116	0.970157	1.22181	0.602057	0.250475	0.553622	0.235277	2.26786	1.91629	2.71588	RLP44	Araport:AT3G49750,TAIR:AT3G49750,GeneID:824137		receptor like protein 44		GO:0005886,GO:0016021	plasma membrane|integral component of membrane
AT3G50770	0.0734735	0.000318633	Down	0.0474093	1.17e-05	Down	1.69763	0.415007		18.3369	1.90919	3.22415	0.873005	0.292564	0.658562	12.3622	14.063	23.4078	31.1048	3.1039	3.11592	CML41	Araport:AT3G50770,TAIR:AT3G50770,GeneID:824241		calmodulin-like 41		GO:0005509,GO:0005634,GO:0019722	calcium ion binding|nucleus|calcium-mediated signaling	path:ath04626	Plant-pathogen interaction
AT3G54730	0.00822325	0.000777704	Down	0.325021	0.624642		0.0140313	1.59e-06	Down	6.35371	10.0718	0.0666838	0.0317269	0.0930339	0.0155125	0.0709909	0.104607	0.116696	0.223821	0.172337	0.0327552	AT3G54730	Araport:AT3G54730,TAIR:AT3G54730,GeneID:824638		transcription repressor		GO:0016021	integral component of membrane
AT3G55646	0.477713	1.02e-05	Down	0.33395	8.51e-10	Down	0.281632	0.00113375	Down	6.8683	8.05976	8.30273	4.44017	3.36198	3.58771	2.84528	3.7802	1.00771	11.1765	12.085	10.0721	AT3G55646	Araport:AT3G55646,TAIR:AT3G55646,GeneID:3769719		TPRXL
AT3G57587	0.0159264	0.0458365	Down				0.137211	0.0981537		0.190668	0.330401	0.0176916	0	0	0	0	0.0740076	0.0176915	0	0.0166262	0	AT3G57587	Araport:AT3G57587,GeneID:28719410		Ta11-like non-LTR retrotransposon
AT3G59270	0.196695	2.02e-06	Down	0.220339	0.000101071	Down	0.135547	8.56e-06	Down	1.66651	1.69562	1.51706	0.196851	0.42758	0.363604	0.146822	0.504808	0.137913	1.56674	1.55531	1.26455	AT3G59270	Araport:AT3G59270,TAIR:AT3G59270,GeneID:825096		FBD-like domain family protein
AT4G00390	0.214989	0.000698123	Down	0.503414	0.576244		0.211329	0.000132398	Down	0.594975	0.500342	0.571547	0.152962	0.0996742	0.116338	0.076058	0.205468	0.142886	0.22135	0.201423	0.298292	A_IG005I10.6	Araport:AT4G00390,TAIR:AT4G00390,GeneID:828200		DNA-binding storekeeper protein-related transcriptional regulator	GeBP
AT4G03156	0.0058307	0.0210329	Down				0.00550766	0.00275849	Down	3.65869	4.93992	0	0	0	0	0	0	0	0	0	0	AT4G03156	Araport:AT4G03156,TAIR:AT4G03156,GeneID:828055		small GTPase-like protein		GO:0004674,GO:0005524,GO:0005886,GO:0007166,GO:0050829	protein serine/threonine kinase activity|ATP binding|plasma membrane|cell surface receptor signaling pathway|defense response to Gram-negative bacterium
AT4G08300	0.330341	0.00261008	Down	0.282424	3.55e-05	Down	0.492627	0.00637872	Down	18.3127	12.4496	8.9309	6.40409	2.77382	4.54099	7.48735	8.17245	8.1494	21.7738	12.0651	13.5993	UMAMIT17	Araport:AT4G08300,TAIR:AT4G08300,GeneID:826384	nodulin MtN21-like transporter family protein	nodulin MtN21 /EamA-like transporter family protein		GO:0005886,GO:0016021,GO:0022857	plasma membrane|integral component of membrane|transmembrane transporter activity
AT4G08910	0.24726	0.0362348	Down	0.380694	0.30232		0.0408651	2.92e-05	Down	0.466786	0.702443	1.60482	0.286329	0.233225	0.16333	0.10678	0	0.0250752	0.958174	0.329914	0.492682	T3H13.6	Araport:AT4G08910,TAIR:AT4G08910,GeneID:826469		homeobox protein
AT4G11280	0.199461	0.0261154	Down	0.305259	0.108133		0.598609	0.51986		15.7357	36.9359	3.23033	4.81449	4.15084	2.76443	23.2304	14.2322	2.28327	27.0642	7.6078	3.18624	ACS6	Araport:AT4G11280,TAIR:AT4G11280,GeneID:826730	encodes a a member of the 1-aminocyclopropane-1-carboxylate (ACC) synthase (S-adenosyl-L-methionine methylthioadenosine-lyase, EC 4.4.1.14) gene family	1-aminocyclopropane-1-carboxylic acid (acc) synthase 6		GO:0006952,GO:0006979,GO:0009611,GO:0009612,GO:0009693,GO:0009733,GO:0009753,GO:0009835,GO:0010087,GO:0016847,GO:0030170,GO:0042802,GO:0051301,GO:0071281	defense response|response to oxidative stress|response to wounding|response to mechanical stimulus|ethylene biosynthetic process|response to auxin|response to jasmonic acid|fruit ripening|phloem or xylem histogenesis|1-aminocyclopropane-1-carboxylate synthase activity|pyridoxal phosphate binding|identical protein binding|cell division|cellular response to iron ion	path:ath00270,path:ath04016	Cysteine and methionine metabolism|MAPK signaling pathway - plant
AT4G12520	0.0109217	0.00792572	Down				0.0103348	0.000753425	Down	0.054172	0.722818	0.497622	0	0	0	0	0	0	0	0	0	T1P17.110	Araport:AT4G12520,TAIR:AT4G12520,GeneID:826864		Bifunctional inhibitor/lipid-transfer protein/seed storage 2S albumin superfamily protein		GO:0005576,GO:0005783,GO:0009409,GO:0009505,GO:0009506,GO:0009651,GO:0009682,GO:0009707,GO:0009737,GO:0050832	extracellular region|endoplasmic reticulum|response to cold|plant-type cell wall|plasmodesma|response to salt stress|induced systemic resistance|chloroplast outer membrane|response to abscisic acid|defense response to fungus
AT4G13560	0.359634	0.000143637	Down	0.59714	0.49437		0.173545	3.91e-13	Down	2.40049	1.39236	1.54958	0.584246	0.745108	0.647498	0.336159	0.409725	0.374237	1.51579	1.21997	0.482546	UNE15	Araport:AT4G13560,TAIR:AT4G13560,GeneID:826989		Late embryogenesis abundant protein (LEA) family protein		GO:0016020	membrane
AT4G15096	0.0177754	0.0281382	Down				0.0168062	0.00289129	Down	0.0483757	0.184422	0.0395002	0	0	0	0	0	0	0	0	0	AT4G15096	Araport:AT4G15096,TAIR:AT4G15096,GeneID:827175		hypothetical protein
AT4G15765	0.328743	1.33e-11	Down	0.479905	0.00756841	Down	0.386882	4.12e-11	Down	4.70234	4.66535	5.66499	2.05891	1.34164	1.6717	1.80089	2.57823	2.62267	4.41499	2.78516	3.15625	AT4G15765	Araport:AT4G15765,TAIR:AT4G15765,GeneID:827256		FAD/NAD(P)-binding oxidoreductase family protein		GO:0004497,GO:0005783,GO:0009620,GO:0071949	monooxygenase activity|endoplasmic reticulum|response to fungus|FAD binding
AT4G16857	0.114217	2.54e-08	Down	0.493361	0.390942		0.069429	8.71e-24	Down	6.28991	5.84319	12.3348	0.806515	1.45924	0.486628	0.710331	0.509201	0.793463	2.36525	2.11843	1.06296	AT4G16857	Araport:AT4G16857,GeneID:28720138		disease resistance protein (TIR-NBS-LRR class) family protein		GO:0000166,GO:0005524,GO:0005634,GO:0005737,GO:0005783,GO:0005829,GO:0009733,GO:0009862,GO:0042742,GO:0043231,GO:0043531	nucleotide binding|ATP binding|nucleus|cytoplasm|endoplasmic reticulum|cytosol|response to auxin|systemic acquired resistance, salicylic acid mediated signaling pathway|defense response to bacterium|intracellular membrane-bounded organelle|ADP binding
AT4G17490	0.141351	0.0307242	Down	0.491087	0.616911		0.369761	0.149086		0.586539	2.79507	0.471671	0.327987	0.0674924	0.185687	0.79183	0.682994	0.235834	0.412178	0.494413	0.231686	ERF6	Araport:AT4G17490,TAIR:AT4G17490,GeneID:827463	Encodes a member of the ERF (ethylene response factor) subfamily B-3 of ERF/AP2 transcription factor family (ATERF-6). The protein contains one AP2 domain. There are 18 members in this subfamily including ATERF-1, ATERF-2, AND ATERF-5. It is involved in the response to reactive oxygen species and light stress.	ethylene responsive element binding factor 6	ERF	GO:0000302,GO:0003677,GO:0003700,GO:0005634,GO:0006952,GO:0009644,GO:0009873,GO:0010087,GO:0010200,GO:0051301	response to reactive oxygen species|DNA binding|DNA-binding transcription factor activity|nucleus|defense response|response to high light intensity|ethylene-activated signaling pathway|phloem or xylem histogenesis|response to chitin|cell division
AT4G17860	0.28709	0.00910511	Down	0.212872	0.000368448	Down	0.00250023	1.1e-11	Down	2.41103	1.9149	2.60999	0.691852	0.242755	1.16227	0	0.0194966	0	2.44518	2.92586	4.06588	T6K21.40	Araport:AT4G17860,TAIR:AT4G17860,GeneID:827509		carboxyl-terminal proteinase-like protein, putative (DUF239)
AT4G18150	0.0119161	0.00108403	Down				0.399559	0.154357		0.207781	0.0990153	0.0963975	0	0	0	0.0205248	0.0907314	0.0867573	0.00995549	0	0	F15J5.120	Araport:AT4G18150,TAIR:AT4G18150,GeneID:827540		Serine/Threonine-kinase, putative (DUF1296)
AT4G19240	0.000432057	3.57e-17	Down				0.000408718	1.59e-18	Down	7.32237	6.11413	12.6545	0	0	0	0	0	0	0	0	0	T5K18.20	Araport:AT4G19240,TAIR:AT4G19240,GeneID:827664		hypothetical protein
AT4G22280	0.443539	0.0136859	Down	0.948236	0.976845		0.366814	0.000291745	Down	2.19359	1.52834	1.9301	0.96973	0.962218	0.617817	0.493143	0.823547	1.21981	0.861111	1.00126	0.788793	T10I14.110	Araport:AT4G22280,TAIR:AT4G22280,GeneID:828323		F-box/RNI-like superfamily protein
AT4G22410	0.0328999	0.0049345	Down	0.433701	0.855278		0.0436847	0.000733111	Down	1.75628	1.16146	0.0914578	0	0.0850649	0.0170205	0	0.0765173	0.0914573	0.113344	0.10314	0.0179697	F7K2.7	Araport:AT4G22410,TAIR:AT4G22410,GeneID:828336		U4/U6.U5 tri-snRNP-associated-like protein		GO:0000245,GO:0004843,GO:0005634,GO:0005681,GO:0008270,GO:0016579,GO:0045292	spliceosomal complex assembly|thiol-dependent ubiquitin-specific protease activity|nucleus|spliceosomal complex|zinc ion binding|protein deubiquitination|mRNA cis splicing, via spliceosome	path:ath03040	Spliceosome
AT4G22520	0.464057	0.0160174	Down	0.647594	0.178256		0.00819097	1.81e-19	Down	13.1897	19.0466	10.6746	7.56967	5.75472	7.46548	0.144766	0.284421	0	8.28575	10.9264	12.1567	F7K2.100	Araport:AT4G22520,TAIR:AT4G22520,GeneID:828347		Bifunctional inhibitor/lipid-transfer protein/seed storage 2S albumin superfamily protein		GO:0005576,GO:0009733,GO:0010102	extracellular region|response to auxin|lateral root morphogenesis
AT4G24420	0.0698791	2.87e-06	Down	7.83817	0.271392		0.0925508	1.79e-06	Down	1.4521	2.55901	5.48098	0.106439	0.390142	0.156126	0.267933	0.146225	0.643172	0.0288801	0.0525604	0	T22A6.250	Araport:AT4G24420,TAIR:AT4G24420,GeneID:828544		RNA-binding (RRM/RBD/RNP motifs) family protein		GO:0003723,GO:0005730,GO:0006364,GO:0031491,GO:1990904	RNA binding|nucleolus|rRNA processing|nucleosome binding|ribonucleoprotein complex
AT4G26170	0.181796	0.0194137	Down	0.24036	0.0516899		0.32945	0.0530279		0.171764	0.4167	0.637502	0.0909936	0.0741176	0.0593204	0.0678679	0.150008	0.270937	0.246893	0.254623	0.422743	T25K17.5	Araport:AT4G26170,TAIR:AT4G26170,GeneID:828723		transcription factor	HRT-like	GO:0003677,GO:0005634,GO:0005737,GO:0006355	DNA binding|nucleus|cytoplasm|regulation of transcription, DNA-templated
AT4G27280	0.226464	0.0134716	Down	0.424086	0.30381		0.30486	0.0127328	Down	13.93	27.4164	4.32367	3.06177	4.76962	2.99404	5.63057	5.42604	6.2341	16.1581	6.53909	2.39051	M4I22.90	Araport:AT4G27280,TAIR:AT4G27280,GeneID:828836		Calcium-binding EF-hand family protein		GO:0005509,GO:0080167	calcium ion binding|response to karrikin
AT4G30250	0.151117	1.68e-08	Down	0.151001	1.38e-12	Down	0.00821991	1.46e-14	Down	5.82494	2.67144	3.49789	0.882628	0.446951	0.540739	0.0118972	0.105185	0	5.05513	3.66534	3.40341	F9N11.100	Araport:AT4G30250,TAIR:AT4G30250,GeneID:829148		P-loop containing nucleoside triphosphate hydrolases superfamily protein		GO:0005524,GO:0016887	ATP binding|ATPase activity
AT4G31615	0.369526	0.0431533	Down	0.332737	0.0206981	Down	0.306867	0.0454849	Down	0.590685	0.391629	0.550465	0.174601	0.121902	0.292694	0.279057	0.0274132	0.262125	0.473746	0.615853	0.618034	REM35	Araport:AT4G31615,TAIR:AT4G31615,GeneID:829289		Transcriptional factor B3 family protein	B3	GO:0003677,GO:0005634	DNA binding|nucleus
AT4G34060	0.248018	0.00023338	Down	0.745666	0.859891		0.210815	0.000491363	Down	3.92248	4.00704	7.98908	1.64817	1.57755	0.680376	1.98431	1.39772	0.431516	2.63058	1.93191	0.606449	DML3	Araport:AT4G34060,TAIR:AT4G34060,GeneID:829552	Encodes a protein with 5-meC and thymine-DNA glycosylase activity with a preference for CpG and CpHpG sequences. Involved in maintaining methylation marks.	demeter-like protein 3		GO:0003677,GO:0005634,GO:0006284,GO:0010216,GO:0019104,GO:0046872,GO:0051539	DNA binding|nucleus|base-excision repair|maintenance of DNA methylation|DNA N-glycosylase activity|metal ion binding|4 iron, 4 sulfur cluster binding
AT4G37610	0.000391794	4.08e-14	Down	0.000482253	1.1e-16	Down	0.00037043	3.51e-15	Down	3.82026	13.9807	3.34217	0	0	0	0	0	0	7.33908	6.13904	4.14566	BT5	Araport:AT4G37610,TAIR:AT4G37610,GeneID:829915	BTB and TAZ domain protein. Located in cytoplasm and expressed in fruit, flower and leaves.	BTB and TAZ domain protein 5		GO:0003712,GO:0004402,GO:0005516,GO:0005634,GO:0005737,GO:0006355,GO:0008270,GO:0009409,GO:0009733,GO:0009751,GO:0010200,GO:0016567,GO:0042542	transcription coregulator activity|histone acetyltransferase activity|calmodulin binding|nucleus|cytoplasm|regulation of transcription, DNA-templated|zinc ion binding|response to cold|response to auxin|response to salicylic acid|response to chitin|protein ubiquitination|response to hydrogen peroxide
AT4G37810	0.44696	0.0406772	Down	0.392095	0.0487704	Down	0.183644	3.87e-07	Down	2.46564	1.59189	2.38129	0.720983	0.805395	1.46043	0.345695	0.311294	0.784738	1.73268	1.88186	3.82809	AT4G37810	Araport:AT4G37810,TAIR:AT4G37810,GeneID:829937		EPIDERMAL PATTERNING FACTOR-like protein		GO:0005576,GO:0010052,GO:0010374	extracellular region|guard cell differentiation|stomatal complex development
AT4G38300	0.222731	0.0229173	Down	0.299248	0.166252		0.411618	0.00313758	Down	1.25466	0.924013	1.25148	0.055389	0.351907	0.379146	0.557713	0.608744	0.523873	1.08207	0.683789	0.800579	F22I13.70	Araport:AT4G38300,TAIR:AT4G38300,GeneID:829987		glycosyl hydrolase family 10 protein		GO:0005576,GO:0005618,GO:0031176,GO:0045493	extracellular region|cell wall|endo-1,4-beta-xylanase activity|xylan catabolic process
AT4G38880	0.0276758	0.0481912	Down	0.0406213	0.139991		0.0134262	0.00223294	Down	0.148727	0.340195	0.0303601	0.0144448	0	0	0	0	0	0.235159	0.114127	0.014913	ASE3	Araport:AT4G38880,TAIR:AT4G38880,GeneID:830043	GLN PHOSPHORIBOSYL PYROPHOSPHATE AMIDOTRANSFERASE 2	GLN phosphoribosyl pyrophosphate amidotransferase 3		GO:0004044,GO:0006189,GO:0006541,GO:0009113,GO:0009116,GO:0009570,GO:0046872,GO:0051536	amidophosphoribosyltransferase activity|'de novo' IMP biosynthetic process|glutamine metabolic process|purine nucleobase biosynthetic process|nucleoside metabolic process|chloroplast stroma|metal ion binding|iron-sulfur cluster binding	path:ath00230,path:ath00250	Purine metabolism|Alanine, aspartate and glutamate metabolism
AT5G03995	0.453592	0.0238745	Down	0.355841	0.00219266	Down	0.00440951	1.73e-09	Down	3.71096	3.98514	3.46756	2.23358	1.53816	1.43956	0.0567927	0	0	3.9117	5.5148	4.92639	AT5G03995	Araport:AT5G03995,TAIR:AT5G03995,GeneID:6240402		hypothetical protein
AT5G15360	0.0651879	0.00236806	Down	0.919461	0.984227		0.148142	0.0083277	Down	7.11573	6.27614	0.318542	0.121245	0.444414	0.38533	0.678234	1.16596	0.668935	0.164488	0.239488	0.625874	F8M21.250	Araport:AT5G15360,TAIR:AT5G15360,GeneID:831388		transmembrane protein
AT5G19340	0.443189	0.000109997	Down	0.511459	0.0200079		0.00247253	1e-11	Down	2.02868	1.82058	1.79855	0.805382	0.899675	0.871947	0.0160901	0	0	1.98233	1.44878	1.51449	F7K24.90	Araport:AT5G19340,TAIR:AT5G19340,GeneID:832054		hypothetical protein
AT5G19600	0.247185	0.000206036	Down	0.261095	0.000607558	Down	0.027649	9.14e-15	Down	3.16549	2.2483	2.20195	1.01827	0.516793	0.392555	0.175265	0.043043	0.0308683	2.81602	1.57619	2.98199	SULTR3;5	Araport:AT5G19600,TAIR:AT5G19600,GeneID:832080	Encodes sulfate transporter Sultr3;5.	sulfate transporter 3;5		GO:0008271,GO:0015116,GO:0015293,GO:0015301,GO:0016021	secondary active sulfate transmembrane transporter activity|sulfate transmembrane transporter activity|symporter activity|anion:anion antiporter activity|integral component of membrane
AT5G22300	0.452221	0.0116599	Down	0.224246	1.64e-06	Down	0.521391	0.0881016		6.91278	4.11426	5.33885	2.76675	1.55061	3.41656	4.27861	4.1512	1.54806	15.4445	6.12713	11.9814	NIT4	Araport:AT5G22300,TAIR:AT5G22300,GeneID:832290	encodes a nitrilase isomer. The purified enzyme shows a strong substrate specificity for beta-cyano-L-alanine, a intermediate product of the cyanide detoxification pathway.	nitrilase 4		GO:0000257,GO:0005886,GO:0018822,GO:0019499,GO:0019500,GO:0047427,GO:0047558,GO:0051410,GO:0080061,GO:0080109	nitrilase activity|plasma membrane|nitrile hydratase activity|cyanide metabolic process|cyanide catabolic process|cyanoalanine nitrilase activity|3-cyanoalanine hydratase activity|detoxification of nitrogen compound|indole-3-acetonitrile nitrilase activity|indole-3-acetonitrile nitrile hydratase activity	path:ath00460	Cyanoamino acid metabolism
AT5G35480	0.265927	0.035615	Down	1.05165	0.98576		0.339207	0.0955227		8.42991	3.13159	2.08917	1.80488	1.07384	0.895265	0.409705	1.46616	4.12335	1.05041	1.88586	0.540109	MOK9.7	Araport:AT5G35480,TAIR:AT5G35480,GeneID:833512		hypothetical protein
AT5G36790	0.243403	0.0442458	Down	0.746216	0.425405		0.0792842	3.31e-05	Down	46.791	6.07609	9.88586	4.77168	4.85283	6.4548	3.06326	2.01029	0.811878	7.1147	5.04921	8.99643	F5H8.7	Araport:AT5G36790,TAIR:AT5G36790,GeneID:833646		Haloacid dehalogenase-like hydrolase (HAD) superfamily protein		GO:0005829,GO:0008967,GO:0009507,GO:0009853,GO:0016311,GO:0016791	cytosol|phosphoglycolate phosphatase activity|chloroplast|photorespiration|dephosphorylation|phosphatase activity	path:ath00630	Glyoxylate and dicarboxylate metabolism
AT5G37940	0.00997565	0.0234487	Down	0.0373509	0.239339		0.00945159	0.00271777	Down	0.0167712	0.111889	0.787414	0	0	0	0	0	0	0.0176784	0.112608	0.100899	K18L3.100	Araport:AT5G37940,TAIR:AT5G37940,GeneID:833773		Zinc-binding dehydrogenase family protein		GO:0005634,GO:0005654,GO:0005829,GO:0006979,GO:0032440,GO:0046686	nucleus|nucleoplasm|cytosol|response to oxidative stress|2-alkenal reductase [NAD(P)] activity|response to cadmium ion
AT5G42530	0.304367	0.00242664	Down	0.632956	0.631706		0.865778	0.545508		1344.65	757.475	1636.27	446.417	165.207	571.719	1234.43	1198.13	1422.8	718.963	242.722	858.768	MDH9.23	Araport:AT5G42530,TAIR:AT5G42530,GeneID:834260		hypothetical protein
AT5G45095	0.00730574	0.000118194	Down	1.95455	0.888121		0.0235566	1.01e-05	Down	9.49853	14.7795	0.129264	0.027334	0.10687	0.0534586	0.259936	0.31543	0.129263	0	0.0134978	0.0846597	AT5G45095	Araport:AT5G45095,TAIR:AT5G45095,GeneID:834542		hypothetical protein
AT5G45840	0.284729	1.62e-05	Down	0.314403	0.0209938	Down	0.224952	3.56e-05	Down	1.66058	1.58265	1.20311	0.284119	0.449237	0.588354	0.617035	0.339809	0.228326	2.25829	1.08939	0.716065	K15I22.4	Araport:AT5G45840,TAIR:AT5G45840,GeneID:834624		Leucine-rich repeat protein kinase family protein		GO:0004674,GO:0005524,GO:0005886,GO:0012505,GO:0016021	protein serine/threonine kinase activity|ATP binding|plasma membrane|endomembrane system|integral component of membrane
AT5G51190	0.0473997	0.0194417	Down	0.205641	0.435724		0.0551945	0.000131002	Down	1.70044	9.39503	0.452759	0.478699	0.0935802	0	0.267779	0.341969	0.176072	0.935176	1.6547	0.123553	ERF105	Araport:AT5G51190,TAIR:AT5G51190,GeneID:835193	encodes a member of the ERF (ethylene response factor) subfamily B-3 of ERF/AP2 transcription factor family. The protein contains one AP2 domain. There are 18 members in this subfamily including ATERF-1, ATERF-2, AND ATERF-5.	Integrase-type DNA-binding superfamily protein	ERF	GO:0003677,GO:0003700,GO:0005634,GO:0009873,GO:0010200	DNA binding|DNA-binding transcription factor activity|nucleus|ethylene-activated signaling pathway|response to chitin
AT5G53660	0.119382	0.000980261	Down	0.123512	0.00383713	Down	0.0417414	5.99e-06	Down	0.42862	0.263552	0.479813	0.0268572	0.0262514	0.0919208	0	0.0442755	0.0141121	0.510103	0.22546	0.402052	GRF7	Araport:AT5G53660,TAIR:AT5G53660,GeneID:835447	Growth regulating factor encoding transcription activator. One of the nine members of a GRF gene family, containing nuclear targeting domain. Involved in leaf development and expressed in shoot and flower.	growth-regulating factor 7	GRF	GO:0005524,GO:0005634,GO:0006351,GO:0006355,GO:0010114,GO:0010218,GO:0048366,GO:0080167	ATP binding|nucleus|transcription, DNA-templated|regulation of transcription, DNA-templated|response to red light|response to far red light|leaf development|response to karrikin
AT5G56320	0.276475	2.17e-05	Down	0.208933	1.34e-09	Down	0.0520279	1.02e-08	Down	1.90977	0.996432	1.79272	0.446781	0.383769	0.503094	0.166616	0.104157	0.0142279	2.54206	2.00568	1.66334	EXPA14	Araport:AT5G56320,TAIR:AT5G56320,GeneID:835731	member of Alpha-Expansin Gene Family. Naming convention from the Expansin Working Group (Kende et al, 2004. Plant Mol Bio)	expansin A14
AT5G56840	0.286073	0.0245757	Down	0.292284	0.0259049	Down	0.00225906	1.57e-15	Down	4.26631	5.53554	6.63948	0.656404	0.982446	3.34983	0	0.0225441	0.0215566	3.8292	5.49009	6.84032	MIK19.31	Araport:AT5G56840,TAIR:AT5G56840,GeneID:835786		myb-like transcription factor family protein	MYB_related	GO:0000122,GO:0000976,GO:0003700,GO:0005634,GO:0009646,GO:0009651,GO:0009723,GO:0009733,GO:0009737,GO:0009739,GO:0009744,GO:0009751,GO:0009753,GO:0010150,GO:0010252,GO:0030307,GO:0045892,GO:0046686,GO:0046872,GO:0048527,GO:0090697,GO:2000469	negative regulation of transcription by RNA polymerase II|transcription regulatory region sequence-specific DNA binding|DNA-binding transcription factor activity|nucleus|response to absence of light|response to salt stress|response to ethylene|response to auxin|response to abscisic acid|response to gibberellin|response to sucrose|response to salicylic acid|response to jasmonic acid|leaf senescenc…
AT5G58570	0.245484	8.98e-06	Down	0.275702	0.00121198	Down	2.17426	0.0086708	Up	13.7957	10.0141	18.6652	4.86872	1.90356	3.92308	22.9211	28.9376	61.2754	15.9369	6.501	15.6827	MZN1.2	Araport:AT5G58570,TAIR:AT5G58570,GeneID:835970		transmembrane protein
AT5G61600	0.067043	0.00041786	Down	0.194144	0.00421636	Down	0.315145	0.114717		2.8079	17.8517	1.38053	0.814804	0.406339	0.341477	1.13483	2.54029	5.34735	3.33878	3.58016	0.892716	ERF104	Araport:AT5G61600,TAIR:AT5G61600,GeneID:836281	encodes a member of the ERF (ethylene response factor) subfamily B-3 of ERF/AP2 transcription factor family. The protein contains one AP2 domain. There are 18 members in this subfamily including ATERF-1, ATERF-2, AND ATERF-5.	ethylene response factor 104	ERF	GO:0003700,GO:0005634,GO:0009873,GO:0010087,GO:0044212,GO:0045893,GO:0050832,GO:0051301	DNA-binding transcription factor activity|nucleus|ethylene-activated signaling pathway|phloem or xylem histogenesis|transcription regulatory region DNA binding|positive regulation of transcription, DNA-templated|defense response to fungus|cell division
AT5G62420	0.0215491	0.0221473	Down	0.0319448	0.123444		0.0203759	0.00192582	Down	0.11715	0.223305	0.119571	0	0	0	0	0	0	0.102906	0.149827	0.0587335	K19B1.2	Araport:AT5G62420,TAIR:AT5G62420,GeneID:836363		NAD(P)-linked oxidoreductase superfamily protein		GO:0004032,GO:0004033,GO:0008106,GO:0009409,GO:0009414,GO:0009507,GO:0009636,GO:0009651,GO:0016229,GO:0016491,GO:0055114,GO:0070401	alditol:NADP+ 1-oxidoreductase activity|aldo-keto reductase (NADP) activity|alcohol dehydrogenase (NADP+) activity|response to cold|response to water deprivation|chloroplast|response to toxic substance|response to salt stress|steroid dehydrogenase activity|oxidoreductase activity|oxidation-reduction process|NADP+ binding
AT5G66970	0.0123864	0.00138012	Down				0.0117133	9.06e-05	Down	0.720652	0.30049	0.873457	0	0	0	0	0	0	0	0	0	K8A10.4	Araport:AT5G66970,TAIR:AT5G66970,GeneID:836831		P-loop containing nucleoside triphosphate hydrolases superfamily protein		GO:0003924,GO:0005525,GO:0005786,GO:0005829,GO:0006614,GO:0008312	GTPase activity|GTP binding|signal recognition particle, endoplasmic reticulum targeting|cytosol|SRP-dependent cotranslational protein targeting to membrane|7S RNA binding	path:ath03060	Protein export
AT1G01560	4.85477	0.0191275	Up	21.618	2.98e-09	Up	61.1211	8.04e-22	Up	0.849339	0.318887	0.236424	2.41221	0.806293	4.14326	47.2348	17.0192	40.7436	0.0678244	0.172812	0.0774215	MPK11	Araport:AT1G01560,TAIR:AT1G01560,GeneID:839523	member of MAP Kinase	MAP kinase 11		GO:0004707,GO:0005524,GO:0005634,GO:0005737,GO:0005829,GO:0009737,GO:0010468,GO:0035556	MAP kinase activity|ATP binding|nucleus|cytoplasm|cytosol|response to abscisic acid|regulation of gene expression|intracellular signal transduction
AT1G01700	2.41431	0.0362348	Up	1.11173	0.939681		2.33287	0.0178531	Up	0.225631	0.182786	0.149691	0.471148	0.449811	0.47144	0.343235	0.52985	0.72542	0.487564	0.357101	0.38461	ROPGEF2	Araport:AT1G01700,TAIR:AT1G01700,GeneID:839250	Encodes a member of KPP-like gene family, homolog of KPP (kinase partner protein) gene in tomato. Also a member of the RopGEF (guanine nucleotide exchange factor) family, containing the novel PRONE domain (plant-specific Rop nucleotide exchanger), which is exclusively active towards members of the Rop subfamily.	RHO guanyl-nucleotide exchange factor 2		GO:0005089	Rho guanyl-nucleotide exchange factor activity
AT1G02450	10.5522	1.61e-05	Up	34.6559	1.18e-05	Up	85.2424	5.9e-17	Up	0.572588	0.400193	0.350652	3.78157	1.73942	9.49855	26.214	12.5904	105.974	0	0.0366151	0.382758	NIMIN1	Araport:AT1G02450,TAIR:AT1G02450,GeneID:837800	NIMIN1 modulates PR gene expression according the following model: NPR1 forms a ternary complex with NIMIN1 and TGA factors upon SAR induction that binds to a positive regulatory cis-element of the PR-1 promoter, termed LS7. This leads to PR-1 gene induction. NIMIN1 decreases transcriptional activation, possibly through its EAR motif, which results in fine-tuning of PR-1 gene expression.	NIM1-interacting 1		GO:0005634,GO:0010112,GO:0042742,GO:0045892	nucleus|regulation of systemic acquired resistance|defense response to bacterium|negative regulation of transcription, DNA-templated
AT1G02810	5.48862	1.37e-07	Up	7.62184	1.08e-08	Up	9.00039	3.37e-11	Up	0.1227	0.19136	0.11385	0.823353	0.794191	0.815732	1.43021	1.97648	1.21819	0.117579	0.0641967	0.134217	F22D16.20	Araport:AT1G02810,TAIR:AT1G02810,GeneID:838078		Plant invertase/pectin methylesterase inhibitor superfamily		GO:0005576,GO:0005618,GO:0030599,GO:0042545,GO:0045330,GO:0045490,GO:0046910	extracellular region|cell wall|pectinesterase activity|cell wall modification|aspartyl esterase activity|pectin catabolic process|pectinesterase inhibitor activity	path:ath00040	Pentose and glucuronate interconversions
AT1G02920	4.91221	0.0163963	Up	9.16833	4.65e-06	Up	24.8149	1.01e-10	Up	15.7824	5.45616	1.96104	58.2286	23.3951	39.2513	185.657	279.628	247.99	7.7291	3.79873	1.19917	GSTF7	Araport:AT1G02920,TAIR:AT1G02920,GeneID:839295	Encodes glutathione transferase belonging to the phi class of GSTs. Naming convention according to Wagner et al. (2002).	glutathione S-transferase 7		GO:0004364,GO:0005507,GO:0005634,GO:0005737,GO:0005773,GO:0005829,GO:0006749,GO:0009407,GO:0009651,GO:0009817,GO:0042742,GO:0043295,GO:0046686,GO:0050897	glutathione transferase activity|copper ion binding|nucleus|cytoplasm|vacuole|cytosol|glutathione metabolic process|toxin catabolic process|response to salt stress|defense response to fungus, incompatible interaction|defense response to bacterium|glutathione binding|response to cadmium ion|cobalt ion binding	path:ath00480	Glutathione metabolism
AT1G02930	4.51874	0.00036776	Up	6.25532	5.61e-11	Up	12.2966	9.43e-14	Up	55.6439	15.8238	48.5253	199.17	97.1767	267.588	423.909	590.267	769.238	33.3534	18.9068	35.0449	GSTF6	Araport:AT1G02930,TAIR:AT1G02930,GeneID:839515	Encodes glutathione transferase belonging to the phi class of GSTs. Naming convention according to Wagner et al. (2002).	glutathione S-transferase 6		GO:0004364,GO:0005507,GO:0005618,GO:0005737,GO:0005739,GO:0005773,GO:0005829,GO:0006749,GO:0006979,GO:0009407,GO:0009414,GO:0009506,GO:0009651,GO:0042742,GO:0043295,GO:0046686,GO:0050897,GO:2001147,GO:2001227	glutathione transferase activity|copper ion binding|cell wall|cytoplasm|mitochondrion|vacuole|cytosol|glutathione metabolic process|response to oxidative stress|toxin catabolic process|response to water deprivation|plasmodesma|response to salt stress|defense response to bacterium|glutathione binding|response to cadmium ion|cobalt ion binding|camalexin binding|quercitrin binding	path:ath00480	Glutathione metabolism
AT1G02940	2.75223	0.0479367	Up	5.6547	0.0069527	Up	2.77679	0.000474299	Up	0.926869	0.604413	1.61819	2.60584	1.66717	4.67941	3.07438	3.77515	3.46043	0.411371	0.116981	1.0272	GSTF5	Araport:AT1G02940,TAIR:AT1G02940,GeneID:839479	Encodes glutathione transferase belonging to the phi class of GSTs. Naming convention according to Wagner et al. (2002).	glutathione S-transferase (class phi) 5		GO:0004364,GO:0005737,GO:0005739,GO:0005829,GO:0006749,GO:0009407	glutathione transferase activity|cytoplasm|mitochondrion|cytosol|glutathione metabolic process|toxin catabolic process	path:ath00480	Glutathione metabolism
AT1G03820	9.3663	3.57e-17	Up	8.88098	5.16e-13	Up	16.09	8.02e-24	Up	4.51574	2.71503	7.75354	39.2263	52.8848	48.8801	73.9452	82.0326	132.843	3.60337	3.11706	9.1617	F21M11.27	Araport:AT1G03820,TAIR:AT1G03820,GeneID:839400		E6-like protein
AT1G04330	11.9077	0.0100869	Up	1.16047	0.952341		13.9903	0.000414671	Up	0.137069	0	0.0349754	0.665626	0.487959	0.976351	1.04256	1.13389	0.664528	0.939144	0.39443	0.44668	F19P19.24	Araport:AT1G04330,TAIR:AT1G04330,GeneID:839548		hypothetical protein		GO:0005634,GO:0005737,GO:0009507	nucleus|cytoplasm|chloroplast
AT1G04490	6.8901	0.000214731	Up	8.27976	0.00112526	Up	58.2041	1.39e-23	Up	0.266246	0.0906258	0.106758	1.6531	0.956849	0.659255	9.80521	5.59253	18.1973	0.280648	0.0729667	0.0381381	F19P19.4	Araport:AT1G04490,TAIR:AT1G04490,GeneID:839509		hypothetical protein (DUF3527)
AT1G04600	4.49071	1.69e-05	Up	9.78718	7.14e-07	Up	17.1486	1.76e-40	Up	0.0907376	0.0825487	0.0799835	0.548789	0.277994	0.344709	1.89122	1.68174	1.62492	0.0608655	0.0395616	0.0165424	XIA	Araport:AT1G04600,TAIR:AT1G04600,GeneID:839480	member of Myosin-like proteins	myosin XI A		GO:0003774,GO:0003779,GO:0005516,GO:0005524,GO:0007015,GO:0016459,GO:0030048	motor activity|actin binding|calmodulin binding|ATP binding|actin filament organization|myosin complex|actin filament-based movement
AT1G05000	5.22916	0.00025549	Up	4.96294	5.75e-05	Up	16.7806	5.4e-15	Up	0.400582	0.171413	0.650837	2.47725	1.07875	2.99701	5.85391	5.82912	13.1085	0.603215	0.219565	0.459046	PFA-DSP1	Araport:AT1G05000,TAIR:AT1G05000,GeneID:839348	Encodes an atypical dual-specificity phosphatase.	Phosphotyrosine protein phosphatases superfamily protein		GO:0004725,GO:0005737,GO:0016791	protein tyrosine phosphatase activity|cytoplasm|phosphatase activity
AT1G05340	11.8957	7.47e-14	Up	19.9936	6.55e-17	Up	142.185	8.1e-49	Up	0.841823	0.830973	0.859218	16.2936	6.30764	8.33778	147.857	61.4237	234.166	0.633828	0.519092	0.361757	YUP8H12.4	Araport:AT1G05340,TAIR:AT1G05340,GeneID:837033		cysteine-rich TM module stress tolerance protein
AT1G05710	4.488	1.38e-15	Up	3.73301	6.8e-06	Up	11.0855	3.55e-43	Up	1.97904	1.83378	2.99624	10.9453	7.54628	12.9273	26.8084	24.4927	39.6018	1.9702	1.8983	4.40977	F3F20.16	Araport:AT1G05710,TAIR:AT1G05710,GeneID:837078		basic helix-loop-helix (bHLH) DNA-binding superfamily protein	bHLH	GO:0001228,GO:0003677,GO:0003700,GO:0005634,GO:0046983	DNA-binding transcription activator activity, RNA polymerase II-specific|DNA binding|DNA-binding transcription factor activity|nucleus|protein dimerization activity
AT1G06350	5.35264	6.03e-06	Up	6.3256	1.56e-06	Up	0.0648434	2.07e-08	Down	0.902852	1.06187	1.07836	5.52243	7.91444	2.90082	0	0.102523	0.137245	0.607461	1.05027	0.924555	ADS4	Araport:AT1G06350,TAIR:AT1G06350,GeneID:837146		Fatty acid desaturase family protein		GO:0005789,GO:0006636,GO:0009979,GO:0016021,GO:0016717	endoplasmic reticulum membrane|unsaturated fatty acid biosynthetic process|16:0 monogalactosyldiacylglycerol desaturase activity|integral component of membrane|oxidoreductase activity, acting on paired donors, with oxidation of a pair of donors resulting in the reduction of molecular oxygen to two molecules of water
AT1G06620	4.28095	2.61e-05	Up	3.10757	0.00162322	Up	13.1523	6.25e-23	Up	2.78807	1.68052	1.369	12.0316	7.56833	6.14037	22.7948	30.6288	41.3006	2.41465	3.78741	1.88893	F12K11.24	Araport:AT1G06620,TAIR:AT1G06620,GeneID:837171	encodes a protein whose sequence is similar to a 2-oxoglutarate-dependent dioxygenase	2-oxoglutarate (2OG) and Fe(II)-dependent oxygenase superfamily protein		GO:0016491,GO:0046872	oxidoreductase activity|metal ion binding
AT1G07000	2.10479	0.00486102	Up	4.09383	2.75e-11	Up	9.38626	9.31e-22	Up	5.41249	3.83402	3.86063	10.2699	6.3384	12.2656	47.9801	32.4334	70.6854	2.73148	1.88423	2.22114	EXO70B2	Araport:AT1G07000,TAIR:AT1G07000,GeneID:837210	A member of EXO70 gene family, putative exocyst subunits, conserved in land plants. Arabidopsis thaliana contains 23 putative EXO70 genes, which can be classified into eight clusters on the phylogenetic tree.	exocyst subunit exo70 family protein B2		GO:0000145,GO:0002237,GO:0002238,GO:0005634,GO:0005737,GO:0005829,GO:0005886,GO:0006887,GO:0006952,GO:0009414,GO:0009617,GO:0009620,GO:0042545,GO:0043621,GO:0045335,GO:0070062,GO:0090333,GO:1900150,GO:1900426,GO:1902290	exocyst|response to molecule of bacterial origin|response to molecule of fungal origin|nucleus|cytoplasm|cytosol|plasma membrane|exocytosis|defense response|response to water deprivation|response to bacterium|response to fungus|cell wall modification|protein self-association|phagocytic vesicle|extracellular exosome|regulation of stomatal closure|regulation of defense response to fungus|positive r…
AT1G07260	3.37601	0.00107376	Up	2.29344	0.0917678		2.86866	0.000326668	Up	0.417929	0.513957	0.632967	2.67111	1.11345	1.62611	1.42095	2.46075	1.44481	0.497379	0.853481	0.959781	UGT71C3	Araport:AT1G07260,TAIR:AT1G07260,GeneID:837237		UDP-glucosyl transferase 71C3		GO:0008194,GO:0043231,GO:0080043	UDP-glycosyltransferase activity|intracellular membrane-bounded organelle|quercetin 3-O-glucosyltransferase activity
AT1G07390	2.65541	0.000148888	Up	2.26609	0.00272735	Up	8.33027	1.18e-22	Up	0.55498	0.512056	0.976219	2.21339	1.55254	1.72705	7.73681	5.63402	6.70092	0.883725	0.526674	0.988642	RLP1	Araport:AT1G07390,TAIR:AT1G07390,GeneID:837251		receptor like protein 1		GO:0005886,GO:0016021,GO:0042742,GO:0045087	plasma membrane|integral component of membrane|defense response to bacterium|innate immune response
AT1G07750	2.08119	0.000698271	Up	2.13709	0.0146872	Up	4.33332	3.61e-18	Up	11.0018	11.0069	10.8879	29.0744	22.6195	18.2278	45.0437	70.8823	55.5404	8.13706	14.1823	9.76688	F24B9.13	Araport:AT1G07750,TAIR:AT1G07750,GeneID:837290		RmlC-like cupins superfamily protein		GO:0000326,GO:0045735	protein storage vacuole|nutrient reservoir activity
AT1G07870	2.17914	1.47e-05	Up	1.69367	0.0193012		7.49757	6.12e-20	Up	2.71353	1.83068	2.09535	4.60957	4.69855	5.64656	23.4554	13.8097	22.8206	3.49237	2.10565	3.06735	F24B9.4	Araport:AT1G07870,TAIR:AT1G07870,GeneID:837302		Protein kinase superfamily protein
AT1G07900	6.22202	0.0227588	Up	5.4836	0.0351111	Up	45.2046	5.96e-15	Up	0.320505	0.183279	1.47208	2.58365	2.00813	7.94476	39.0397	20.8003	43.5732	0.371627	0.184457	1.67114	LBD1	Araport:AT1G07900,TAIR:AT1G07900,GeneID:837305		LOB domain-containing protein 1	LBD	GO:0005739	mitochondrion
AT1G08080	25.4192	0.00971282	Up	11.0257	0.0540092		17.9128	0.00229656	Up	0.0257376	0.0245298	0.0262694	0.124985	1.41712	0.391104	0.167797	1.0989	0.367769	0.0271298	0.0246875	0.129036	ACA7	Araport:AT1G08080,TAIR:AT1G08080,GeneID:837326		alpha carbonic anhydrase 7		GO:0004089,GO:0008270,GO:0009570	carbonate dehydratase activity|zinc ion binding|chloroplast stroma	path:ath00910	Nitrogen metabolism
AT1G08290	4.26604	3.5e-06	Up	3.82917	1.41e-06	Up	17.4649	7.83e-27	Up	0.501984	0.239214	0.307414	1.29198	1.41771	1.93086	7.56812	5.34483	9.33765	0.370397	0.288902	0.528509	WIP3	Araport:AT1G08290,TAIR:AT1G08290,GeneID:837349		WIP domain protein 3	C2H2	GO:0003676,GO:0003700,GO:0005634,GO:0006355,GO:0010468,GO:0046872	nucleic acid binding|DNA-binding transcription factor activity|nucleus|regulation of transcription, DNA-templated|regulation of gene expression|metal ion binding
AT1G08310	12.3937	3.86e-07	Up	8.84563	2.98e-05	Up	3.10553	0.0333015	Up	0.400902	0.106985	0.163674	4.45435	1.568	2.60435	1.23715	0.547746	0.703796	0.574719	0.261491	0.112556	T23G18.18	Araport:AT1G08310,TAIR:AT1G08310,GeneID:837351		alpha/beta-Hydrolases superfamily protein
AT1G08440	7.40295	0.000171961	Up	3.37675	0.0390448	Up	19.5545	3.52e-08	Up	0.0789646	0.075259	0.0268654	0.549629	0.387306	0.462474	0.643515	1.12383	2.74026	0.110981	0.0757428	0.224338	T27G7.12	Araport:AT1G08440,TAIR:AT1G08440,GeneID:837364		aluminum activated malate transporter family protein		GO:0009705,GO:0015743,GO:0016021	plant-type vacuole membrane|malate transport|integral component of membrane
AT1G08450	2.01451	0.025793	Up	2.66862	1.25e-05	Up	7.91674	1.54e-14	Up	50.3583	31.348	29.7424	90.6727	52.2745	91.9681	290.747	248.544	555.982	35.3729	25.812	24.1072	CRT3	Araport:AT1G08450,TAIR:AT1G08450,GeneID:837365	Encodes one of three Arabidopsis calreticulins. In CRT-deficient mouse fibroblasts, this protein restores ER Ca2+ levels. Non-receptor component required for EFR-mediated immunity. Mutants show de-repressed anthocyanin accumulation in the presence of elf18, and EFR accumulation and signalling.	calreticulin 3		GO:0005509,GO:0005783,GO:0005788,GO:0005789,GO:0006457,GO:0009626,GO:0010204,GO:0030246,GO:0042742,GO:0046283,GO:0051082	calcium ion binding|endoplasmic reticulum|endoplasmic reticulum lumen|endoplasmic reticulum membrane|protein folding|plant-type hypersensitive response|defense response signaling pathway, resistance gene-independent|carbohydrate binding|defense response to bacterium|anthocyanin-containing compound metabolic process|unfolded protein binding	path:ath04141,path:ath04145	Protein processing in endoplasmic reticulum|Phagosome
AT1G08630	4.4271	0.0289718	Up	1.57425	0.748001		6.02748	1.32e-06	Up	0.079423	0.0648822	0.0810641	0.550983	0.258506	0.204742	0.419172	0.520772	0.706412	0.251157	0.130599	0.261667	THA1	Araport:AT1G08630,TAIR:AT1G08630,GeneID:837385	Encodes a threonine aldolase, involved in threonine degradation to glycine. Primarily expressed in seeds and seedlings.	threonine aldolase 1		GO:0004793,GO:0005829,GO:0006545,GO:0006567,GO:0008732	threonine aldolase activity|cytosol|glycine biosynthetic process|threonine catabolic process|L-allo-threonine aldolase activity	path:ath00260	Glycine, serine and threonine metabolism
AT1G08650	2.26984	0.000138449	Up	2.0345	0.0193136	Up	1.44668	0.0996453		31.4402	40.6096	25.7774	84.493	72.8209	72.6801	52.9363	45.9356	75.0517	34.6626	50.0972	24.9429	PPCK1	Araport:AT1G08650,TAIR:AT1G08650,GeneID:837387	Encodes a phosphoenolpyruvate carboxylase kinase that is expressed at highest levels in leaves. Expression is induced by light.	phosphoenolpyruvate carboxylase kinase 1		GO:0004674,GO:0004683,GO:0005524,GO:0005634,GO:0005737,GO:0009416,GO:0009738,GO:0009931,GO:0018105,GO:0035556,GO:0046898	protein serine/threonine kinase activity|calmodulin-dependent protein kinase activity|ATP binding|nucleus|cytoplasm|response to light stimulus|abscisic acid-activated signaling pathway|calcium-dependent protein serine/threonine kinase activity|peptidyl-serine phosphorylation|intracellular signal transduction|response to cycloheximide
AT1G08940	2.83553	5.51e-06	Up	2.28471	0.00166715	Up	9.76044	1.19e-55	Up	2.02396	1.8904	1.75591	6.60482	3.80433	6.30493	20.9365	19.0979	27.2062	1.9201	2.34907	2.8615	F7G19.18	Araport:AT1G08940,TAIR:AT1G08940,GeneID:837415		Phosphoglycerate mutase family protein		GO:0003824	catalytic activity
AT1G09080	12.2979	8.28e-08	Up	28.8598	2.33e-09	Up	81.045	1.18e-22	Up	0.626713	0.437311	0.148493	4.63031	2.73039	8.75815	31.8479	19.579	73.9034	0.401087	0.0966122	0.0336647	BIP3	Araport:AT1G09080,TAIR:AT1G09080,GeneID:837429		Heat shock protein 70 (Hsp 70) family protein		GO:0005524,GO:0005634,GO:0005737,GO:0005788,GO:0006986,GO:0009860,GO:0016020,GO:0016592,GO:0016887,GO:0030433,GO:0030968,GO:0031072,GO:0034605,GO:0034620,GO:0034663,GO:0042026,GO:0042623,GO:0044183,GO:0051082,GO:0051085,GO:0051787	ATP binding|nucleus|cytoplasm|endoplasmic reticulum lumen|response to unfolded protein|pollen tube growth|membrane|mediator complex|ATPase activity|ubiquitin-dependent ERAD pathway|endoplasmic reticulum unfolded protein response|heat shock protein binding|cellular response to heat|cellular response to unfolded protein|endoplasmic reticulum chaperone complex|protein refolding|ATPase activity, coup…	path:ath03060,path:ath04141	Protein export|Protein processing in endoplasmic reticulum
AT1G09380	28.2051	0.0229586	Up	2.83757	0.707738		514.864	1.89e-12	Up	0	0	0.0147915	0.140751	0.178849	0.123873	3.54306	2.36676	3.66828	0.015276	0	0.145313	UMAMIT25	Araport:AT1G09380,TAIR:AT1G09380,GeneID:837460	nodulin MtN21-like transporter family protein	nodulin MtN21 /EamA-like transporter family protein		GO:0005886,GO:0016021,GO:0022857	plasma membrane|integral component of membrane|transmembrane transporter activity
AT1G09480	3.5562	0.00549004	Up	4.19219	0.00221098	Up	6.9037	8.21e-08	Up	1.02383	0.410855	0.458325	2.89587	1.44938	2.69534	4.74267	6.92133	3.99657	0.814139	0.568557	0.234136	F14J9.14	Araport:AT1G09480,TAIR:AT1G09480,GeneID:837471	similar to Eucalyptus gunnii alcohol dehydrogenase of unknown physiological function (GI:1143445), Vigna unguiculata (gi:1854445), NOT a cinnamyl-alcohol dehydrogenase	NAD(P)-binding Rossmann-fold superfamily protein		GO:0005829,GO:0007623,GO:0009409,GO:0009809,GO:0016491,GO:0016616,GO:0016621,GO:0050662	cytosol|circadian rhythm|response to cold|lignin biosynthetic process|oxidoreductase activity|oxidoreductase activity, acting on the CH-OH group of donors, NAD or NADP as acceptor|cinnamoyl-CoA reductase activity|coenzyme binding
AT1G10460	2.79101	0.0259043	Up	2.20217	0.380442		2.80209	5.11e-05	Up	0.321855	0.39196	0.401507	1.56297	0.746882	0.883072	1.10746	1.35512	1.29576	0.697378	0.53169	0.179292	GLP7	Araport:AT1G10460,TAIR:AT1G10460,GeneID:837586	germin-like protein (GLP7)	germin-like protein 7		GO:0005618,GO:0030145,GO:0045735,GO:0048046	cell wall|manganese ion binding|nutrient reservoir activity|apoplast
AT1G10585	5.8518	0.0100959	Up	2.14353	0.711024		37.9216	7.46e-39	Up	0.302124	0.205676	0.220262	2.66184	0.430218	1.33222	7.4802	11.6557	14.5593	0.318467	1.51109	0.108193	AT1G10585	Araport:AT1G10585,TAIR:AT1G10585,GeneID:837600		basic helix-loop-helix (bHLH) DNA-binding superfamily protein	bHLH	GO:0000977,GO:0003700,GO:0005634,GO:0005737,GO:0006355,GO:0006357,GO:0008134,GO:0046983,GO:0090575	RNA polymerase II regulatory region sequence-specific DNA binding|DNA-binding transcription factor activity|nucleus|cytoplasm|regulation of transcription, DNA-templated|regulation of transcription by RNA polymerase II|transcription factor binding|protein dimerization activity|RNA polymerase II transcription factor complex
AT1G10586	255.865	1.59e-08	Up	495.133	1.43e-10	Up	881.338	1.08e-14	Up	0	0	0.0300036	2.68373	1.92554	3.74111	9.03945	9.3192	15.3317	0	0	0	AT1G10586	Araport:AT1G10586,TAIR:AT1G10586,GeneID:6240488		basic helix-loop-helix (bHLH) DNA-binding superfamily protein	bHLH	GO:0000977,GO:0006357,GO:0008134,GO:0046983,GO:0090575	RNA polymerase II regulatory region sequence-specific DNA binding|regulation of transcription by RNA polymerase II|transcription factor binding|protein dimerization activity|RNA polymerase II transcription factor complex
AT1G11580	3.42763	0.00200582	Up	3.06503	0.00962558	Up	15.927	3.69e-43	Up	21.1606	12.1788	14.4479	91.8844	27.6556	50.0247	251.661	336.988	333.224	26.5065	14.6552	12.7767	PMEPCRA	Araport:AT1G11580,TAIR:AT1G11580,GeneID:837701		methylesterase PCR A		GO:0005576,GO:0005618,GO:0005774,GO:0005829,GO:0009617,GO:0017148,GO:0030598,GO:0030599,GO:0031640,GO:0042545,GO:0045330,GO:0045490,GO:0046910,GO:0050832,GO:0090729	extracellular region|cell wall|vacuolar membrane|cytosol|response to bacterium|negative regulation of translation|rRNA N-glycosylase activity|pectinesterase activity|killing of cells of other organism|cell wall modification|aspartyl esterase activity|pectin catabolic process|pectinesterase inhibitor activity|defense response to fungus|toxin activity	path:ath00040	Pentose and glucuronate interconversions
AT1G12160	8.29721	0.000989829	Up	3.14801	0.0227208	Up	10.2296	3.77e-05	Up	0.22317	0.0398807	0.0427089	1.0431	0.701783	0.900801	0.772948	1.20596	1.92189	0.132323	0.40137	0.279716	T28K15.10	Araport:AT1G12160,TAIR:AT1G12160,GeneID:837768		Flavin-binding monooxygenase family protein		GO:0004497,GO:0004499,GO:0009751,GO:0009753,GO:0019761,GO:0050660,GO:0050661	monooxygenase activity|N,N-dimethylaniline monooxygenase activity|response to salicylic acid|response to jasmonic acid|glucosinolate biosynthetic process|flavin adenine dinucleotide binding|NADP binding
AT1G12180	63.6891	0.0327794	Up	63.1931	0.0275594	Up	132.3	7.31e-06	Up	0	0	0	0.1381	0.944894	0.135045	1.0429	0.417385	1.70526	0	0	0	T28K15.15	Araport:AT1G12180,TAIR:AT1G12180,GeneID:837771		14.7 kDa heat shock-like protein		GO:0005737	cytoplasm
AT1G12805	16.2995	0.00528557	Up	32.7715	0.00429064	Up	2.14927	0.479657		0.042467	0.0404741	0.173378	2.59844	0.322517	1.29064	0.0461441	0.226648	0.390098	0	0	0.127745	AT1G12805	Araport:AT1G12805,TAIR:AT1G12805,GeneID:2745749		nucleotide binding protein
AT1G13340	6.65928	1.63e-06	Up	9.12173	4.78e-26	Up	44.4196	1.31e-25	Up	3.21574	1.2687	0.931224	14.6282	11.6715	11.2505	108.953	74.9565	110.983	1.5293	1.5064	0.989826	T6J4.22	Araport:AT1G13340,TAIR:AT1G13340,GeneID:837894		Regulator of Vps4 activity in the MVB pathway protein		GO:0005737,GO:0005768,GO:0015031,GO:0032511	cytoplasm|endosome|protein transport|late endosome to vacuole transport via multivesicular body sorting pathway
AT1G13520	20.0885	0.000458107	Up	131.187	2.23e-05	Up	240.802	5.59e-33	Up	0.081221	0	0.0331597	1.30947	0.632257	0.370266	12.6203	8.06274	12.0037	0	0	0.0162881	F13B4.3	Araport:AT1G13520,TAIR:AT1G13520,GeneID:837912		hypothetical protein (DUF1262)
AT1G13750	2.91365	0.00532546	Up	6.50314	3.3e-12	Up	6.72746	1.13e-12	Up	4.3045	2.48506	1.97303	11.9634	5.40933	9.3718	21.6642	20.0582	30.8457	1.6704	0.92711	1.4312	F21F23.18	Araport:AT1G13750,TAIR:AT1G13750,GeneID:837935		Purple acid phosphatases superfamily protein		GO:0003993,GO:0005576,GO:0046872	acid phosphatase activity|extracellular region|metal ion binding
AT1G13830	6.99898	5.9e-05	Up	22.9252	3.21e-09	Up	61.3509	1.32e-28	Up	0.27398	0.121858	0.0745711	1.31274	0.849643	1.2837	7.93877	10.1967	17.7665	0.0577602	0.0175201	0.073259	F16A14.5	Araport:AT1G13830,TAIR:AT1G13830,GeneID:837944		Carbohydrate-binding X8 domain superfamily protein		GO:0001872,GO:0009408,GO:0009506,GO:0030247,GO:0031225,GO:0046658	(1->3)-beta-D-glucan binding|response to heat|plasmodesma|polysaccharide binding|anchored component of membrane|anchored component of plasma membrane
AT1G14120	6.66006	1.16e-05	Up	3.36197	0.192728		22.0842	4.04e-24	Up	1.12382	1.19201	0.499518	8.66145	7.22714	3.37417	17.4897	31.131	27.9359	1.66228	3.61641	0.272627	F7A19.20	Araport:AT1G14120,TAIR:AT1G14120,GeneID:837971		2-oxoglutarate (2OG) and Fe(II)-dependent oxygenase superfamily protein		GO:0009852,GO:0010252,GO:0046872,GO:0050302,GO:0051213	auxin catabolic process|auxin homeostasis|metal ion binding|indole-3-acetaldehyde oxidase activity|dioxygenase activity
AT1G14250	4.93155	9.09e-12	Up	3.19913	0.00850915	Up	6.74858	1.86e-17	Up	6.3596	3.22798	4.35221	28.268	20.0896	22.4011	38.0197	30.8205	45.2006	13.4329	3.99664	4.26342	AT1G14250	Araport:AT1G14250,TAIR:AT1G14250,GeneID:837986		GDA1/CD39 nucleoside phosphatase family protein		GO:0005524,GO:0005773,GO:0016021,GO:0102485,GO:0102486,GO:0102487,GO:0102488,GO:0102489,GO:0102490,GO:0102491	ATP binding|vacuole|integral component of membrane|dATP phosphohydrolase activity|dCTP phosphohydrolase activity|dUTP phosphohydrolase activity|dTTP phosphohydrolase activity|GTP phosphohydrolase activity|8-oxo-dGTP phosphohydrolase activity|dGTP phosphohydrolase activity	path:ath00230,path:ath00240	Purine metabolism|Pyrimidine metabolism
AT1G14630	3.62299	8.19e-19	Up	2.98267	7.93e-10	Up	7.72194	1.06e-32	Up	1.81974	1.73434	2.67676	7.39873	7.33346	8.31947	14.5196	20.281	23.0345	1.91817	2.75514	2.8801	T5E21.19	Araport:AT1G14630,TAIR:AT1G14630,GeneID:838025		XRI1-like protein		GO:0005634,GO:0006281,GO:0007140,GO:0007143,GO:0009555,GO:0010165	nucleus|DNA repair|male meiotic nuclear division|female meiotic nuclear division|pollen development|response to X-ray
AT1G14780	34.5777	8.88e-13	Up	23.0394	6.18e-20	Up	102.678	4.41e-23	Up	0.230402	0.105021	0.0306734	6.82019	3.26185	3.13011	22.3902	10.4361	12.6885	0.263984	0.124914	0.180802	F10B6.18	Araport:AT1G14780,TAIR:AT1G14780,GeneID:838043		MAC/Perforin domain-containing protein		GO:0005886,GO:0006955,GO:0009626	plasma membrane|immune response|plant-type hypersensitive response
AT1G14860	4.40352	0.000817204	Up	3.79832	0.0416693	Up	38.8946	1.96e-30	Up	0.161049	0.136436	0.109584	0.625658	0.611545	0.611817	4.86093	5.19535	9.44245	0.0943112	0.085821	0.305025	NUDT18	Araport:AT1G14860,TAIR:AT1G14860,GeneID:838051		nudix hydrolase homolog 18		GO:0005634,GO:0005737,GO:0005739,GO:0016787,GO:0046872	nucleus|cytoplasm|mitochondrion|hydrolase activity|metal ion binding
AT1G14870	10.5457	0.000915075	Up	10.1764	7.76e-05	Up	63.7765	1.14e-16	Up	0.892895	0.560411	0.0666838	9.75074	3.2045	3.97121	42.7129	32.4281	45.3892	1.07893	0.396898	0.152858	PCR2	Araport:AT1G14870,TAIR:AT1G14870,GeneID:838052	PCR2 encodes a membrane protein involved in zinc transport and detoxification.	PLANT CADMIUM RESISTANCE 2		GO:0005886,GO:0006979,GO:0016021	plasma membrane|response to oxidative stress|integral component of membrane
AT1G15520	10.4512	0.00247877	Up	17.7166	3.52e-12	Up	26.2349	2.85e-07	Up	0.42531	0.0341863	0.0575311	2.92137	1.27937	1.4454	6.8541	5.98379	3.46754	0.162042	0.108133	0.0411046	ABCG40	Araport:AT1G15520,TAIR:AT1G15520,GeneID:838122	ABC transporter family involved in ABA transport and resistance to lead. Localizes to plasma membrane. Upregulated by lead. Expressed in leaves, flowers, stomata and roots.	pleiotropic drug resistance 12		GO:0002229,GO:0005524,GO:0005886,GO:0006855,GO:0009723,GO:0009751,GO:0009753,GO:0010193,GO:0015692,GO:0016021,GO:0042626,GO:0046865,GO:0055085,GO:0080168	defense response to oomycetes|ATP binding|plasma membrane|drug transmembrane transport|response to ethylene|response to salicylic acid|response to jasmonic acid|response to ozone|lead ion transport|integral component of membrane|ATPase activity, coupled to transmembrane movement of substances|terpenoid transport|transmembrane transport|abscisic acid transport
AT1G16110	2.57004	0.00365011	Up	3.62887	0.000806162	Up	9.45246	1.83e-30	Up	1.58543	1.42215	1.25648	5.45275	3.06328	2.72806	19.4261	14.0661	14.8016	1.58272	0.670918	0.813563	WAKL6	Araport:AT1G16110,TAIR:AT1G16110,GeneID:838180	WAK-like kinase	wall associated kinase-like 6		GO:0004674,GO:0005524,GO:0005886,GO:0007166,GO:0009505,GO:0016021,GO:0030247	protein serine/threonine kinase activity|ATP binding|plasma membrane|cell surface receptor signaling pathway|plant-type cell wall|integral component of membrane|polysaccharide binding
AT1G16510	2.62245	1.42e-05	Up	3.05101	3.87e-08	Up	4.80405	3.89e-22	Up	7.06354	5.06855	6.23524	20.8722	11.8836	16.9397	27.7965	34.7001	44.7599	5.14582	5.33657	5.41453	F3O9.31	Araport:AT1G16510,TAIR:AT1G16510,GeneID:838221	Encodes a clade III SAUR gene with a distinctive expression pattern in root meristems. It is normally expressed in the quiescent center and cortex/endodermis initials and upon auxin stimulation, the expression is found in the endodermal layer. Overexpression studies suggest roles in cell expansion and auxin transport.	SAUR-like auxin-responsive protein family		GO:0005737,GO:0009734,GO:0009958,GO:0040008,GO:0060918,GO:0090057	cytoplasm|auxin-activated signaling pathway|positive gravitropism|regulation of growth|auxin transport|root radial pattern formation	path:ath04075	Plant hormone signal transduction
AT1G16530	4.49382	4.55e-09	Up	3.64741	2.84e-06	Up	13.0144	2.53e-43	Up	2.3334	2.68087	2.57736	15.5844	10.7419	8.46984	35.4268	30.2978	54.9726	2.52701	3.49527	3.39739	ASL9	Araport:AT1G16530,TAIR:AT1G16530,GeneID:838223		ASYMMETRIC LEAVES 2-like 9	LBD	GO:0005634	nucleus
AT1G17020	10.8481	2.58e-06	Up	7.93987	1.24e-06	Up	161.073	2.12e-71	Up	0.46722	0.148432	0.445083	6.98815	1.99593	2.67722	53.2044	59.3139	94.0709	0.574576	0.448157	0.421635	SRG1	Araport:AT1G17020,TAIR:AT1G17020,GeneID:838272	Encodes a novel member of the Fe(II)/ascorbate oxidase gene family; senescence-related gene.	senescence-related gene 1		GO:0010150,GO:0016682,GO:0046872,GO:0051213	leaf senescence|oxidoreductase activity, acting on diphenols and related substances as donors, oxygen as acceptor|metal ion binding|dioxygenase activity
AT1G17380	11.6116	8.76e-33	Up	7.88763	1.3e-07	Up	34.5906	1.07e-74	Up	0.669752	0.739643	0.444877	8.46657	6.29752	7.64318	26.6031	24.0229	27.2567	0.986131	1.41742	0.319792	JAZ5	Araport:AT1G17380,TAIR:AT1G17380,GeneID:838310		jasmonate-zim-domain protein 5		GO:0005634,GO:0006952,GO:0009611,GO:0009753,GO:0031347,GO:2000022	nucleus|defense response|response to wounding|response to jasmonic acid|regulation of defense response|regulation of jasmonic acid mediated signaling pathway	path:ath04075	Plant hormone signal transduction
AT1G17710	5.08497	0.0182181	Up	3.02567	0.170272		0.195148	0.0148643	Down	2.26738	0.346416	0.971623	10.3215	2.62896	5.99999	0.451366	0.0738999	0.317984	4.19623	0.996123	0.902462	PEPC1	Araport:AT1G17710,TAIR:AT1G17710,GeneID:838347	Encodes a phosphoethanolamine/phosphocholine phosphatase. It is likely to be involved in the liberation of inorganic phosphate from intracellular sources. Expression is upregulated in the shoot of cax1/cax3 mutant.	Pyridoxal phosphate phosphatase-related protein		GO:0004427,GO:0046872,GO:0051262,GO:0052731,GO:0052732	inorganic diphosphatase activity|metal ion binding|protein tetramerization|phosphocholine phosphatase activity|phosphoethanolamine phosphatase activity	path:ath00750	Vitamin B6 metabolism
AT1G17830	3.85828	6.82e-20	Up	2.87981	1.79e-05	Up	10.7487	1.37e-54	Up	1.37763	1.12731	1.13624	4.52754	4.54431	5.44502	14.8028	13.3978	19.3302	1.51082	2.14898	1.21392	F2H15.6	Araport:AT1G17830,TAIR:AT1G17830,GeneID:838361		hypothetical protein (DUF789)
AT1G17860	2.70453	0.00728339	Up	3.49093	2.91e-07	Up	12.3006	4.09e-21	Up	8.73277	8.69151	4.63751	27.291	19.6395	14.7208	129.869	102.949	95.019	6.01222	5.59462	5.88068	F2H15.9	Araport:AT1G17860,TAIR:AT1G17860,GeneID:838365		Kunitz family trypsin and protease inhibitor protein		GO:0004866,GO:0005618,GO:0048046	endopeptidase inhibitor activity|cell wall|apoplast
AT1G18197	67.7944	0.00024642	Up	18.523	0.00470984	Up	215.867	4.24e-09	Up	0.0246952	0	0	0.767508	0.562647	0.492535	2.76385	1.73976	2.29369	0	0	0.099048	AT1G18197	Araport:AT1G18197,GeneID:28717248		GCK domain protein
AT1G18410	5.12737	0.0289657	Up	4.21126	0.0188438	Up	3.85288	0.0265283	Up	0.118967	0.0340153	0.024285	0.346631	0.163759	0.4576	0.232683	0.152384	0.473556	0.0438908	0.119819	0.0536799	F15H18.10	Araport:AT1G18410,TAIR:AT1G18410,GeneID:838422		P-loop containing nucleoside triphosphate hydrolases superfamily protein		GO:0003777,GO:0005524,GO:0005871,GO:0005874,GO:0007018,GO:0008017,GO:0016887	microtubule motor activity|ATP binding|kinesin complex|microtubule|microtubule-based movement|microtubule binding|ATPase activity
AT1G18670	2.41275	5.52e-16	Up	2.11708	1.56e-11	Up	5.09492	6.18e-44	Up	2.87627	2.93443	3.90982	7.90435	7.87499	8.17029	20.3785	17.9744	20.7766	3.73469	3.28562	4.10321	IBS1	Araport:AT1G18670,TAIR:AT1G18670,GeneID:838448	Encodes a cyclin-dependent kinase-like protein with a ser/thr protein kinase domain and an N-terminal myristoylation sequence. Mutants in this gene are unable to express female sterility in response to beta-aminobutyric acid, as wild type plants do.	Protein kinase superfamily protein
AT1G18710	4.33127	0.00217988	Up	4.85478	8.51e-07	Up	11.2865	1.56e-10	Up	0.614557	0.692212	2.452	4.08768	4.87943	7.39315	18.4143	14.71	15.8334	0.6478	0.928883	1.71794	MYB47	Araport:AT1G18710,TAIR:AT1G18710,GeneID:838453	Member of the R2R3 factor gene family.	myb domain protein 47	MYB	GO:0000902,GO:0003677,GO:0005634,GO:0010091,GO:0035017,GO:1901957	cell morphogenesis|DNA binding|nucleus|trichome branching|cuticle pattern formation|regulation of cutin biosynthetic process
AT1G19180	3.65569	2.99e-05	Up	2.68877	0.0736291		22.5156	1.53e-28	Up	2.26742	3.81946	1.56079	9.47446	8.76017	11.1429	74.3994	59.0572	77.4872	3.20992	5.98099	1.21608	JAZ1	Araport:AT1G19180,TAIR:AT1G19180,GeneID:838501	JAZ1 is a nuclear-localized protein involved in jasmonate signaling. JAZ1 transcript levels rise in response to a jasmonate stimulus. JAZ1 can interact with the COI1 F-box subunit of an SCF E3 ubiquitin ligase in a yeast-two-hybrid assay only in the presence of jasmonate-isoleucine (JA-ILE) or coronatine. Application of jasmonate methyl ester to Arabidopsis roots reduces the levels of a JAZ1:GUS …	jasmonate-zim-domain protein 1		GO:0005634,GO:0009555,GO:0009611,GO:0009753,GO:0009867,GO:0009908,GO:0031347,GO:0042742,GO:1900067,GO:2000022	nucleus|pollen development|response to wounding|response to jasmonic acid|jasmonic acid mediated signaling pathway|flower development|regulation of defense response|defense response to bacterium|regulation of cellular response to alkaline pH|regulation of jasmonic acid mediated signaling pathway	path:ath04075	Plant hormone signal transduction
AT1G19380	6.37563	2.26e-05	Up	8.08561	2.43e-12	Up	9.88989	1.94e-08	Up	7.67917	10.3578	2.44085	58.814	41.848	36.1885	104.431	74.4804	67.8553	7.2823	6.24441	3.0107	F18O14.10	Araport:AT1G19380,TAIR:AT1G19380,GeneID:838521		sugar, putative (DUF1195)
AT1G19570	2.38068	0.00440317	Up	2.16566	0.00269659	Up	4.96461	3.95e-12	Up	167.305	108.506	263.648	456.93	294.506	563.542	863.878	1121.38	1194.93	166.295	154.026	272.475	DHAR1	Araport:AT1G19570,TAIR:AT1G19570,GeneID:838544	Encodes a member of the dehydroascorbate reductase gene family. Critical for a mutualistic symbiosis between the host Arabidopsis and the root colonizing fungus Piriformospora indica.	dehydroascorbate reductase		GO:0004364,GO:0005244,GO:0005507,GO:0005739,GO:0005773,GO:0005777,GO:0005829,GO:0005886,GO:0006952,GO:0009507,GO:0009570,GO:0009610,GO:0009753,GO:0010043,GO:0010193,GO:0010731,GO:0034765,GO:0043903,GO:0045174,GO:0048046,GO:0070301,GO:0080151	glutathione transferase activity|voltage-gated ion channel activity|copper ion binding|mitochondrion|vacuole|peroxisome|cytosol|plasma membrane|defense response|chloroplast|chloroplast stroma|response to symbiotic fungus|response to jasmonic acid|response to zinc ion|response to ozone|protein glutathionylation|regulation of ion transmembrane transport|regulation of symbiosis, encompassing mutuali…	path:ath00053,path:ath00480	Ascorbate and aldarate metabolism|Glutathione metabolism
AT1G19610	18.046	0.0020026	Up	15.227	0.00190575	Up	52.3041	3.25e-10	Up	0.690431	0.146229	0.0391498	8.53106	6.62721	0.983595	27.5912	18.0558	9.08271	0.808642	0.220754	0.038461	PDF1.4	Araport:AT1G19610,TAIR:AT1G19610,GeneID:838548	Predicted to encode a PR (pathogenesis-related) protein. Belongs to the plant defensin (PDF) family with the following members: At1g75830/PDF1.1, At5g44420/PDF1.2a, At2g26020/PDF1.2b, At5g44430/PDF1.2c, At2g26010/PDF1.3, At1g19610/PDF1.4, At1g55010/PDF1.5, At2g02120/PDF2.1, At2g02100/PDF2.2, At2g02130/PDF2.3, At1g61070/PDF2.4, At5g63660/PDF2.5, At2g02140/PDF2.6, At5g38330/PDF3.1 and At4g30070/PDF…	defensin-like protein		GO:0005576,GO:0006952,GO:0031640,GO:0050832	extracellular region|defense response|killing of cells of other organism|defense response to fungus
AT1G19670	2.47506	2.7e-09	Up	1.79049	0.101929		1.34514	0.235696		51.7501	49.7269	70.2145	139.536	112.244	186.857	88.8785	117.496	65.1225	56.9114	111.295	66.6666	CLH1	Araport:AT1G19670,TAIR:AT1G19670,GeneID:838554	Chlorophyllase is the first enzyme involved in chlorophyll degradation. It catalyzes the hydrolysis of the ester bond to yield chlorophyllide and phytol. AtCLH1 lacks a typical signal sequence for the chloroplast. Its expression is induced rapidly by methyljasmonate, a known promoter of senescence and chlorophyll degradation.	chlorophyllase 1		GO:0005773,GO:0015996,GO:0042742,GO:0047746,GO:0050832,GO:0102293	vacuole|chlorophyll catabolic process|defense response to bacterium|chlorophyllase activity|defense response to fungus|pheophytinase b activity	path:ath00860	Porphyrin and chlorophyll metabolism
AT1G20160	3.22043	0.000115781	Up	2.69493	0.00287765	Up	1.06055	0.840218		3.11712	1.67323	3.2181	12.2141	7.10874	6.83968	2.43321	3.26988	4.58943	3.2763	1.95034	4.46379	ATSBT5.2	Araport:AT1G20160,TAIR:AT1G20160,GeneID:838606		Subtilisin-like serine endopeptidase family protein		GO:0004252,GO:0005618,GO:0006508,GO:0008236,GO:0010037,GO:0048046,GO:1900425,GO:2000038,GO:2000122	serine-type endopeptidase activity|cell wall|proteolysis|serine-type peptidase activity|response to carbon dioxide|apoplast|negative regulation of defense response to bacterium|regulation of stomatal complex development|negative regulation of stomatal complex development
AT1G20350	5.27938	0.00146832	Up	5.4169	6.53e-05	Up	26.9641	8.93e-21	Up	1.50329	1.3153	0.402452	9.19101	4.37487	4.21298	31.8657	30.33	45.9045	1.66253	0.945542	0.617767	TIM17-1	Araport:AT1G20350,TAIR:AT1G20350,GeneID:838623	mitochondrial inner membrane translocase	translocase inner membrane subunit 17-1		GO:0005744,GO:0030150,GO:0031305	TIM23 mitochondrial import inner membrane translocase complex|protein import into mitochondrial matrix|integral component of mitochondrial inner membrane
AT1G20680	43.7013	0.000343439	Up	9.75858	0.0341156	Up	44.2156	2.99e-07	Up	0	0.0384813	0.0206052	0.862714	1.49486	0.230081	1.40391	0.689565	1.07146	0.14896	0.116186	0	F2D10.17	Araport:AT1G20680,TAIR:AT1G20680,GeneID:838656		transport/golgi organization-like protein (DUF833)
AT1G20730	153.338	0.000512807	Up	152.436	0.000337817	Up				0	0	0	1.06369	0.700202	0.106138	0.0485727	0	0	0	0	0	F2D10.22	Araport:AT1G20730,TAIR:AT1G20730,GeneID:838663		transport/golgi organization-like protein, putative (DUF833)
AT1G20740	430.509	6.88e-08	Up	427.558	3.68e-08	Up	399.256	2.52e-08	Up	0	0	0	1.6964	2.89112	0.659297	3.55249	1.38635	0.708527	0	0	0	F2D10.23	Araport:AT1G20740,TAIR:AT1G20740,GeneID:838664		transport/golgi organization-like protein (DUF833)
AT1G20900	2.99161	0.0417597	Up	4.48203	0.0163287	Up	6.36769	2.52e-12	Up	0.172443	0.194233	0.192007	0.669926	0.654814	0.372219	1.36273	1.37214	1.55205	0.0660986	0.180445	0.125752	ESC	Araport:AT1G20900,TAIR:AT1G20900,GeneID:838683	Encodes an AT hook domain containing protein that acts redundantly with SOB3 to modulate hypocotyl growth inhibition in response to light.	Putative AT-hook DNA-binding family protein		GO:0003680,GO:0003690,GO:0003700,GO:0005634,GO:0006325,GO:0009640,GO:0009908,GO:0010150,GO:0010228,GO:0042393,GO:0043621,GO:0045087,GO:0045824	AT DNA binding|double-stranded DNA binding|DNA-binding transcription factor activity|nucleus|chromatin organization|photomorphogenesis|flower development|leaf senescence|vegetative to reproductive phase transition of meristem|histone binding|protein self-association|innate immune response|negative regulation of innate immune response
AT1G21310	13.6696	1.65e-41	Up	26.0682	4.42e-50	Up	30.4989	6.75e-53	Up	17.3113	10.168	16.6124	237.647	202.736	172.128	386.407	687.226	537.039	6.72923	5.36491	11.3751	EXT3	Araport:AT1G21310,TAIR:AT1G21310,GeneID:838728	Encodes extensin 3.	extensin 3		GO:0005199,GO:0005576,GO:0009530,GO:0009664	structural constituent of cell wall|extracellular region|primary cell wall|plant-type cell wall organization
AT1G21313	13.3605	1.69e-29	Up	20.4636	2.24e-12	Up	28.1926	3.13e-29	Up	2.21567	1.03238	1.75891	20.5627	25.147	22.5395	33.6518	74.4195	62.2649	0.259502	0.850107	2.22166	AT1G21313	Araport:AT1G21313,GeneID:28717257		transmembrane protein
AT1G21390	2.14782	0.00182628	Up	2.08933	0.00809135	Up	10.6467	5.2e-32	Up	1.31823	1.17148	1.83638	3.59867	2.33372	3.60365	14.9044	14.8695	26.091	1.38953	1.72579	1.30393	emb2170	Araport:AT1G21390,TAIR:AT1G21390,GeneID:838738		embryo defective 2170
AT1G21400	2.79295	0.000135276	Up	2.20024	0.0163287	Up	20.514	2.73e-77	Up	2.79597	2.11525	2.67639	9.35088	4.16884	8.46891	49.8362	54.7738	85.1844	3.36348	2.29552	4.11817	F24J8.4	Araport:AT1G21400,TAIR:AT1G21400,GeneID:838739		Thiamin diphosphate-binding fold (THDP-binding) superfamily protein		GO:0003826,GO:0003863,GO:0005947,GO:0009083,GO:0009646,GO:0009744,GO:0043617,GO:0046872	alpha-ketoacid dehydrogenase activity|3-methyl-2-oxobutanoate dehydrogenase (2-methylpropanoyl-transferring) activity|mitochondrial alpha-ketoglutarate dehydrogenase complex|branched-chain amino acid catabolic process|response to absence of light|response to sucrose|cellular response to sucrose starvation|metal ion binding	path:ath00280,path:ath00640	Valine, leucine and isoleucine degradation|Propanoate metabolism
AT1G21520	5.92236	2.13e-06	Up	10.3876	1.31e-23	Up	18.9981	2.34e-18	Up	7.01149	1.82022	4.19235	31.8635	21.6573	25.7916	84.6574	93.4679	122.165	3.00594	1.4555	3.0955	F24J8.16	Araport:AT1G21520,TAIR:AT1G21520,GeneID:838752		hypothetical protein
AT1G21528	80.5191	0.00449713	Up	79.9259	0.00417632	Up	252.514	6.95e-09	Up	0	0	0	0.399088	1.46282	0.390259	3.73937	2.13823	2.56882	0	0	0	AT1G21528	Araport:AT1G21528,TAIR:AT1G21528,GeneID:5007710		hypothetical protein
AT1G22150	19.8573	5.61e-07	Up	4.56266	0.0714106		47.4235	5.09e-07	Up	0.0283676	0	0.038605	0.431638	0.350088	0.565779	2.05493	1.22129	0.279885	0.0398694	0.0272102	0.227555	SULTR1;3	Araport:AT1G22150,TAIR:AT1G22150,GeneID:838820	sulfate transporter Sultr1;3	sulfate transporter 1;3		GO:0005886,GO:0008271,GO:0015116,GO:0015293,GO:0015301,GO:0016021	plasma membrane|secondary active sulfate transmembrane transporter activity|sulfate transmembrane transporter activity|symporter activity|anion:anion antiporter activity|integral component of membrane
AT1G22900	2.08911	0.00799652	Up	1.53197	0.406941		1.6963	0.0376708		1.60298	1.41374	1.78262	3.20665	4.11096	2.86305	3.76952	3.39653	2.46635	2.87499	1.72117	1.99115	F19G10.14	Araport:AT1G22900,TAIR:AT1G22900,GeneID:838897		Disease resistance-responsive (dirigent-like protein) family protein		GO:0048046	apoplast
AT1G22990	43.9677	0.000320823	Up	29.5423	0.000925533	Up	1096	1.21e-19	Up	0	0.0300603	0.0321922	1.37848	0.808432	0.599105	31.8382	18.4156	32.192	0	0	0.0948773	HIPP22	Araport:AT1G22990,TAIR:AT1G22990,GeneID:838907		Heavy metal transport/detoxification superfamily protein		GO:0016020,GO:0030001,GO:0046872,GO:0055073,GO:0071585	membrane|metal ion transport|metal ion binding|cadmium ion homeostasis|detoxification of cadmium ion
AT1G23110	7.63985	1.08e-14	Up	5.75547	4.88e-10	Up	0.143972	5.38e-05	Down	0.846102	0.446398	0.693952	6.53002	3.61449	5.49589	0.114921	0.177402	0.0462632	1.22632	0.782596	0.636292	T26J12.20	Araport:AT1G23110,TAIR:AT1G23110,GeneID:838919		fold protein
AT1G23140	3.04167	0.00166089	Up	2.23609	0.0247797	Up	4.21304	8.32e-08	Up	3.13137	1.23679	2.53383	8.13745	4.92767	8.62725	10.3301	12.1955	12.3235	4.54969	2.4083	2.46096	T26J12.9	Araport:AT1G23140,TAIR:AT1G23140,GeneID:838922	Expression is upregulated in the shoot of cax1/cax3 mutant.	Calcium-dependent lipid-binding (CaLB domain) family protein		GO:0005096,GO:0005543,GO:0005634,GO:0005886,GO:0009738,GO:0009789,GO:0043547,GO:0046872,GO:0048046	GTPase activator activity|phospholipid binding|nucleus|plasma membrane|abscisic acid-activated signaling pathway|positive regulation of abscisic acid-activated signaling pathway|positive regulation of GTPase activity|metal ion binding|apoplast
AT1G23150	4.41711	1.29e-13	Up	3.8691	1.76e-10	Up	7.08733	4.4e-41	Up	1.64678	1.54642	1.65609	6.93857	8.55229	6.34807	11.4731	14.6828	15.325	1.68481	1.76543	2.1369	T26J12.8	Araport:AT1G23150,TAIR:AT1G23150,GeneID:838923		hypothetical protein
AT1G23850	6.8349	0.000705819	Up	5.14116	0.00626782	Up	14.2635	2.38e-11	Up	0.676326	0.134914	0.305017	4.17033	1.7619	1.89713	5.02458	6.01038	8.42804	0.828965	0.512951	0.141939	T23E23.1	Araport:AT1G23850,TAIR:AT1G23850,GeneID:838996		transmembrane protein
AT1G24430	8.90109	0.0124596	Up	5.34896	0.213547		9.01696	0.000123541	Up	0.0471855	0.0599617	0.032107	0.41245	0.686843	0.14938	0.734888	0.352564	0.417389	0.116055	0	0.126168	F21J9.9	Araport:AT1G24430,TAIR:AT1G24430,GeneID:839059		HXXXD-type acyl-transferase family protein		GO:0009820,GO:0050636	alkaloid metabolic process|vinorine synthase activity
AT1G26380	6.60797	0.00804922	Up	17.6539	8.79e-06	Up	18.01	1.34e-08	Up	0.986569	0.197952	0.172242	5.20696	2.19354	1.91095	9.70437	12.2766	7.63161	0.328401	0.174321	0.0130163	T1K7.24	Araport:AT1G26380,TAIR:AT1G26380,GeneID:839180		FAD-binding Berberine family protein		GO:0005576,GO:0005618,GO:0005783,GO:0005886,GO:0016491,GO:0071456,GO:0071949	extracellular region|cell wall|endoplasmic reticulum|plasma membrane|oxidoreductase activity|cellular response to hypoxia|FAD binding
AT1G26410	608.561	4.75e-10	Up	310.701	2.59e-08	Up	2788.1	1.2e-18	Up	0	0	0	2.45313	0.848453	1.11947	7.07945	4.82529	12.3744	0.0136535	0	0	T1K7.21	Araport:AT1G26410,TAIR:AT1G26410,GeneID:839183		FAD-binding Berberine family protein		GO:0005576,GO:0005618,GO:0016491,GO:0071456,GO:0071949	extracellular region|cell wall|oxidoreductase activity|cellular response to hypoxia|FAD binding
AT1G26420	14.9427	0.000396512	Up	24.6569	9.04e-08	Up	87.7224	2.41e-12	Up	0.562489	0.374018	0.0133514	7.11465	2.52089	5.62793	29.2094	20.2323	57.264	0.206831	0.363875	0.0131165	T1K7.20	Araport:AT1G26420,TAIR:AT1G26420,GeneID:839184		FAD-binding Berberine family protein		GO:0005576,GO:0005618,GO:0016491,GO:0071949	extracellular region|cell wall|oxidoreductase activity|FAD binding
AT1G26730	6.15057	6.97e-20	Up	5.16833	3.02e-18	Up	10.4373	1.02e-36	Up	1.21794	0.791446	0.823357	6.70564	5.76606	5.44564	12.1083	10.3497	13.3351	1.33384	1.15308	0.911962	T24P13.11	Araport:AT1G26730,TAIR:AT1G26730,GeneID:839214		EXS (ERD1/XPR1/SYG1) family protein		GO:0005794,GO:0005802,GO:0005886,GO:0006817,GO:0015114,GO:0016021,GO:0016036	Golgi apparatus|trans-Golgi network|plasma membrane|phosphate ion transport|phosphate ion transmembrane transporter activity|integral component of membrane|cellular response to phosphate starvation
AT1G26930	3.39055	0.000955739	Up	2.54109	0.0175933	Up	18.1391	3.62e-25	Up	1.2824	1.0528	0.712765	4.48873	3.85712	2.24295	15.4244	18.2422	35.34	1.45884	1.6807	0.967583	T2P11.12	Araport:AT1G26930,TAIR:AT1G26930,GeneID:839583		Galactose oxidase/kelch repeat superfamily protein		GO:0005634,GO:0005777	nucleus|peroxisome
AT1G27720	2.52255	0.0216001	Up	1.72375	0.507676		4.19829	0.000257753	Up	0.191016	0.0849577	0.181966	0.414327	0.338492	0.42935	1.1208	0.502935	0.636876	0.281888	0.0916113	0.306452	TAF4B	Araport:AT1G27720,TAIR:AT1G27720,GeneID:839665		TBP-associated factor 4B		GO:0003677,GO:0005669,GO:0008134,GO:0009506,GO:0045944,GO:0051123	DNA binding|transcription factor TFIID complex|transcription factor binding|plasmodesma|positive regulation of transcription by RNA polymerase II|RNA polymerase II preinitiation complex assembly	path:ath03022	Basal transcription factors
AT1G28190	3.33158	6.62e-06	Up	2.52623	0.00113266	Up	13.8548	5.05e-32	Up	1.08694	1.21454	1.05202	4.80509	2.47289	4.34283	16.5144	13.1824	27.4097	1.65934	1.42008	1.39054	F3H9.15	Araport:AT1G28190,TAIR:AT1G28190,GeneID:839713		hypothetical protein
AT1G28370	6.88041	0.000341138	Up	17.4393	9.66e-29	Up	26.3216	3.84e-11	Up	0.472872	1.76517	0.341872	6.75502	6.43431	5.4454	34.3615	31.3575	16.2288	0.415375	0.396881	0.237075	ERF11	Araport:AT1G28370,TAIR:AT1G28370,GeneID:839733	encodes a member of the ERF (ethylene response factor) subfamily B-1 of ERF/AP2 transcription factor family. The protein contains one AP2 domain. There are 15 members in this subfamily including ATERF-3, ATERF-4, ATERF-7, and leafy petiole.	ERF domain protein 11	ERF	GO:0003677,GO:0003700,GO:0005634,GO:0009873,GO:0010087,GO:0051301	DNA binding|DNA-binding transcription factor activity|nucleus|ethylene-activated signaling pathway|phloem or xylem histogenesis|cell division
AT1G28390	2.70209	5.18e-07	Up	2.44325	0.00564541	Up	4.54006	1.3e-10	Up	1.41042	1.08912	1.98596	4.33948	4.0559	3.89148	5.25763	9.75824	9.39388	1.16115	1.20475	2.64265	F3M18.17	Araport:AT1G28390,TAIR:AT1G28390,GeneID:839736		Protein kinase superfamily protein
AT1G28400	4.20921	3.74e-25	Up	3.45134	7.58e-15	Up	7.94906	1.99e-47	Up	18.2217	17.3279	27.2552	81.576	93.0916	94.1351	198.332	171.223	226.546	23.6277	20.0993	33.2458	F3M18.16	Araport:AT1G28400,TAIR:AT1G28400,GeneID:839738		GATA zinc finger protein		GO:0005576,GO:0005618,GO:0090378	extracellular region|cell wall|seed trichome elongation
AT1G28480	7.97714	0.00599407	Up	11.4754	0.000342974	Up	87.3354	3.37e-44	Up	0.635715	0.495722	0.206452	4.37809	0.630927	6.58651	44.1772	33.0648	67.893	0.182755	0.498909	0.260768	GRX480	Araport:AT1G28480,TAIR:AT1G28480,GeneID:839748	Encodes GRX480, a member of the glutaredoxin family that regulates protein redox state. GRX480 interacts with TGA factors and suppresses JA-responsive PDF1.2 transcription. GRX480 transcription is SA-inducible and requires NPR1. Maybe involved in SA/JA cross-talk.	Thioredoxin superfamily protein		GO:0000122,GO:0005634,GO:0005737,GO:0009055,GO:0009751,GO:0009863,GO:0009867,GO:0015035,GO:0045454	negative regulation of transcription by RNA polymerase II|nucleus|cytoplasm|electron transfer activity|response to salicylic acid|salicylic acid mediated signaling pathway|jasmonic acid mediated signaling pathway|protein disulfide oxidoreductase activity|cell redox homeostasis
AT1G29090	181.127	0.000158403	Up	97.398	0.000181773	Up	112.911	3.21e-07	Up	0.0164806	0	0	0.416166	2.48761	0.20348	0.805843	0.721254	0.857873	0	0.0158082	0.0165252	F28N24.20	Araport:AT1G29090,TAIR:AT1G29090,GeneID:839784		Cysteine proteinases superfamily protein		GO:0007568,GO:0008234,GO:0009723,GO:0009737,GO:0009739,GO:0010150,GO:0010282,GO:0010623	aging|cysteine-type peptidase activity|response to ethylene|response to abscisic acid|response to gibberellin|leaf senescence|senescence-associated vacuole|programmed cell death involved in cell development
AT1G29290	12.7775	0.00067086	Up	12.5964	0.000784332	Up	32.233	6.78e-14	Up	0.0501719	0.095635	0	0.617225	0.841448	0.492387	1.61732	2.12431	2.08247	0.1234	0.0160416	0.0167692	F28N24.30	Araport:AT1G29290,TAIR:AT1G29290,GeneID:28717277		B-cell lymphoma 6 protein		GO:0005179,GO:0006970,GO:0006995,GO:0007275,GO:0010037,GO:0048046,GO:1902025,GO:2000280	hormone activity|response to osmotic stress|cellular response to nitrogen starvation|multicellular organism development|response to carbon dioxide|apoplast|nitrate import|regulation of root development
AT1G29690	2.18671	0.00149881	Up	2.01247	0.0357881	Up	4.29444	5.02e-10	Up	5.52595	7.31532	4.96588	15.4898	13.5278	11.0442	39.0003	25.2167	27.537	8.15702	7.15113	4.18458	CAD1	Araport:AT1G29690,TAIR:AT1G29690,GeneID:839846	Encodes a protein containing a domain with significant homology to the MACPF (membrane attack complex and perforin) domain of complements and perforin proteins that are involved in innate immunity in animals. Transgenic <i>cad1-1</i> mutant plants show lesions seen in the hypersensitive response, as well as a spontaneous activation of expression of pathogenesis-related genes and leading to a 32-f…	MAC/Perforin domain-containing protein		GO:0005886,GO:0006955,GO:0008219,GO:0009626,GO:0010337	plasma membrane|immune response|cell death|plant-type hypersensitive response|regulation of salicylic acid metabolic process
AT1G29980	3.52546	1.22e-05	Up	3.56692	5.27e-06	Up	1.93203	0.0233103		5.02879	6.64024	14.1319	31.4131	27.613	32.5486	16.3565	21.2583	21.0733	5.07897	6.81043	13.5389	T1P2.9	Araport:AT1G29980,TAIR:AT1G29980,GeneID:839877		choice-of-anchor C domain protein, putative (Protein of unknown function, DUF642)
AT1G30080	17.1687	0.000270622	Up	8.62598	0.00854939	Up	67.5355	1.03e-11	Up	0.0110458	0	0.045096	0.354021	0.314578	0.283246	0.756137	1.83929	1.87147	0.0116432	0.0105951	0.088605	T1P2.13	Araport:AT1G30080,TAIR:AT1G30080,GeneID:839887		Glycosyl hydrolase superfamily protein		GO:0005576,GO:0005618,GO:0005886,GO:0005975,GO:0006952,GO:0031225,GO:0042973,GO:0046658,GO:0071555	extracellular region|cell wall|plasma membrane|carbohydrate metabolic process|defense response|anchored component of membrane|glucan endo-1,3-beta-D-glucosidase activity|anchored component of plasma membrane|cell wall organization
AT1G30640	2.35086	0.00025699	Up	2.35063	0.0034027	Up	6.29853	1.09e-18	Up	2.46046	1.85895	1.69855	5.57878	4.83291	4.12977	16.4785	11.1261	18.5196	2.72559	1.92239	1.42644	T5I8.9	Araport:AT1G30640,TAIR:AT1G30640,GeneID:839944		Protein kinase family protein		GO:0004674,GO:0005524	protein serine/threonine kinase activity|ATP binding
AT1G30730	56.5923	1.11e-10	Up	32.3679	1.13e-12	Up	136.192	5.97e-17	Up	0.0244414	0.104825	0	3.37082	2.81913	1.48563	10.8356	5.96134	4.65249	0.115936	0.105499	0.0122538	T5I8.18	Araport:AT1G30730,TAIR:AT1G30730,GeneID:839953		FAD-binding Berberine family protein		GO:0005576,GO:0005618,GO:0016491,GO:0071949	extracellular region|cell wall|oxidoreductase activity|FAD binding
AT1G30760	28.5999	4.92e-10	Up	67.4895	3.46e-23	Up	72.4884	2.35e-23	Up	0.518331	0.235241	0.10077	7.95877	13.4965	3.41079	15.5017	35.9363	24.7136	0.143097	0.106539	0.123746	AT1G30760	Araport:AT1G30760,TAIR:AT1G30760,GeneID:839958		FAD-binding Berberine family protein		GO:0005576,GO:0005618,GO:0045551,GO:0050268,GO:0052747,GO:0071949	extracellular region|cell wall|cinnamyl-alcohol dehydrogenase activity|coniferyl-alcohol dehydrogenase activity|sinapyl alcohol dehydrogenase activity|FAD binding	path:ath00940	Phenylpropanoid biosynthesis
AT1G30900	2.72293	0.0346662	Up	4.12515	0.000169132	Up	17.3319	4.95e-16	Up	3.06649	1.33326	1.75877	6.61334	2.7	8.38516	33.4711	24.1485	75.6456	2.02145	0.959724	1.14259	VSR6	Araport:AT1G30900,TAIR:AT1G30900,GeneID:839974		VACUOLAR SORTING RECEPTOR 6		GO:0000139,GO:0005509,GO:0005768,GO:0005802,GO:0006511,GO:0006623,GO:0006896,GO:0016020,GO:0016021,GO:0017119,GO:0030665,GO:0031902,GO:0061630	Golgi membrane|calcium ion binding|endosome|trans-Golgi network|ubiquitin-dependent protein catabolic process|protein targeting to vacuole|Golgi to vacuole transport|membrane|integral component of membrane|Golgi transport complex|clathrin-coated vesicle membrane|late endosome membrane|ubiquitin protein ligase activity
AT1G32350	46.6302	1.04e-07	Up	60.1102	4.88e-09	Up	311.552	6.84e-52	Up	0.109089	0.0148529	0.0159062	4.26829	1.03561	1.43569	17.086	17.3833	17.624	0.0328544	0.0747418	0	AOX1D	Araport:AT1G32350,TAIR:AT1G32350,GeneID:840127		alternative oxidase 1D		GO:0005739,GO:0005743,GO:0009916,GO:0010230,GO:0016021,GO:0046872,GO:0070469,GO:0102721	mitochondrion|mitochondrial inner membrane|alternative oxidase activity|alternative respiration|integral component of membrane|metal ion binding|respiratory chain|ubiquinol:oxygen oxidoreductase activity
AT1G32510	52.1497	0.00491841	Up	100.889	0.000913571	Up	13.0372	0.186734		0	0.0195224	0	0.278519	0.680592	0.175087	0.267087	0	0.0627203	0	0	0	NAC011	Araport:AT1G32510,TAIR:AT1G32510,GeneID:840145		NAC domain containing protein 11	NAC	GO:0003700,GO:0005634,GO:0008283,GO:0043565,GO:0071365	DNA-binding transcription factor activity|nucleus|cell proliferation|sequence-specific DNA binding|cellular response to auxin stimulus
AT1G32960	33.1391	0.00389502	Up	14.9845	0.000633996	Up	310.409	2.78e-06	Up	0.0805849	0	0	1.92187	0.280503	0.603774	9.12597	11.0389	10.8021	0.113259	0.0601199	0.00897809	SBT3.3	Araport:AT1G32960,TAIR:AT1G32960,GeneID:840190		Subtilase family protein		GO:0004252,GO:0009505,GO:0009682,GO:0031012	serine-type endopeptidase activity|plant-type cell wall|induced systemic resistance|extracellular matrix
AT1G33610	2.32515	0.0411364	Up	2.78977	0.00179223	Up	3.49606	5.6e-05	Up	3.57256	3.41761	1.57828	8.55788	6.39069	5.78583	14.673	10.4583	11.252	2.52927	3.20942	1.49705	T1E4.10	Araport:AT1G33610,TAIR:AT1G33610,GeneID:840255		Leucine-rich repeat (LRR) family protein		GO:0000166,GO:0006281,GO:0009507	nucleotide binding|DNA repair|chloroplast
AT1G33790	2.97058	0.0129111	Up	3.04036	0.00463584	Up	0.439458	0.0239349	Down	1.05159	1.28977	0.870974	3.58304	4.45142	1.62909	0.805473	0.542839	0.325514	1.04487	1.14097	0.993936	F14M2.9	Araport:AT1G33790,TAIR:AT1G33790,GeneID:840271		jacalin lectin family protein		GO:0009507,GO:0030246	chloroplast|carbohydrate binding
AT1G34420	5.73018	1.51e-05	Up	22.5237	6.06e-27	Up	23.9995	1.39e-18	Up	0.496779	0.14204	0.217304	1.97129	1.37438	1.73896	6.93249	6.22684	12.198	0.0897687	0.0408437	0.0925084	F12K21.25	Araport:AT1G34420,TAIR:AT1G34420,GeneID:840345		leucine-rich repeat transmembrane protein kinase family protein
AT1G34750	2.15748	0.00791451	Up	2.61188	0.00284242	Up	9.93115	2.16e-18	Up	5.0789	3.44302	5.75529	10.1374	6.74502	15.1292	54.7811	32.4707	85.322	4.42623	2.35273	5.1461	F11O6.14	Araport:AT1G34750,TAIR:AT1G34750,GeneID:840379		Protein phosphatase 2C family protein		GO:0004722,GO:0005886,GO:0046872	protein serine/threonine phosphatase activity|plasma membrane|metal ion binding
AT1G35230	5.95778	0.034254	Up	17.8454	3.61e-11	Up	43.904	3.15e-10	Up	5.72634	0.656107	0.606822	19.3895	8.40667	16.4642	122.437	92.7875	167.833	1.55025	0.540266	0.313761	AGP5	Araport:AT1G35230,TAIR:AT1G35230,GeneID:840412	Encodes arabinogalactan-protein (AGP5).	arabinogalactan protein 5		GO:0005886,GO:0031225	plasma membrane|anchored component of membrane
AT1G35260	6.33213	0.000633592	Up	2.85536	0.000157387	Up	11.4749	2.45e-08	Up	0.279053	0.206856	1.13928	3.76421	2.70797	3.76928	5.66002	7.71136	8.35464	1.43805	0.951706	1.11923	MLP165	Araport:AT1G35260,TAIR:AT1G35260,GeneID:840415		MLP-like protein 165		GO:0006952	defense response
AT1G35910	2.49375	0.000993305	Up	2.37315	0.0174972	Up	2.29362	1.35e-05	Up	0.703504	0.597611	0.702431	2.03493	1.66962	1.39439	1.81134	1.63245	2.09167	0.886646	0.70414	0.521388	TPPD	Araport:AT1G35910,TAIR:AT1G35910,GeneID:840493		Haloacid dehalogenase-like hydrolase (HAD) superfamily protein		GO:0004805,GO:0005992,GO:0006970,GO:0006979,GO:0009507,GO:0009651,GO:0015927	trehalose-phosphatase activity|trehalose biosynthetic process|response to osmotic stress|response to oxidative stress|chloroplast|response to salt stress|trehalase activity	path:ath00500	Starch and sucrose metabolism
AT1G36060	58.1286	6.06e-11	Up	51.8338	1.6e-13	Up	70.9211	1.07e-15	Up	0.0387531	0.270853	0.0395539	10.0368	8.16717	2.78494	12.4221	10.755	6.90871	0.122548	0.247813	0.0259053	F5J5.5	Araport:AT1G36060,TAIR:AT1G36060,GeneID:840510	encodes a member of the DREB subfamily A-6 of ERF/AP2 transcription factor family. The protein contains one AP2 domain. There are 8 members in this subfamily including RAP2.4.	Integrase-type DNA-binding superfamily protein	ERF	GO:0003700,GO:0005634,GO:0006355,GO:0009415,GO:0009873,GO:0043565	DNA-binding transcription factor activity|nucleus|regulation of transcription, DNA-templated|response to water|ethylene-activated signaling pathway|sequence-specific DNA binding
AT1G45145	3.94909	0.00917544	Up	8.77483	2.2e-13	Up	45.5108	2.89e-22	Up	18.2325	5.63939	5.17244	57.2206	24.0007	39.1226	421.726	453.297	772.047	6.35651	3.61178	3.40655	TRX5	Araport:AT1G45145,TAIR:AT1G45145,GeneID:841082	encodes a cytosolic thioredoxin that reduces disulfide bridges of target proteins by the reversible formation of a disulfide bridge between two neighboring Cys residues present in the active site. Thioredoxins have been found to regulate a variety of biological reactions in prokaryotic and eukaryotic cells.	thioredoxin H-type 5		GO:0005829,GO:0005886,GO:0006662,GO:0006979,GO:0009506,GO:0010188,GO:0015035,GO:0016671,GO:0045454,GO:0046686,GO:0048046,GO:0050832	cytosol|plasma membrane|glycerol ether metabolic process|response to oxidative stress|plasmodesma|response to microbial phytotoxin|protein disulfide oxidoreductase activity|oxidoreductase activity, acting on a sulfur group of donors, disulfide as acceptor|cell redox homeostasis|response to cadmium ion|apoplast|defense response to fungus
AT1G45616	2.87134	9.26e-06	Up	1.62902	0.266014		11.1064	1.11e-40	Up	0.335979	0.368941	0.342922	0.936373	0.811246	1.38736	3.99991	3.9605	6.23965	0.615919	0.756637	0.476037	RLP6	Araport:AT1G45616,TAIR:AT1G45616,GeneID:841101		receptor like protein 6		GO:0005886,GO:0016020,GO:0016021	plasma membrane|membrane|integral component of membrane
AT1G46480	2.86762	0.000695647	Up	2.53385	0.000157671	Up	3.84069	2.69e-08	Up	1.86231	1.28799	3.22966	6.85073	4.39634	7.38788	8.77473	9.76331	10.429	2.69267	1.67567	2.8258	WOX4	Araport:AT1G46480,TAIR:AT1G46480,GeneID:841113	Encodes WOX4, a WUSCHEL-related homeobox gene family member with 65 amino acids in its homeodomain. Proteins in this family contain a sequence of eight residues (TLPLFPMH) downstream of the homeodomain called the WUS box. This protein also contains an acidic domain approximately 10 residues upstream of the WUS box. Part of the TDIF-TDR-WOX4 signaling pathway that plays a crucial role in the maint…	WUSCHEL related homeobox 4	WOX	GO:0003677,GO:0005634,GO:0007165,GO:0010067,GO:0010087,GO:0051301	DNA binding|nucleus|signal transduction|procambium histogenesis|phloem or xylem histogenesis|cell division
AT1G49330	73.2972	0.000716108	Up	12.8345	0.018578	Up	148.902	1.07e-09	Up	0	0	0.041386	1.77216	0.153972	1.09754	1.49801	2.25064	3.55918	0.0854831	0.136128	0	F13F21.24	Araport:AT1G49330,TAIR:AT1G49330,GeneID:841356		hydroxyproline-rich glycoprotein family protein
AT1G49900	17.1734	0.0415179	Up	61.9243	0.00376203	Up	119.648	1.09e-09	Up	0	0.0153456	0	0.0781896	0.0840685	0.122336	0.656077	0.756211	0.895644	0	0	0	T18C15.3	Araport:AT1G49900,TAIR:AT1G49900,GeneID:841413		C2H2 type zinc finger transcription factor family		GO:0003677,GO:0003700,GO:0005634,GO:0009414,GO:0009737,GO:0009738,GO:0009793,GO:0010200,GO:0042538,GO:0043565,GO:0044212,GO:0045892,GO:0046872	DNA binding|DNA-binding transcription factor activity|nucleus|response to water deprivation|response to abscisic acid|abscisic acid-activated signaling pathway|embryo development ending in seed dormancy|response to chitin|hyperosmotic salinity response|sequence-specific DNA binding|transcription regulatory region DNA binding|negative regulation of transcription, DNA-templated|metal ion binding
AT1G50830	5.3572	0.00607421	Up	6.06476	0.0689065		7.88499	3.48e-07	Up	0.0258588	0.0410756	0.0791794	0.234404	0.343676	0.20466	0.393371	0.515237	0.457479	0.0454293	0	0.0864292	F8A12.7	Araport:AT1G50830,TAIR:AT1G50830,GeneID:841505		Aminotransferase-like, plant mobile domain family protein		GO:0004721,GO:0005634,GO:0046872	phosphoprotein phosphatase activity|nucleus|metal ion binding
AT1G51620	34.7409	1.79e-11	Up	16.2206	2.8e-09	Up	114.982	1.12e-25	Up	0.0160361	0.0917013	0.0491023	2.75671	1.12653	1.79715	9.82748	4.72431	7.20163	0.185939	0.107673	0.0482383	F19C24.15	Araport:AT1G51620,TAIR:AT1G51620,GeneID:841587		Protein kinase superfamily protein
AT1G51760	2.27103	2.58e-05	Up	1.78613	0.0242743		5.39462	4.92e-21	Up	13.0491	8.25788	10.4599	28.5251	20.7746	25.0226	54.0422	68.7913	85.5892	11.6855	17.1869	11.5358	IAR3	Araport:AT1G51760,TAIR:AT1G51760,GeneID:841602	encodes a member of the six Arabidopsis IAA-amino acid conjugate hydrolase subfamily and conjugates and conjugates IAA-Ala in vitro. Gene is expressed most strongly in roots, stems, and flowers.	peptidase M20/M25/M40 family protein		GO:0005783,GO:0005788,GO:0005886,GO:0009611,GO:0010179,GO:0046872	endoplasmic reticulum|endoplasmic reticulum lumen|plasma membrane|response to wounding|IAA-Ala conjugate hydrolase activity|metal ion binding
AT1G51800	10.2162	0.00348323	Up	5.61085	0.388441		48.6337	8.18e-10	Up	0.64232	0.119449	0.0319801	4.07016	2.11187	2.37319	17.7463	10.7525	19.6357	1.04037	0.428274	0.00785435	IOS1	Araport:AT1G51800,TAIR:AT1G51800,GeneID:841606	The gene encodes a putative member of the LRR-RLK protein family. Expressin and mutant analysis revealed that it contributes to the interaction between Arabidopsis and Hyaloperonospora arabidopsidis. and	Leucine-rich repeat protein kinase family protein		GO:0002229,GO:0002237,GO:0002238,GO:0002239,GO:0004674,GO:0005524,GO:0005886,GO:0009620,GO:0009738,GO:0009788,GO:0010200,GO:0016021,GO:0042802,GO:0042803,GO:0090406,GO:1900150,GO:1900426,GO:1902289,GO:2000071	defense response to oomycetes|response to molecule of bacterial origin|response to molecule of fungal origin|response to oomycetes|protein serine/threonine kinase activity|ATP binding|plasma membrane|response to fungus|abscisic acid-activated signaling pathway|negative regulation of abscisic acid-activated signaling pathway|response to chitin|integral component of membrane|identical protein bindi…
AT1G51850	7.06681	0.00892499	Up	9.98494	0.000407537	Up	44.4218	3.22e-13	Up	0.193149	0.207096	0.0164284	1.46165	0.54244	1.15415	5.96391	5.42913	12.198	0.21208	0.0771953	0.0161393	T14L22.6	Araport:AT1G51850,TAIR:AT1G51850,GeneID:841612		Leucine-rich repeat protein kinase family protein
AT1G51860	9.62472	0.0158869	Up	18.3293	0.0854686		109.8	1.04e-12	Up	0.502374	0.105617	0.015081	3.65939	1.14319	1.53662	26.6033	18.5318	41.3444	0.288137	0.049605	0	T14L22.7	Araport:AT1G51860,TAIR:AT1G51860,GeneID:841613		Leucine-rich repeat protein kinase family protein
AT1G51913	29.776	0.0158869	Up	57.6402	0.005373	Up	81.9143	6.82e-06	Up	0	0.0656971	0	0.803381	0.719821	0.720141	1.94741	1.76589	3.6585	0	0	0	AT1G51913	Araport:AT1G51913,TAIR:AT1G51913,GeneID:5007791		transmembrane protein
AT1G52000	6.90517	4.94e-17	Up	5.25644	1.12e-13	Up	19.6909	5.22e-40	Up	7.80755	5.15542	11.4977	59.558	40.1669	73.4614	211.899	183.943	169.4	11.4683	12.5348	7.60925	F5F19.6	Araport:AT1G52000,TAIR:AT1G52000,GeneID:841629		Mannose-binding lectin superfamily protein		GO:0030246	carbohydrate binding
AT1G52030	37.5997	2.84e-21	Up	28.8204	2.26e-22	Up	51.3255	1.91e-38	Up	2.14346	0.700841	1.12582	82.5421	27.0543	44.8679	73.6545	89.8148	82.4156	2.72119	1.34316	1.16876	MBP2	Araport:AT1G52030,TAIR:AT1G52030,GeneID:841632	Similar to myrosinase binding proteins which may be involved in metabolizing glucosinolates and forming defense compounds to protect against herbivory. Also similar to lectins and other agglutinating factors. Expressed only in flowers.	myrosinase-binding protein 2		GO:0006952,GO:0007155,GO:0009611,GO:0009908,GO:0010169,GO:0010180,GO:0030246	defense response|cell adhesion|response to wounding|flower development|thioglucosidase complex|thioglucosidase binding|carbohydrate binding
AT1G52040	18.7927	1.94e-19	Up	14.5114	1.07e-19	Up	47.7982	7.19e-102	Up	5.16103	3.94802	7.90151	151.589	45.3329	132.035	278.123	310.269	382.237	7.40155	7.45175	6.99986	MBP1	Araport:AT1G52040,TAIR:AT1G52040,GeneID:841633	Encodes myrosinase-binding protein expressed in flowers.	myrosinase-binding protein 1		GO:0005634,GO:0005773,GO:0006952,GO:0030246	nucleus|vacuole|defense response|carbohydrate binding
AT1G52100	5.70183	0.00267511	Up	3.85967	0.0067788	Up	5.77314	5.27e-05	Up	2.26543	2.51375	0.536171	14.5088	11.9998	4.84362	12.082	14.9411	10.6005	3.09167	3.69514	1.21808	F5F19.16	Araport:AT1G52100,TAIR:AT1G52100,GeneID:841640		Mannose-binding lectin superfamily protein		GO:0016020,GO:0030246	membrane|carbohydrate binding
AT1G52400	12.4301	2.95e-20	Up	11.5706	7.05e-22	Up	24.018	1.05e-103	Up	89.4686	59.8358	96.5506	1499.08	543.6	1105.53	2184.02	2172.84	2735.84	88.1943	91.5675	84.2321	BGLU18	Araport:AT1G52400,TAIR:AT1G52400,GeneID:841670	encodes a member of glycosyl hydrolase family 1, located in inducible ER bodies which were formed after wounding, required in inducible ER body formation	beta glucosidase 18		GO:0005634,GO:0005773,GO:0005777,GO:0005783,GO:0005788,GO:0005975,GO:0008422,GO:0009414,GO:0009506,GO:0009507,GO:0009625,GO:0009651,GO:0009687,GO:0009737,GO:0009738,GO:0009789,GO:0010119,GO:0010168,GO:0019762,GO:0030104,GO:0042802,GO:0050832,GO:0051258,GO:0051993	nucleus|vacuole|peroxisome|endoplasmic reticulum|endoplasmic reticulum lumen|carbohydrate metabolic process|beta-glucosidase activity|response to water deprivation|plasmodesma|chloroplast|response to insect|response to salt stress|abscisic acid metabolic process|response to abscisic acid|abscisic acid-activated signaling pathway|positive regulation of abscisic acid-activated signaling pathway|reg…	path:ath00906	Carotenoid biosynthesis
AT1G52410	6.50187	3.29e-20	Up	5.35135	1.33e-12	Up	10.9181	6.87e-136	Up	13.255	10.7872	14.0384	116.489	63.9537	72.7697	161.797	156.672	180.601	19.9055	13.3334	13.2045	TSA1	Araport:AT1G52410,TAIR:AT1G52410,GeneID:841671	Contains a novel calcium-binding repeat sequence. Binds TSK in vitro. Localizes to small cytoplasmic vesicles in interphase cells. In cells synchronized for cell division, TSA1 and TSK relocalize to ends of spindle microtubules that are ahead of separating chromatids during metaphase and anaphase of mitosis. May be involved in mitosis together with TSK. Expressed preferentially in the flower and …	TSK-associating protein 1		GO:0005509,GO:0005635,GO:0005773,GO:0005777,GO:0005788,GO:0009535,GO:0009640,GO:0050832	calcium ion binding|nuclear envelope|vacuole|peroxisome|endoplasmic reticulum lumen|chloroplast thylakoid membrane|photomorphogenesis|defense response to fungus
AT1G52890	9.14507	3.36e-07	Up	4.6351	0.0651942		239.444	4.42e-77	Up	0.314524	0.299764	0.160511	3.58083	1.21092	2.65525	66.8327	50.6387	112.75	0.128931	1.13972	0.245291	NAC019	Araport:AT1G52890,TAIR:AT1G52890,GeneID:841722	encodes a NAC transcription factor whose expression is induced by drought, high salt, and abscisic acid. This gene binds to ERD1 promoter in vitro.	NAC domain containing protein 19	NAC	GO:0003677,GO:0003700,GO:0005634,GO:0009414,GO:0045893	DNA binding|DNA-binding transcription factor activity|nucleus|response to water deprivation|positive regulation of transcription, DNA-templated
AT1G52900	43.4271	0.0366813	Up	43.1773	0.040864	Up	50.318	0.0541828		0	0	0	0.400886	0.241134	0.120621	0.621005	0.372805	0	0	0	0	F14G24.17	Araport:AT1G52900,TAIR:AT1G52900,GeneID:841723		Toll-Interleukin-Resistance (TIR) domain family protein		GO:0005524,GO:0005737,GO:0007165,GO:0009626,GO:0043531	ATP binding|cytoplasm|signal transduction|plant-type hypersensitive response|ADP binding
AT1G53470	3.9717	0.000222365	Up	2.11956	0.422213		28.7914	1.8e-16	Up	0.0996646	0.0584539	0.140849	0.387187	0.363898	0.458715	5.23145	2.80687	1.87797	0.0888933	0.102952	0.376675	MSL4	Araport:AT1G53470,TAIR:AT1G53470,GeneID:841782		mechanosensitive channel of small conductance-like 4		GO:0005886,GO:0006820,GO:0008381,GO:0016021	plasma membrane|anion transport|mechanosensitive ion channel activity|integral component of membrane
AT1G53620	25.7375	0.0278569	Up	12.3063	0.166214		352.606	4.28e-14	Up	0	0.0416645	0.0446193	1.3162	0.124501	0.871896	14.7729	10.2658	11.3332	0.184323	0	0	F22G10.5	Araport:AT1G53620,TAIR:AT1G53620,GeneID:841797		transmembrane protein
AT1G53625	51.5374	4.61e-06	Up	34.0716	1.97e-10	Up	593.811	3.03e-25	Up	0.360326	0	0.0367771	10.4987	1.91556	9.3425	90.1292	50	153.213	0.113945	0.311062	0.18065	AT1G53625	Araport:AT1G53625,TAIR:AT1G53625,GeneID:841798		hypothetical protein
AT1G53830	15.4	7.18e-09	Up	8.50569	1.46e-08	Up	73.5861	1.37e-29	Up	0.116748	0.222538	0.05958	2.744	1.03073	2.78309	6.74877	14.7547	15.026	0.307657	0.257564	0.175595	PME2	Araport:AT1G53830,TAIR:AT1G53830,GeneID:841820	encodes a pectin methylesterase	pectin methylesterase 2		GO:0005576,GO:0009505,GO:0030599,GO:0042545,GO:0045330,GO:0045490,GO:0046910	extracellular region|plant-type cell wall|pectinesterase activity|cell wall modification|aspartyl esterase activity|pectin catabolic process|pectinesterase inhibitor activity	path:ath00040	Pentose and glucuronate interconversions
AT1G54000	9.55597	8.97e-06	Up	13.6837	2.44e-21	Up	14.769	5.81e-09	Up	1.75087	0.946038	0.309567	15.1839	7.61702	7.27997	11.9991	26.4294	16.1818	0.697542	0.674418	0.801772	GLL22	Araport:AT1G54000,TAIR:AT1G54000,GeneID:841838		GDSL-like Lipase/Acylhydrolase superfamily protein		GO:0000325,GO:0005576,GO:0005773,GO:0005774,GO:0009505,GO:0009506,GO:0016042,GO:0016788	plant-type vacuole|extracellular region|vacuole|vacuolar membrane|plant-type cell wall|plasmodesma|lipid catabolic process|hydrolase activity, acting on ester bonds
AT1G54010	3.68783	6.11e-06	Up	3.10431	0.0019964	Up	3.36021	2.92e-07	Up	24.6908	31.5525	16.9423	105.771	104.468	67.4806	87.4196	112.643	99.3878	25.929	44.2919	17.1232	F15I1.9	Araport:AT1G54010,TAIR:AT1G54010,GeneID:841839		GDSL-like Lipase/Acylhydrolase superfamily protein		GO:0005773,GO:0005774,GO:0005783,GO:0009506,GO:0016020,GO:0016788	vacuole|vacuolar membrane|endoplasmic reticulum|plasmodesma|membrane|hydrolase activity, acting on ester bonds
AT1G54020	129.03	1.47e-84	Up	49.4031	1.23e-06	Up	251.378	2.14e-151	Up	0.241283	0.172471	0.184702	33.994	21.7459	23.4742	49.3054	59.4937	73.6187	0.302023	1.14273	0.075605	F15I1.10	Araport:AT1G54020,TAIR:AT1G54020,GeneID:841840		GDSL-like Lipase/Acylhydrolase superfamily protein		GO:0005576,GO:0005773,GO:0016042,GO:0016788	extracellular region|vacuole|lipid catabolic process|hydrolase activity, acting on ester bonds
AT1G54030	2.11951	2.68e-08	Up	2.21818	1.34e-13	Up	4.14003	1.35e-28	Up	20.2877	17.265	26.2657	47.9766	44.9852	44.6985	97.0781	110.407	107.414	20.1936	19.1783	21.6526	MVP1	Araport:AT1G54030,TAIR:AT1G54030,GeneID:841841	Encodes a vacuolar protein. Mutation causes organizational defects in the endoplasmic reticulum and aberrant protein trafficking in the plant secretory pathway.	GDSL-like Lipase/Acylhydrolase superfamily protein		GO:0005773,GO:0005783,GO:0006886,GO:0007029,GO:0009506,GO:0009705,GO:0010168,GO:0016788,GO:0032527	vacuole|endoplasmic reticulum|intracellular protein transport|endoplasmic reticulum organization|plasmodesma|plant-type vacuole membrane|ER body|hydrolase activity, acting on ester bonds|protein exit from endoplasmic reticulum
AT1G54890	40.2305	0.0310548	Up	39.9714	0.0394014	Up				0	0	0	0.123103	0.0752039	0.165522	0.0860783	0	0.0161711	0	0	0	F14C21.44	Araport:AT1G54890,TAIR:AT1G54890,GeneID:841928		Late embryogenesis abundant (LEA) protein-like protein
AT1G58225	19.4518	5.9e-13	Up	55.2936	1.22e-12	Up	124.37	4.19e-36	Up	0.990896	0.372035	0.275828	11.6069	6.55622	15.6564	63.4272	58.6538	133.01	0.506422	0.0576041	0.0301084	AT1G58225	Araport:AT1G58225,TAIR:AT1G58225,GeneID:842190		hypothetical protein
AT1G58400	4.09123	0.000583924	Up	2.22872	0.262785		15.7364	5.76e-22	Up	0.156359	0.0709628	0.0987939	0.498969	0.487714	0.374788	2.00642	1.54183	2.68262	0.329634	0.0857027	0.194111	F9K23.7	Araport:AT1G58400,TAIR:AT1G58400,GeneID:842209		Disease resistance protein (CC-NBS-LRR class) family
AT1G58420	6.63807	7.81e-06	Up	21.9093	5.83e-14	Up	36.1778	7.54e-59	Up	0.625171	1.09633	0.816754	5.05175	2.63508	10.26	42.4972	30.2694	37.7236	0.263595	0.239866	0.275819	F9K23.5	Araport:AT1G58420,TAIR:AT1G58420,GeneID:842211		Uncharacterized conserved protein UCP031279
AT1G59740	2.23955	0.00114826	Up	1.75618	0.0612128		1.39246	0.0822559		4.16823	2.87425	5.21076	11.2662	6.55406	10.3009	6.79957	5.92078	7.6512	5.8242	3.61591	6.27465	AtNPF4.3	Araport:AT1G59740,TAIR:AT1G59740,GeneID:842267		Major facilitator superfamily protein		GO:0005886,GO:0009624,GO:0015333,GO:0016021,GO:0035673,GO:1904680	plasma membrane|response to nematode|peptide:proton symporter activity|integral component of membrane|oligopeptide transmembrane transporter activity|peptide transmembrane transporter activity
AT1G59780	63.4755	0.0335175	Up	6.86708	0.332604		461.75	5.11e-12	Up	0	0	0	0.20182	0.0146124	0.0584757	0.761004	0.681852	0.903355	0.0162252	0.0221468	0	F23H11.10	Araport:AT1G59780,TAIR:AT1G59780,GeneID:842271		NB-ARC domain-containing disease resistance protein
AT1G60030	6.25633	9.1e-19	Up	6.28218	3.63e-18	Up	5.27976	2.39e-32	Up	0.628268	0.726396	0.851496	4.12129	5.75894	4.12793	4.622	4.2436	5.11946	0.803389	0.642152	0.764223	NAT7	Araport:AT1G60030,TAIR:AT1G60030,GeneID:842297		nucleobase-ascorbate transporter 7		GO:0005886,GO:0009506,GO:0016021,GO:0022857	plasma membrane|plasmodesma|integral component of membrane|transmembrane transporter activity
AT1G60040	108.683	0.0181807	Up	55.3297	0.0310413	Up	16.7172	0.108804		0	0	0	0.0483205	1.27523	0.118129	0.16218	0.0531059	0.0507798	0.0262217	0	0	AGL49	Araport:AT1G60040,TAIR:AT1G60040,GeneID:842298		AGAMOUS-like 49	M-type_MADS	GO:0000982,GO:0000987,GO:0003700,GO:0005634,GO:0007275,GO:0008134,GO:0009909,GO:0010048,GO:0043565,GO:0044212,GO:0045944,GO:0046983	transcription factor activity, RNA polymerase II proximal promoter sequence-specific DNA binding|proximal promoter sequence-specific DNA binding|DNA-binding transcription factor activity|nucleus|multicellular organism development|transcription factor binding|regulation of flower development|vernalization response|sequence-specific DNA binding|transcription regulatory region DNA binding|positive r…
AT1G60970	9.53401	0.0128435	Up	23.7636	0.00988376	Up	189.759	4.76e-19	Up	0.0540489	0.0515125	0.0275828	0.367456	0.282203	0.692987	6.69509	6.31731	18.7286	0.0284863	0	0.0270975	T7P1.11	Araport:AT1G60970,TAIR:AT1G60970,GeneID:842388		SNARE-like superfamily protein		GO:0000139,GO:0006886,GO:0006890,GO:0006891,GO:0030126	Golgi membrane|intracellular protein transport|retrograde vesicle-mediated transport, Golgi to ER|intra-Golgi vesicle-mediated transport|COPI vesicle coat
AT1G61255	16.3383	6.58e-07	Up	11.2805	8.39e-06	Up	5.26224	0.00176183	Up	0.171832	0.0655072	0.245535	2.57006	3.78445	1.43612	1.1576	1.10049	0.701525	0.181127	0.362606	0.137837	AT1G61255	Araport:AT1G61255,TAIR:AT1G61255,GeneID:842419		hypothetical protein
AT1G61550	38.3684	0.00450675	Up	8.2398	0.0492788	Up	80.9871	1.77e-05	Up	0	0	0.00813162	0.108329	0.105885	0.121065	0.389558	0.255122	0.162632	0.0167959	0	0.0239656	T25B24.10	Araport:AT1G61550,TAIR:AT1G61550,GeneID:842449		S-locus lectin protein kinase family protein
AT1G61610	7.40983	1.7e-08	Up	5.39413	3.78e-08	Up	30.5668	2.76e-26	Up	0.931853	0.513791	0.314416	5.82666	3.83825	3.9131	25.6817	19.7043	19.8238	1.14462	0.842124	0.471048	T25B24.4	Araport:AT1G61610,TAIR:AT1G61610,GeneID:842457		S-locus lectin protein kinase family protein
AT1G61800	6.22827	0.00254675	Up	5.14119	0.00319791	Up	35.5101	4.11e-16	Up	1.13552	0.614908	4.2145	7.0808	8.34205	22.2799	71.9137	80.2859	92.7317	0.680084	2.05462	4.34737	GPT2	Araport:AT1G61800,TAIR:AT1G61800,GeneID:842477	glucose6-Phosphate/phosphate transporter 2. Expression is upregulated in the shoot of cax1/cax3 mutant.	glucose-6-phosphate/phosphate translocator 2		GO:0005315,GO:0005774,GO:0009624,GO:0009643,GO:0009744,GO:0009749,GO:0010109,GO:0015120,GO:0015152,GO:0015713,GO:0015714,GO:0015760,GO:0015979,GO:0016021,GO:0031969,GO:0035436,GO:0071917,GO:0080167	inorganic phosphate transmembrane transporter activity|vacuolar membrane|response to nematode|photosynthetic acclimation|response to sucrose|response to glucose|regulation of photosynthesis|phosphoglycerate transmembrane transporter activity|glucose-6-phosphate transmembrane transporter activity|phosphoglycerate transmembrane transport|phosphoenolpyruvate transport|glucose-6-phosphate transport|p…
AT1G62420	48.9725	0.00164873	Up	48.6785	0.00225592	Up	370.354	2.63e-10	Up	0	0.0194721	0	0.476231	0.271535	0.349272	4.21798	3.29302	1.96017	0	0	0.0204861	F24O1.44	Araport:AT1G62420,TAIR:AT1G62420,GeneID:842540		DUF506 family protein (DUF506)
AT1G62440	114.9	1.66e-16	Up	54.0605	0.00112526	Up	20.491	1.04e-05	Up	0.110799	0.0479998	0	9.2741	6.43532	3.18561	1.99196	1.21494	0.709369	0.08494	0.251204	0	LRX2	Araport:AT1G62440,TAIR:AT1G62440,GeneID:842542	encodes a paralog of LRX1 (LEUCINE-RICH REPEAT/EXTENSIN 1) which acts synergistically with LRX1 in root hair cell morphogenesis.	leucine-rich repeat/extensin 2		GO:0005576,GO:0005618,GO:0007275,GO:0071555	extracellular region|cell wall|multicellular organism development|cell wall organization
AT1G62770	3.69534	0.00380595	Up	4.26128	0.000243902	Up	17.0035	7.59e-17	Up	0.486329	0.417157	1.38986	3.16465	2.79317	2.47109	10.4631	17.7017	17.7951	0.358845	0.513136	1.0972	F23N19.14	Araport:AT1G62770,TAIR:AT1G62770,GeneID:842576		Plant invertase/pectin methylesterase inhibitor superfamily protein		GO:0004857,GO:0043086,GO:0046910,GO:0048046	enzyme inhibitor activity|negative regulation of catalytic activity|pectinesterase inhibitor activity|apoplast
AT1G62790	2.10052	8.14e-07	Up	2.2398	1.13e-06	Up	3.0153	1.4e-17	Up	17.7354	18.9199	18.0761	41.8148	41.0868	34.7886	53.8165	62.9775	84.2347	15.5081	18.4616	17.7581	F23N19.16	Araport:AT1G62790,TAIR:AT1G62790,GeneID:842578		Bifunctional inhibitor/lipid-transfer protein/seed storage 2S albumin superfamily protein
AT1G63750	5.09376	1.54e-18	Up	3.60818	3.55e-05	Up	11.4607	4.52e-18	Up	1.27535	1.12357	0.951664	7.10923	5.12263	5.38446	22.1259	12.4406	10.9714	2.44014	1.35181	0.983277	F24D7.6	Araport:AT1G63750,TAIR:AT1G63750,GeneID:842679		Disease resistance protein (TIR-NBS-LRR class) family		GO:0005524,GO:0007165,GO:0043531,GO:0050832	ATP binding|signal transduction|ADP binding|defense response to fungus
AT1G63860	2.80105	1.86e-06	Up	2.67011	0.0216671	Up	6.6781	2.78e-21	Up	1.31516	1.46619	1.04678	4.45304	3.29881	3.32892	12.0354	8.55813	10.2522	2.23843	1.12262	0.695654	T12P18.12	Araport:AT1G63860,TAIR:AT1G63860,GeneID:3767624		Disease resistance protein (TIR-NBS-LRR class) family		GO:0005524,GO:0007165,GO:0043531,GO:0050832	ATP binding|signal transduction|ADP binding|defense response to fungus
AT1G64060	4.1073	3.24e-26	Up	2.99675	1.43e-10	Up	13.1352	1.9e-33	Up	4.04893	3.04742	3.42762	16.1229	12.5599	15.9642	56.1521	35.8969	76.7442	6.06927	4.28924	4.17929	RBOH F	Araport:AT1G64060,TAIR:AT1G64060,GeneID:842710	Interacts with AtrbohD gene to fine tune the spatial control of ROI production and hypersensitive response to cell in and around infection site.	respiratory burst oxidase protein F		GO:0002679,GO:0004601,GO:0005509,GO:0005622,GO:0005886,GO:0007231,GO:0009723,GO:0009738,GO:0009873,GO:0010119,GO:0016021,GO:0016174,GO:0033500,GO:0043069,GO:0050665,GO:0052542	respiratory burst involved in defense response|peroxidase activity|calcium ion binding|intracellular|plasma membrane|osmosensory signaling pathway|response to ethylene|abscisic acid-activated signaling pathway|ethylene-activated signaling pathway|regulation of stomatal movement|integral component of membrane|NAD(P)H oxidase activity|carbohydrate homeostasis|negative regulation of programmed cell …	path:ath04016,path:ath04626	MAPK signaling pathway - plant|Plant-pathogen interaction
AT1G64065	2.18631	0.048956	Up	1.91084	0.220371		14.8388	9.14e-65	Up	0.820695	0.817736	1.00899	2.28255	1.09782	2.63949	15.9706	13.0208	18.276	1.25831	0.697755	1.10345	AT1G64065	Araport:AT1G64065,TAIR:AT1G64065,GeneID:2745848		Late embryogenesis abundant (LEA) hydroxyproline-rich glycoprotein family		GO:0005886,GO:0016021	plasma membrane|integral component of membrane
AT1G64160	99.4402	0.00271298	Up	50.7749	0.00955433	Up	823.195	1.17e-13	Up	0	0	0	1.00423	0.302023	0.151079	3.57218	6.39568	4.32959	0	0.0254306	0	DIR5	Araport:AT1G64160,TAIR:AT1G64160,GeneID:842720	Encodes a dirigent protein involved in the synthesis of (-)pinoresinol. Dirigent proteins impart stereoselectivity on the phenoxy radical coupling reaction yielding optically active lignans from two molecules of coniferyl alcohol.	Disease resistance-responsive (dirigent-like protein) family protein		GO:0042349,GO:0048046,GO:1901599	guiding stereospecific synthesis activity|apoplast|(-)-pinoresinol biosynthetic process
AT1G64360	2.87859	6.34e-16	Up	2.63432	3.64e-11	Up	13.3328	5.82e-75	Up	4.81693	4.84772	6.25732	16.914	14.3899	15.58	77.5221	94.8867	80.6227	5.29054	5.71896	6.45121	F15H21.8	Araport:AT1G64360,TAIR:AT1G64360,GeneID:842743		hypothetical protein
AT1G65240	10.4846	1.57e-34	Up	8.35411	5.6e-08	Up	16.7499	2.48e-47	Up	0.448179	0.480541	0.443145	5.69949	4.49397	4.58908	10.3028	7.41506	9.94926	0.250974	1.00756	0.449391	T23K8.15	Araport:AT1G65240,TAIR:AT1G65240,GeneID:842831		Eukaryotic aspartyl protease family protein		GO:0004190,GO:0005886,GO:0006508,GO:0030163,GO:0031225,GO:0046658	aspartic-type endopeptidase activity|plasma membrane|proteolysis|protein catabolic process|anchored component of membrane|anchored component of plasma membrane
AT1G65486	4.76934	1.06e-17	Up	6.2145	1.98e-24	Up	6.84736	3.75e-24	Up	3.22305	3.24733	2.8432	18.8489	12.6322	14.3433	30.6436	21.5265	24.2963	2.45098	2.23033	2.56233	AT1G65486	Araport:AT1G65486,TAIR:AT1G65486,GeneID:6240283		transmembrane protein
AT1G65490	2.89277	0.00836385	Up	3.71378	0.000370419	Up	3.49164	0.00108347	Up	66.3138	60.213	24.5396	189.981	142.9	122.518	280.947	217.652	134.667	56.4372	44.8391	18.3102	F5I14.26	Araport:AT1G65490,TAIR:AT1G65490,GeneID:842861		transmembrane protein
AT1G65500	14.6086	9.49e-33	Up	13.224	2.72e-24	Up	62.0243	2.56e-118	Up	2.57948	1.4091	2.24749	39.6563	24.8756	28.7108	153.779	136.023	174.95	2.8848	1.29746	2.80725	F5I14.4	Araport:AT1G65500,TAIR:AT1G65500,GeneID:842862		transmembrane protein
AT1G65510	102.482	0.00324264	Up	105.298	1.06e-22	Up	565.612	3.81e-07	Up	0.353774	0	0	19.1268	10.2619	8.54918	106.908	66.3776	71.2937	0.165738	0.113113	0.0788291	F5I14.24	Araport:AT1G65510,TAIR:AT1G65510,GeneID:842863		transmembrane protein
AT1G65610	13.5862	3.92e-06	Up	4.68853	0.618267		127.633	3.72e-31	Up	0.167993	0.0500342	0.0964486	2.67173	0.827296	0.85758	12.5267	8.31584	29.0416	0.17708	0.704982	0	KOR2	Araport:AT1G65610,TAIR:AT1G65610,GeneID:842872		Six-hairpin glycosidases superfamily protein		GO:0008810,GO:0016021,GO:0030245,GO:0071555	cellulase activity|integral component of membrane|cellulose catabolic process|cell wall organization
AT1G65690	8.28006	0.00140822	Up	16.6577	0.000806162	Up	166.412	1.53e-26	Up	0.96951	0.181179	0.213431	5.83431	1.66028	4.44142	72.9365	60.3671	151.748	0.621187	0.0547031	0.0190614	F1E22.7	Araport:AT1G65690,TAIR:AT1G65690,GeneID:842880		Late embryogenesis abundant (LEA) hydroxyproline-rich glycoprotein family		GO:0005829,GO:0005886,GO:0006970,GO:0009737,GO:0009738,GO:0010116,GO:0016021,GO:1902074	cytosol|plasma membrane|response to osmotic stress|response to abscisic acid|abscisic acid-activated signaling pathway|positive regulation of abscisic acid biosynthetic process|integral component of membrane|response to salt
AT1G65730	7.30929	0.00938248	Up	3.38011	0.255658		207.247	8.62e-55	Up	0.028687	0.0364544	0.0487996	0.510795	0.154321	0.181635	8.97723	7.54292	12.0339	0.0806366	0.0275165	0.143823	YSL7	Araport:AT1G65730,TAIR:AT1G65730,GeneID:842884	Arabidopsis thaliana metal-nicotianamine transporter YSL4	YELLOW STRIPE like 7		GO:0005886,GO:0016021,GO:0055085	plasma membrane|integral component of membrane|transmembrane transport
AT1G65790	3.22646	0.0459055	Up	7.25516	0.000455188	Up	27.2975	3.72e-23	Up	1.60169	0.612162	0.572591	2.81115	1.48964	5.34348	34.4189	25.7838	32.3222	0.839882	0.124779	0.309792	RK1	Araport:AT1G65790,TAIR:AT1G65790,GeneID:842890	An alternatively spliced gene that encodes a functional transmembrane receptor serine/threonine kinase, alternate form may not have transmembrane domain.	receptor kinase 1
AT1G65845	11.3386	1.62e-09	Up	13.5123	1.13e-08	Up	33.9632	1.09e-23	Up	6.2744	6.12581	1.87436	78.7445	49.9757	40.1436	213.344	166.911	217.486	5.96855	5.16702	1.01276	AT1G65845	Araport:AT1G65845,TAIR:AT1G65845,GeneID:842895		transmembrane protein
AT1G65890	2.27993	0.0477226	Up	2.31326	0.00128859	Up	2.98718	0.000200514	Up	1.16156	0.815725	2.15898	3.76443	3.25005	2.39217	3.56057	5.92525	5.10414	1.26306	1.36046	1.39765	AAE12	Araport:AT1G65890,TAIR:AT1G65890,GeneID:842901		acyl activating enzyme 12		GO:0005777,GO:0006631,GO:0016874	peroxisome|fatty acid metabolic process|ligase activity
AT1G66280	38.7984	8.74e-07	Up	39.7137	6.34e-07	Up	1363.9	4.35e-49	Up	0.0571396	0.0108916	0.0116641	1.45398	1.30185	0.358167	23.4938	51.123	58.3783	0	0.0219233	0.0572941	BGLU22	Araport:AT1G66280,TAIR:AT1G66280,GeneID:842945		Glycosyl hydrolase superfamily protein		GO:0005783,GO:0005788,GO:0005975,GO:0008422,GO:0009506,GO:0009651,GO:0016020,GO:0019762,GO:0070417,GO:0071472,GO:0102483	endoplasmic reticulum|endoplasmic reticulum lumen|carbohydrate metabolic process|beta-glucosidase activity|plasmodesma|response to salt stress|membrane|glucosinolate catabolic process|cellular response to cold|cellular response to salt stress|scopolin beta-glucosidase activity	path:ath00460,path:ath00500,path:ath00940	Cyanoamino acid metabolism|Starch and sucrose metabolism|Phenylpropanoid biosynthesis
AT1G66320	88.2663	0.000516311	Up	6.96266	0.100225		110.627	0.000221102	Up	0	0	0	0.227279	0.138845	0.375048	0.0635688	0.296622	0.761323	0	0.0701452	0.0293306	T27F4.7	Araport:AT1G66320,TAIR:AT1G66320,GeneID:842949		F-box/RNI-like superfamily protein
AT1G66465	27.1634	2.13e-10	Up	35.7996	3.11e-25	Up	99.8345	4.65e-18	Up	0.913268	0.278532	0.0932139	11.8679	9.31139	16.0463	46.6006	29.7519	86.1665	0.558348	0.332882	0.109889	AT1G66465	Araport:AT1G66465,GeneID:28717403		transmembrane protein
AT1G66480	2.31903	9.8e-06	Up	1.82647	0.0723176		7.01965	4.15e-36	Up	1.64982	1.22724	1.64284	3.61505	3.6099	3.49686	11.0621	13.8305	13.1632	2.6298	1.6018	1.53323	F28G11.8	Araport:AT1G66480,TAIR:AT1G66480,GeneID:842966	Involved in chloroplast avoidance movement under intermediate and high light intensities	plastid movement impaired 2		GO:0005886	plasma membrane
AT1G66830	3.25631	0.00155847	Up	2.94567	0.017267	Up	11.2415	7.6e-24	Up	0.441439	0.47427	0.475136	0.779521	1.61531	2.32494	5.82571	4.00945	9.33064	0.566841	0.300249	0.700164	F4N21.23	Araport:AT1G66830,TAIR:AT1G66830,GeneID:843001		Leucine-rich repeat protein kinase family protein
AT1G66860	16.9679	0.0355312	Up	21.704	0.0062436	Up	34.7131	3.65e-06	Up	0.062748	0.0149509	0	1.03602	0.208487	0.119189	0.357952	1.22235	1.82526	0.0165356	0.015047	0.0314589	F4N21.3	Araport:AT1G66860,TAIR:AT1G66860,GeneID:843004		Class I glutamine amidotransferase-like superfamily protein		GO:0006541,GO:0016740,GO:0016787,GO:2000032	glutamine metabolic process|transferase activity|hydrolase activity|regulation of secondary shoot formation
AT1G66870	194.778	9.24e-07	Up	51.1121	1.97e-06	Up	775.599	2.12e-14	Up	0.0160145	0	0	0.731023	0.729736	2.0533	5.55096	4.39316	5.99872	0.067523	0	0	F4N21.2	Araport:AT1G66870,TAIR:AT1G66870,GeneID:843005		Carbohydrate-binding X8 domain superfamily protein		GO:0005576,GO:0005886,GO:0005975,GO:0006952,GO:0009505,GO:0031225,GO:0042973,GO:0046658,GO:0071555	extracellular region|plasma membrane|carbohydrate metabolic process|defense response|plant-type cell wall|anchored component of membrane|glucan endo-1,3-beta-D-glucosidase activity|anchored component of plasma membrane|cell wall organization
AT1G66880	4.28423	7.88e-07	Up	4.06344	5.27e-06	Up	21.5042	2.12e-38	Up	3.98575	2.21403	2.38074	14.2431	7.39612	17.0141	74.7192	55.4953	95.2485	4.55188	2.13713	2.49605	F4N21.1	Araport:AT1G66880,TAIR:AT1G66880,GeneID:843006		Protein kinase superfamily protein
AT1G66920	7.96467	1.55e-08	Up	5.91112	1.55e-12	Up	36.3271	1.64e-27	Up	1.85337	0.506104	0.988345	11.2452	6.73135	9.6219	51.6701	42.8782	52.0419	2.17314	1.09861	1.29461	T4O24.7	Araport:AT1G66920,TAIR:AT1G66920,GeneID:843010		Protein kinase superfamily protein		GO:0004674,GO:0005524,GO:0016021	protein serine/threonine kinase activity|ATP binding|integral component of membrane
AT1G66960	43.0331	1.34e-11	Up	411.97	1.99e-12	Up	438.624	9.81e-29	Up	0.105294	0.0143362	0.0230293	1.85537	1.08526	3.60723	13.0021	15.6707	50.8868	0.00792786	0.00721417	0	LUP5	Araport:AT1G66960,TAIR:AT1G66960,GeneID:843014		Terpenoid cyclases family protein		GO:0016104,GO:0042300	triterpenoid biosynthetic process|beta-amyrin synthase activity
AT1G67100	16.9959	0.00226552	Up	13.8647	0.0429892	Up	26.8738	7.17e-07	Up	0.0229773	0.021899	0.0469042	0.535587	0.218128	0.872899	0.898807	1.27536	0.72701	0	0	0.115197	LBD40	Araport:AT1G67100,TAIR:AT1G67100,GeneID:843030		LOB domain-containing protein 40	LBD	GO:0009739	response to gibberellin
AT1G67520	4.23261	0.00967699	Up	1.93181	0.374659		44.6238	4.2e-21	Up	0.303751	0.07767	0.18148	1.00735	0.414952	1.06247	7.05185	6.37383	17.7698	0.601317	0.206083	0.445716	T1F15.1	Araport:AT1G67520,TAIR:AT1G67520,GeneID:843073		lectin protein kinase family protein
AT1G67600	3.12983	0.00247623	Up	2.94253	0.00512374	Up	1.38215	0.426692		0.266353	0.489575	0.699059	1.79234	1.21009	1.64428	0.930265	0.792	0.640801	0.74201	0.419726	0.381533	F12A21.27	Araport:AT1G67600,TAIR:AT1G67600,GeneID:843081		Acid phosphatase/vanadium-dependent haloperoxidase-related protein
AT1G67856	3.97164	0.000272418	Up	6.31677	0.000586025	Up	53.1384	3.85e-34	Up	0.579095	0.809482	0.394041	2.77466	2.27228	2.30996	51.6814	33.3791	28.2132	0.732504	0.259218	0.154843	AT1G67856	Araport:AT1G67856,TAIR:AT1G67856,GeneID:6240476		RING/U-box superfamily protein		GO:0006970,GO:0009651,GO:0009687,GO:0009688,GO:0009739,GO:0010200,GO:0016021,GO:0016567,GO:0016740,GO:0046872	response to osmotic stress|response to salt stress|abscisic acid metabolic process|abscisic acid biosynthetic process|response to gibberellin|response to chitin|integral component of membrane|protein ubiquitination|transferase activity|metal ion binding
AT1G67920	8.00342	0.000479218	Up	7.85957	0.00105997	Up	96.82	3.32e-46	Up	0.438185	0.189828	0.447239	3.01773	1.02103	4.99395	50.253	26.9579	46.7972	0.629847	0.191049	0.279599	T23K23.23	Araport:AT1G67920,TAIR:AT1G67920,GeneID:843120		hypothetical protein
AT1G68290	34.0561	3.77e-29	Up	36.6553	6.08e-23	Up	46.3431	1.04e-27	Up	0.0869525	0.269334	0.155311	7.15718	4.78764	6.17302	12.259	7.84278	8.32019	0.160398	0.271066	0.0435938	ENDO2	Araport:AT1G68290,TAIR:AT1G68290,GeneID:843158	Encodes an endonuclease ENDO2. ENDO2 purified from transgenic Arabidopsis digests RNA, ssDNA, and dsDNA, with a substrate preference for ssDNA and RNA. ENDO2 produced and purified from Nicotiana benthamiana expression showed no demonstrable endonuclease activity, either towards single stranded DNA or mismatches, in vitro.	endonuclease 2		GO:0000014,GO:0003676,GO:0004519,GO:0004521,GO:0006308,GO:0008309,GO:0043765,GO:0046872,GO:0090502	single-stranded DNA endodeoxyribonuclease activity|nucleic acid binding|endonuclease activity|endoribonuclease activity|DNA catabolic process|double-stranded DNA exodeoxyribonuclease activity|T/G mismatch-specific endonuclease activity|metal ion binding|RNA phosphodiester bond hydrolysis, endonucleolytic
AT1G68360	7.63114	0.000271165	Up	4.91902	7.01e-05	Up	21.5332	4.98e-10	Up	0.201728	0.0854496	0.686321	2.7647	2.21294	2.36293	4.31084	10.4314	9.76859	0.21264	0.472994	0.78662	T22E19.1	Araport:AT1G68360,TAIR:AT1G68360,GeneID:843165		C2H2 and C2HC zinc fingers superfamily protein		GO:0003700,GO:0005634,GO:0006355,GO:0007275,GO:0009736,GO:0009740,GO:0010026,GO:0010090,GO:0019760,GO:0043565,GO:0044212,GO:0046872	DNA-binding transcription factor activity|nucleus|regulation of transcription, DNA-templated|multicellular organism development|cytokinin-activated signaling pathway|gibberellic acid mediated signaling pathway|trichome differentiation|trichome morphogenesis|glucosinolate metabolic process|sequence-specific DNA binding|transcription regulatory region DNA binding|metal ion binding
AT1G68690	2.30783	1.64e-05	Up	2.10402	0.000127644	Up	6.15818	1.88e-17	Up	1.18436	0.859416	1.03026	2.71232	2.37644	2.17298	8.47464	5.09273	9.33409	1.26262	0.981127	1.16058	PERK9	Araport:AT1G68690,TAIR:AT1G68690,GeneID:3767664	Encodes a member of the proline-rich extensin-like receptor kinase (PERK) family. This family consists of 15 predicted receptor kinases (PMID: 15653807).	Protein kinase superfamily protein
AT1G69790	3.46141	0.00186331	Up	3.03344	0.0128822	Up	24.4333	2.78e-36	Up	0.240789	0.269988	0.318049	1.40317	0.699204	0.834037	9.18815	5.39744	9.80163	0.328466	0.230965	0.397667	T6C23.1	Araport:AT1G69790,TAIR:AT1G69790,GeneID:843315		Protein kinase superfamily protein
AT1G69880	34.3309	7.29e-07	Up	29.2365	1.72e-07	Up	754.969	5.78e-38	Up	0.0895163	0	0.091366	3.44864	1.10473	1.70035	28.9533	59.0503	76.1988	0.0943585	0.0286213	0.0897584	TH8	Araport:AT1G69880,TAIR:AT1G69880,GeneID:843324		thioredoxin H-type 8		GO:0005737,GO:0006662,GO:0015035,GO:0045454	cytoplasm|glycerol ether metabolic process|protein disulfide oxidoreductase activity|cell redox homeostasis
AT1G70130	295.957	1.63e-08	Up	63.886	1.2e-10	Up	692.047	2.04e-12	Up	0	0	0.0113425	0.777102	1.67739	1.1082	4.69721	2.89432	2.01895	0	0.0106594	0.0445716	F20P5.15	Araport:AT1G70130,TAIR:AT1G70130,GeneID:843349		Concanavalin A-like lectin protein kinase family protein
AT1G70140	3.97642	1.11e-09	Up	3.13752	3.61e-06	Up	19.1319	2.19e-34	Up	0.824946	0.642513	0.525113	3.17037	2.18099	2.8812	13.4167	11.059	22.6069	1.00047	0.553051	1.03175	FH8	Araport:AT1G70140,TAIR:AT1G70140,GeneID:843350	Encodes a group I formin. Binds to F-actin barbed ends. Has severing actin filaments activity. Binds profilin. Involved in the initiation and tip growth of root hairs through regulation of actin cytoskeleton.	formin 8		GO:0003779,GO:0005522,GO:0005886,GO:0005911,GO:0009932,GO:0016021,GO:0045010,GO:0051015	actin binding|profilin binding|plasma membrane|cell-cell junction|cell tip growth|integral component of membrane|actin nucleation|actin filament binding
AT1G70390	53.8098	0.0159832	Up	7.15242	0.378286		1056.57	4.14e-12	Up	0	0	0	0.393046	0.203389	0.113044	9.93276	3.27789	2.76987	0.100372	0	0	F17O7.7	Araport:AT1G70390,TAIR:AT1G70390,GeneID:843375		F-box and associated interaction domains-containing protein
AT1G70710	3.53582	3.04e-10	Up	2.94902	2.45e-05	Up	2.7211	5.95e-08	Up	7.56528	6.05575	10.626	35.8612	21.7843	29.8147	21.4325	30.4469	26.5822	7.27584	7.76085	14.2433	GH9B1	Araport:AT1G70710,TAIR:AT1G70710,GeneID:843408	endo-1,4-beta-glucanase. Involved in cell elongation.	glycosyl hydrolase 9B1		GO:0005576,GO:0008810,GO:0009507,GO:0030245,GO:0042547	extracellular region|cellulase activity|chloroplast|cellulose catabolic process|cell wall modification involved in multidimensional cell growth	path:ath00500	Starch and sucrose metabolism
AT1G71110	2.33734	0.00121287	Up	2.1752	0.0651719		5.96094	1.95e-08	Up	1.94879	1.907	3.75475	5.25305	5.13456	7.77949	9.98751	14.7947	30.6122	1.31821	2.68896	4.15891	F23N20.10	Araport:AT1G71110,TAIR:AT1G71110,GeneID:843451		transmembrane protein
AT1G71380	62.7898	6.67e-20	Up	34.0789	3.35e-15	Up	179.329	7.45e-32	Up	0.0374315	0.0237833	0.02547	1.85408	1.89517	1.82491	4.51467	7.23182	7.02968	0.0131521	0.0239362	0.125109	CEL3	Araport:AT1G71380,TAIR:AT1G71380,GeneID:843479		cellulase 3		GO:0005576,GO:0005618,GO:0005794,GO:0005886,GO:0008810,GO:0009505,GO:0009506,GO:0030245,GO:0071555	extracellular region|cell wall|Golgi apparatus|plasma membrane|cellulase activity|plant-type cell wall|plasmodesma|cellulose catabolic process|cell wall organization	path:ath00500	Starch and sucrose metabolism
AT1G71390	18.5894	0.0134716	Up	41.477	0.0016379	Up	193.54	2.9e-19	Up	0.0646487	0.0176043	0	0.385701	0.0789072	1.23676	5.65987	2.97715	11.4907	0.0389404	0	0	RLP11	Araport:AT1G71390,TAIR:AT1G71390,GeneID:843480		receptor like protein 11		GO:0005886,GO:0010073,GO:0016021	plasma membrane|meristem maintenance|integral component of membrane
AT1G72060	10.3225	5.11e-05	Up	11.2673	0.16502		24.9025	7.71e-14	Up	0.845854	1.20924	0.19923	13.5234	5.80619	5.06723	28.3152	17.7796	22.9778	0.994486	1.09219	0	F28P5.12	Araport:AT1G72060,TAIR:AT1G72060,GeneID:843537		serine-type endopeptidase inhibitor
AT1G72070	3.01219	0.00138075	Up	1.84303	0.173875		1.60911	0.263383		0.868623	0.492242	0.766765	2.71329	2.05036	1.76142	1.88767	0.676589	1.53352	1.01459	1.41866	1.03575	F28P5.5	Araport:AT1G72070,TAIR:AT1G72070,GeneID:843538		Chaperone DnaJ-domain superfamily protein		GO:0005524,GO:0006457,GO:0009408,GO:0009507,GO:0009535,GO:0009941,GO:0031072,GO:0046872,GO:0051082	ATP binding|protein folding|response to heat|chloroplast|chloroplast thylakoid membrane|chloroplast envelope|heat shock protein binding|metal ion binding|unfolded protein binding
AT1G72260	1347.34	5.59e-26	Up	1670.33	1.45e-25	Up	3100.26	3.36e-62	Up	0.0247209	0.0471216	0.0504634	106.098	12.438	52.0752	120.581	167.217	170.464	0.0260581	0.0474246	0.0247878	THI2.1	Araport:AT1G72260,TAIR:AT1G72260,GeneID:843558	Encodes a thionin which is a cysteine rich protein having antimicrobial properties. Thi2.1 is expressed in response to a variety of pathogens and induced by ethylene and jasmonic acid. Belongs to the plant thionin (PR-13) family with the following members: At1g66100, At5g36910, At1g72260, At2g15010, At1g12663, At1g12660.	thionin 2.1		GO:0005576,GO:0006952,GO:0090729	extracellular region|defense response|toxin activity
AT1G72280	2.28533	0.00587764	Up	2.51299	4.31e-06	Up	5.85727	2.42e-10	Up	2.15479	1.55277	1.09966	3.81551	3.26794	4.40494	9.92226	8.20442	16.8032	1.84201	1.3107	1.30427	ERO1	Araport:AT1G72280,TAIR:AT1G72280,GeneID:843560	endoplasmic reticulum oxidoreductin	endoplasmic reticulum oxidoreductins 1		GO:0003756,GO:0005783,GO:0005789,GO:0015035,GO:0016671,GO:0034975	protein disulfide isomerase activity|endoplasmic reticulum|endoplasmic reticulum membrane|protein disulfide oxidoreductase activity|oxidoreductase activity, acting on a sulfur group of donors, disulfide as acceptor|protein folding in endoplasmic reticulum	path:ath04141	Protein processing in endoplasmic reticulum
AT1G72830	2.03719	0.0153888	Up	2.01665	0.197279		3.98825	2.62e-22	Up	1.21932	0.99094	0.993684	2.956	1.62412	2.16347	4.76553	4.80249	5.90419	1.74359	0.58932	0.957245	NF-YA3	Araport:AT1G72830,TAIR:AT1G72830,GeneID:843614	Encodes a subunit of CCAAT-binding complex, binds to CCAAT box motif present in some plant promoter sequences. One of three members of this class (HAP2A, HAP2B, HAP2C), it is expressed in vegetative and reproductive tissues. Expression is upregulated in the shoot of cax1/cax3 mutant.	nuclear factor Y, subunit A3	NF-YA	GO:0003677,GO:0003700,GO:0016602	DNA binding|DNA-binding transcription factor activity|CCAAT-binding factor complex
AT1G73010	7.67647	2.36e-06	Up	6.22481	1.12e-07	Up	2.13568	0.0298178	Up	2.99996	1.0397	1.87428	18.4001	6.19638	23.2424	6.18359	3.93966	4.99188	2.39563	2.75548	2.16946	PS2	Araport:AT1G73010,TAIR:AT1G73010,GeneID:843632	Encodes PPsPase1, a pyrophosphate-specific phosphatase catalyzing the specific cleavage of pyrophosphate (Km 38.8 uM) with an alkaline catalytic pH optimum. Expression is upregulated in the shoot of cax1/cax3 mutant.	inorganic pyrophosphatase 1		GO:0004427,GO:0016036,GO:0016462,GO:0016791,GO:0046872,GO:0051262	inorganic diphosphatase activity|cellular response to phosphate starvation|pyrophosphatase activity|phosphatase activity|metal ion binding|protein tetramerization	path:ath00750	Vitamin B6 metabolism
AT1G73040	2.73996	0.0236877	Up	2.60924	0.0919246		37.3054	3.35e-87	Up	1.37145	0.778692	1.25087	2.06883	2.46538	5.21008	41.6622	53.2298	57.7781	0.861229	0.755709	2.01885	F3N23.24	Araport:AT1G73040,TAIR:AT1G73040,GeneID:843635		Mannose-binding lectin superfamily protein		GO:0030246	carbohydrate binding
AT1G74010	3.23721	0.0169065	Up	2.42856	0.00743535	Up	34.8538	1.7e-27	Up	1.20093	0.512045	0.403204	2.82384	2.35513	1.90595	25.5831	25.5196	40.0622	0.682913	0.939731	1.26755	F2P9.12	Araport:AT1G74010,TAIR:AT1G74010,GeneID:843739		Calcium-dependent phosphotriesterase superfamily protein		GO:0005773,GO:0005774,GO:0005783,GO:0005794,GO:0005886,GO:0009058,GO:0009506,GO:0009611,GO:0009753,GO:0009820,GO:0016020,GO:0016829,GO:0051365	vacuole|vacuolar membrane|endoplasmic reticulum|Golgi apparatus|plasma membrane|biosynthetic process|plasmodesma|response to wounding|response to jasmonic acid|alkaloid metabolic process|membrane|lyase activity|cellular response to potassium ion starvation	path:ath00901	Indole alkaloid biosynthesis
AT1G74140	172.975	1.45e-06	Up	171.917	2.03e-06	Up	893.989	1.38e-14	Up	0	0	0	0.781631	0.6112	0.554147	3.08252	3.60797	5.29812	0	0	0	F9E11.9	Araport:AT1G74140,TAIR:AT1G74140,GeneID:843754		Rhomboid-related intramembrane serine protease family protein		GO:0004252,GO:0016021,GO:0031969	serine-type endopeptidase activity|integral component of membrane|chloroplast membrane
AT1G74430	3.99807	4.99e-09	Up	3.09535	7.05e-08	Up	8.65035	4.25e-12	Up	2.47967	1.68128	1.68161	9.73024	7.59913	6.65417	26.781	21.0147	11.8221	2.82431	2.09116	2.75337	MYB95	Araport:AT1G74430,TAIR:AT1G74430,GeneID:843784	Encodes a putative transcription factor (MYB95).	myb domain protein 95	MYB	GO:0000902,GO:0003677,GO:0005634,GO:0010091,GO:0035017,GO:1901957	cell morphogenesis|DNA binding|nucleus|trichome branching|cuticle pattern formation|regulation of cutin biosynthetic process
AT1G74490	2.6594	0.0490412	Up	2.25187	0.135829		0.895201	0.822525		0.148079	0.296373	0.226708	0.675946	0.646641	0.506292	0.289622	0.205479	0.226707	0.202916	0.326686	0.267263	F1M20.17	Araport:AT1G74490,TAIR:AT1G74490,GeneID:843790		Protein kinase superfamily protein
AT1G74710	4.71403	2.04e-05	Up	4.7927	6.12e-06	Up	49.6696	1.44e-34	Up	6.43628	4.76184	2.41616	27.812	13.2661	26.8963	305.691	181.325	347.613	6.23248	5.04358	2.31895	EDS16	Araport:AT1G74710,TAIR:AT1G74710,GeneID:843810	Encodes a protein with isochorismate synthase activity. Mutants fail to accumulate salicylic acid. Its function may be redundant with that of ICS2 (AT1G18870).	ADC synthase superfamily protein		GO:0008909,GO:0009409,GO:0009507,GO:0009536,GO:0009617,GO:0009627,GO:0009697,GO:0010118,GO:0031348,GO:0042372,GO:0042742,GO:0050829,GO:0050832,GO:0060866	isochorismate synthase activity|response to cold|chloroplast|plastid|response to bacterium|systemic acquired resistance|salicylic acid biosynthetic process|stomatal movement|negative regulation of defense response|phylloquinone biosynthetic process|defense response to bacterium|defense response to Gram-negative bacterium|defense response to fungus|leaf abscission	path:ath00130	Ubiquinone and other terpenoid-quinone biosynthesis
AT1G75040	15.7438	5.05e-11	Up	31.5676	1.87e-29	Up	72.2988	8.69e-26	Up	35.0533	7.30678	18.6868	292.164	202.196	518.164	1016.09	1961.55	2440.71	15.2468	5.35386	10.3441	PR5	Araport:AT1G75040,TAIR:AT1G75040,GeneID:843842	Thaumatin-like protein involved in response to pathogens. mRNA level of the PR-5 gene (At1g75040)is significantly changed after cutting the inflorescence stem indicating the existence of a network of signal transducing pathways as other stress-regulated genes (At5g01410, At3g17800, At1g29930)do not response to the treatment.	pathogenesis-related protein 5		GO:0005618,GO:0005773,GO:0009615,GO:0009627,GO:0010224,GO:0031540,GO:0046686,GO:0048046	cell wall|vacuole|response to virus|systemic acquired resistance|response to UV-B|regulation of anthocyanin biosynthetic process|response to cadmium ion|apoplast
AT1G75390	4.00827	3.76e-06	Up	3.26019	9.59e-05	Up	2.71051	8.64e-07	Up	1.61446	2.66246	2.44395	6.3601	12.6571	8.35571	7.60832	5.96374	8.38716	2.06509	2.74918	3.52867	bZIP44	Araport:AT1G75390,TAIR:AT1G75390,GeneID:843875		basic leucine-zipper 44	bZIP	GO:0003700,GO:0005634,GO:0009845,GO:0043565,GO:0044212,GO:0045893,GO:0046982	DNA-binding transcription factor activity|nucleus|seed germination|sequence-specific DNA binding|transcription regulatory region DNA binding|positive regulation of transcription, DNA-templated|protein heterodimerization activity
AT1G75590	3.67952	0.0143562	Up	2.63469	0.0458881	Up	1.28537	0.62435		0.298201	0.66315	0.278999	2.05148	1.53339	1.13285	0.729048	0.689655	0.507268	0.471497	0.762757	0.523262	F10A5.20	Araport:AT1G75590,TAIR:AT1G75590,GeneID:843894		SAUR-like auxin-responsive protein family		GO:0009734,GO:0040008	auxin-activated signaling pathway|regulation of growth	path:ath04075	Plant hormone signal transduction
AT1G76040	3.49908	1.11e-14	Up	3.14996	1.77e-05	Up	15.5506	1.97e-26	Up	3.09498	2.36697	3.03411	11.2106	7.52838	12.0168	50.8841	29.4413	81.6133	4.38292	1.93101	3.23541	CPK29	Araport:AT1G76040,TAIR:AT1G76040,GeneID:843936	member of Calcium Dependent Protein Kinase	calcium-dependent protein kinase 29		GO:0004683,GO:0005509,GO:0005524,GO:0005634,GO:0005737,GO:0005886,GO:0009738,GO:0009931,GO:0018105,GO:0035556	calmodulin-dependent protein kinase activity|calcium ion binding|ATP binding|nucleus|cytoplasm|plasma membrane|abscisic acid-activated signaling pathway|calcium-dependent protein serine/threonine kinase activity|peptidyl-serine phosphorylation|intracellular signal transduction	path:ath04626	Plant-pathogen interaction
AT1G76470	976.009	1.74e-13	Up	33.0973	1.38e-16	Up	230.728	1.18e-08	Up	0	0	0	3.8685	2.66911	2.60672	0.909243	0.964651	0.632014	0.158769	0.0963176	0.016781	F14G6.7	Araport:AT1G76470,TAIR:AT1G76470,GeneID:843980		NAD(P)-binding Rossmann-fold superfamily protein		GO:0006952,GO:0007623,GO:0009409,GO:0009699,GO:0016491,GO:0016616,GO:0016621,GO:0042754,GO:0050662	defense response|circadian rhythm|response to cold|phenylpropanoid biosynthetic process|oxidoreductase activity|oxidoreductase activity, acting on the CH-OH group of donors, NAD or NADP as acceptor|cinnamoyl-CoA reductase activity|negative regulation of circadian rhythm|coenzyme binding
AT1G76640	273.763	9.73e-07	Up	11.5021	0.092906		270.53	1.87e-09	Up	0	0	0	1.28108	3.38827	1.14221	2.65573	2.23617	1.94024	0	0.483761	0	CALMODULIN LIKE 39	Araport:AT1G76640,TAIR:AT1G76640,GeneID:843997		Calcium-binding EF-hand family protein		GO:0005509,GO:0005737	calcium ion binding|cytoplasm	path:ath04626	Plant-pathogen interaction
AT1G76700	2.25207	1.26e-12	Up	1.89415	2.76e-06		4.56821	8.44e-13	Up	5.095	4.74555	5.62871	11.3448	10.127	14.5305	29.1278	17.7368	39.0462	6.02667	6.17833	6.26987	F28O16.7	Araport:AT1G76700,TAIR:AT1G76700,GeneID:844003		DNAJ heat shock N-terminal domain-containing protein
AT1G76790	7.76399	7.92e-05	Up	4.44522	0.000261887	Up	24.1446	8.56e-12	Up	1.94418	2.06802	11.3214	39.181	28.5416	50.613	108.852	134.965	186.581	3.00083	8.97463	14.029	IGMT5	Araport:AT1G76790,TAIR:AT1G76790,GeneID:844013		O-methyltransferase family protein		GO:0005829,GO:0008171,GO:0008757,GO:0009759,GO:0019438,GO:0046983	cytosol|O-methyltransferase activity|S-adenosylmethionine-dependent methyltransferase activity|indole glucosinolate biosynthetic process|aromatic compound biosynthetic process|protein dimerization activity
AT1G76930	14.3396	4.56e-09	Up	16.1348	1.07e-15	Up	35.3452	2.16e-23	Up	36.4425	12.1513	12.5793	401.097	359.051	132.675	867.539	984.991	762.92	26.3558	13.6562	15.5539	EXT4	Araport:AT1G76930,TAIR:AT1G76930,GeneID:844028	Encodes an Arabidopsis extensin gene that belongs to cell-wall hydroxyproline-rich glycoproteins. The cross-link of extensins enforces cell wall strength. Transgenic plants overexpressing this gene show an increase in stem thickness.	extensin 4		GO:0005199,GO:0005576,GO:0009530,GO:0009611,GO:0009664,GO:0009737,GO:0009751,GO:0009753	structural constituent of cell wall|extracellular region|primary cell wall|response to wounding|plant-type cell wall organization|response to abscisic acid|response to salicylic acid|response to jasmonic acid
AT1G76960	4.37703	0.00535379	Up	7.86022	6.6e-11	Up	48.0626	3.46e-21	Up	65.052	22.1278	14.7055	220.266	96.3609	153.075	1811.54	2320.19	1854.39	29.8711	11.6137	17.1011	F22K20.6	Araport:AT1G76960,TAIR:AT1G76960,GeneID:844031		transmembrane protein
AT1G76980	2.68888	0.000312392	Up	2.2998	0.000105231	Up	15.4152	5.27e-20	Up	1.14388	0.672966	1.38373	3.03117	2.19863	3.6079	16.0967	11.9688	32.2147	1.2653	1.21913	1.2461	F22K20.8	Araport:AT1G76980,TAIR:AT1G76980,GeneID:844034		patatin-like phospholipase domain protein
AT1G77120	3.53813	1.5e-05	Up	2.90844	0.0286725	Up	5.64649	3.97e-14	Up	1.55064	1.15104	2.02401	6.95088	3.24135	7.05201	7.53349	9.38992	15.492	1.11588	1.21564	3.51333	ADH1	Araport:AT1G77120,TAIR:AT1G77120,GeneID:844047	Catalyzes the reduction of acetaldehyde using NADH as reductant. Requires zinc for activity. Dimer. Anaerobic response polypeptide (ANP). Fermentation. The protein undergoes thiolation following treatment with the oxidant tert-butylhydroperoxide.	alcohol dehydrogenase 1		GO:0000166,GO:0001666,GO:0004022,GO:0005829,GO:0005886,GO:0006970,GO:0008270,GO:0009409,GO:0009413,GO:0009414,GO:0009651,GO:0009737,GO:0009744,GO:0031000,GO:0032355,GO:0042542,GO:0042803,GO:0046686,GO:1900039	nucleotide binding|response to hypoxia|alcohol dehydrogenase (NAD) activity|cytosol|plasma membrane|response to osmotic stress|zinc ion binding|response to cold|response to flooding|response to water deprivation|response to salt stress|response to abscisic acid|response to sucrose|response to caffeine|response to estradiol|response to hydrogen peroxide|protein homodimerization activity|response t…	path:ath00010,path:ath00071,path:ath00350,path:ath00592	Glycolysis / Gluconeogenesis|Fatty acid degradation|Tyrosine metabolism|alpha-Linolenic acid metabolism
AT1G77380	12.6892	9e-36	Up	13.7593	1.3e-28	Up	28.9118	2.8e-70	Up	0.276675	0.263692	0.397916	4.65364	3.55775	3.94155	10.2898	11.652	10.3329	0.212103	0.253324	0.403525	AAP3	Araport:AT1G77380,TAIR:AT1G77380,GeneID:844074	Amino acid permease which transports basic amino acids.	amino acid permease 3		GO:0003333,GO:0005886,GO:0015171,GO:0015293,GO:0015802,GO:0016021,GO:0031965	amino acid transmembrane transport|plasma membrane|amino acid transmembrane transporter activity|symporter activity|basic amino acid transport|integral component of membrane|nuclear membrane
AT1G77530	53.0171	0.011442	Up	9.83363	0.12283		154.883	7.29e-07	Up	0	0	0	0.101686	0.0993921	0.255693	0.260032	0.574746	0.717497	0	0.0143467	0.0299947	T5M16.12	Araport:AT1G77530,TAIR:AT1G77530,GeneID:844089		O-methyltransferase family protein		GO:0005829,GO:0008171,GO:0008757,GO:0019438,GO:0046983	cytosol|O-methyltransferase activity|S-adenosylmethionine-dependent methyltransferase activity|aromatic compound biosynthetic process|protein dimerization activity
AT1G78390	367.22	1.37e-08	Up	187.2	6.34e-07	Up	2552.58	8.98e-18	Up	0	0	0	0.457476	1.0815	0.697042	8.85559	4.78227	4.37156	0	0	0.0109838	NCED9	Araport:AT1G78390,TAIR:AT1G78390,GeneID:844175	Encodes 9-cis-epoxycarotenoid dioxygenase, a key enzyme in the biosynthesis of abscisic acid. The expression of this gene increases during the first 6h of imbibition.	nine-cis-epoxycarotenoid dioxygenase 9		GO:0009507,GO:0009570,GO:0009688,GO:0010162,GO:0010436,GO:0016121,GO:0045549,GO:0046872	chloroplast|chloroplast stroma|abscisic acid biosynthetic process|seed dormancy process|carotenoid dioxygenase activity|carotene catabolic process|9-cis-epoxycarotenoid dioxygenase activity|metal ion binding	path:ath00906	Carotenoid biosynthesis
AT1G78490	2.11683	5.26e-06	Up	1.90907	0.000302591		1.57892	0.00024973		10.8804	9.28689	11.4795	27.2599	21.3269	19.786	18.1987	21.9688	19.6413	11.992	11.6712	11.5804	CYP708A3	Araport:AT1G78490,TAIR:AT1G78490,GeneID:844185	member of CYP708A	cytochrome P450, family 708, subfamily A, polypeptide 3		GO:0004497,GO:0005506,GO:0007275,GO:0010268,GO:0016021,GO:0016125,GO:0016132,GO:0016705,GO:0020037,GO:0055114	monooxygenase activity|iron ion binding|multicellular organism development|brassinosteroid homeostasis|integral component of membrane|sterol metabolic process|brassinosteroid biosynthetic process|oxidoreductase activity, acting on paired donors, with incorporation or reduction of molecular oxygen|heme binding|oxidation-reduction process
AT1G79310	15.6914	0.00520558	Up	3.96279	0.359993		55.7039	6.57e-15	Up	0.0141979	0.0811899	0	0.703258	0.620004	0.242718	2.25238	1.69736	2.70986	0.239455	0.149805	0	MC7	Araport:AT1G79310,TAIR:AT1G79310,GeneID:844269	Encodes a putative metacaspase. Arabidopsis contains three type I MCP genes (MCP1a-c) and six type II MCP genes (MCP2a#Aeif): AtMCP1a/At5g64240, AtMCP1b/At1g02170, AtMCP1c/At4g25110, AtMCP2a/At1g79310, AtMCP2b/At1g79330, AtMCP2c/At1g79320, AtMCP2d/At1g79340, AtMCP2e/At1g16420, AtMCP2f/At5g04200.	metacaspase 7		GO:0008234	cysteine-type peptidase activity
AT1G79450	10.5528	1.63e-06	Up	24.3497	1.22e-12	Up	99.1787	6.52e-21	Up	0.425683	0.0676179	0.144826	2.17742	2.0879	2.73569	17.4378	14.843	47.2856	0.044871	0.027221	0.213417	ALIS5	Araport:AT1G79450,TAIR:AT1G79450,GeneID:844283		ALA-interacting subunit 5		GO:0000139,GO:0005783,GO:0005789,GO:0005794,GO:0005886,GO:0015247,GO:0016021,GO:0031902,GO:0045332	Golgi membrane|endoplasmic reticulum|endoplasmic reticulum membrane|Golgi apparatus|plasma membrane|aminophospholipid transmembrane transporter activity|integral component of membrane|late endosome membrane|phospholipid translocation
AT1G80110	2.72572	0.00134396	Up	3.16463	0.00226459	Up	7.13837	7.12e-14	Up	0.880169	0.806602	1.46847	1.97272	3.24583	3.53664	6.27166	7.35341	13.7344	0.517416	0.860494	1.3408	PP2-B11	Araport:AT1G80110,TAIR:AT1G80110,GeneID:844351		phloem protein 2-B11		GO:0005634,GO:0016567,GO:0030246	nucleus|protein ubiquitination|carbohydrate binding
AT1G80520	2.16639	2.87e-06	Up	1.90348	0.0480212		2.76173	1.81e-08	Up	1.63587	1.89042	2.19145	3.972	4.30948	4.40849	4.66599	6.74449	7.68046	1.37949	2.43215	2.72699	T21F11.15	Araport:AT1G80520,TAIR:AT1G80520,GeneID:844391		Sterile alpha motif (SAM) domain-containing protein
AT1G80660	13.9119	2.13e-05	Up	10.2497	7.1e-06	Up	60.0317	8.92e-19	Up	0	0.0388219	0.0207875	0.270336	0.277127	0.315937	1.30568	1.06524	2.05102	0.0429368	0.0260476	0.0136145	HA9	Araport:AT1G80660,TAIR:AT1G80660,GeneID:844405		H[+]-ATPase 9		GO:0005524,GO:0005774,GO:0005886,GO:0008553,GO:0016021,GO:0046872,GO:0051453,GO:0120029,GO:1902600	ATP binding|vacuolar membrane|plasma membrane|proton-exporting ATPase activity, phosphorylative mechanism|integral component of membrane|metal ion binding|regulation of intracellular pH|proton export across plasma membrane|proton transmembrane transport	path:ath00190	Oxidative phosphorylation
AT1G80820	16.3299	0.000222701	Up	13.8	1.14e-07	Up	80.6936	1.25e-11	Up	0.509846	0.280754	0.011564	6.98748	3.81827	2.98065	38.9765	21.5872	18.2826	0.29857	0.575986	0.0908845	CCR2	Araport:AT1G80820,TAIR:AT1G80820,GeneID:844421	Encodes an cinnamoyl CoA reductase isoform. Involved in lignin biosynthesis.	cinnamoyl coa reductase		GO:0006952,GO:0007623,GO:0009409,GO:0009699,GO:0016491,GO:0016616,GO:0016621,GO:0042754,GO:0050662	defense response|circadian rhythm|response to cold|phenylpropanoid biosynthetic process|oxidoreductase activity|oxidoreductase activity, acting on the CH-OH group of donors, NAD or NADP as acceptor|cinnamoyl-CoA reductase activity|negative regulation of circadian rhythm|coenzyme binding	path:ath00940	Phenylpropanoid biosynthesis
AT2G01610	11.4058	2.97e-14	Up	8.0464	7.93e-09	Up	11.9475	6.38e-15	Up	2.4683	1.18646	4.51283	26.37	35.2906	31.4332	30.9715	35.259	49.619	2.48869	1.87348	7.27427	T8O11.22	Araport:AT2G01610,TAIR:AT2G01610,GeneID:814690		Plant invertase/pectin methylesterase inhibitor superfamily protein		GO:0004857,GO:0043086,GO:0046910,GO:0048046,GO:0071669	enzyme inhibitor activity|negative regulation of catalytic activity|pectinesterase inhibitor activity|apoplast|plant-type cell wall organization or biogenesis
AT2G02100	3.25136	0.0136864	Up	3.32305	0.0404317	Up	2.70592	0.0144272	Up	22.7709	32.3578	104.57	141.405	178.331	196.407	126.081	162.354	219.164	15.7465	30.1423	109.919	LCR69	Araport:AT2G02100,TAIR:AT2G02100,GeneID:814741	Predicted to encode a PR (pathogenesis-related) protein. Belongs to the plant defensin (PDF) family with the following members: At1g75830/PDF1.1, At5g44420/PDF1.2a, At2g26020/PDF1.2b, At5g44430/PDF1.2c, At2g26010/PDF1.3, At1g19610/PDF1.4, At1g55010/PDF1.5, At2g02120/PDF2.1, At2g02100/PDF2.2, At2g02130/PDF2.3, At1g61070/PDF2.4, At5g63660/PDF2.5, At2g02140/PDF2.6, At5g38330/PDF3.1 and At4g30070/PDF…	low-molecular-weight cysteine-rich 69		GO:0005576,GO:0005618,GO:0005886,GO:0006952,GO:0009505,GO:0031640,GO:0050832	extracellular region|cell wall|plasma membrane|defense response|plant-type cell wall|killing of cells of other organism|defense response to fungus
AT2G02120	115.244	9.89e-06	Up	74.7251	1.66e-06	Up	1106.45	2.9e-12	Up	0	0	0.0831264	3.28265	0.850474	5.64656	6.9469	15.5611	91.1891	0.085849	0.0390603	0	PDF2.1	Araport:AT2G02120,TAIR:AT2G02120,GeneID:814743	Predicted to encode a PR (pathogenesis-related) protein. Belongs to the plant defensin (PDF) family with the following members: At1g75830/PDF1.1, At5g44420/PDF1.2a, At2g26020/PDF1.2b, At5g44430/PDF1.2c, At2g26010/PDF1.3, At1g19610/PDF1.4, At1g55010/PDF1.5, At2g02120/PDF2.1, At2g02100/PDF2.2, At2g02130/PDF2.3, At1g61070/PDF2.4, At5g63660/PDF2.5, At2g02140/PDF2.6, At5g38330/PDF3.1 and At4g30070/PDF…	Scorpion toxin-like knottin superfamily protein		GO:0005576,GO:0006952,GO:0031640,GO:0050832	extracellular region|defense response|killing of cells of other organism|defense response to fungus
AT2G02320	67.4641	0.00791451	Up	34.449	0.0268546	Up	271.279	7.63e-09	Up	0	0	0	0.449529	0.0836931	0.313989	1.84405	1.01162	1.0123	0	0.0211411	0	PP2-B7	Araport:AT2G02320,TAIR:AT2G02320,GeneID:814763		phloem protein 2-B7		GO:0030246	carbohydrate binding
AT2G02340	109.186	6.88e-05	Up	108.439	0.000103397	Up	660.508	4.09e-12	Up	0	0	0	0.358652	0.467416	0.701436	3.39728	1.94458	5.57821	0	0	0	PP2-B8	Araport:AT2G02340,TAIR:AT2G02340,GeneID:814765		phloem protein 2-B8		GO:0030246	carbohydrate binding
AT2G02990	31.0047	1.03e-05	Up	4.61646	0.450121		23.7635	3.44e-06	Up	0.382203	0	0.19505	11.1568	2.55998	4.57775	7.22155	2.56113	6.67501	0.402877	3.19764	0.127745	RNS1	Araport:AT2G02990,TAIR:AT2G02990,GeneID:814828	member of the ribonuclease T2 family, responds to inorganic phosphate starvation, and inhibits production of anthocyanin. Also involved in wound-induced signaling independent of jasmonic acid.	ribonuclease 1		GO:0003723,GO:0004521,GO:0004540,GO:0005576,GO:0005618,GO:0005886,GO:0006401,GO:0009611,GO:0009718,GO:0016036,GO:0033897	RNA binding|endoribonuclease activity|ribonuclease activity|extracellular region|cell wall|plasma membrane|RNA catabolic process|response to wounding|anthocyanin-containing compound biosynthetic process|cellular response to phosphate starvation|ribonuclease T2 activity
AT2G04100	4.17754	1.56e-05	Up	3.34108	0.00275866	Up	21.7277	2.75e-63	Up	1.45475	1.33949	0.968903	7.31591	5.45387	3.31359	33.7041	32.9118	32.1749	1.53344	2.21135	0.976578	F3L12.7	Araport:AT2G04100,TAIR:AT2G04100,GeneID:814946		MATE efflux family protein		GO:0006855,GO:0015238,GO:0015297,GO:0016021	drug transmembrane transport|drug transmembrane transporter activity|antiporter activity|integral component of membrane
AT2G04170	2.13062	6.54e-05	Up	1.50482	0.216912		17.8374	7.33e-40	Up	0.64054	0.699279	0.891512	1.59486	1.4815	1.80292	14.7173	19.8776	12.4811	0.822502	1.13944	1.2028	T16B23.2	Araport:AT2G04170,TAIR:AT2G04170,GeneID:814954		TRAF-like family protein		GO:0004197,GO:0004843,GO:0005634,GO:0005737,GO:0005829,GO:0006511,GO:0009867,GO:0016579,GO:0031647	cysteine-type endopeptidase activity|thiol-dependent ubiquitin-specific protease activity|nucleus|cytoplasm|cytosol|ubiquitin-dependent protein catabolic process|jasmonic acid mediated signaling pathway|protein deubiquitination|regulation of protein stability
AT2G04450	4.71174	0.00074755	Up	9.96902	1.34e-12	Up	71.753	7.19e-25	Up	3.09297	1.04812	1.50829	11.5987	4.19226	12.2397	128.009	75.3468	305.865	0.670168	0.922997	1.11993	NUDT6	Araport:AT2G04450,TAIR:AT2G04450,GeneID:814985	Encodes a protein with NADH pyrophosphatase activity. Although this protein was also shown to have ADP-ribose diphosphatase activity in vitro, mutant analyses suggest that NUDX6 is involved in NADH metabolism in vivo.	nudix hydrolase homolog 6		GO:0000210,GO:0005829,GO:0035529,GO:0046872,GO:0047631,GO:0051287,GO:0051707,GO:0080151	NAD+ diphosphatase activity|cytosol|NADH pyrophosphatase activity|metal ion binding|ADP-ribose diphosphatase activity|NAD binding|response to other organism|positive regulation of salicylic acid mediated signaling pathway
AT2G05380	4.05313	1.49e-05	Up	2.70099	0.00364888	Up	3.39584	0.000784022	Up	30.3123	27.03	21.6172	106.111	154.279	63.9285	177.803	55.9628	84.875	33.0765	46.446	40.3605	GRP3S	Araport:AT2G05380,TAIR:AT2G05380,GeneID:815086	glycine-rich protein 3 short isoform (GRP3S) mRNA, complete	glycine-rich protein 3 short isoform		GO:0005576	extracellular region
AT2G05440	62.7319	1.94e-10	Up	23.6663	0.00196186	Up	324.038	3.35e-31	Up	0.0608223	0.202888	0.527672	33.0509	10.7973	4.67899	142.19	102.025	45.5658	0.448786	0.116681	1.55516	GRP9	Araport:AT2G05440,TAIR:AT2G05440,GeneID:815093		GLYCINE RICH PROTEIN 9		GO:0005576,GO:0008361,GO:0009269,GO:0009723,GO:0009737,GO:0009751,GO:0009826,GO:0010044,GO:0048364	extracellular region|regulation of cell size|response to desiccation|response to ethylene|response to abscisic acid|response to salicylic acid|unidimensional cell growth|response to aluminum ion|root development
AT2G05940	2.10542	4.22e-07	Up	2.12495	1.18e-06	Up	8.20566	3.61e-41	Up	10.1988	11.2156	8.83194	22.938	19.5972	23.4982	108.414	87.64	103.664	12.1822	8.22147	10.0502	RIPK	Araport:AT2G05940,TAIR:AT2G05940,GeneID:815147	Encodes a receptor-like cytoplasmic kinase that phosphorylates the host target RIN4, leading to the activation of a plant innate immune receptor RPM1.	Protein kinase superfamily protein
AT2G11810	4.08964	1.99e-07	Up	3.26072	0.000127154	Up	0.296466	0.0185089	Down	1.87684	1.5887	1.95343	8.15478	4.12608	10.9061	0.885507	0.830338	0.13863	2.87643	1.68182	2.30287	MGDC	Araport:AT2G11810,TAIR:AT2G11810,GeneID:815657	MGD3 is the major enzyme for galactolipid metabolism during phosphate starvation. Does not contribute to galactolipid synthesis under P1-sufficient conditions.	monogalactosyldiacylglycerol synthase type C		GO:0006631,GO:0009247,GO:0009707,GO:0016036,GO:0019374,GO:0046509	fatty acid metabolic process|glycolipid biosynthetic process|chloroplast outer membrane|cellular response to phosphate starvation|galactolipid metabolic process|1,2-diacylglycerol 3-beta-galactosyltransferase activity	path:ath00561	Glycerolipid metabolism
AT2G13790	2.24014	0.0329892	Up	2.18606	0.0238012	Up	7.65127	2.07e-11	Up	10.0943	5.41725	4.54996	18.7215	11.261	17.0525	58.312	42.0541	89.7569	10.44	5.65266	4.813	SERK4	Araport:AT2G13790,TAIR:AT2G13790,GeneID:815862		somatic embryogenesis receptor-like kinase 4				path:ath04626	Plant-pathogen interaction
AT2G14290	12.4513	0.0111658	Up	24.0704	0.00296269	Up	24.0318	4.14e-08	Up	0.0178406	0.0340068	0.0910461	0.31189	1.18555	0.220271	1.49267	1.73293	0.728365	0.0376113	0.0342254	0	T1O16.12	Araport:AT2G14290,TAIR:AT2G14290,GeneID:815916		LL-diaminopimelate protein (DUF295)
AT2G14610	19.4351	0.0169767	Up	173.181	1.07e-88	Up	205.83	1.45e-08	Up	53.7325	2.2364	2.23354	499.253	436.207	242.464	3734.47	5297.39	5964.45	1.77865	1.99788	3.04021	PR1	Araport:AT2G14610,TAIR:AT2G14610,GeneID:815949	PR1 gene expression is induced in response to a variety of pathogens. It is a useful molecular marker for the SAR response. Though the Genbank record for the cDNA associated to this gene is called 'PR-1-like', the sequence actually corresponds to PR1. Expression of this gene is salicylic-acid responsive.	pathogenesis-related protein 1		GO:0005615,GO:0005618,GO:0006952,GO:0009414,GO:0009627,GO:0010266,GO:0048046	extracellular space|cell wall|defense response|response to water deprivation|systemic acquired resistance|response to vitamin B1|apoplast	path:ath04016,path:ath04075,path:ath04626	MAPK signaling pathway - plant|Plant hormone signal transduction|Plant-pathogen interaction
AT2G14900	6.05415	6.52e-11	Up	6.99166	6.84e-13	Up	2.69688	8.68e-09	Up	6.25304	7.8299	6.11066	45.7422	52.4463	25.8715	17.962	24.426	23.6278	4.7331	6.6998	6.2366	T26I20.6	Araport:AT2G14900,TAIR:AT2G14900,GeneID:815979		Gibberellin-regulated family protein		GO:0005576,GO:0009740	extracellular region|gibberellic acid mediated signaling pathway
AT2G15220	9.75289	9.92e-06	Up	9.35804	6.76e-06	Up	125.626	2.81e-41	Up	0.360647	0.101095	0.129917	2.90518	1.3292	1.73275	19.4093	36.7069	34.3413	0.380156	0.101745	0.148903	F15A23.4	Araport:AT2G15220,TAIR:AT2G15220,GeneID:816011		Plant basic secretory protein (BSP) family protein		GO:0008237,GO:0046872	metallopeptidase activity|metal ion binding
AT2G15760	4.67601	7.2e-05	Up	3.59693	0.00105997	Up	12.7734	7.34e-17	Up	0.460287	0.389944	0.852596	2.7816	1.44035	3.99914	4.9829	11.0637	9.90051	0.700823	0.490564	1.02563	F9O13.1	Araport:AT2G15760,TAIR:AT2G15760,GeneID:816070		calmodulin-binding protein (DUF1645)
AT2G16060	3.06184	0.0387513	Up	3.60199	0.00423364	Up	0.518343	0.140823		1.92368	0.779198	0.859	5.74511	2.44252	3.1059	0.679331	0.975344	0.564483	1.5715	0.761143	0.747442	HB1	Araport:AT2G16060,TAIR:AT2G16060,GeneID:816103	Encodes a class 1 nonsymbiotic hemoglobin induced by low oxygen levels with very high oxygen affinity. It is not likely to be a hemoglobin transporter because of its extremely high affinity for oxygen. Overexpression impairs cold stress-induced nitric oxide (NO) production.	hemoglobin 1		GO:0001666,GO:0005618,GO:0005829,GO:0005886,GO:0009506,GO:0015671,GO:0019825,GO:0020037,GO:0046872	response to hypoxia|cell wall|cytosol|plasma membrane|plasmodesma|oxygen transport|oxygen binding|heme binding|metal ion binding
AT2G16580	2.27055	0.0442458	Up	2.28728	0.0944828		2.05561	0.0193111	Up	1.09187	0.533007	0.815439	1.99158	1.44104	2.30162	2.02559	1.56344	2.47348	0.701789	0.485345	1.28175	F1P15.4	Araport:AT2G16580,TAIR:AT2G16580,GeneID:816158		SAUR-like auxin-responsive protein family		GO:0009734,GO:0040008	auxin-activated signaling pathway|regulation of growth	path:ath04075	Plant hormone signal transduction
AT2G17040	4.75772	1.3e-06	Up	6.66718	0.00105997	Up	26.1766	5.27e-27	Up	7.73441	4.90856	2.84045	29.1699	20.4661	27.7179	184.989	130.955	179.98	8.5909	1.57737	1.12344	NAC036	Araport:AT2G17040,TAIR:AT2G17040,GeneID:816209	Member of the NAC transcription factor family and more specifically, the ONAC022 subfamily. Involved in leaf and inflorescence stem morphogenesis.	NAC domain containing protein 36	NAC	GO:0005634,GO:0043565,GO:0045893,GO:1901002,GO:1902584	nucleus|sequence-specific DNA binding|positive regulation of transcription, DNA-templated|positive regulation of response to salt stress|positive regulation of response to water deprivation
AT2G17480	2.52249	7.57e-12	Up	2.52366	7.24e-11	Up	3.73271	3.57e-20	Up	8.00089	8.25783	7.74416	21.5001	21.6359	18.9513	40.1978	31.6564	35.6976	7.59234	8.44006	8.16717	MLO8	Araport:AT2G17480,TAIR:AT2G17480,GeneID:816254	A member of a large family of seven-transmembrane domain proteins specific to plants, homologs of the barley mildew resistance locus o (MLO) protein. The Arabidopsis genome contains 15 genes encoding MLO proteins, with localization in plasma membrane. Phylogenetic analysis revealed four clades of closely-related AtMLO genes. ATMLO8 belongs to the clade III, with AtMLO5, AtMLO7, AtMLO9, and AtMLO1…	Seven transmembrane MLO family protein		GO:0005516,GO:0005886,GO:0006952,GO:0009607,GO:0016021	calmodulin binding|plasma membrane|defense response|response to biotic stimulus|integral component of membrane
AT2G17740	4.8197	0.000207629	Up	4.98195	0.0615585		21.992	4.33e-21	Up	0.247022	0.107014	0.320888	1.15595	1.08724	1.04507	6.29547	6.49597	4.58409	0.449755	0.172323	0.0225173	T17A5.16	Araport:AT2G17740,TAIR:AT2G17740,GeneID:816283		Cysteine/Histidine-rich C1 domain family protein		GO:0005623,GO:0045454,GO:0047134	cell|cell redox homeostasis|protein-disulfide reductase activity
AT2G18000	2.54119	0.00260327	Up	2.29813	0.0109031	Up	6.46401	1.6e-05	Up	0.613844	0.43406	0.444633	1.32698	1.14667	1.44808	2.38827	1.9234	7.86187	0.480068	0.569805	0.615504	TAF14	Araport:AT2G18000,TAIR:AT2G18000,GeneID:816312		TBP-associated factor 14		GO:0005634,GO:0005737,GO:0006355,GO:0009908,GO:0009909,GO:0030154,GO:0035267,GO:0043981,GO:0048510,GO:2000028	nucleus|cytoplasm|regulation of transcription, DNA-templated|flower development|regulation of flower development|cell differentiation|NuA4 histone acetyltransferase complex|histone H4-K5 acetylation|regulation of timing of transition from vegetative to reproductive phase|regulation of photoperiodism, flowering
AT2G18150	8.90096	2.6e-05	Up	3.30123	0.274098		23.1203	2.15e-12	Up	0.52509	0.0968611	0.812554	4.57338	4.92046	3.12089	16.3437	10.0888	12.0327	0.767749	0.113731	3.05716	F8D23.7	Araport:AT2G18150,TAIR:AT2G18150,GeneID:816328		Peroxidase superfamily protein		GO:0004601,GO:0005576,GO:0005618,GO:0006979,GO:0020037,GO:0042744,GO:0046872	peroxidase activity|extracellular region|cell wall|response to oxidative stress|heme binding|hydrogen peroxide catabolic process|metal ion binding	path:ath00940	Phenylpropanoid biosynthesis
AT2G18193	14.5484	1.12e-10	Up	10.8	4.91e-08	Up	16.2196	1.46e-17	Up	0.153677	0.0976435	0.13071	1.05722	2.77188	1.81225	3.1866	1.79073	2.40506	0.16199	0.245678	0.102728	AT2G18193	Araport:AT2G18193,TAIR:AT2G18193,GeneID:816333		P-loop containing nucleoside triphosphate hydrolases superfamily protein		GO:0005524,GO:0005783,GO:0016021,GO:0016887	ATP binding|endoplasmic reticulum|integral component of membrane|ATPase activity
AT2G18660	11.782	0.000157971	Up	101.893	4.6e-38	Up	97.5104	2.66e-15	Up	2.38267	0.269059	0.345768	15.124	7.72908	14.6071	94.8474	82.1685	191.727	0.226159	0.0866523	0.0452912	PNP-A	Araport:AT2G18660,TAIR:AT2G18660,GeneID:816381	Encodes PNP-A (Plant Natriuretic Peptide A). PNPs are a class of systemically mobile molecules distantly related to expansins; their biological role has remained elusive. PNP-A contains a signal peptide domain and is secreted into the extracellular space. Co-expression analyses using microarray data suggest that PNP-A may function as a component of plant defence response and SAR in particular, an…	plant natriuretic peptide A		GO:0005618,GO:0009627,GO:0010230,GO:0048046	cell wall|systemic acquired resistance|alternative respiration|apoplast
AT2G19190	10.9224	0.00270573	Up	9.33096	0.0230873	Up	114.14	6.58e-16	Up	0.264239	0.0755517	0.00898996	1.68524	0.735817	1.66469	15.8011	10.8496	23.4637	0.389945	0.0168972	0.0176636	FRK1	Araport:AT2G19190,TAIR:AT2G19190,GeneID:816436	Receptor-like protein kinase. Involved in early defense signaling.	FLG22-induced receptor-like kinase 1				path:ath04016,path:ath04626	MAPK signaling pathway - plant|Plant-pathogen interaction
AT2G19990	3.66467	6.59e-05	Up	3.62054	0.000890265	Up	11.1161	7.8e-31	Up	0.543087	0.62657	0.641831	2.60954	2.415	1.7374	6.61547	7.56657	10.2692	0.692983	0.71285	0.429913	PR-1-LIKE	Araport:AT2G19990,TAIR:AT2G19990,GeneID:816518	Encodes a PR-1-like protein homolog that is differentially expressed in resistant compared to susceptible cultivars by powdery mildew infection. The deduced amino acid sequence has 24 amino acids comprising the signal peptide and 140 amino acids of the mature peptide (15 kDa). Northern blot analysis showed accumulation of the corresponding mRNA 12 h after inoculation of resistant barley cultivars…	pathogenesis-related protein-1-like protein		GO:0005615,GO:0009611,GO:0009617,GO:0009723,GO:0009751,GO:0009753,GO:0009814,GO:0080027	extracellular space|response to wounding|response to bacterium|response to ethylene|response to salicylic acid|response to jasmonic acid|defense response, incompatible interaction|response to herbivore
AT2G21850	4.11452	1.34e-06	Up	2.73252	0.00156775	Up	19.4631	3.89e-22	Up	0.44568	0.305831	0.345716	1.97382	0.998498	1.71005	5.90811	5.68966	14.984	0.563746	0.410397	0.706079	F7D8.17	Araport:AT2G21850,TAIR:AT2G21850,GeneID:816721		Cysteine/Histidine-rich C1 domain family protein
AT2G22330	2.63687	3.44e-05	Up	1.75659	0.198834		3.08587	4.6e-05	Up	19.2183	13.2494	15.2721	56.2846	37.8487	34.7814	78.0756	57.2032	38.4183	23.9717	32.0232	15.4716	CYP79B3	Araport:AT2G22330,TAIR:AT2G22330,GeneID:816765	Encodes a cytochrome P450. Involved in tryptophan metabolism. Converts Trp to indole-3-acetaldoxime (IAOx), a precursor to IAA and indole glucosinolates.	cytochrome P450, family 79, subfamily B, polypeptide 3		GO:0005506,GO:0006569,GO:0006952,GO:0009611,GO:0009617,GO:0009625,GO:0009682,GO:0009684,GO:0010112,GO:0010120,GO:0016020,GO:0016021,GO:0016709,GO:0019761,GO:0020037,GO:0042742,GO:0052544	iron ion binding|tryptophan catabolic process|defense response|response to wounding|response to bacterium|response to insect|induced systemic resistance|indoleacetic acid biosynthetic process|regulation of systemic acquired resistance|camalexin biosynthetic process|membrane|integral component of membrane|oxidoreductase activity, acting on paired donors, with incorporation or reduction of molecula…	path:ath00380,path:ath00966	Tryptophan metabolism|Glucosinolate biosynthesis
AT2G22420	2.08414	0.00999022	Up	1.99329	0.0204193		4.01422	2.43e-10	Up	2.69812	2.09347	4.20142	7.77746	5.10633	6.12703	11.6518	12.2769	19.5065	2.49768	2.53827	4.38763	F14M13.18	Araport:AT2G22420,TAIR:AT2G22420,GeneID:816773		Peroxidase superfamily protein		GO:0004601,GO:0005576,GO:0005773,GO:0005829,GO:0006979,GO:0009505,GO:0009809,GO:0010228,GO:0020037,GO:0042744,GO:0046872	peroxidase activity|extracellular region|vacuole|cytosol|response to oxidative stress|plant-type cell wall|lignin biosynthetic process|vegetative to reproductive phase transition of meristem|heme binding|hydrogen peroxide catabolic process|metal ion binding	path:ath00940	Phenylpropanoid biosynthesis
AT2G22470	3.08379	1.47e-08	Up	2.49281	0.0201946	Up	27.0071	7.78e-39	Up	4.03462	3.14122	4.11798	14.2391	11.3016	9.95738	158.502	70.6645	136.096	2.30613	5.20543	6.5811	AGP2	Araport:AT2G22470,TAIR:AT2G22470,GeneID:816779	Encodes arabinogalactan-protein (AGP2).	arabinogalactan protein 2		GO:0005737,GO:0005886,GO:0031225	cytoplasm|plasma membrane|anchored component of membrane
AT2G22750	155.109	0.000146628	Up	79.1966	0.000907477	Up	2221.23	2.87e-18	Up	0	0	0	0.707393	0.112559	0.691744	5.65035	7.64793	11.9289	0	0.0162473	0	T30L20.1	Araport:AT2G22750,TAIR:AT2G22750,GeneID:816805		basic helix-loop-helix (bHLH) DNA-binding superfamily protein	bHLH	GO:0003677,GO:0003700,GO:0005634,GO:0006355,GO:0046983	DNA binding|DNA-binding transcription factor activity|nucleus|regulation of transcription, DNA-templated|protein dimerization activity
AT2G22860	3.15188	0.0276034	Up	3.29925	0.0232562	Up	11.0493	1.43e-12	Up	2.61815	2.11406	0.890749	8.44072	5.73035	4.21334	30.266	23.7932	21.2294	1.60987	2.92988	0.875076	PSK2	Araport:AT2G22860,TAIR:AT2G22860,GeneID:816817	Phytosulfokine 2 precursor, coding for a unique plant peptide growth factor.	phytosulfokine 2 precursor		GO:0007275,GO:0008083,GO:0008283,GO:0030154,GO:0031012	multicellular organism development|growth factor activity|cell proliferation|cell differentiation|extracellular matrix
AT2G22930	4.32584	7.54e-07	Up	2.50069	0.0170726	Up	15.7319	6.9e-24	Up	0.202273	0.289171	0.324425	1.41726	1.06983	1.1252	3.68929	6.72399	4.95483	0.578725	0.512767	0.318717	T20K9.14	Araport:AT2G22930,TAIR:AT2G22930,GeneID:816824		UDP-Glycosyltransferase superfamily protein		GO:0008194,GO:0043231,GO:0080043,GO:0080044	UDP-glycosyltransferase activity|intracellular membrane-bounded organelle|quercetin 3-O-glucosyltransferase activity|quercetin 7-O-glucosyltransferase activity
AT2G23320	2.12979	0.000771524	Up	1.99875	0.000717221		6.19325	3.68e-28	Up	7.29744	10.0088	8.60138	22.9893	13.3277	20.9152	70.6795	52.4497	70.2474	9.05881	9.23819	9.5829	WRKY15	Araport:AT2G23320,TAIR:AT2G23320,GeneID:816864	Encodes WRKY DNA-binding protein 15 (WRKY15).	WRKY DNA-binding protein 15	WRKY	GO:0003700,GO:0005516,GO:0005634,GO:0010200,GO:0043565,GO:0044212	DNA-binding transcription factor activity|calmodulin binding|nucleus|response to chitin|sequence-specific DNA binding|transcription regulatory region DNA binding
AT2G24195	37.8138	7e-09	Up	32.147	1.81e-06	Up	209.94	1.88e-25	Up	0.179822	0	0.0458845	3.05634	3.03008	2.56177	14.5079	21.9776	20.0055	0	0	0.270463	AT2G24195	Araport:AT2G24195,GeneID:28718298		transmembrane protein
AT2G24600	3.06555	0.00528557	Up	3.26002	0.0106191	Up	8.79305	4.92e-12	Up	3.85538	2.86532	1.41702	11.4467	6.05888	8.70818	33.6982	22.5913	31.2865	4.02182	2.73045	1.01152	F25P17.10	Araport:AT2G24600,TAIR:AT2G24600,GeneID:816996		Ankyrin repeat family protein		GO:0005634,GO:0005886,GO:0009651,GO:0016020,GO:0016021,GO:0034613	nucleus|plasma membrane|response to salt stress|membrane|integral component of membrane|cellular protein localization
AT2G25000	4.28517	0.00109775	Up	6.11465	9.39e-14	Up	18.1551	6.32e-15	Up	3.59278	0.8453	1.90255	11.4902	6.66441	9.97964	44.4943	34.1136	61.8787	2.0441	1.16796	1.28122	WRKY60	Araport:AT2G25000,TAIR:AT2G25000,GeneID:817039	Pathogen-induced transcription factor. Forms protein complexes with itself and with WRKY40. Coexpression with WRKY18 or WRKY40 made plants more susceptible to both P. syringae and B. cinerea. WRKY18, WRKY40, and WRKY60 have partially redundant roles in response to the hemibiotrophic bacterial pathogen Pseudomonas syringae and the necrotrophic fungal pathogen Botrytis cinerea, with WRKY18 playing …	WRKY DNA-binding protein 60	WRKY	GO:0002237,GO:0003700,GO:0005634,GO:0009751,GO:0031347,GO:0042742,GO:0043565,GO:0050832	response to molecule of bacterial origin|DNA-binding transcription factor activity|nucleus|response to salicylic acid|regulation of defense response|defense response to bacterium|sequence-specific DNA binding|defense response to fungus
AT2G25260	3.8374	0.000234816	Up	2.70214	0.507917		4.1129	2.59e-06	Up	0.24644	0.285206	0.305432	1.45319	0.885669	0.952936	1.31977	0.977054	1.88648	0.760758	0.0168847	0.441262	T22F11.15	Araport:AT2G25260,TAIR:AT2G25260,GeneID:817064		Hyp O-arabinosyltransferase-like protein		GO:0005794,GO:0016021,GO:1990585	Golgi apparatus|integral component of membrane|hydroxyproline O-arabinosyltransferase activity	path:ath00514	Other types of O-glycan biosynthesis
AT2G25440	9.59543	0.0221729	Up	13.1966	0.0230936	Up	112.304	2.19e-15	Up	0.283113	0.0224856	0.0240803	1.61543	0.414345	1.34442	13.8048	12.3146	19.8781	0.236255	0.0113151	0	RLP20	Araport:AT2G25440,TAIR:AT2G25440,GeneID:817082		receptor like protein 20		GO:0005886,GO:0016021	plasma membrane|integral component of membrane
AT2G25470	57.7979	2.58e-23	Up	16.763	8.16e-09	Up	296.061	3.9e-37	Up	0.105897	0.0360456	0.0154408	3.85688	2.17576	3.50575	17.4984	10.7546	30.0013	0.382716	0.123343	0.0455073	RLP21	Araport:AT2G25470,TAIR:AT2G25470,GeneID:817085		receptor like protein 21		GO:0005886,GO:0016021	plasma membrane|integral component of membrane
AT2G25690	2.40189	1.03e-05	Up	2.53603	0.00012078	Up	2.78593	4.14e-13	Up	1.33604	1.49479	1.75495	3.80252	4.20202	3.18878	5.01161	5.28278	4.96839	1.13889	1.67156	1.53769	F3N11.14	Araport:AT2G25690,TAIR:AT2G25690,GeneID:817110		DUF581 family protein, putative (DUF581)		GO:0005634,GO:0005737,GO:0042594,GO:0046872,GO:1902074	nucleus|cytoplasm|response to starvation|metal ion binding|response to salt
AT2G26010	135.654	5.76e-14	Up	7.98639	0.00383163	Up	7.47521	0.173111		0.0383573	0	0.274049	24.2521	6.8821	10.4552	1.08364	1.433	0	3.96235	0.367923	0.807681	PDF1.3	Araport:AT2G26010,TAIR:AT2G26010,GeneID:817142	Predicted to encode a PR (pathogenesis-related) protein. Belongs to the plant defensin (PDF) family with the following members: At1g75830/PDF1.1, At5g44420/PDF1.2a, At2g26020/PDF1.2b, At5g44430/PDF1.2c, At2g26010/PDF1.3, At1g19610/PDF1.4, At1g55010/PDF1.5, At2g02120/PDF2.1, At2g02100/PDF2.2, At2g02130/PDF2.3, At1g61070/PDF2.4, At5g63660/PDF2.5, At2g02140/PDF2.6, At5g38330/PDF3.1 and At4g30070/PDF…	plant defensin 1.3		GO:0005576,GO:0006952,GO:0031640,GO:0050832	extracellular region|defense response|killing of cells of other organism|defense response to fungus
AT2G26020	556.282	2.85e-08	Up	13.555	0.255816		29.783	0.0637629		0	0	0.039857	16.2325	5.07872	2.00272	1.23051	0.16673	0	1.56417	0.149827	0	PDF1.2b	Araport:AT2G26020,TAIR:AT2G26020,GeneID:817143	Predicted to encode a PR (pathogenesis-related) protein. Belongs to the plant defensin (PDF) family with the following members: At1g75830/PDF1.1, At5g44420/PDF1.2a, At2g26020/PDF1.2b, At5g44430/PDF1.2c, At2g26010/PDF1.3, At1g19610/PDF1.4, At1g55010/PDF1.5, At2g02120/PDF2.1, At2g02100/PDF2.2, At2g02130/PDF2.3, At1g61070/PDF2.4, At5g63660/PDF2.5, At2g02140/PDF2.6, At5g38330/PDF3.1 and At4g30070/PDF…	plant defensin 1.2b		GO:0005576,GO:0006952,GO:0031640,GO:0050832	extracellular region|defense response|killing of cells of other organism|defense response to fungus	path:ath04016	MAPK signaling pathway - plant
AT2G26290	5.28364	0.0280345	Up	5.80208	0.00301964	Up	28.1709	2.93e-14	Up	0.139399	0.0132858	0.128052	0.636324	0.330836	0.542811	2.2266	2.58905	4.75211	0.0881638	0.120341	0.0419329	ARSK1	Araport:AT2G26290,TAIR:AT2G26290,GeneID:817169		root-specific kinase 1
AT2G26380	128.188	0.000107837	Up	127.276	0.000109357	Up	546.522	2.42e-12	Up	0	0	0	0.211771	0.565785	0.248504	1.2794	2.07918	1.88426	0	0	0	T9J22.5	Araport:AT2G26380,TAIR:AT2G26380,GeneID:817178		Leucine-rich repeat (LRR) family protein		GO:0005576,GO:0005618,GO:0006952,GO:0016020	extracellular region|cell wall|defense response|membrane
AT2G26390	5.29528	0.000308471	Up	24.3395	2.03e-06	Up	48.7521	1.34e-23	Up	0.169978	0.117819	0.0630875	0.675357	0.557437	0.704445	5.99424	4.10706	11.2295	0.0488653	0	0.0309887	T9J22.6	Araport:AT2G26390,TAIR:AT2G26390,GeneID:817179		Serine protease inhibitor (SERPIN) family protein		GO:0004867,GO:0005615,GO:0010951	serine-type endopeptidase inhibitor activity|extracellular space|negative regulation of endopeptidase activity
AT2G26400	23.4655	4.53e-19	Up	32.1628	5.75e-18	Up	119.98	2.86e-24	Up	1.38018	0.809482	1.45204	41.1419	11.3687	36.138	78.9526	67.1106	408.021	0.53717	0.57028	1.59682	ARD3	Araport:AT2G26400,TAIR:AT2G26400,GeneID:817180	Encodes a protein predicted to belong to the acireductone dioxygenase (ARD/ARD#Aeo)family.	acireductone dioxygenase 3		GO:0005506,GO:0005634,GO:0005737,GO:0006555,GO:0010297,GO:0010309,GO:0019509	iron ion binding|nucleus|cytoplasm|methionine metabolic process|heteropolysaccharide binding|acireductone dioxygenase [iron(II)-requiring] activity|L-methionine salvage from methylthioadenosine	path:ath00270	Cysteine and methionine metabolism
AT2G26650	2.43519	0.0377252	Up	2.18333	0.00399414	Up	2.24987	0.0111047	Up	1.75663	0.652653	1.31431	4.19292	2.25409	2.84891	2.90354	4.1394	2.94008	1.43581	1.44221	1.28372	KT1	Araport:AT2G26650,TAIR:AT2G26650,GeneID:817206	Encodes AKT1, a member of the Shaker family inward rectifying potassium channel predominantly expressed in predominantly in root hairs and root endodermis. This family includes five groups based on phylogenetic analysis (FEBS Letters (2007) 581: 2357): I (inward rectifying channel): AKT1 (AT2G26650), AKT5 (AT4G32500) and SPIK (also known as AKT6, AT2G25600); II (inward rectifying channel): KAT1 (…	K+ transporter 1		GO:0005242,GO:0005886,GO:0006813,GO:0009414,GO:0009651,GO:0010107,GO:0016021,GO:0034765,GO:0042802,GO:0048767,GO:0090333	inward rectifier potassium channel activity|plasma membrane|potassium ion transport|response to water deprivation|response to salt stress|potassium ion import|integral component of membrane|regulation of ion transmembrane transport|identical protein binding|root hair elongation|regulation of stomatal closure
AT2G26740	2.15531	2.97e-05	Up	1.56368	0.143042		3.7035	3.25e-20	Up	42.4806	29.9231	40.2778	99.4814	64.32	86.1605	145.997	180.562	174.619	52.7322	36.8041	68.111	SEH	Araport:AT2G26740,TAIR:AT2G26740,GeneID:817215	Encodes a soluble epoxide hydrolase whose expression is induced by auxin and water stress.	soluble epoxide hydrolase		GO:0004301,GO:0009636,GO:0052689	epoxide hydrolase activity|response to toxic substance|carboxylic ester hydrolase activity
AT2G27389	26.1813	0.0140755	Up	26.2098	0.0148602	Up	209.088	5.93e-12	Up	0.0301796	0	0.0308032	1.02589	0.25785	0.31529	5.27963	3.86568	5.94498	0	0.0289482	0.0302612	AT2G27389	Araport:AT2G27389,TAIR:AT2G27389,GeneID:10723092		hypothetical protein
AT2G27660	7.15702	0.00426031	Up	15.7537	0.0369263	Up	74.7629	3.88e-16	Up	1.02245	0.234595	0.115953	4.59737	1.93228	3.92922	50.6733	28.7699	47.2411	0.588777	0.0272427	0.0284783	F15K20.24	Araport:AT2G27660,TAIR:AT2G27660,GeneID:817312		Cysteine/Histidine-rich C1 domain family protein
AT2G28140	3.72381	0.000687184	Up	3.29285	0.00966236	Up	1.34663	0.407041		1.54451	1.4909	3.96127	5.88488	7.61313	13.0515	4.3032	3.06475	3.61767	2.19162	1.13961	4.60635	F24D13.7	Araport:AT2G28140,TAIR:AT2G28140,GeneID:817360		enabled-like protein (DUF1635)
AT2G28400	2.7482	0.0414146	Up	4.30483	0.009602	Up	50.8749	1.31e-24	Up	0.499611	0.914239	0.489537	2.32913	1.02447	2.14474	26.9699	20.6063	74.9396	0.168524	0.690087	0.360693	T1B3.8	Araport:AT2G28400,TAIR:AT2G28400,GeneID:817388		senescence regulator (Protein of unknown function, DUF584)
AT2G28500	16.5884	4.65e-28	Up	17.1687	5.6e-22	Up	53.9692	5.24e-37	Up	0.412396	0.935818	0.741616	13.6562	11.9126	9.88498	62.9694	35.9284	34.4749	1.05571	0.602774	0.374129	LBD11	Araport:AT2G28500,TAIR:AT2G28500,GeneID:817398		LOB domain-containing protein 11	LBD
AT2G28510	3.17451	1.42e-18	Up	2.86542	3.63e-12	Up	11.037	7.51e-40	Up	6.44679	5.13729	6.61656	21.671	16.0312	21.8209	62.1111	67.1125	116.374	6.94653	7.14568	6.1051	T17D12.7	Araport:AT2G28510,TAIR:AT2G28510,GeneID:817399		Dof-type zinc finger DNA-binding family protein	Dof	GO:0003677,GO:0003700,GO:0005730,GO:0006355,GO:0046872	DNA binding|DNA-binding transcription factor activity|nucleolus|regulation of transcription, DNA-templated|metal ion binding
AT2G28650	3.96636	0.0270119	Up	3.97967	0.147681		17.9996	6.7e-18	Up	0.11027	0.116772	0.0375161	0.428387	0.279149	0.395638	2.01028	1.93556	1.83828	0.0258299	0.188037	0.0491413	EXO70H8	Araport:AT2G28650,TAIR:AT2G28650,GeneID:817414	A member of EXO70 gene family, putative exocyst subunits, conserved in land plants. Arabidopsis thaliana contains 23 putative EXO70 genes, which can be classified into eight clusters on the phylogenetic tree.	exocyst subunit exo70 family protein H8		GO:0000145,GO:0002237,GO:0005634,GO:0005829,GO:0006887,GO:0006952,GO:0009617,GO:0009620,GO:0012505,GO:0016020,GO:0031982,GO:0045335,GO:1900426	exocyst|response to molecule of bacterial origin|nucleus|cytosol|exocytosis|defense response|response to bacterium|response to fungus|endomembrane system|membrane|vesicle|phagocytic vesicle|positive regulation of defense response to bacterium
AT2G28790	2.23903	0.00190749	Up	2.37139	0.00234444	Up	1.03844	0.856397		21.388	20.0741	30.1945	68.6221	33.1009	63.4306	23.1151	35.4199	30.2139	16.6312	22.7377	28.4537	F8N16.8	Araport:AT2G28790,TAIR:AT2G28790,GeneID:817428		Pathogenesis-related thaumatin superfamily protein		GO:0005576,GO:0005618	extracellular region|cell wall
AT2G29090	2.05994	0.00168359	Up	1.7641	0.0349017		3.68381	0.000463639	Up	4.36845	4.24127	6.13594	10.6465	11.9179	8.06513	28.1586	25.864	8.65694	5.37938	4.78742	7.14351	CYP707A2	Araport:AT2G29090,TAIR:AT2G29090,GeneID:817457	Encodes a protein with ABA 8'-hydroxylase activity, involved in ABA catabolism. Member of the CYP707A gene family. This gene predominantly accumulates in dry seeds and is up-regulated immediately following imbibition. CYP707A2 appears to play a major role in the rapid decrease in ABA levels during early seed imbibition.	cytochrome P450, family 707, subfamily A, polypeptide 2		GO:0004497,GO:0005506,GO:0009639,GO:0009687,GO:0010114,GO:0010295,GO:0016021,GO:0016125,GO:0020037,GO:0046345,GO:0048838,GO:0055114	monooxygenase activity|iron ion binding|response to red or far red light|abscisic acid metabolic process|response to red light|(+)-abscisic acid 8'-hydroxylase activity|integral component of membrane|sterol metabolic process|heme binding|abscisic acid catabolic process|release of seed from dormancy|oxidation-reduction process	path:ath00906	Carotenoid biosynthesis
AT2G29110	39.3662	6.97e-07	Up	42.566	1.98e-07	Up	192.54	3.59e-18	Up	0.158491	0.00755265	0.0161765	4.00218	1.21871	2.31808	17.5658	11.9353	13.0463	0.158711	0.0076012	0.00794596	GLR2.8	Araport:AT2G29110,TAIR:AT2G29110,GeneID:817459	member of Putative ligand-gated ion channel subunit family	glutamate receptor 2.8		GO:0004970,GO:0005262,GO:0005622,GO:0005886,GO:0006816,GO:0008066,GO:0016021,GO:0019722,GO:0071230	ionotropic glutamate receptor activity|calcium channel activity|intracellular|plasma membrane|calcium ion transport|glutamate receptor activity|integral component of membrane|calcium-mediated signaling|cellular response to amino acid stimulus
AT2G29120	2.85708	0.0121787	Up	3.47054	2.27e-05	Up	11.9234	1.64e-15	Up	5.91892	2.78096	2.25292	14.1623	7.30534	11.3218	45.4471	45.3712	70.6734	4.47015	2.16801	2.59227	GLR2.7	Araport:AT2G29120,TAIR:AT2G29120,GeneID:817460	member of Putative ligand-gated ion channel subunit family	glutamate receptor 2.7		GO:0004970,GO:0005262,GO:0005773,GO:0005886,GO:0006816,GO:0008066,GO:0016021,GO:0019722,GO:0071230	ionotropic glutamate receptor activity|calcium channel activity|vacuole|plasma membrane|calcium ion transport|glutamate receptor activity|integral component of membrane|calcium-mediated signaling|cellular response to amino acid stimulus
AT2G29440	13.8935	1.33e-17	Up	9.75777	1.07e-15	Up	57.9434	1.25e-50	Up	1.44509	0.816162	0.600904	17.5005	9.16259	14.9954	52.5344	75.1446	75.2583	1.24117	1.93373	0.930219	GSTU6	Araport:AT2G29440,TAIR:AT2G29440,GeneID:817493	Encodes glutathione transferase belonging to the tau class of GSTs. Naming convention according to Wagner et al. (2002).	glutathione S-transferase tau 6		GO:0004364,GO:0005737,GO:0005829,GO:0006749,GO:0009407	glutathione transferase activity|cytoplasm|cytosol|glutathione metabolic process|toxin catabolic process	path:ath00480	Glutathione metabolism
AT2G29460	6.4533	0.0163442	Up	3.56235	0.132577		29.4522	3.29e-10	Up	1.07087	0.0962851	0.247472	4.39573	1.9373	3.22387	14.0071	16.1754	21.1175	0.468559	1.84118	0.222858	GSTU4	Araport:AT2G29460,TAIR:AT2G29460,GeneID:817495	Encodes glutathione transferase belonging to the tau class of GSTs. Naming convention according to Wagner et al. (2002).	glutathione S-transferase tau 4		GO:0004364,GO:0005737,GO:0005829,GO:0006749,GO:0009407	glutathione transferase activity|cytoplasm|cytosol|glutathione metabolic process|toxin catabolic process	path:ath00480	Glutathione metabolism
AT2G29470	19.3988	0.0442458	Up	13.0044	0.0947883		244.935	3.94e-12	Up	0.0443685	0	0	0.387826	0.336958	0.147485	3.06135	5.56472	4.37	0	0.0638373	0	GSTU3	Araport:AT2G29470,TAIR:AT2G29470,GeneID:817496	Encodes glutathione transferase belonging to the tau class of GSTs. Naming convention according to Wagner et al. (2002).	glutathione S-transferase tau 3		GO:0004364,GO:0005737,GO:0005829,GO:0006749,GO:0009407	glutathione transferase activity|cytoplasm|cytosol|glutathione metabolic process|toxin catabolic process	path:ath00480	Glutathione metabolism
AT2G29490	2.61246	0.0341276	Up	0.992315	0.996694		24.7431	6.45e-58	Up	0.516521	0.266653	0.549161	1.44227	1.1237	0.960682	12.3942	13.0024	13.9266	0.816692	1.77535	0.863197	GSTU1	Araport:AT2G29490,TAIR:AT2G29490,GeneID:817498	Encodes glutathione transferase belonging to the tau class of GSTs. Naming convention according to Wagner et al. (2002).	glutathione S-transferase TAU 1		GO:0004364,GO:0005737,GO:0005829,GO:0006749,GO:0009407	glutathione transferase activity|cytoplasm|cytosol|glutathione metabolic process|toxin catabolic process	path:ath00480	Glutathione metabolism
AT2G30250	4.0584	5.72e-05	Up	5.03948	8.51e-07	Up	15.4836	5.2e-17	Up	4.28496	2.4248	1.6674	15.177	8.91099	11.433	53.8493	33.1029	73.7203	3.48636	2.11928	1.24868	WRKY25	Araport:AT2G30250,TAIR:AT2G30250,GeneID:817575	member of WRKY Transcription Factor; Group I. Located in nucleus. Involved in response to various abiotic stresses - especially salt stress.	WRKY DNA-binding protein 25	WRKY	GO:0003700,GO:0005634,GO:0006970,GO:0009409,GO:0009651,GO:0034605,GO:0043565,GO:0046872,GO:0070370	DNA-binding transcription factor activity|nucleus|response to osmotic stress|response to cold|response to salt stress|cellular response to heat|sequence-specific DNA binding|metal ion binding|cellular heat acclimation	path:ath04016,path:ath04626	MAPK signaling pathway - plant|Plant-pathogen interaction
AT2G30360	2.87606	6.04e-07	Up	2.2775	0.000266448	Up	15.8698	7.03e-41	Up	1.62729	1.02581	1.81785	4.82851	4.18438	4.06455	32.3287	21.555	30.7071	1.56674	2.27375	1.77302	SIP4	Araport:AT2G30360,TAIR:AT2G30360,GeneID:817586	Encodes a SOS2-like protein kinase that is a member of the CBL-interacting protein kinase family.Loss of function mutants show a decrease in sensitivity to high pH.Phosphorylates AHA2, a plasma membrane H+ ATPase.This phosphorylation appears to regulate the activity of the proton transporter.	SOS3-interacting protein 4		GO:0004672,GO:0004674,GO:0005524,GO:0006468,GO:0007165,GO:0009268	protein kinase activity|protein serine/threonine kinase activity|ATP binding|protein phosphorylation|signal transduction|response to pH
AT2G30550	2.4615	0.00330638	Up	2.40404	0.00554002	Up	22.2121	2.37e-22	Up	7.9753	7.30963	8.01873	25.8936	10.0303	23.8366	154.278	103.243	388.728	9.02445	7.63361	7.35814	DAD1-Like Lipase 3	Araport:AT2G30550,TAIR:AT2G30550,GeneID:817604	Encodes a lipase that hydrolyzes phosphatidylcholine, glycolipids as well as triacylglycerols.	alpha/beta-Hydrolases superfamily protein		GO:0004620,GO:0004806,GO:0008970,GO:0009507,GO:0016042,GO:0047714	phospholipase activity|triglyceride lipase activity|phospholipase A1 activity|chloroplast|lipid catabolic process|galactolipase activity
AT2G30750	31.2482	6.23e-13	Up	45.2416	0.000234638	Up	553.667	1.05e-116	Up	0.334278	0.121368	0.21121	12.4607	2.62936	6.44026	142.487	108.25	197.399	0.385918	0.0610742	0.0159611	CYP71A12	Araport:AT2G30750,TAIR:AT2G30750,GeneID:817626	putative cytochrome P450	cytochrome P450 family 71 polypeptide		GO:0004497,GO:0005506,GO:0016021,GO:0016705,GO:0020037	monooxygenase activity|iron ion binding|integral component of membrane|oxidoreductase activity, acting on paired donors, with incorporation or reduction of molecular oxygen|heme binding	path:ath00380	Tryptophan metabolism
AT2G31730	2.84842	0.000232908	Up	2.51714	0.00276781	Up	2.21689	0.00306059	Up	4.69758	9.01423	4.83746	20.2864	16.6236	17.9853	17.0676	13.6772	19.4781	5.61486	10.3797	5.10982	T9H9.27	Araport:AT2G31730,TAIR:AT2G31730,GeneID:817730		basic helix-loop-helix (bHLH) DNA-binding superfamily protein	bHLH	GO:0001228,GO:0003677,GO:0003700,GO:0005634,GO:0009739,GO:0046983	DNA-binding transcription activator activity, RNA polymerase II-specific|DNA binding|DNA-binding transcription factor activity|nucleus|response to gibberellin|protein dimerization activity
AT2G31865	8.27471	1.16e-15	Up	12.4379	2.45e-44	Up	33.3983	1.88e-29	Up	1.72484	0.889506	0.783775	10.0971	9.01703	10.1094	50.5004	27.9193	61.0015	1.02115	0.589261	0.698909	PARG2	Araport:AT2G31865,TAIR:AT2G31865,GeneID:817744		poly(ADP-ribose) glycohydrolase 2		GO:0004649,GO:0005634,GO:0005737,GO:0005975,GO:0006282,GO:0006974,GO:0009225,GO:0050832,GO:1990966	poly(ADP-ribose) glycohydrolase activity|nucleus|cytoplasm|carbohydrate metabolic process|regulation of DNA repair|cellular response to DNA damage stimulus|nucleotide-sugar metabolic process|defense response to fungus|ATP generation from poly-ADP-D-ribose
AT2G31880	2.67521	0.000698271	Up	5.30744	1e-13	Up	13.5281	1.52e-29	Up	28.232	21.3386	15.4093	72.3949	39.6925	70.4466	358.608	276.21	443.502	14.5548	8.59251	10.3095	SOBIR1	Araport:AT2G31880,TAIR:AT2G31880,GeneID:817746	Encodes a putative leucine rich repeat transmembrane protein that is expressed in response to Pseudomonas syringae. Expression of SRRLK may be required for silencing via lsiRNAs. Regulates cell death and innate immunity.	Leucine-rich repeat protein kinase family protein
AT2G32210	10.263	6.68e-13	Up	10.2574	1.97e-09	Up	56.7225	2.39e-29	Up	0.67596	1.93272	1.03489	9.96701	14.4091	14.4447	116.817	50.9332	80.8779	2.3319	0.618909	0.770214	F22D22.4	Araport:AT2G32210,TAIR:AT2G32210,GeneID:817780		cysteine-rich/transmembrane domain A-like protein
AT2G32460	45.0684	0.0238745	Up	44.7949	0.0286725	Up	569.938	2.3e-12	Up	0	0	0	0.13337	0.11851	0.0592815	1.81767	1.106	1.75834	0	0	0	MYB101	Araport:AT2G32460,TAIR:AT2G32460,GeneID:817807	Member of the R2R3 factor gene family.	myb domain protein 101	MYB	GO:0003700,GO:0005634,GO:0009555,GO:0009739,GO:0009740,GO:0009789,GO:0010468,GO:0030154,GO:0043068,GO:0043565,GO:0044212,GO:0045893,GO:0048235,GO:0080092,GO:0090406,GO:1901371,GO:1990019	DNA-binding transcription factor activity|nucleus|pollen development|response to gibberellin|gibberellic acid mediated signaling pathway|positive regulation of abscisic acid-activated signaling pathway|regulation of gene expression|cell differentiation|positive regulation of programmed cell death|sequence-specific DNA binding|transcription regulatory region DNA binding|positive regulation of tran…
AT2G32680	8.98157	1.24e-05	Up	34.2918	7.61e-13	Up	59.307	1.88e-23	Up	2.37314	0.597299	0.750532	13.894	4.96582	16.7135	81.5807	61.7936	130.549	0.695841	0.0961822	0.209468	RLP23	Araport:AT2G32680,TAIR:AT2G32680,GeneID:817828		receptor like protein 23		GO:0002229,GO:0002237,GO:0002238,GO:0002240,GO:0005886,GO:0010204,GO:0010555,GO:0016021,GO:0019901,GO:0032491,GO:0042742,GO:0050832	defense response to oomycetes|response to molecule of bacterial origin|response to molecule of fungal origin|response to molecule of oomycetes origin|plasma membrane|defense response signaling pathway, resistance gene-independent|response to mannitol|integral component of membrane|protein kinase binding|detection of molecule of fungal origin|defense response to bacterium|defense response to fungus
AT2G32830	12.8132	0.000266138	Up	6.25262	0.0435588	Up	43.4101	3.17e-15	Up	0.189444	0.0601846	0.24492	4.42809	0.551517	1.41539	8.34368	12.9147	3.36441	0.053251	0.605715	0.329257	PHT1;5	Araport:AT2G32830,TAIR:AT2G32830,GeneID:817844	Encodes Pht1;5, a member of the Pht1 family of phosphate transporters which include: Pht1;1/At5g43350, Pht1;2/At5g43370, Pht1;3/At5g43360, Pht1;4/At2g38940, Pht1;5/At2g32830, Pht1;6/At5g43340, Pht1;7/At3g54700, Pht1;8/At1g20860, Pht1;9/At1g76430 (Plant Journal 2002, 31:341).	phosphate transporter 1;5		GO:0005315,GO:0006817,GO:0015293,GO:0016021	inorganic phosphate transmembrane transporter activity|phosphate ion transport|symporter activity|integral component of membrane
AT2G33020	163.809	1.93e-05	Up	111.66	4.65e-33	Up	621.708	2.75e-26	Up	0.115703	0	0.00908417	9.88028	3.36277	8.48675	26.4113	32.9563	35.7188	0.0562902	0.0939084	0.0356973	RLP24	Araport:AT2G33020,TAIR:AT2G33020,GeneID:817864		receptor like protein 24		GO:0005886,GO:0016021	plasma membrane|integral component of membrane
AT2G33080	24.9783	1.12e-05	Up	31.4792	5.31e-06	Up	1095.38	1.06e-24	Up	0.0390501	0	0.00996424	0.540452	0.361442	0.343059	13.6523	8.07598	45.8353	0.0102906	0	0.0293668	RLP28	Araport:AT2G33080,TAIR:AT2G33080,GeneID:817870		receptor like protein 28		GO:0005886,GO:0009651,GO:0010555,GO:0016021	plasma membrane|response to salt stress|response to mannitol|integral component of membrane
AT2G33580	2.99453	0.000375937	Up	4.32798	5.36e-13	Up	16.0641	1.63e-21	Up	1.8432	2.67999	1.18127	6.14482	4.83427	7.00223	46.3344	28.8345	36.1116	1.78927	1.00323	1.26364	LYK5	Araport:AT2G33580,TAIR:AT2G33580,GeneID:817923	Encodes a LysM-containing receptor-like kinase. LYK5 is a major chitin receptor and forms a chitin-induced complex with related kinase CERK1.	Protein kinase superfamily protein		GO:0004672,GO:0005524,GO:0005886,GO:0008061,GO:0016021,GO:0042803,GO:0045087,GO:0071323	protein kinase activity|ATP binding|plasma membrane|chitin binding|integral component of membrane|protein homodimerization activity|innate immune response|cellular response to chitin
AT2G34210	8.89575	0.00178677	Up	9.3186	0.00289044	Up	0.167376	0.0934818		0.032029	0.0610519	0.0326908	0.513271	0.114021	0.562755	0.0174011	0	0.00817265	0.0759634	0.0230416	0.0240867	F13P17.5	Araport:AT2G34210,TAIR:AT2G34210,GeneID:817982		Transcription elongation factor Spt5		GO:0003729,GO:0003735,GO:0005840,GO:0006357,GO:0006368,GO:0006412,GO:0032044,GO:0032784	mRNA binding|structural constituent of ribosome|ribosome|regulation of transcription by RNA polymerase II|transcription elongation from RNA polymerase II promoter|translation|DSIF complex|regulation of DNA-templated transcription, elongation
AT2G34300	2.38291	1.5e-12	Up	2.32196	1.18e-08	Up	1.0907	0.499839		10.4068	8.9682	12.1007	25.9569	26.4733	23.9845	13.644	11.9066	15.6783	11.2736	8.76435	12.5126	F13P17.14	Araport:AT2G34300,TAIR:AT2G34300,GeneID:817991		S-adenosyl-L-methionine-dependent methyltransferases superfamily protein		GO:0000139,GO:0005768,GO:0005794,GO:0005802,GO:0008757,GO:0009506,GO:0016021,GO:0052546	Golgi membrane|endosome|Golgi apparatus|trans-Golgi network|S-adenosylmethionine-dependent methyltransferase activity|plasmodesma|integral component of membrane|cell wall pectin metabolic process
AT2G34500	6.46893	0.0131123	Up	6.85336	1.04e-05	Up	27.3784	2.24e-09	Up	0.381351	0.141344	0.0432479	1.51238	0.543036	1.89141	4.18976	3.6183	12.0769	0.145159	0.22354	0.18057	CYP710A1	Araport:AT2G34500,TAIR:AT2G34500,GeneID:818013	Encodes a protein with C22-sterol desaturase activity. The enzyme was shown to catalyze in the presence of NADPH the conversion of %26beta;-sitosterol to stigmasterol, but not that of 24-<i>epi</i>-campesterol to brassicasterol (unlike CYP710A2).	cytochrome P450, family 710, subfamily A, polypeptide 1		GO:0000249,GO:0004497,GO:0005506,GO:0016021,GO:0016125,GO:0016126,GO:0020037,GO:0055114	C-22 sterol desaturase activity|monooxygenase activity|iron ion binding|integral component of membrane|sterol metabolic process|sterol biosynthetic process|heme binding|oxidation-reduction process	path:ath00100	Steroid biosynthesis
AT2G34810	3.06667	6.29e-06	Up	2.33116	0.017674	Up	5.01921	1.04e-40	Up	8.52742	6.69889	7.64828	32.2706	14.6023	25.8192	44.4859	46.5157	46.9566	9.53977	13.3836	7.08269	F19I3.4	Araport:AT2G34810,TAIR:AT2G34810,GeneID:818046		FAD-binding Berberine family protein		GO:0005576,GO:0005618,GO:0009611,GO:0009753,GO:0016491,GO:0071949	extracellular region|cell wall|response to wounding|response to jasmonic acid|oxidoreductase activity|FAD binding
AT2G34930	7.20761	7.2e-09	Up	3.08307	0.121168		5.68368	9.48e-07	Up	1.02196	0.950051	0.589937	7.46856	7.82494	3.54825	8.94731	4.59588	3.76189	1.26267	4.0014	0.67195	F19I3.16	Araport:AT2G34930,TAIR:AT2G34930,GeneID:818058		disease resistance family protein / LRR family protein		GO:0005886,GO:0016021,GO:0050832	plasma membrane|integral component of membrane|defense response to fungus
AT2G35150	6.00121	4.31e-05	Up	4.00745	0.00122381	Up	8.50549	4.39e-07	Up	0.12248	0.136188	0.416702	1.36799	1.20148	1.51221	1.46394	3.00693	2.27101	0.279728	0.176224	0.55265	EXL7	Araport:AT2G35150,TAIR:AT2G35150,GeneID:818081	Encodes EXORDIUM LIKE 7.	EXORDIUM like 7		GO:0005615,GO:0048046	extracellular space|apoplast
AT2G35980	27.0029	1.01e-05	Up	25.4578	6.53e-08	Up	220.963	3.09e-23	Up	0.249615	0.0216274	0.0926447	6.17101	0.88323	3.14656	30.4516	12.4985	56.7214	0.191358	0.0870657	0.113768	YLS9	Araport:AT2G35980,TAIR:AT2G35980,GeneID:818171	Encodes a protein whose sequence is similar to tobacco hairpin-induced gene (HIN1) and Arabidopsis non-race specific disease resistance gene (NDR1). Expression of this gene is induced by cucumber mosaic virus, spermine and during senescence. The gene product is localized to the chloroplast.	Late embryogenesis abundant (LEA) hydroxyproline-rich glycoprotein family		GO:0009506,GO:0009507,GO:0010150,GO:0016021,GO:0046658,GO:0051607,GO:0051707	plasmodesma|chloroplast|leaf senescence|integral component of membrane|anchored component of plasma membrane|defense response to virus|response to other organism
AT2G36080	3.56214	5.98e-07	Up	3.11337	5.8e-05	Up	10.3823	1.39e-39	Up	1.15526	1.09434	0.934679	4.49492	4.35341	2.72293	15.0712	12.3539	12.237	1.47764	1.25002	0.946487	ABS2	Araport:AT2G36080,TAIR:AT2G36080,GeneID:818181	Encodes a plant-specific B3 DNA-binding domain transcription factor. Has transcription repressor activity.	AP2/B3-like transcriptional factor family protein	B3	GO:0003677,GO:0003700,GO:0005634,GO:0045892,GO:0080167	DNA binding|DNA-binding transcription factor activity|nucleus|negative regulation of transcription, DNA-templated|response to karrikin
AT2G36120	8.03119	7.4e-16	Up	7.35536	7.05e-22	Up	6.7974	4.93e-20	Up	42.0128	40.2296	24.9879	408.231	236.999	248.176	267.658	278.521	347.189	45.4782	37.8349	36.0209	DOT1	Araport:AT2G36120,TAIR:AT2G36120,GeneID:3768574	Encodes a glycine rich protein that is involved in leaf vascular patterning. dot1 mutants have an aberrant open-class venation pattern in leaves and cotyledons, as well as several other leaf development defects.	Glycine-rich protein family		GO:0005576,GO:0010087,GO:0010305,GO:0010588,GO:0048366	extracellular region|phloem or xylem histogenesis|leaf vascular tissue pattern formation|cotyledon vascular tissue pattern formation|leaf development
AT2G36640	23.2718	1.34e-14	Up	13.0208	1.75e-05	Up	246.908	1.36e-55	Up	0.0977513	0.0532367	0.028506	1.24776	1.60406	1.45889	15.5226	14.2351	24.6291	0.0735993	0.22771	0.0140022	ECP63	Araport:AT2G36640,TAIR:AT2G36640,GeneID:818236	Encodes putative phosphotyrosine protein belonging to late embryogenesis abundant (LEA) protein in group 3 that might be involved in maturation and desiccation tolerance of seeds. RFLP and CAPS mapping place it on chromosome 4 but the nucleotide sequence maps it to chromosome 2.	embryonic cell protein 63		GO:0005829	cytosol
AT2G36690	10.0432	0.00335372	Up	2.78395	0.559811		6.6596	0.0203216	Up	0.0648881	0.0309216	0.0331145	0.567189	0.538996	0.200287	0.282027	0.640676	0.0827857	0.341991	0.108921	0.0162659	F13K3.9	Araport:AT2G36690,TAIR:AT2G36690,GeneID:818241		2-oxoglutarate (2OG) and Fe(II)-dependent oxygenase superfamily protein		GO:0002229,GO:0002239,GO:0009617,GO:0009620,GO:0009751,GO:0010150,GO:0046244,GO:0046872,GO:0051213	defense response to oomycetes|response to oomycetes|response to bacterium|response to fungus|response to salicylic acid|leaf senescence|salicylic acid catabolic process|metal ion binding|dioxygenase activity
AT2G37130	3.76597	1.15e-05	Up	4.26467	4.27e-06	Up	8.40521	1.13e-53	Up	3.85805	4.37872	4.62913	25.0422	13.6296	10.5589	48.0493	37.8176	43.5106	2.93364	3.58765	4.97588	T2N18.11	Araport:AT2G37130,TAIR:AT2G37130,GeneID:818289		Peroxidase superfamily protein		GO:0004601,GO:0005829,GO:0006979,GO:0009505,GO:0009506,GO:0020037,GO:0042744,GO:0046872,GO:0048511,GO:0050832	peroxidase activity|cytosol|response to oxidative stress|plant-type cell wall|plasmodesma|heme binding|hydrogen peroxide catabolic process|metal ion binding|rhythmic process|defense response to fungus	path:ath00940	Phenylpropanoid biosynthesis
AT2G37280	3.35832	0.0105904	Up	2.79234	0.00102618	Up	21.8668	8.61e-23	Up	0.220955	0.0686695	0.230423	0.695109	0.387594	0.707103	3.41341	4.19915	6.08903	0.187338	0.234977	0.197471	ABCG33	Araport:AT2G37280,TAIR:AT2G37280,GeneID:818305	Encodes an ATP-binding cassette (ABC) transporter. Expressed in the vascular tissue of primary stem.	pleiotropic drug resistance 5		GO:0005524,GO:0005886,GO:0006855,GO:0016021,GO:0042626,GO:0055085	ATP binding|plasma membrane|drug transmembrane transport|integral component of membrane|ATPase activity, coupled to transmembrane movement of substances|transmembrane transport
AT2G37870	51.4376	9.79e-21	Up	48.9088	3.94e-21	Up	562.268	9.56e-100	Up	0.369852	0.176248	0.113248	12.9316	14.4656	7.13065	123.336	135.056	194.711	0.311887	0.0709524	0.333767	T8P21.22	Araport:AT2G37870,TAIR:AT2G37870,GeneID:818363		Bifunctional inhibitor/lipid-transfer protein/seed storage 2S albumin superfamily protein
AT2G37980	5.62027	0.000139487	Up	7.0704	0.000637559	Up	16.6161	4.25e-13	Up	0.0813197	0.0688921	0.101444	0.526532	0.265905	0.677931	1.24687	0.993395	2.91421	0.0476214	0.112669	0.0362398	T8P21.11	Araport:AT2G37980,TAIR:AT2G37980,GeneID:818376		O-fucosyltransferase family protein
AT2G38060	2.87565	0.0418271	Up	1.52767	0.665		6.3291	1.28e-11	Up	0.145624	0.128114	0.262966	0.576614	0.308389	0.702163	1.1198	1.47071	1.45202	0.283387	0.236386	0.494214	PHT4;2	Araport:AT2G38060,TAIR:AT2G38060,GeneID:818384	Encodes an inorganic phosphate transporter (PHT4;2).	phosphate transporter 4;2		GO:0005315,GO:0009536,GO:0016021,GO:0031969	inorganic phosphate transmembrane transporter activity|plastid|integral component of membrane|chloroplast membrane
AT2G38250	35.3001	2.39e-22	Up	10.7047	7.43e-17	Up	108.302	2.3e-37	Up	0.15388	0.0266653	0.0856691	2.97546	3.65203	2.89635	13.802	8.09321	12.4933	0.427629	0.24153	0.210404	F16M14.18	Araport:AT2G38250,TAIR:AT2G38250,GeneID:818404		Homeodomain-like superfamily protein	Trihelix	GO:0003700,GO:0005634,GO:0005730,GO:0006355,GO:0016592,GO:0043565	DNA-binding transcription factor activity|nucleus|nucleolus|regulation of transcription, DNA-templated|mediator complex|sequence-specific DNA binding
AT2G38380	9.23796	0.000505119	Up	5.08749	0.00477612	Up	9.79141	3.9e-06	Up	1.964	0.230589	1.55428	12.841	16.7802	4.56861	10.0827	12.7759	21.7743	1.32015	1.05114	4.58079	T19C21.13	Araport:AT2G38380,TAIR:AT2G38380,GeneID:818419		Peroxidase superfamily protein		GO:0004601,GO:0005576,GO:0005773,GO:0006979,GO:0009505,GO:0009651,GO:0010043,GO:0020037,GO:0042744,GO:0046872	peroxidase activity|extracellular region|vacuole|response to oxidative stress|plant-type cell wall|response to salt stress|response to zinc ion|heme binding|hydrogen peroxide catabolic process|metal ion binding	path:ath00940	Phenylpropanoid biosynthesis
AT2G38390	14.6904	4.45e-05	Up	11.1688	2.24e-05	Up	19.2242	1.82e-07	Up	1.25166	0.0980483	0.892515	14.1714	14.1936	4.28276	24.2944	15.9409	9.74761	0.668719	0.279589	2.08028	T19C21.12	Araport:AT2G38390,TAIR:AT2G38390,GeneID:818420		Peroxidase superfamily protein		GO:0004601,GO:0005576,GO:0005773,GO:0006979,GO:0009651,GO:0020037,GO:0042744,GO:0046872	peroxidase activity|extracellular region|vacuole|response to oxidative stress|response to salt stress|heme binding|hydrogen peroxide catabolic process|metal ion binding	path:ath00940	Phenylpropanoid biosynthesis
AT2G38400	2.74359	0.000134506	Up	2.27179	0.00980734	Up	4.32474	2.24e-10	Up	4.14753	3.41034	2.84587	11.4414	10.5988	7.18302	22.5585	15.8359	15.4862	4.98419	4.72494	2.94724	AGT3	Araport:AT2G38400,TAIR:AT2G38400,GeneID:818421	alanine:glyoxylate aminotransferase 2 homolog (AGT3) mRNA	alanine:glyoxylate aminotransferase 3		GO:0005739,GO:0008453,GO:0009853,GO:0030170	mitochondrion|alanine-glyoxylate transaminase activity|photorespiration|pyridoxal phosphate binding	path:ath00250,path:ath00260,path:ath00270,path:ath00280	Alanine, aspartate and glutamate metabolism|Glycine, serine and threonine metabolism|Cysteine and methionine metabolism|Valine, leucine and isoleucine degradation
AT2G38530	21.5202	1.24e-34	Up	19.4757	2.7e-20	Up	9.00041	1.13e-29	Up	15.1492	21.1993	19.7585	331.807	586.982	300.582	207.677	141.018	264.711	10.9236	28.9598	22.1533	LTP2	Araport:AT2G38530,TAIR:AT2G38530,GeneID:818435	Involved in lipid transfer between membranes. Belongs to a family of Lipid transfer proteins. Sequence similarity to other plant/Arabidopsis LPT genes but highest similarity to LPT1. Stress and pathogen-inducible motifs found in the upstream region. Expressed in flower, leaves and siliques but absent in roots. Predicted to be a member of PR-14 pathogenesis-related protein family with the followin…	lipid transfer protein 2		GO:0005768,GO:0005794,GO:0005802,GO:0005886,GO:0006649,GO:0008289,GO:0009414,GO:0009505,GO:0009507,GO:0042335,GO:0090627,GO:1901957	endosome|Golgi apparatus|trans-Golgi network|plasma membrane|phospholipid transfer to membrane|lipid binding|response to water deprivation|plant-type cell wall|chloroplast|cuticle development|plant epidermal cell differentiation|regulation of cutin biosynthetic process
AT2G38940	3.07033	0.00130469	Up	2.62733	0.000318812	Up	1.83484	0.0703418		2.85521	1.93887	5.12414	9.10485	6.81013	15.3776	7.08389	9.07954	4.92984	2.97203	4.08525	4.38983	PHT1;4	Araport:AT2G38940,TAIR:AT2G38940,GeneID:818479	Encodes Pht1;4, a member of the Pht1 family of phosphate transporters which include: Pht1;1/At5g43350, Pht1;2/At5g43370, Pht1;3/At5g43360, Pht1;4/At2g38940, Pht1;5/At2g32830, Pht1;6/At5g43340, Pht1;7/At3g54700, Pht1;8/At1g20860, Pht1;9/At1g76430 (Plant Journal 2002, 31:341). Expression is upregulated in the shoot of cax1/cax3 mutant.	phosphate transporter 1;4		GO:0005315,GO:0005634,GO:0005773,GO:0005794,GO:0005886,GO:0006817,GO:0009506,GO:0009737,GO:0015293,GO:0016020,GO:0016021	inorganic phosphate transmembrane transporter activity|nucleus|vacuole|Golgi apparatus|plasma membrane|phosphate ion transport|plasmodesma|response to abscisic acid|symporter activity|membrane|integral component of membrane
AT2G39030	138.824	6.96e-07	Up	25.0998	0.0207467	Up	474.578	4.26e-21	Up	0.84624	0.0413604	0.110734	75.5085	48.304	18.3204	219.717	246.875	99.793	0.73191	4.64133	0.0652714	NATA1	Araport:AT2G39030,TAIR:AT2G39030,GeneID:818489	Encodes a protein that acts as an ornithine N-delta-acetyltransferase, leading to the formation of N-delta-actetylornithine. This compound is likely used in plant defense and levels of it are increased in Arabidopsis plants in response to MeJA and ABA.	Acyl-CoA N-acyltransferases (NAT) superfamily protein		GO:0006591,GO:0006952,GO:0008080,GO:0009753	ornithine metabolic process|defense response|N-acetyltransferase activity|response to jasmonic acid
AT2G39200	6.66872	0.0134952	Up	3.5292	0.321017		43.6557	7.31e-23	Up	0.193346	0.292668	0.0696496	2.47431	0.928529	0.432066	13.0625	7.06545	9.48391	0.491528	0.534553	0.0342121	MLO12	Araport:AT2G39200,TAIR:AT2G39200,GeneID:818505	A member of a large family of seven-transmembrane domain proteins specific to plants, homologs of the barley mildew resistance locus o (MLO) protein. The Arabidopsis genome contains 15 genes encoding MLO proteins, with localization in plasma membrane. Phylogenetic analysis revealed four clades of closely-related AtMLO genes. ATMLO6 belongs to the clade IV, with AtMLO2, AtMLO3 and AtMLO12. The gen…	Seven transmembrane MLO family protein		GO:0005516,GO:0005886,GO:0006952,GO:0009817,GO:0010150,GO:0016021	calmodulin binding|plasma membrane|defense response|defense response to fungus, incompatible interaction|leaf senescence|integral component of membrane
AT2G39210	3.45754	0.000217723	Up	5.54908	2.47e-07	Up	11.7859	2.15e-20	Up	9.5126	5.10703	4.28161	29.7686	19.3981	18.4664	92.4831	87.5933	90.3718	6.35843	3.32867	2.26177	T16B24.15	Araport:AT2G39210,TAIR:AT2G39210,GeneID:818506		Major facilitator superfamily protein		GO:0000741,GO:0005739,GO:0009651,GO:0010197,GO:0016021	karyogamy|mitochondrion|response to salt stress|polar nucleus fusion|integral component of membrane
AT2G39330	15.8889	3.25e-13	Up	18.5005	9.57e-12	Up	41.3982	6.96e-45	Up	10.8058	4.81865	6.11601	199.509	56.1111	102.407	317.593	429.246	337.199	10.2524	5.92732	2.5624	JAL23	Araport:AT2G39330,TAIR:AT2G39330,GeneID:818518		jacalin-related lectin 23		GO:0005773,GO:0009506,GO:0030246	vacuole|plasmodesma|carbohydrate binding
AT2G39350	2.72855	0.000112269	Up	2.28161	0.0254306	Up	2.54009	5.74e-05	Up	0.913564	0.51325	0.745952	2.0921	2.17272	1.78096	1.73456	2.10426	2.86601	0.679155	0.590343	1.37887	ABCG1	Araport:AT2G39350,TAIR:AT2G39350,GeneID:818520	Belongs to a clade of five Arabidopsis thaliana ABCG half-transporters that are required for synthesis of an effective suberin barrier in roots and seed coats (ABCG2, ABCG6, and ABCG20) and for synthesis of an intact pollen wall (ABCG1 and ABCG16).	ABC-2 type transporter family protein		GO:0005524,GO:0005886,GO:0009624,GO:0010208,GO:0016021,GO:0042626,GO:0055085	ATP binding|plasma membrane|response to nematode|pollen wall assembly|integral component of membrane|ATPase activity, coupled to transmembrane movement of substances|transmembrane transport
AT2G39420	2.05889	0.00804922	Up	2.05811	0.00560611	Up	6.48088	7.04e-25	Up	5.29007	3.98198	3.76173	11.7569	6.59038	9.50524	26.4276	37.0849	39.3196	5.00688	4.46472	3.69554	F12L6.8	Araport:AT2G39420,TAIR:AT2G39420,GeneID:818527		alpha/beta-Hydrolases superfamily protein		GO:0003846,GO:0004622,GO:0005783,GO:0005794,GO:0005886,GO:0006979,GO:0009506,GO:0009809,GO:0010043,GO:0016020,GO:0016787,GO:0042542,GO:0046686,GO:0090430	2-acylglycerol O-acyltransferase activity|lysophospholipase activity|endoplasmic reticulum|Golgi apparatus|plasma membrane|response to oxidative stress|plasmodesma|lignin biosynthetic process|response to zinc ion|membrane|hydrolase activity|response to hydrogen peroxide|response to cadmium ion|caffeoyl-CoA: alcohol caffeoyl transferase activity
AT2G39530	50.12	0.00128923	Up	96.9692	0.000201697	Up	697.875	4.33e-13	Up	0.0249021	0	0	0.459526	0.33096	0.591263	9.06454	4.51873	8.71786	0	0	0	CASP-like protein 4D1	Araport:AT2G39530,TAIR:AT2G39530,GeneID:818538		Uncharacterized protein family (UPF0497)		GO:0005886,GO:0016021,GO:0051539	plasma membrane|integral component of membrane|4 iron, 4 sulfur cluster binding
AT2G39700	3.76845	2.3e-12	Up	3.70533	4.86e-06	Up	3.35372	4.92e-11	Up	22.6558	23.1793	37.3641	90.6026	124.139	101.894	84.5335	105.786	145.718	16.7788	24.5144	43.8445	EXPA4	Araport:AT2G39700,TAIR:AT2G39700,GeneID:818553	putative expansin. Naming convention from the Expansin Working Group (Kende et al, 2004. Plant Mol Bio). Involved in the formation of nematode-induced syncytia in roots of Arabidopsis thaliana.	expansin A4
AT2G39800	2.01419	0.00505943	Up	2.58161	3.1e-09	Up	9.87275	5.87e-11	Up	21.8684	14.8001	32.5654	48.3479	47.3789	45.0129	397.491	247.805	140.236	17.626	13.8817	22.4814	P5CS1	Araport:AT2G39800,TAIR:AT2G39800,GeneID:818566	encodes a delta1-pyrroline-5-carboxylate synthase that catalyzes the rate-limiting enzyme in the biosynthesis of proline. Gene is expressed in reproductive organs and tissues under non-stress conditions but in the whole plant under water-limiting condition. Expression is also induced by abscisic acid and salt stress in a light-dependent manner. encodes a delta1-pyrroline-5-carboxylate synthase th…	delta1-pyrroline-5-carboxylate synthase 1		GO:0004349,GO:0004350,GO:0005524,GO:0005737,GO:0006561,GO:0006979,GO:0009414,GO:0009507,GO:0009555,GO:0009651,GO:0016020,GO:0017084,GO:0042538,GO:0048364,GO:0055129	glutamate 5-kinase activity|glutamate-5-semialdehyde dehydrogenase activity|ATP binding|cytoplasm|proline biosynthetic process|response to oxidative stress|response to water deprivation|chloroplast|pollen development|response to salt stress|membrane|delta1-pyrroline-5-carboxylate synthetase activity|hyperosmotic salinity response|root development|L-proline biosynthetic process	path:ath00330	Arginine and proline metabolism
AT2G40520	2.03348	0.00111626	Up	2.04062	0.000366012	Up	3.13727	7.82e-10	Up	4.37726	3.58234	3.09178	9.05712	7.07624	7.05679	15.2856	13.2298	13.2169	4.26297	3.68144	3.1964	T2P4.13	Araport:AT2G40520,TAIR:AT2G40520,GeneID:818647		Nucleotidyltransferase family protein
AT2G41010	2.83664	7.32e-06	Up	3.88688	5.3e-21	Up	5.75362	8.03e-09	Up	5.59341	10.2085	6.60223	23.3374	19.6142	22.9657	62.059	58.2628	32.4867	6.45749	4.41625	5.78023	CAMBP25	Araport:AT2G41010,TAIR:AT2G41010,GeneID:818701	Encodes a novel calmodulin binding protein whose gene expression is induced by dehydration and ionic (salt) and non-ionic (mannitol) osmotic stress. Lines over-expressing this gene are more sensitive and anti-sense lines are more tolerant to osmotic stress, suggesting this gene may be a negative regulator of response to osmotic stress.	calmodulin (CAM)-binding protein of 25 kDa		GO:0005516,GO:0005634,GO:0009414,GO:0009651,GO:0010337	calmodulin binding|nucleus|response to water deprivation|response to salt stress|regulation of salicylic acid metabolic process
AT2G41230	28.4736	7.23e-15	Up	23.9146	7.99e-16	Up	2.36319	0.0800289		0.150199	0.357876	0.332155	8.84988	11.2406	3.85155	1.14243	0.614575	0.587656	0.395809	0.240118	0.376513	ORS1	Araport:AT2G41230,TAIR:AT2G41230,GeneID:818722	Encodes an ER-localized plant hormone-responsive gene and appears to act redundantly with ARGOS and ARL during organ growth.	ORGAN SIZE-like protein		GO:0001558,GO:0005634,GO:0005783,GO:0010104,GO:0016021,GO:0051302,GO:0071215,GO:0071367,GO:0071369,GO:0090696,GO:2000070	regulation of cell growth|nucleus|endoplasmic reticulum|regulation of ethylene-activated signaling pathway|integral component of membrane|regulation of cell division|cellular response to abscisic acid stimulus|cellular response to brassinosteroid stimulus|cellular response to ethylene stimulus|post-embryonic plant organ development|regulation of response to water deprivation
AT2G41480	16.0386	3.64e-08	Up	23.5256	3.69e-12	Up	20.714	4.89e-14	Up	0.704479	0.67142	0.174312	7.33969	13.5782	4.58213	16.7477	12.0771	10.11	0.607571	0.32763	0.149839	AtPRX25	Araport:AT2G41480,TAIR:AT2G41480,GeneID:818746	Encodes a cationic cell-wall-bound peroxidase homolog that is involved in the lignification of cell walls.	peroxidase superfamily protein		GO:0004601,GO:0005576,GO:0006979,GO:0020037,GO:0042744,GO:0046872	peroxidase activity|extracellular region|response to oxidative stress|heme binding|hydrogen peroxide catabolic process|metal ion binding	path:ath00940	Phenylpropanoid biosynthesis
AT2G41800	288.584	1.99e-44	Up	763.945	1.76e-25	Up	1179.52	1.52e-68	Up	0	0.0452104	0.0806945	13.8061	11.7384	11.3982	44.6714	61.6387	72.5278	0	0.015167	0.0317099	T11A7.10	Araport:AT2G41800,TAIR:AT2G41800,GeneID:818779		imidazolonepropionase (Protein of unknown function, DUF642)
AT2G41810	38.9935	1.92e-21	Up	24.9797	3.19e-12	Up	30.6884	4e-22	Up	0.120282	0.163768	0.122768	3.80503	8.10721	4.19412	2.80065	5.44742	7.13802	0.108676	0.0988925	0.447971	T11A7.9	Araport:AT2G41810,TAIR:AT2G41810,GeneID:818780		imidazolonepropionase (Protein of unknown function, DUF642)
AT2G41905	4.43978	0.000170265	Up	4.47701	0.00039089	Up	9.14363	3.6e-10	Up	1.70864	1.36259	1.88631	11.1761	7.11714	3.87477	26.4848	17.0099	9.18237	1.50702	1.13722	2.34262	AT2G41905	Araport:AT2G41905,TAIR:AT2G41905,GeneID:2745590		transmembrane protein		GO:0005886,GO:0031225	plasma membrane|anchored component of membrane
AT2G42350	9.273	0.0177029	Up	4.67474	0.0449632	Up	94.7013	2.97e-19	Up	0.0548804	0.06974	0	0.479711	0.208396	0.555969	5.58557	5.33077	3.36084	0.096415	0.0526413	0.110058	MHK10.7	Araport:AT2G42350,TAIR:AT2G42350,GeneID:818836		RING/U-box superfamily protein		GO:0016021,GO:0016567,GO:0016740,GO:0046872	integral component of membrane|protein ubiquitination|transferase activity|metal ion binding
AT2G42360	13.2068	4.99e-09	Up	13.092	3.11e-25	Up	104.055	1.03e-32	Up	0.670576	0.273903	0.12222	5.09395	4.97904	4.61733	52.2539	42.3588	40.0635	0.32818	0.321608	0.456264	MHK10.8	Araport:AT2G42360,TAIR:AT2G42360,GeneID:818837		RING/U-box superfamily protein		GO:0004842,GO:0016021,GO:0016567,GO:0046872	ubiquitin-protein transferase activity|integral component of membrane|protein ubiquitination|metal ion binding
AT2G42570	2.71657	1.55e-06	Up	2.81019	0.000169842	Up	2.69752	1.35e-18	Up	4.2155	4.87672	5.85946	12.4981	17.0342	11.5763	14.3593	15.4232	18.753	3.23033	4.92137	6.39596	TBL39	Araport:AT2G42570,TAIR:AT2G42570,GeneID:818857	Encodes a member of the TBL (TRICHOME BIREFRINGENCE-LIKE) gene family containing a plant-specific DUF231 (domain of unknown function) domain. TBL gene family has 46 members, two of which (TBR/AT5G06700 and TBL3/AT5G01360) have been shown to be involved in the synthesis and deposition of secondary wall cellulose, presumably by influencing the esterification state of pectic polymers. A nomenclature…	TRICHOME BIREFRINGENCE-LIKE 39		GO:0005773,GO:0005794,GO:0009506,GO:0016021,GO:0016413	vacuole|Golgi apparatus|plasmodesma|integral component of membrane|O-acetyltransferase activity
AT2G42660	86.7495	0.00392927	Up	8.2424	0.29673		19.2986	0.0872168		0	0	0	0.4088	0.0998948	0.824498	0.171509	0.0280803	0.134252	0	0	0.158269	F14N22.7	Araport:AT2G42660,TAIR:AT2G42660,GeneID:818866		Homeodomain-like superfamily protein	G2-like	GO:0003677,GO:0003700,GO:0005634,GO:0006355	DNA binding|DNA-binding transcription factor activity|nucleus|regulation of transcription, DNA-templated
AT2G43290	2.75587	0.00641686	Up	2.77666	0.00606306	Up	6.47597	1.07e-09	Up	25.8349	22.3924	10.333	60.0852	61.4046	46.0342	179.562	124.018	159.918	30.6302	18.0474	10.5582	MSS3	Araport:AT2G43290,TAIR:AT2G43290,GeneID:818931	Encodes calmodulin-like MSS3.	Calcium-binding EF-hand family protein		GO:0005509,GO:0012505,GO:0031303	calcium ion binding|endomembrane system|integral component of endosome membrane	path:ath04626	Plant-pathogen interaction
AT2G43510	13.8319	1.12e-33	Up	16.0871	3.54e-27	Up	135.88	0	Up	3.75004	3.1273	4.24218	72.4785	36.4898	48.6153	602.621	600.091	600.95	4.38112	2.69778	2.50679	TI1	Araport:AT2G43510,TAIR:AT2G43510,GeneID:818952	Member of the defensin-like (DEFL) family. Encodes putative trypsin inhibitor protein which may function in defense against herbivory.	trypsin inhibitor protein 1		GO:0004867,GO:0005576,GO:0006952,GO:0008200,GO:0031640,GO:0050832	serine-type endopeptidase inhibitor activity|extracellular region|defense response|ion channel inhibitor activity|killing of cells of other organism|defense response to fungus
AT2G43530	3.94295	0.0010303	Up	3.9315	6.54e-13	Up	12.6216	6.72e-12	Up	48.6011	36.6965	150.453	312.087	242.157	377.334	864.74	1067.77	1576.48	55.9054	76.8521	98.2221	T1O24.27	Araport:AT2G43530,TAIR:AT2G43530,GeneID:818954	Encodes a defensin-like (DEFL) family protein.	scorpion toxin-like knottin superfamily protein		GO:0005576,GO:0008200,GO:0031640,GO:0050832	extracellular region|ion channel inhibitor activity|killing of cells of other organism|defense response to fungus
AT2G43570	50.2832	5.49e-14	Up	137.664	6.45e-59	Up	771.683	3.88e-46	Up	6.99456	2.06955	1.04422	289.313	94.6853	151.956	2583.82	2937.75	4227.85	1.62864	0.981343	1.21427	CHI	Araport:AT2G43570,TAIR:AT2G43570,GeneID:818959		chitinase		GO:0000272,GO:0004568,GO:0006032,GO:0008061,GO:0009505,GO:0009615,GO:0009627,GO:0010150,GO:0010272,GO:0016998,GO:0048046,GO:0072722	polysaccharide catabolic process|chitinase activity|chitin catabolic process|chitin binding|plant-type cell wall|response to virus|systemic acquired resistance|leaf senescence|response to silver ion|cell wall macromolecule catabolic process|apoplast|response to amitrole	path:ath00520	Amino sugar and nucleotide sugar metabolism
AT2G43590	8.87986	6.31e-11	Up	9.69787	1.26e-11	Up	1.02581	0.961249		1.28549	1.93984	3.17078	27.1964	17.7152	11.8222	4.2835	1.82952	1.42138	1.71636	1.15084	3.02906	F18O19.30	Araport:AT2G43590,TAIR:AT2G43590,GeneID:818961		Chitinase family protein		GO:0000272,GO:0004568,GO:0006032,GO:0006952,GO:0008061,GO:0016998	polysaccharide catabolic process|chitinase activity|chitin catabolic process|defense response|chitin binding|cell wall macromolecule catabolic process	path:ath00520	Amino sugar and nucleotide sugar metabolism
AT2G43610	3.66225	0.00344758	Up	3.76733	0.0141121	Up	4.01939	2.23e-05	Up	0.316095	0.655687	0.607297	1.1377	2.64772	2.11912	2.30324	3.29464	1.93575	0.352793	0.285363	0.932205	F18O19.28	Araport:AT2G43610,TAIR:AT2G43610,GeneID:818963		Chitinase family protein		GO:0000272,GO:0004568,GO:0005886,GO:0006032,GO:0006952,GO:0008061,GO:0016998	polysaccharide catabolic process|chitinase activity|plasma membrane|chitin catabolic process|defense response|chitin binding|cell wall macromolecule catabolic process	path:ath00520	Amino sugar and nucleotide sugar metabolism
AT2G43620	61.5266	1.62e-36	Up	58.7241	8.06e-23	Up	131.027	4.78e-46	Up	3.9703	1.86318	1.29593	162.189	172.555	118.252	294.212	305.024	567.427	4.75865	2.08781	0.727499	F18O19.27	Araport:AT2G43620,TAIR:AT2G43620,GeneID:818964		Chitinase family protein		GO:0000272,GO:0004568,GO:0006032,GO:0006952,GO:0008061,GO:0016998,GO:0048046	polysaccharide catabolic process|chitinase activity|chitin catabolic process|defense response|chitin binding|cell wall macromolecule catabolic process|apoplast	path:ath00520	Amino sugar and nucleotide sugar metabolism
AT2G44070	88.8964	9.59e-05	Up	88.3568	0.000110125	Up	33.944	0.00536724	Up	0	0.0162477	0	0.728514	0.582612	0.323817	0.333428	0.327543	0.0521995	0	0.0163521	0	F6E13.20	Araport:AT2G44070,TAIR:AT2G44070,GeneID:819013		NagB/RpiA/CoA transferase-like superfamily protein		GO:0002183,GO:0003743,GO:0005085,GO:0005829,GO:0005851	cytoplasmic translational initiation|translation initiation factor activity|guanyl-nucleotide exchange factor activity|cytosol|eukaryotic translation initiation factor 2B complex	path:ath03013	RNA transport
AT2G44290	2.31553	0.000526997	Up	2.773	0.000126042	Up	8.63902	1.32e-23	Up	21.629	12.3289	21.5689	45.7723	31.5753	55.5516	167.863	148.795	265.627	15.0102	9.76772	22.2478	F4I1.10	Araport:AT2G44290,TAIR:AT2G44290,GeneID:819037		Bifunctional inhibitor/lipid-transfer protein/seed storage 2S albumin superfamily protein		GO:0005886,GO:0006869,GO:0008289,GO:0031225	plasma membrane|lipid transport|lipid binding|anchored component of membrane
AT2G44370	8.82411	6.96e-09	Up	12.5659	7.3e-08	Up	51.3908	8.46e-22	Up	0.142161	0.329047	0.145098	2.05133	1.90866	1.67806	19.1323	10.5571	7.95964	0.0856291	0.0584403	0.305455	F4I1.18	Araport:AT2G44370,TAIR:AT2G44370,GeneID:819044		Cysteine/Histidine-rich C1 domain family protein		GO:0005623,GO:0045454,GO:0047134	cell|cell redox homeostasis|protein-disulfide reductase activity
AT2G44450	6.61602	5.99e-14	Up	6.48232	5.68e-17	Up	19.9936	1.86e-50	Up	0.314689	0.599843	0.642383	4.02782	2.59264	3.99209	10.8077	11.7566	14.9812	0.438333	0.474335	0.687427	BGLU15	Araport:AT2G44450,TAIR:AT2G44450,GeneID:819052		beta glucosidase 15		GO:0005618,GO:0005794,GO:0005975,GO:0008422,GO:0009505,GO:0009506,GO:0009651,GO:0019762,GO:0033302,GO:0033329,GO:0048046,GO:0102483	cell wall|Golgi apparatus|carbohydrate metabolic process|beta-glucosidase activity|plant-type cell wall|plasmodesma|response to salt stress|glucosinolate catabolic process|quercetin O-glucoside metabolic process|kaempferol O-glucoside metabolic process|apoplast|scopolin beta-glucosidase activity	path:ath00460,path:ath00500,path:ath00940	Cyanoamino acid metabolism|Starch and sucrose metabolism|Phenylpropanoid biosynthesis
AT2G44480	23.4421	0.000375615	Up	28.9751	0.000714519	Up	26.5401	1.01e-07	Up	0.0205013	0.0195392	0.0104625	0.71681	0.360052	0.126561	0.523497	0.711207	0.366184	0.0324154	0	0.0102784	BGLU17	Araport:AT2G44480,TAIR:AT2G44480,GeneID:819055		beta glucosidase 17		GO:0005975,GO:0008422,GO:0102483	carbohydrate metabolic process|beta-glucosidase activity|scopolin beta-glucosidase activity	path:ath00460,path:ath00500,path:ath00940	Cyanoamino acid metabolism|Starch and sucrose metabolism|Phenylpropanoid biosynthesis
AT2G45130	35.2036	7.13e-06	Up	22.9557	2.6e-05	Up	4.37336	0.102547		0.077887	0	0.238489	6.22818	1.01051	3.87122	0.648838	0.193987	0.768461	0.2463	0	0.234293	SPX3	Araport:AT2G45130,TAIR:AT2G45130,GeneID:819120	Expression is upregulated in the shoot of cax1/cax3 mutant.	SPX domain protein 3		GO:0016036,GO:0080040	cellular response to phosphate starvation|positive regulation of cellular response to phosphate starvation
AT2G45210	5.43357	0.000610674	Up	1.93164	0.512777		40.982	4.14e-27	Up	0.343488	0.308112	0.185604	2.49222	1.13169	1.07462	7.66219	12.7894	22.458	0.873224	1.14347	0.344417	SAUR36	Araport:AT2G45210,TAIR:AT2G45210,GeneID:819129		SAUR-like auxin-responsive protein family		GO:0005634,GO:0007275,GO:0009734,GO:0010029,GO:0040008,GO:1900057	nucleus|multicellular organism development|auxin-activated signaling pathway|regulation of seed germination|regulation of growth|positive regulation of leaf senescence	path:ath04075	Plant hormone signal transduction
AT2G45220	29.6617	0.0222862	Up	78.5568	0.000209679	Up	257.848	4.67e-20	Up	1.07548	0.126687	0.0863365	33.5074	1.14717	5.46293	144.789	105.086	162.435	0.152853	0.301368	0.0363503	AtPME17	Araport:AT2G45220,TAIR:AT2G45220,GeneID:819130		Plant invertase/pectin methylesterase inhibitor superfamily		GO:0005576,GO:0005618,GO:0009617,GO:0009620,GO:0016020,GO:0030599,GO:0042545,GO:0045330,GO:0045490,GO:0046910,GO:0050829	extracellular region|cell wall|response to bacterium|response to fungus|membrane|pectinesterase activity|cell wall modification|aspartyl esterase activity|pectin catabolic process|pectinesterase inhibitor activity|defense response to Gram-negative bacterium	path:ath00040	Pentose and glucuronate interconversions
AT2G45510	2.13965	0.00243874	Up	3.10248	4.08e-06	Up	12.0222	5.39e-38	Up	3.02153	1.6633	2.71176	5.99566	4.25313	6.04856	30.0437	32.7525	44.8368	1.67485	1.12432	2.37675	CYP704A2	Araport:AT2G45510,TAIR:AT2G45510,GeneID:819159	member of CYP704A	cytochrome P450, family 704, subfamily A, polypeptide 2		GO:0004497,GO:0005506,GO:0016021,GO:0016705,GO:0020037	monooxygenase activity|iron ion binding|integral component of membrane|oxidoreductase activity, acting on paired donors, with incorporation or reduction of molecular oxygen|heme binding
AT2G46270	3.86519	0.000368255	Up	5.23552	1.29e-06	Up	23.6054	1.12e-18	Up	2.39772	0.851122	0.961427	5.95252	5.04016	5.93702	39.0934	25.3063	58.5218	1.77951	0.797923	0.576519	GBF3	Araport:AT2G46270,TAIR:AT2G46270,GeneID:819235	encodes a bZIP G-box binding protein whose expression is induced by ABA. It has been shown to bind to Adh that contains the G-box and is induced by cold and water deprivation. GBF3 has been shown to be expressed mostly in the root and dark-grown leaves. GBF3 can act as homodimers and as heterodimers with GFB1, GBF2 and GBF4. In addition, GBF3###Os DNA binding activity is enhanced by GIP1, GPRI1 a…	G-box binding factor 3	bZIP	GO:0003700,GO:0005634,GO:0005829,GO:0009737,GO:0043565,GO:0044212	DNA-binding transcription factor activity|nucleus|cytosol|response to abscisic acid|sequence-specific DNA binding|transcription regulatory region DNA binding
AT2G46400	3.7357	0.0134485	Up	13.7355	1.21e-14	Up	33.9472	4.08e-16	Up	3.17906	3.74968	0.752926	9.84275	8.45358	12.294	136.055	71.9918	113.655	0.944212	0.9266	0.264171	WRKY46	Araport:AT2G46400,TAIR:AT2G46400,GeneID:819248	member of WRKY Transcription Factor; Group III	WRKY DNA-binding protein 46	WRKY	GO:0000987,GO:0003700,GO:0005634,GO:0005730,GO:0006355,GO:0009617,GO:0009742,GO:0009751,GO:0010200,GO:0042742,GO:0043565,GO:0044212,GO:0048527,GO:1900457,GO:2000022,GO:2000070	proximal promoter sequence-specific DNA binding|DNA-binding transcription factor activity|nucleus|nucleolus|regulation of transcription, DNA-templated|response to bacterium|brassinosteroid mediated signaling pathway|response to salicylic acid|response to chitin|defense response to bacterium|sequence-specific DNA binding|transcription regulatory region DNA binding|lateral root development|regulati…
AT2G46880	21.0269	2.96e-16	Up	30.391	1.05e-12	Up	0.024844	0.0009275	Down	0.100344	0.150284	0.307252	4.27417	2.17733	5.62274	0	0	0.014631	0.0906615	0.0275	0.273099	PAP14	Araport:AT2G46880,TAIR:AT2G46880,GeneID:819301		purple acid phosphatase 14		GO:0003993,GO:0005576,GO:0009506,GO:0046872	acid phosphatase activity|extracellular region|plasmodesma|metal ion binding
AT2G47000	2.10014	0.00488083	Up	1.82954	0.0339859		6.84201	4.97e-22	Up	0.758784	0.570456	1.04865	1.55629	1.28406	2.30518	4.76768	7.33971	7.35976	1.02338	0.655495	1.05855	ABCB4	Araport:AT2G47000,TAIR:AT2G47000,GeneID:819314	Encodes an auxin efflux transmembrane transporter that is a member of the multidrug resistance P-glycoprotein (MDR/PGP) subfamily of ABC transporters. Functions in the basipetal redirection of auxin from the root tip. Exhibits apolar plasma membrane localization in the root cap and polar localization in tissues above and is involved in root hair elongation.	ATP binding cassette subfamily B4		GO:0005524,GO:0005886,GO:0008559,GO:0009506,GO:0009630,GO:0009733,GO:0009734,GO:0009735,GO:0009926,GO:0010315,GO:0010328,GO:0010329,GO:0010540,GO:0016020,GO:0016021,GO:0048767,GO:0060919	ATP binding|plasma membrane|xenobiotic transmembrane transporting ATPase activity|plasmodesma|gravitropism|response to auxin|auxin-activated signaling pathway|response to cytokinin|auxin polar transport|auxin efflux|auxin influx transmembrane transporter activity|auxin efflux transmembrane transporter activity|basipetal auxin transport|membrane|integral component of membrane|root hair elongation|…	path:ath02010	ABC transporters
AT2G47010	3.04965	0.0167132	Up	2.99319	0.0114591	Up	2.92048	0.00272926	Up	2.03907	0.884348	3.62457	6.64212	4.2847	9.44358	7.68001	7.93575	6.61772	1.76296	1.07683	3.84795	F14M4.16	Araport:AT2G47010,TAIR:AT2G47010,GeneID:819315		calcium/calcium/calmodulin-dependent Serine/Threonine-kinase
AT2G47050	34.1519	0.00122419	Up	5.85614	0.240118		7.05817	0.143416		0.0213287	0	0.0217694	0.725024	0.384707	0.364621	0.20858	0.113832	0.0217693	0.0224824	0	0.23525	F14M4.12	Araport:AT2G47050,TAIR:AT2G47050,GeneID:819319		Plant invertase/pectin methylesterase inhibitor superfamily protein		GO:0004857,GO:0005576,GO:0005618,GO:0030599,GO:0042545,GO:0045330,GO:0045490	enzyme inhibitor activity|extracellular region|cell wall|pectinesterase activity|cell wall modification|aspartyl esterase activity|pectin catabolic process
AT2G47190	13.4044	1.01e-05	Up	13.1083	0.00256079	Up	208.435	2.61e-26	Up	0.0869843	0.0165805	0.0355127	0.658955	0.561515	0.693945	9.58393	6.48078	19.6739	0.128365	0	0.0174439	MYB2	Araport:AT2G47190,TAIR:AT2G47190,GeneID:819332	Encodes a MYB transcription factor that possesses an R2R3 MYB DNA binding domain and is known to regulate the expression of salt- and dehydration-responsive genes. Has been shown to bind calmodulin.	myb domain protein 2	MYB	GO:0003700,GO:0005634,GO:0009651,GO:0009737,GO:0043565,GO:1902074	DNA-binding transcription factor activity|nucleus|response to salt stress|response to abscisic acid|sequence-specific DNA binding|response to salt
AT2G47550	326.058	7.23e-11	Up	30.288	3.8e-08	Up	539.901	7.81e-16	Up	0	0	0.0246927	1.57428	4.0651	2.21727	4.54775	6.57211	4.24712	0.17851	0	0.0849037	T30B22.15	Araport:AT2G47550,TAIR:AT2G47550,GeneID:819368		Plant invertase/pectin methylesterase inhibitor superfamily		GO:0005576,GO:0005618,GO:0030599,GO:0042545,GO:0045330,GO:0045490,GO:0046910	extracellular region|cell wall|pectinesterase activity|cell wall modification|aspartyl esterase activity|pectin catabolic process|pectinesterase inhibitor activity	path:ath00040	Pentose and glucuronate interconversions
AT2G47860	2.01432	0.00126536	Up	1.44239	0.365562		2.87247	2.02e-09	Up	1.26738	1.22516	1.18269	1.91671	2.77583	2.94902	3.27558	3.89418	5.73787	1.40273	1.56301	2.24207	SETH6	Araport:AT2G47860,TAIR:AT2G47860,GeneID:819398		Phototropic-responsive NPH3 family protein		GO:0016567	protein ubiquitination
AT2G47950	177.589	1.1e-06	Up	9.69862	0.00012119	Up	569.983	1.64e-12	Up	0	0	0	1.07667	0.751705	0.802175	2.35176	3.83164	3.77157	0.111289	0.101271	0.0529319	T9J23.9	Araport:AT2G47950,TAIR:AT2G47950,GeneID:819407		myelin transcription factor-like protein
AT3G01475	3.0082	0.0364275	Up	1.28792	0.844161		7.57317	1.91e-10	Up	0.905962	0.503678	0.770568	1.83311	2.50847	2.36618	5.08611	6.28571	8.63032	2.14868	1.59316	1.36262	AT3G01475	Araport:AT3G01475,GeneID:28718487		hypothetical protein		GO:0003700,GO:0005634,GO:0043565	DNA-binding transcription factor activity|nucleus|sequence-specific DNA binding
AT3G01760	16.6738	0.0476117	Up	59.9517	0.00849845	Up	247.452	1.79e-12	Up	0.0163672	0	0.0167054	0.238443	0.0776883	0.248713	3.59244	2.3061	3.77539	0	0	0	F28J7.9	Araport:AT3G01760,TAIR:AT3G01760,GeneID:821086	Encodes an amino acid transporter expressed in the root that is involved in the uptake of acidic amino acids, glutamine and alanine, and probably phenylalanine.	Transmembrane amino acid transporter family protein		GO:0003333,GO:0005313,GO:0005886,GO:0015171,GO:0015180,GO:0015183,GO:0015808,GO:0016021,GO:0098712	amino acid transmembrane transport|L-glutamate transmembrane transporter activity|plasma membrane|amino acid transmembrane transporter activity|L-alanine transmembrane transporter activity|L-aspartate transmembrane transporter activity|L-alanine transport|integral component of membrane|L-glutamate import across plasma membrane
AT3G01830	6.13613	0.000760607	Up	7.23694	0.0587233		118.287	1.85e-51	Up	0.164262	0.139159	0.130399	1.11675	0.398506	1.28272	21.2397	12.9943	28.3896	0.0961931	0.2626	0	F28J7.16	Araport:AT3G01830,TAIR:AT3G01830,GeneID:820033		Calcium-binding EF-hand family protein		GO:0004672,GO:0005524,GO:0005886,GO:0016021	protein kinase activity|ATP binding|plasma membrane|integral component of membrane	path:ath04626	Plant-pathogen interaction
AT3G01970	4.70822	0.0041989	Up	1.69329	0.557374		33.8269	1.07e-54	Up	0.787467	0.316883	0.62513	4.92876	1.59479	1.76169	21.4864	23.7596	24.8086	1.97371	1.49389	1.35109	WRKY45	Araport:AT3G01970,TAIR:AT3G01970,GeneID:821270	member of WRKY Transcription Factor; Group I	WRKY DNA-binding protein 45	WRKY	GO:0003700,GO:0005634,GO:0006817,GO:0008134,GO:0043565,GO:0044212,GO:0046872	DNA-binding transcription factor activity|nucleus|phosphate ion transport|transcription factor binding|sequence-specific DNA binding|transcription regulatory region DNA binding|metal ion binding
AT3G02040	3.94641	6.74e-12	Up	3.86125	2.16e-11	Up	0.84258	0.459118		11.7738	7.7137	8.41991	43.862	28.1574	42.3733	9.7771	10.054	8.34028	11.4901	9.76769	7.45866	SRG3	Araport:AT3G02040,TAIR:AT3G02040,GeneID:821175	Encodes a member of the glycerophosphodiester phosphodiesterase (GDPD) family. Has glycerophosphodiester phosphodiesterase activity. Functions in maintaining cellular phosphate homeostasis under phosphate starvation.	senescence-related gene 3		GO:0000287,GO:0006071,GO:0008889,GO:0009507,GO:0009536,GO:0030643,GO:0046475	magnesium ion binding|glycerol metabolic process|glycerophosphodiester phosphodiesterase activity|chloroplast|plastid|cellular phosphate ion homeostasis|glycerophospholipid catabolic process	path:ath00564	Glycerophospholipid metabolism
AT3G02480	24.8398	0.000136256	Up	47.2321	5.55e-08	Up	269.202	1.05e-31	Up	0.518869	0.08242	0.0441325	10.8347	3.85848	1.8069	73.3876	47.2615	93.2957	0.091156	0.207375	0.043356	F16B3.11	Araport:AT3G02480,TAIR:AT3G02480,GeneID:821185		Late embryogenesis abundant protein (LEA) family protein
AT3G02550	2.91042	0.00280459	Up	3.41232	0.000127655	Up	1.32427	0.393447		2.57437	3.66538	2.83584	14.148	5.75209	7.33494	4.75878	6.48439	3.01207	2.33305	2.84576	2.64429	LBD41	Araport:AT3G02550,TAIR:AT3G02550,GeneID:821112		LOB domain-containing protein 41	LBD	GO:0006355	regulation of transcription, DNA-templated
AT3G02885	6.14525	6.3e-08	Up	5.67165	0.000176639	Up	17.6783	3.41e-25	Up	1.53926	0.929115	2.69699	8.5213	13.9305	9.1612	27.0951	32.9425	49.2787	1.59548	0.615189	3.44697	GASA5	Araport:AT3G02885,TAIR:AT3G02885,GeneID:821194	GASA5, is involved in the regulation of seedling thermotolerance.	GAST1 protein homolog 5		GO:0005576,GO:0005618,GO:0009408,GO:0009506,GO:0009740,GO:0009751,GO:0010286	extracellular region|cell wall|response to heat|plasmodesma|gibberellic acid mediated signaling pathway|response to salicylic acid|heat acclimation
AT3G03020	2.62504	7.15e-09	Up	2.79986	3.11e-07	Up	4.91423	3.66e-11	Up	5.4035	5.73184	6.35645	17.9381	15.3889	13.5402	33.8019	20.3663	50.8513	5.98541	5.73941	4.71406	F13E7.3	Araport:AT3G03020,TAIR:AT3G03020,GeneID:821156		hypothetical protein
AT3G03530	4.3799	0.00649772	Up	5.48312	0.000436462	Up	2.89504	0.0254461	Up	0.443593	0.234876	0.125766	1.72331	0.748641	1.22879	1.12467	0.526106	1.21993	0.168851	0.354578	0.123553	NPC4	Araport:AT3G03530,TAIR:AT3G03530,GeneID:821243	PHOSPHOESTERASE FAMILY PROTEIN, NPC4 is significantly induced upon phosphate starvation and plays an important role in the supply of inorganic phosphate and diacylglycerol from membrane-phospholipids during phosphate deprivation.	non-specific phospholipase C4		GO:0003993,GO:0004629,GO:0005886,GO:0009395,GO:0034480	acid phosphatase activity|phospholipase C activity|plasma membrane|phospholipid catabolic process|phosphatidylcholine phospholipase C activity	path:ath00562,path:ath00564,path:ath00565	Inositol phosphate metabolism|Glycerophospholipid metabolism|Ether lipid metabolism
AT3G04070	9.36642	7.43e-08	Up	6.87069	2.02e-06	Up	265.886	1.34e-43	Up	0.118096	0.140692	0.210938	2.26528	0.966951	1.24778	34.4703	24.0138	96.5035	0.264528	0.184076	0.192424	NAC047	Araport:AT3G04070,TAIR:AT3G04070,GeneID:819562		NAC domain containing protein 47	NAC	GO:0003700,GO:0005634,GO:0009413,GO:0009793,GO:0010365,GO:0043565,GO:0045893	DNA-binding transcription factor activity|nucleus|response to flooding|embryo development ending in seed dormancy|positive regulation of ethylene biosynthetic process|sequence-specific DNA binding|positive regulation of transcription, DNA-templated
AT3G04530	5.18772	0.0102619	Up	9.24709	0.00278505	Up	3.02585	0.0104103	Up	0.133283	0.308498	0.136037	1.27599	0.415735	1.50093	0.537917	0.77231	0.835652	0.240845	0.0365272	0.0572758	PPCK2	Araport:AT3G04530,TAIR:AT3G04530,GeneID:819609	Encodes a second Arabidopsis phosphoenolpyruvate carboxylase kinase gene product with a different expression pattern from PPCK1. Expression of the gene is upregulated by exposure of the plant to light.	phosphoenolpyruvate carboxylase kinase 2		GO:0004674,GO:0004683,GO:0005524,GO:0005634,GO:0005737,GO:0006468,GO:0009416,GO:0009738,GO:0009931,GO:0016036,GO:0018105,GO:0035556,GO:0046898	protein serine/threonine kinase activity|calmodulin-dependent protein kinase activity|ATP binding|nucleus|cytoplasm|protein phosphorylation|response to light stimulus|abscisic acid-activated signaling pathway|calcium-dependent protein serine/threonine kinase activity|cellular response to phosphate starvation|peptidyl-serine phosphorylation|intracellular signal transduction|response to cycloheximi…
AT3G04720	8.89792	4.2e-16	Up	8.70045	1.16e-19	Up	12.1395	5.53e-21	Up	43.5575	34.2981	23.695	432.085	256.083	247.035	393.33	666.044	433.078	43.062	35.4036	26.979	PR4	Araport:AT3G04720,TAIR:AT3G04720,GeneID:819632	Encodes a protein similar to the antifungal chitin-binding protein hevein from rubber tree latex. mRNA levels increase in response to ethylene and turnip crinkle virus infection.	pathogenesis-related 4		GO:0004540,GO:0005773,GO:0008061,GO:0009615,GO:0009627,GO:0009651,GO:0009723,GO:0009817,GO:0031640,GO:0042742,GO:0080027	ribonuclease activity|vacuole|chitin binding|response to virus|systemic acquired resistance|response to salt stress|response to ethylene|defense response to fungus, incompatible interaction|killing of cells of other organism|defense response to bacterium|response to herbivore
AT3G05630	3.23414	1.65e-06	Up	3.5674	0.000162824	Up	5.33226	4.94e-17	Up	1.23637	1.2363	1.36535	5.22968	2.4821	5.19099	8.18533	5.46635	11.2537	1.74478	0.894303	0.860346	PLDP2	Araport:AT3G05630,TAIR:AT3G05630,GeneID:819730	Encodes a member of the PXPH-PLD subfamily of phospholipase D proteins. Regulates vesicle trafficking. Required for auxin transport and distribution and hence auxin responses. This subfamily is novel structurally different from the majority of plant PLDs by having phox homology (PX) and pleckstrin homology (PH) domains. Involved regulating root development in response to nutrient limitation. Play…	phospholipase D P2		GO:0004630,GO:0005773,GO:0006654,GO:0006995,GO:0008610,GO:0009395,GO:0009733,GO:0016036,GO:0019375,GO:0048017,GO:0048364,GO:0060627,GO:0070290	phospholipase D activity|vacuole|phosphatidic acid biosynthetic process|cellular response to nitrogen starvation|lipid biosynthetic process|phospholipid catabolic process|response to auxin|cellular response to phosphate starvation|galactolipid biosynthetic process|inositol lipid-mediated signaling|root development|regulation of vesicle-mediated transport|N-acylphosphatidylethanolamine-specific ph…	path:ath00564,path:ath00565,path:ath04144	Glycerophospholipid metabolism|Ether lipid metabolism|Endocytosis
AT3G06360	2.86445	0.0139677	Up	2.08535	0.22623		1.33852	0.518422		0.436625	0.332908	0.831874	1.66797	1.49219	1.4652	0.537689	0.869975	1.15868	0.767072	0.362969	1.07992	AGP27	Araport:AT3G06360,TAIR:AT3G06360,GeneID:819810	Encodes an arabinogalactan-protein (AGP27).	arabinogalactan protein 27		GO:0005886,GO:0031225	plasma membrane|anchored component of membrane
AT3G06890	4.96578	1.26e-12	Up	4.45047	1.4e-05	Up	17.2706	8.5e-48	Up	0.602426	0.71086	1.11263	4.01206	3.8671	4.41372	17.4869	15.1879	17.1578	0.665252	0.550331	1.52452	AT3G06890	Araport:AT3G06890,TAIR:AT3G06890,GeneID:819874		transmembrane protein
AT3G07520	2.68769	7.21e-11	Up	3.10384	1.55e-12	Up	6.57331	2.3e-16	Up	2.12817	2.11684	2.00838	6.67654	4.65795	6.03958	11.342	13.3143	26.2122	1.74478	1.91173	1.80368	GLR1.4	Araport:AT3G07520,TAIR:AT3G07520,GeneID:819940	member of Putative ligand-gated ion channel subunit family. Contains a functional cation - permeable pore domain. Involved in cellular cation homeostasis.	glutamate receptor 1.4		GO:0004970,GO:0005261,GO:0005262,GO:0005622,GO:0005886,GO:0006816,GO:0008066,GO:0016021,GO:0019722,GO:0030003,GO:0071230	ionotropic glutamate receptor activity|cation channel activity|calcium channel activity|intracellular|plasma membrane|calcium ion transport|glutamate receptor activity|integral component of membrane|calcium-mediated signaling|cellular cation homeostasis|cellular response to amino acid stimulus
AT3G07540	2.39695	0.0148003	Up	1.97524	0.110877		2.07321	0.00277959	Up	4.77875	6.85467	3.87908	16.8362	12.7267	8.6507	12.476	14.7036	11.7026	5.90778	8.62919	4.42989	AT3G07540	Araport:AT3G07540,TAIR:AT3G07540,GeneID:819943		Actin-binding FH2 (formin homology 2) family protein		GO:0003779,GO:0005886,GO:0016021	actin binding|plasma membrane|integral component of membrane
AT3G07970	31.0985	0.0201574	Up	2.81673	0.529348		40.4106	0.00283065	Up	0.0143608	0	0	0.209214	0.177229	0.0954733	0.0936257	0.107302	0.586299	0.0302753	0.0275498	0.115197	QRT2	Araport:AT3G07970,TAIR:AT3G07970,GeneID:819988	Required for pollen separation during normal development. In qrt mutants, the outer walls of the four meiotic products of the pollen mother cell are fused, and pollen grains are released in tetrads.May be required for cell type-specific pectin degradation.	Pectin lyase-like superfamily protein		GO:0004650,GO:0005576,GO:0005618,GO:0009830,GO:0009901,GO:0010047,GO:0045490,GO:0048235	polygalacturonase activity|extracellular region|cell wall|cell wall modification involved in abscission|anther dehiscence|fruit dehiscence|pectin catabolic process|pollen sperm cell differentiation	path:ath00040	Pentose and glucuronate interconversions
AT3G08030	2.14676	1.18e-05	Up	2.46965	2.09e-06	Up	1.20907	0.0371698		47.725	47.0407	49.0163	108.529	119.433	86.4051	69.3733	65.9548	73.8101	35.6125	42.3961	48.1538	AT3G08030	Araport:AT3G08030,TAIR:AT3G08030,GeneID:819994	The mRNA of this gene is expressed in viable seeds. Its detection in a dry seed lot has potential for use as a molecular marker for germination performance as absence of expression correlates with decreased germination.	DNA-directed RNA polymerase subunit beta (Protein of unknown function, DUF642)
AT3G08970	2.58553	0.000161841	Up	2.69083	3.89e-06	Up	12.4763	8.29e-13	Up	2.25858	1.69886	1.29953	4.76353	4.90833	4.37425	38.8332	12.1014	28.3521	2.15901	1.57172	1.39878	ATERDJ3A	Araport:AT3G08970,TAIR:AT3G08970,GeneID:820049	J domain protein localized in ER lumen. Can compensate for the growth defect in jem1 scj1 mutant yeast. Also shows similarity to HSP40 proteins and is induced by heat stress. At high temperatures, mutant alleles are not transmitted through the pollen due to defects in pollen tube growth.	DNAJ heat shock N-terminal domain-containing protein		GO:0005788,GO:0009408,GO:0009506,GO:0009860,GO:0016491,GO:0034605	endoplasmic reticulum lumen|response to heat|plasmodesma|pollen tube growth|oxidoreductase activity|cellular response to heat
AT3G09070	2.13137	0.00664596	Up	1.86344	0.0877067		3.31564	7.08e-08	Up	4.16502	3.14085	7.03781	11.0883	7.82532	12.2387	15.4572	20.2798	20.6696	4.37199	3.58641	8.52695	OPS	Araport:AT3G09070,TAIR:AT3G09070,GeneID:820060	Encodes a a polarly localised membrane-associated protein that regulates phloem differentiation entry.	LOW protein: UPF0503-like protein, putative (DUF740)		GO:0005886,GO:0009507,GO:0010088,GO:0010233,GO:0010588,GO:0016324,GO:0022622	plasma membrane|chloroplast|phloem development|phloem transport|cotyledon vascular tissue pattern formation|apical plasma membrane|root system development
AT3G09260	3.94156	8.43e-08	Up	3.02321	4.73e-05	Up	12.5152	1.36e-51	Up	80.6675	73.9829	72.8456	403.677	314.792	192.746	1034.8	1377.94	996.057	92.7901	111.252	94.5778	PYK10	Araport:AT3G09260,TAIR:AT3G09260,GeneID:820082	Encodes beta-glucosidase.The major constituent of ER bodies. One of the most abundant proteins in Arabidopsis seedlings. Exist in an soluble (inactive) and non-soluble (active) form, most probably formed in a polymerization process. Involved in the mutualistic interaction between Arabidopsis and the endophytic fungus Piriformospora indica.	Glycosyl hydrolase superfamily protein		GO:0002020,GO:0005507,GO:0005634,GO:0005773,GO:0005777,GO:0005783,GO:0005788,GO:0005975,GO:0006970,GO:0008422,GO:0009506,GO:0009610,GO:0009651,GO:0009735,GO:0010168,GO:0015928,GO:0016020,GO:0019137,GO:0019760,GO:0019762,GO:0031348,GO:0042343,GO:0042344,GO:0042803,GO:0070417,GO:0080119,GO:0102483	protease binding|copper ion binding|nucleus|vacuole|peroxisome|endoplasmic reticulum|endoplasmic reticulum lumen|carbohydrate metabolic process|response to osmotic stress|beta-glucosidase activity|plasmodesma|response to symbiotic fungus|response to salt stress|response to cytokinin|ER body|fucosidase activity|membrane|thioglucosidase activity|glucosinolate metabolic process|glucosinolate catabol…	path:ath00460,path:ath00500,path:ath00940	Cyanoamino acid metabolism|Starch and sucrose metabolism|Phenylpropanoid biosynthesis
AT3G09270	3.75856	0.00676082	Up	1.9871	0.495777		28.4499	3.77e-64	Up	0.402483	0.300205	0.321495	1.71657	1.49511	0.68141	10.7432	12.5896	11.6452	0.4427	1.09104	0.386025	GSTU8	Araport:AT3G09270,TAIR:AT3G09270,GeneID:820083	Encodes glutathione transferase belonging to the tau class of GSTs. Naming convention according to Wagner et al. (2002).	glutathione S-transferase TAU 8		GO:0004364,GO:0005737,GO:0005829,GO:0006749,GO:0009407,GO:0046686	glutathione transferase activity|cytoplasm|cytosol|glutathione metabolic process|toxin catabolic process|response to cadmium ion	path:ath00480	Glutathione metabolism
AT3G09330	7.82716	0.0125732	Up	1.41745	0.817588		2.58056	0.598581		0.0395918	0.012578	0.02694	0.243533	0.187926	0.200544	0.22944	0	0	0.153023	0.126588	0.158796	AT3G09330	Araport:AT3G09330,TAIR:AT3G09330,GeneID:820089		Transmembrane amino acid transporter family protein		GO:0003333,GO:0005774,GO:0015171,GO:0016021	amino acid transmembrane transport|vacuolar membrane|amino acid transmembrane transporter activity|integral component of membrane
AT3G09960	7.8204	0.00164241	Up	19.6228	0.000902646	Up	106.844	4.26e-30	Up	0.042467	0.0809482	0.0866889	0.783655	0.362832	0.54449	6.92162	7.07143	13.5451	0	0.0203672	0.0638727	F8A24.22	Araport:AT3G09960,TAIR:AT3G09960,GeneID:820157		Calcineurin-like metallo-phosphoesterase superfamily protein		GO:0004721,GO:0005634,GO:0009742,GO:0046872	phosphoprotein phosphatase activity|nucleus|brassinosteroid mediated signaling pathway|metal ion binding
AT3G10300	2.72697	2.3e-07	Up	2.91184	0.000395684	Up	8.91719	2.42e-27	Up	3.03361	4.19942	5.42105	9.77598	12.7092	12.6676	51.3464	33.6338	49.4795	2.27509	3.62537	6.04373	AT3G10300	Araport:AT3G10300,TAIR:AT3G10300,GeneID:820192		Calcium-binding EF-hand family protein		GO:0005509	calcium ion binding	path:ath04626	Plant-pathogen interaction
AT3G11340	16.8861	0.00126536	Up	31.5139	1.49e-10	Up	171.005	3.64e-07	Up	0.481129	0.0524058	0.0420917	4.37912	0.717741	5.4442	15.9824	8.34904	106.295	0.115921	0.105485	0.096486	UGT76B1	Araport:AT3G11340,TAIR:AT3G11340,GeneID:820307	Encodes a glucosyltransferase that conjugates isoleucic acid and modulates plant defense and senescence.	UDP-Glycosyltransferase superfamily protein		GO:0002239,GO:0006952,GO:0008194,GO:0010150,GO:0043231,GO:0046527,GO:0052640,GO:0080043,GO:0080044	response to oomycetes|defense response|UDP-glycosyltransferase activity|leaf senescence|intracellular membrane-bounded organelle|glucosyltransferase activity|salicylic acid glucosyltransferase (glucoside-forming) activity|quercetin 3-O-glucosyltransferase activity|quercetin 7-O-glucosyltransferase activity
AT3G11420	2.87018	2.23e-09	Up	2.92749	6.94e-17	Up	6.2781	1.87e-19	Up	2.51178	2.02046	3.5994	6.93794	8.0786	8.7406	22.4455	14.746	23.6883	2.77473	2.39002	2.79058	AT3G11420	Araport:AT3G11420,TAIR:AT3G11420,GeneID:820315		beta-1,3-N-acetylglucosaminyltransferase lunatic protein, putative (DUF604)
AT3G12145	7.41167	2e-27	Up	5.71084	5.67e-15	Up	4.31614	1.82e-10	Up	14.1373	12.3727	12.7097	131.414	81.4084	85.6967	63.9392	88.5207	48.6438	14.5807	21.2566	15.2214	FLR1	Araport:AT3G12145,TAIR:AT3G12145,GeneID:820391	A novel leucine-rich repeat protein. Interacts directly with MADS domain transcription factor.	Leucine-rich repeat (LRR) family protein		GO:0005634,GO:0005737,GO:0005886,GO:0008134,GO:0010228,GO:0048471,GO:0048510,GO:0048574	nucleus|cytoplasm|plasma membrane|transcription factor binding|vegetative to reproductive phase transition of meristem|perinuclear region of cytoplasm|regulation of timing of transition from vegetative to reproductive phase|long-day photoperiodism, flowering
AT3G12500	94.2975	1.41e-45	Up	106.266	1.87e-50	Up	126.102	3.99e-68	Up	0.814079	0.594289	0.548041	99.858	52.1243	36.3387	61.3175	139.384	97.975	0.712053	0.431968	0.625236	HCHIB	Araport:AT3G12500,TAIR:AT3G12500,GeneID:820429	encodes a basic chitinase involved in ethylene/jasmonic acid mediated signalling pathway during systemic acquired resistance based on expression analyses.	basic chitinase		GO:0000272,GO:0004568,GO:0005773,GO:0005774,GO:0005829,GO:0006032,GO:0008061,GO:0009626,GO:0016998,GO:0031640,GO:0046686,GO:0050832	polysaccharide catabolic process|chitinase activity|vacuole|vacuolar membrane|cytosol|chitin catabolic process|chitin binding|plant-type hypersensitive response|cell wall macromolecule catabolic process|killing of cells of other organism|response to cadmium ion|defense response to fungus	path:ath00520,path:ath04016	Amino sugar and nucleotide sugar metabolism|MAPK signaling pathway - plant
AT3G12835	10.8072	0.00182119	Up	3.11231	0.56466		10.9113	0.000989429	Up	0.22649	0.215862	0.924682	3.95952	4.73025	6.23811	7.13695	2.41758	8.09092	3.81987	0	0.908412	AT3G12835	Araport:AT3G12835,TAIR:AT3G12835,GeneID:6240815		hypothetical protein
AT3G12910	16.5118	0.00140592	Up	20.2356	0.00247054	Up	131.685	1.62e-15	Up	0.02059	0.0588714	0.0210155	0.959884	0.254105	0.52799	3.73627	2.96703	10.0664	0.0651115	0.01975	0	MGH6.1	Araport:AT3G12910,TAIR:AT3G12910,GeneID:820475		NAC (No Apical Meristem) domain transcriptional regulator superfamily protein	NAC	GO:0003677,GO:0003700,GO:0005634,GO:0005992,GO:0006561,GO:0009718,GO:0010120,GO:0010150,GO:0042538,GO:1900056	DNA binding|DNA-binding transcription factor activity|nucleus|trehalose biosynthetic process|proline biosynthetic process|anthocyanin-containing compound biosynthetic process|camalexin biosynthetic process|leaf senescence|hyperosmotic salinity response|negative regulation of leaf senescence
AT3G13610	48.8196	7.59e-05	Up	632.962	1.29e-09	Up	75.1932	1.82e-11	Up	0.113245	0	0	3.48815	0.706467	1.6133	2.44344	3.90267	4.095	0	0	0	F6'H1	Araport:AT3G13610,TAIR:AT3G13610,GeneID:820564	Encodes a Fe(II)- and 2-oxoglutarate-dependent dioxygenase family gene F6'H1. Mutations in this gene compromise iron uptake and the production of fluorescent phenolics involved in Fe uptake.	2-oxoglutarate (2OG) and Fe(II)-dependent oxygenase superfamily protein		GO:0009699,GO:0009805,GO:0010421,GO:0046872,GO:0051213	phenylpropanoid biosynthetic process|coumarin biosynthetic process|hydrogen peroxide-mediated programmed cell death|metal ion binding|dioxygenase activity	path:ath00940	Phenylpropanoid biosynthesis
AT3G13910	2.40507	0.00341008	Up	2.46203	0.000807206	Up	8.05766	2.94e-20	Up	10.8274	5.89672	7.14373	24.5995	14.2432	20.6398	63.1942	68.0638	104.235	9.74184	5.37825	8.60776	AT3G13910	Araport:AT3G13910,TAIR:AT3G13910,GeneID:820604		hypothetical protein (DUF3511)
AT3G13950	10.4549	0.0345648	Up	40.2944	3.42e-08	Up	126.585	4.17e-11	Up	1.0254	0.0563819	0.0402536	6.93299	1.53503	4.02657	51.36	40.1818	87.8529	0.228646	0	0.0790906	AT3G13950	Araport:AT3G13950,TAIR:AT3G13950,GeneID:820608		ankyrin
AT3G14370	2.86392	0.0229586	Up	2.50943	0.0979576		0.0501727	2.91e-05	Down	0.186522	0.279351	0.489537	0.892833	1.113	0.733895	0.0289532	0.0142211	0.0135982	0.224698	0.268367	0.601155	WAG2	Araport:AT3G14370,TAIR:AT3G14370,GeneID:820658	The WAG2 and its homolog, WAG1 each encodes protein-serine/threonine kinase that are nearly 70%25 identical to PsPK3 protein. All three together with CsPK3 belong to PsPK3-type kinases. At the N-terminus, all four possess a serine/threonine-rich domain. They are closely related to Arabidopsis kinases PINOID. wag1/wag2 double mutants exhibit a pronounced wavy root phenotype when grown vertically o…	Protein kinase superfamily protein		GO:0004674,GO:0005524,GO:0005634,GO:0005737,GO:0005829,GO:0005886,GO:0006468,GO:0009734,GO:0009926,GO:0016301,GO:0040008,GO:0048825	protein serine/threonine kinase activity|ATP binding|nucleus|cytoplasm|cytosol|plasma membrane|protein phosphorylation|auxin-activated signaling pathway|auxin polar transport|kinase activity|regulation of growth|cotyledon development
AT3G14590	5.81524	3.2e-09	Up	3.52007	0.000120293	Up	22.0323	1.04e-18	Up	0.289626	0.237696	0.172439	1.26581	1.72606	1.18433	9.07397	3.19455	6.30632	0.517301	0.385846	0.266208	NTMC2T6.2	Araport:AT3G14590,TAIR:AT3G14590,GeneID:820685		Calcium-dependent lipid-binding (CaLB domain) family protein		GO:0005773,GO:0005886,GO:0006869,GO:0008289,GO:0016021	vacuole|plasma membrane|lipid transport|lipid binding|integral component of membrane
AT3G15170	3.82831	0.0277348	Up	6.23502	0.0481026	Up	1.23585	0.731766		0.173166	0.0733511	0.216021	0.766169	0.383576	0.657852	0.146347	0.225915	0.314211	0.0202815	0.0369113	0.231513	CUC1	Araport:AT3G15170,TAIR:AT3G15170,GeneID:820748	Encodes a transcription factor involved in shoot apical meristem formation and auxin-mediated lateral root formation. The gene is thought not to be involved in stress responses (NaCl, auxins, ethylene). <i>Cuc</i> mutant was first recognized at the heart stage, where embryos lacking two distinct bulges of cotyledonary primordia were observed.	NAC (No Apical Meristem) domain transcriptional regulator superfamily protein	NAC	GO:0003677,GO:0003700,GO:0005634,GO:0009908,GO:0010014,GO:0010072,GO:0010223,GO:0048527,GO:0051782,GO:0090691	DNA binding|DNA-binding transcription factor activity|nucleus|flower development|meristem initiation|primary shoot apical meristem specification|secondary shoot formation|lateral root development|negative regulation of cell division|formation of plant organ boundary
AT3G15340	3.70524	8.23e-05	Up	3.8835	1.72e-05	Up	13.8728	3.12e-17	Up	0.119248	0.243541	0.217343	0.711447	0.574109	0.946487	3.8687	1.93658	3.90346	0.23344	0.147064	0.179356	PPI2	Araport:AT3G15340,TAIR:AT3G15340,GeneID:820765	Encodes PPI2 (proton pump interactor 2), a homologue of PPI1, a protein that interacts with the plasma membrane H+ ATPase AHA1.	proton pump interactor 2		GO:0005789,GO:0005886,GO:0010155,GO:0016021	endoplasmic reticulum membrane|plasma membrane|regulation of proton transport|integral component of membrane
AT3G15370	785.839	1.4e-10	Up	780.141	6.88e-11	Up	52.0557	0.00069594	Up	0	0	0	1.75371	5.10351	1.98775	0.289844	0.19712	0.209429	0	0	0	EXPA12	Araport:AT3G15370,TAIR:AT3G15370,GeneID:820776	member of Alpha-Expansin Gene Family. Naming convention from the Expansin Working Group (Kende et al, 2004. Plant Mol Bio)	expansin 12
AT3G15518	7.39982	0.000164526	Up	11.3752	3.56e-07	Up	32.0153	3.5e-26	Up	0.591764	0.246747	0.226497	2.83776	1.36932	4.14491	11.6142	11.0145	19.2521	0.194929	0.248334	0.259597	AT3G15518	Araport:AT3G15518,TAIR:AT3G15518,GeneID:6240745		hypothetical protein
AT3G15530	2.31857	8.01e-06	Up	2.57215	2.36e-07	Up	3.21884	4.48e-06	Up	13.8836	14.359	12.028	35.0458	33.94	26.7502	61.7723	57.9166	33.9141	10.4473	12.9986	13.3084	AT3G15530	Araport:AT3G15530,TAIR:AT3G15530,GeneID:820792		S-adenosyl-L-methionine-dependent methyltransferases superfamily protein
AT3G15534	8.11158	0.0252148	Up	59.0906	0.000976526	Up	77.4285	3.61e-20	Up	0	0.106245	0.189632	0.866145	0.987709	0.529365	10.5382	9.28125	7.01635	0	0.0356425	0	AT3G15534	Araport:AT3G15534,TAIR:AT3G15534,GeneID:28719274		hypothetical protein
AT3G15720	14.8417	3.17e-13	Up	9.96301	9.06e-15	Up	17.7217	1.04e-14	Up	0.613127	0.435158	1.86407	14.0129	10.9475	18.5101	22.3679	19.7312	17.2426	1.19633	0.738267	2.36758	AT3G15720	Araport:AT3G15720,TAIR:AT3G15720,GeneID:820815		Pectin lyase-like superfamily protein		GO:0004650,GO:0005576,GO:0005975,GO:0009505,GO:0031225,GO:0046658,GO:0071555	polygalacturonase activity|extracellular region|carbohydrate metabolic process|plant-type cell wall|anchored component of membrane|anchored component of plasma membrane|cell wall organization	path:ath00040	Pentose and glucuronate interconversions
AT3G15950	2.98939	0.00658328	Up	2.17593	0.128288		5.08945	8.31e-08	Up	11.7538	17.2603	8.79007	47.0193	47.1465	21.3025	91.7523	86.5358	51.8173	19.5999	22.8988	9.85334	NAI2	Araport:AT3G15950,TAIR:AT3G15950,GeneID:820839	Similar to TSK-associating protein 1 (TSA1), contains 10 EFE repeats, a novel repeat sequence unique to plants. Expressed preferentially in the roots.Protein is localized to ER bodies- an endoplasmic reticulum derived structure. Loss of function mutations lack ER bodies.	DNA topoisomerase-like protein		GO:0005777,GO:0005788,GO:0009506,GO:0009651,GO:0010168,GO:0016020,GO:0080119	peroxisome|endoplasmic reticulum lumen|plasmodesma|response to salt stress|ER body|membrane|ER body organization
AT3G16030	2.62146	0.00902222	Up	2.21317	0.101929		16.2808	6.16e-35	Up	0.973303	0.552484	0.664711	2.56481	1.12779	2.29057	15.6459	10.5801	16.961	1.33525	0.693329	0.588431	CES101	Araport:AT3G16030,TAIR:AT3G16030,GeneID:820848		lectin protein kinase family protein
AT3G16360	14.1132	0.000703507	Up	14.2738	1.97e-06	Up	28.6535	3.44e-12	Up	0.126767	0.0483273	0.517546	1.42819	1.61259	7.00704	8.20952	8.14581	6.28815	0.213799	0.194552	0.25422	AHP4	Araport:AT3G16360,TAIR:AT3G16360,GeneID:820883	Encodes AHP4, a histidine-containing phosphotransmitter involved in Histidine (His)-to-Aspartate (Asp) phosphorelay signal transduction. AHP4 is one of the six Arabidopsis thaliana histidine phosphotransfer proteins (AHPs). AHPs function as redundant positive regulators of cytokinin signaling. Members of the AHP gene family include: AT3G21510 (AHP1), AT3G29350 (AHP2), AT5G39340 (AHP3), AT3G16360 …	HPT phosphotransmitter 4		GO:0000160,GO:0005634,GO:0005737,GO:0005829,GO:0009736,GO:0009927,GO:0043424	phosphorelay signal transduction system|nucleus|cytoplasm|cytosol|cytokinin-activated signaling pathway|histidine phosphotransfer kinase activity|protein histidine kinase binding	path:ath04075	Plant hormone signal transduction
AT3G16400	2.88752	0.000633927	Up	2.73806	0.00255093	Up	4.36056	4.51e-17	Up	56.1017	53.469	43.9998	185.316	176.82	88.5368	261.541	303.063	240.466	51.3035	68.0463	43.538	NSP1	Araport:AT3G16400,TAIR:AT3G16400,GeneID:820887	Encodes a nitrile-specifier protein NSP1 responsible for constitutive and herbivore-induced simple nitrile formation in rosette leaves. NSP1 is one out of five (At3g16400/NSP1, At2g33070/NSP2, At3g16390/NSP3, At3g16410/NSP4 and At5g48180/NSP5) A. thaliana epithiospecifier protein (ESP) homologues that promote simple nitrile, but not epithionitrile or thiocyanate formation.	nitrile specifier protein 1		GO:0003729,GO:0019762,GO:0030246,GO:0080027,GO:0080028	mRNA binding|glucosinolate catabolic process|carbohydrate binding|response to herbivore|nitrile biosynthetic process
AT3G16420	2.52927	0.000846671	Up	2.19785	0.0237379	Up	3.87892	2.09e-09	Up	99.3953	104.074	81.2755	305.685	266.006	163.51	452.968	537.634	327.973	107.989	140.78	80.3845	PBP1	Araport:AT3G16420,TAIR:AT3G16420,GeneID:820890	The PBP1(PYK10-binding protein 1) assists the PYK10 (beta-glucosidase complex) in its activity and may act like a molecular chaperone that facilitates the correct polymerization of PYK10, when tissues are damaged and subcellular structures are destroyed by pests.	PYK10-binding protein 1		GO:0005507,GO:0005634,GO:0005829,GO:0006457,GO:0009506,GO:0030234,GO:0030246,GO:0051336	copper ion binding|nucleus|cytosol|protein folding|plasmodesma|enzyme regulator activity|carbohydrate binding|regulation of hydrolase activity
AT3G16430	3.28257	0.00488832	Up	4.04832	0.000197797	Up	11.7513	1.13e-19	Up	0.868058	0.405856	0.585091	2.75194	2.06793	1.38442	7.4034	10.9441	7.79002	0.345288	0.565567	0.607641	JAL31	Araport:AT3G16430,TAIR:AT3G16430,GeneID:820891	Encodes a protein that increases the beta-glucosidase activities of three scopolin glucosidases in vitro.	jacalin-related lectin 31		GO:0005507,GO:0030246	copper ion binding|carbohydrate binding
AT3G16450	6.81349	1.1e-05	Up	3.66438	0.00102618	Up	32.2085	4.19e-27	Up	6.33856	3.4672	2.52944	45.1761	27.1005	13.8354	144.825	211.606	122.742	8.69088	8.7923	5.79818	JAL33	Araport:AT3G16450,TAIR:AT3G16450,GeneID:820893		Mannose-binding lectin superfamily protein		GO:0005634,GO:0009409,GO:0009506,GO:0010043,GO:0030246	nucleus|response to cold|plasmodesma|response to zinc ion|carbohydrate binding
AT3G16460	3.57844	0.0142787	Up	2.63959	0.132781		9.48302	6.09e-14	Up	11.555	15.6039	7.61815	57.0681	54.1132	15.2305	149.734	154.716	91.0826	15.8012	23.5227	8.08691	JAL34	Araport:AT3G16460,TAIR:AT3G16460,GeneID:820894		Mannose-binding lectin superfamily protein		GO:0005507,GO:0005634,GO:0005829,GO:0009409,GO:0009506,GO:0016020,GO:0030246	copper ion binding|nucleus|cytosol|response to cold|plasmodesma|membrane|carbohydrate binding
AT3G16470	5.52305	7.46e-13	Up	4.69676	1.42e-14	Up	13.298	1.55e-53	Up	28.8013	19.0346	35.5081	207.884	102.559	160.326	403.263	442.772	475.437	32.3341	30.799	34.7755	JR1	Araport:AT3G16470,TAIR:AT3G16470,GeneID:820895	JA-responsive gene	Mannose-binding lectin superfamily protein		GO:0005634,GO:0005773,GO:0009409,GO:0009506,GO:0009507,GO:0009611,GO:0009651,GO:0009753,GO:0010228,GO:0016020,GO:0030246	nucleus|vacuole|response to cold|plasmodesma|chloroplast|response to wounding|response to salt stress|response to jasmonic acid|vegetative to reproductive phase transition of meristem|membrane|carbohydrate binding
AT3G16660	2.13289	0.0136869	Up	1.87801	0.0534513		0.649786	0.228513		24.2529	27.7871	22.0116	51.1389	71.3757	38.0989	25.9431	21.0574	9.55034	33.3908	25.5467	26.2328	AT3G16660	Araport:AT3G16660,TAIR:AT3G16660,GeneID:820918		Pollen Ole e 1 allergen and extensin family protein		GO:0005576,GO:0006952	extracellular region|defense response
AT3G17420	2.2753	5.83e-05	Up	2.01823	0.000890265	Up	2.95712	4.39e-06	Up	3.3776	2.19733	3.55328	5.75471	7.58377	7.90464	7.54052	9.29006	16.1544	3.37803	2.65375	4.34611	GPK1	Araport:AT3G17420,TAIR:AT3G17420,GeneID:821006	serine/threonine protein kinase-like protein	glyoxysomal protein kinase 1
AT3G17790	2.54162	0.0283798	Up	2.98469	0.00022727	Up	7.08905	1.49e-08	Up	12.8374	7.61441	23.2188	38.6439	21.4188	53.7139	88.9618	79.4456	206.655	10.8557	8.95663	17.2156	PAP17	Araport:AT3G17790,TAIR:AT3G17790,GeneID:821047	Expression is upregulated in the shoot of cax1/cax3 mutant.	purple acid phosphatase 17		GO:0003993,GO:0004601,GO:0005576,GO:0008198,GO:0008199,GO:0009986,GO:0016791,GO:0030643,GO:0042542	acid phosphatase activity|peroxidase activity|extracellular region|ferrous iron binding|ferric iron binding|cell surface|phosphatase activity|cellular phosphate ion homeostasis|response to hydrogen peroxide	path:ath00740	Riboflavin metabolism
AT3G18280	2.01091	0.000494411	Up	1.94799	0.00174785		3.57249	2.67e-16	Up	28.213	25.4382	25.6195	69.6202	44.5101	49.8954	83.6606	124.287	136.487	24.533	26.3805	31.9527	AT3G18280	Araport:AT3G18280,TAIR:AT3G18280,GeneID:821356		Bifunctional inhibitor/lipid-transfer protein/seed storage 2S albumin superfamily protein		GO:0006869,GO:0008289	lipid transport|lipid binding
AT3G18830	2.0412	0.000217347	Up	2.59868	1.94e-06	Up	11.2255	1.72e-123	Up	19.1967	16.1961	17.9889	46.2869	26.9852	39.3365	208.02	243.753	272.64	12.3394	15.7976	14.0185	PMT5	Araport:AT3G18830,TAIR:AT3G18830,GeneID:821416	This gene encodes a plasma membrane-localized polyol/cyclitol/monosaccharide-H+-symporter. The symporter is able to catalyze the energy-dependent membrane passage of a wide range of linear polyols (three to six carbon backbone), of cyclic polyols (<i>myo</i>-inositol), and of numerous monosaccharides, including pyranose ring-forming and furanose ring-forming hexoses and pentoses. This gene belong…	polyol/monosaccharide transporter 5		GO:0005351,GO:0005354,GO:0005355,GO:0005365,GO:0005886,GO:0005887,GO:0008645,GO:0010311,GO:0015145,GO:0015148,GO:0015168,GO:0015575,GO:0015576,GO:0015591	carbohydrate:proton symporter activity|galactose transmembrane transporter activity|glucose transmembrane transporter activity|myo-inositol transmembrane transporter activity|plasma membrane|integral component of plasma membrane|hexose transmembrane transport|lateral root formation|monosaccharide transmembrane transporter activity|D-xylose transmembrane transporter activity|glycerol transmembrane…
AT3G19150	2.12727	2.99e-05	Up	1.96408	0.000568285		3.95435	1.25e-11	Up	4.36803	4.55101	3.61137	10.355	8.26358	8.93636	24.0715	17.313	18.0408	5.52847	4.09971	4.12867	KRP6	Araport:AT3G19150,TAIR:AT3G19150,GeneID:821449	Kip-related protein (KRP) gene, encodes CDK (cyclin-dependent kinase) inhibitor (CKI), negative regulator of cell division. Binds to D type cyclins. A member of seven KRP genes found in Arabidopsis thaliana. Differential expression patterns for distinct KRPs were revealed by in situ hybridization. KRP6 appears to be targeted for degradation by RHF1a and RHF2a to allow mitotic divisions during gam…	KIP-related protein 6		GO:0001673,GO:0004861,GO:0005654,GO:0007050,GO:0019900,GO:0045736	male germ cell nucleus|cyclin-dependent protein serine/threonine kinase inhibitor activity|nucleoplasm|cell cycle arrest|kinase binding|negative regulation of cyclin-dependent protein serine/threonine kinase activity
AT3G19430	4.44824	0.00376775	Up	2.42903	0.148053		1.11643	0.874278		0.0869128	0.0828342	0.07762	0.358751	0.23721	0.557176	0.153462	0.127561	0.0443541	0.148873	0.135471	0.174296	AT3G19430	Araport:AT3G19430,TAIR:AT3G19430,GeneID:821477		late embryogenesis abundant protein-related / LEA protein-like protein
AT3G20360	33.0419	0.00302425	Up	32.7817	0.00338922	Up				0.0180027	0.0171578	0	0.192331	0.649429	0.359055	0.0195615	0.0192162	0	0.0189765	0.0172681	0	AT3G20360	Araport:AT3G20360,TAIR:AT3G20360,GeneID:821580		TRAF-like family protein		GO:0004197,GO:0004843,GO:0005634,GO:0005737,GO:0005829,GO:0006511,GO:0009867,GO:0016579,GO:0031647	cysteine-type endopeptidase activity|thiol-dependent ubiquitin-specific protease activity|nucleus|cytoplasm|cytosol|ubiquitin-dependent protein catabolic process|jasmonic acid mediated signaling pathway|protein deubiquitination|regulation of protein stability
AT3G20370	3.8021	0.0131411	Up	2.94962	0.0986607		25.5857	1.12e-22	Up	3.66643	4.7688	1.58493	16.101	17.0482	5.91285	82.7558	129.118	103.093	4.15273	7.19919	1.65796	AT3G20370	Araport:AT3G20370,TAIR:AT3G20370,GeneID:821582		TRAF-like family protein
AT3G20470	4.06865	3.15e-29	Up	3.85611	1.04e-10	Up	0.687342	0.150469		45.7009	42.0809	64.8041	223.76	193.942	214.804	56.362	29.8628	37.2564	35.8518	51.648	74.237	GRP5	Araport:AT3G20470,TAIR:AT3G20470,GeneID:3768804	encodes a glycine-rich protein that is expressed more abundantly in immature seed pods than in stems and leaves. Expression is not detected in roots or flowers.	glycine-rich protein 5		GO:0000325,GO:0005199,GO:0009413,GO:0009505,GO:0009737,GO:0009751,GO:0030307,GO:0046622	plant-type vacuole|structural constituent of cell wall|response to flooding|plant-type cell wall|response to abscisic acid|response to salicylic acid|positive regulation of cell growth|positive regulation of organ growth
AT3G20960	2.67794	0.0394409	Up	2.68344	0.0102016	Up	21.8338	2.55e-32	Up	0.561366	0.218873	0.455768	1.51173	0.811484	1.0663	8.31782	10.3227	14.0506	0.309314	0.44056	0.486127	CYP705A33	Araport:AT3G20960,TAIR:AT3G20960,GeneID:821646	member of CYP705A	cytochrome P450, family 705, subfamily A, polypeptide 33		GO:0005506,GO:0009630,GO:0009958,GO:0012505,GO:0016020,GO:0016021,GO:0016709,GO:0020037	iron ion binding|gravitropism|positive gravitropism|endomembrane system|membrane|integral component of membrane|oxidoreductase activity, acting on paired donors, with incorporation or reduction of molecular oxygen, NAD(P)H as one donor, and incorporation of one atom of oxygen|heme binding
AT3G21080	3.46772	0.00035955	Up	27.4286	7.89e-17	Up	19.5199	9.7e-55	Up	1.36451	0.910336	1.4126	6.43693	2.59071	4.09144	23.4473	24.802	39.1349	0.0821899	0.205675	0.175912	AT3G21080	Araport:AT3G21080,TAIR:AT3G21080,GeneID:821660		ABC transporter-like protein		GO:0005524,GO:0005886,GO:0016021,GO:0042626,GO:0055085,GO:0080167	ATP binding|plasma membrane|integral component of membrane|ATPase activity, coupled to transmembrane movement of substances|transmembrane transport|response to karrikin
AT3G21320	46.4178	0.00593667	Up	46.0913	0.00651117	Up	360.81	2.04e-08	Up	0	0	0.00896672	0.0938564	0.250198	0.0917801	2.6633	0.609531	0.636633	0.0092604	0	0	AT3G21320	Araport:AT3G21320,TAIR:AT3G21320,GeneID:821686		EARLY FLOWERING protein		GO:0005634,GO:0009908,GO:0048576,GO:0048578	nucleus|flower development|positive regulation of short-day photoperiodism, flowering|positive regulation of long-day photoperiodism, flowering
AT3G21420	3.62136	6.39e-05	Up	2.37844	0.0301303	Up	18.8869	4.83e-29	Up	0.364971	0.250448	0.223507	1.04923	1.081	0.998287	5.39339	4.97096	9.10415	0.292382	0.39209	0.614809	LBO1	Araport:AT3G21420,TAIR:AT3G21420,GeneID:821696		2-oxoglutarate (2OG) and Fe(II)-dependent oxygenase superfamily protein		GO:0010150,GO:0016682,GO:0046872,GO:0051213	leaf senescence|oxidoreductase activity, acting on diphenols and related substances as donors, oxygen as acceptor|metal ion binding|dioxygenase activity
AT3G21710	8.22896	2.3e-05	Up	15.3254	4.59e-06	Up	49.5057	1e-20	Up	0.0705683	0.100885	0.090033	0.942393	0.468942	0.821014	7.09277	2.8247	5.61803	0.0557891	0.0338445	0.0530693	VASCULAR-RELATED UNKNOWN PROTEIN 1	Araport:AT3G21710,TAIR:AT3G21710,GeneID:821725		transmembrane protein		GO:0005634,GO:0005829,GO:0010089	nucleus|cytosol|xylem development
AT3G21770	7.14129	9.98e-17	Up	6.38876	1.3e-19	Up	7.31265	2.47e-22	Up	4.28721	2.40031	4.70937	30.2672	30.3328	21.4542	32.4001	34.8448	31.6507	3.70851	3.63283	5.45543	AT3G21770	Araport:AT3G21770,TAIR:AT3G21770,GeneID:821731		Peroxidase superfamily protein		GO:0004601,GO:0005576,GO:0005618,GO:0005634,GO:0005737,GO:0006979,GO:0009505,GO:0009506,GO:0020037,GO:0042744,GO:0046872	peroxidase activity|extracellular region|cell wall|nucleus|cytoplasm|response to oxidative stress|plant-type cell wall|plasmodesma|heme binding|hydrogen peroxide catabolic process|metal ion binding	path:ath00940	Phenylpropanoid biosynthesis
AT3G22160	3.74995	0.00269832	Up	4.53819	3.57e-10	Up	13.9802	2.78e-15	Up	2.81753	1.07037	1.06584	8.61122	4.60128	6.13777	21.7302	26.1628	37.6459	1.45381	1.22844	1.50148	jasmonate-associated VQ motif gene 1	Araport:AT3G22160,TAIR:AT3G22160,GeneID:821780		VQ motif-containing protein		GO:0005634	nucleus
AT3G22460	2.39771	0.0338279	Up	2.09251	0.376585		16.02	7.39e-48	Up	1.2548	0.664399	1.1181	3.46265	1.77736	2.21323	19.6078	17.5609	21.1218	2.18347	0.70688	0.599141	OASA2	Araport:AT3G22460,TAIR:AT3G22460,GeneID:821817	Encodes a member of a family of genes with O-acetylserine(thiol)lyase activity.	O-acetylserine (thiol) lyase (OAS-TL) isoform A2		GO:0004124,GO:0005737,GO:0006535	cysteine synthase activity|cytoplasm|cysteine biosynthetic process from serine	path:ath00270,path:ath00920	Cysteine and methionine metabolism|Sulfur metabolism
AT3G23150	3.43934	1.16e-05	Up	3.66256	4.54e-07	Up	1.92979	0.010307		1.37555	0.904377	1.47154	5.68679	4.35743	2.98309	2.12608	3.86305	2.63524	1.039	1.19242	1.29813	ETR2	Araport:AT3G23150,TAIR:AT3G23150,GeneID:821891	Involved in ethylene perception in Arabidopsis	Signal transduction histidine kinase, hybrid-type, ethylene sensor		GO:0000155,GO:0004674,GO:0005524,GO:0005783,GO:0005789,GO:0010105,GO:0016021,GO:0038199,GO:0046872,GO:0051740	phosphorelay sensor kinase activity|protein serine/threonine kinase activity|ATP binding|endoplasmic reticulum|endoplasmic reticulum membrane|negative regulation of ethylene-activated signaling pathway|integral component of membrane|ethylene receptor activity|metal ion binding|ethylene binding	path:ath04016,path:ath04075	MAPK signaling pathway - plant|Plant hormone signal transduction
AT3G23250	30.4618	1.04e-08	Up	22.3665	4.72e-07	Up	332.787	3.08e-42	Up	0.0473735	0.195652	0.0161175	3.77285	1.45411	3.25446	41.2833	30.9807	33.9915	0.0665814	0.272644	0.0158339	MYB15	Araport:AT3G23250,TAIR:AT3G23250,GeneID:821904	Member of the R2R3 factor gene family.	myb domain protein 15	MYB_related	GO:0003700,GO:0005634,GO:0009409,GO:0009414,GO:0009651,GO:0009723,GO:0009733,GO:0009753,GO:0010200,GO:0030154,GO:0043565,GO:0044212,GO:0046686	DNA-binding transcription factor activity|nucleus|response to cold|response to water deprivation|response to salt stress|response to ethylene|response to auxin|response to jasmonic acid|response to chitin|cell differentiation|sequence-specific DNA binding|transcription regulatory region DNA binding|response to cadmium ion
AT3G23630	6.33282	0.000161841	Up	10.8634	0.000397836	Up	42.1154	6.93e-25	Up	0.0907691	0.0720913	0.0926447	0.440786	0.68935	0.517242	4.71774	4.90898	3.0727	0.0159465	0.0290219	0.106184	IPT7	Araport:AT3G23630,TAIR:AT3G23630,GeneID:821943	Encodes an isopentenyl transferase involved in cytokinin biosynthesis.	isopentenyltransferase 7		GO:0005524,GO:0005739,GO:0006400,GO:0009691,GO:0009824,GO:0009860,GO:0052381,GO:0052622,GO:0052623	ATP binding|mitochondrion|tRNA modification|cytokinin biosynthetic process|AMP dimethylallyltransferase activity|pollen tube growth|tRNA dimethylallyltransferase activity|ATP dimethylallyltransferase activity|ADP dimethylallyltransferase activity	path:ath00908	Zeatin biosynthesis
AT3G24982	40.9401	5.72e-07	Up	32.0476	4.91e-09	Up	377.829	3.2e-25	Up	0.223386	0.0172624	0.030811	5.67608	0.939959	5.28675	30.2032	39.0919	58.6515	0.108188	0.214271	0.0242151	RLP40	Araport:AT3G24982,TAIR:AT3G24982,GeneID:822091		receptor like protein 40		GO:0005886,GO:0016021	plasma membrane|integral component of membrane
AT3G25010	5.83814	0.00932518	Up	22.659	4.28e-13	Up	51.9121	1.93e-15	Up	2.19649	0.472198	0.421404	6.96124	2.40656	10.0775	46.0198	47.0938	109.784	0.478727	0.182173	0.157316	RLP41	Araport:AT3G25010,TAIR:AT3G25010,GeneID:822092		receptor like protein 41		GO:0005886,GO:0010150,GO:0016021,GO:0071215	plasma membrane|leaf senescence|integral component of membrane|cellular response to abscisic acid stimulus
AT3G25180	96.7181	1.66e-07	Up	2.3368	0.890276		1066.9	5.15e-20	Up	0.023889	0	0	0.765653	0.65767	0.952911	9.82492	11.6277	8.69236	0.0125906	0.92803	0	CYP82G1	Araport:AT3G25180,TAIR:AT3G25180,GeneID:822110	Encodes a cytochrome P450 monooxygenase (CYP82G1) that catalyzes the production of two volatile homoterpenes, TMTT and DMNT, although it is only likely to produce TMTT in planta. TMTT can be involved in attracting predatory insects to protect Arabidopsis plants from herbivorous pests. Homoterpene synthesis is also stimulated by fungal elicitors which increase the transcript levels of CYP82G1.	cytochrome P450, family 82, subfamily G, polypeptide 1		GO:0005506,GO:0006952,GO:0016020,GO:0016021,GO:0016114,GO:0016709,GO:0020037,GO:0042343,GO:0046246,GO:0097007,GO:0097008	iron ion binding|defense response|membrane|integral component of membrane|terpenoid biosynthetic process|oxidoreductase activity, acting on paired donors, with incorporation or reduction of molecular oxygen, NAD(P)H as one donor, and incorporation of one atom of oxygen|heme binding|indole glucosinolate metabolic process|terpene biosynthetic process|4,8,12-trimethyltrideca-1,3,7,11-tetraene syntha…	path:ath00904	Diterpenoid biosynthesis
AT3G25240	71.7133	0.000157971	Up	12.8442	0.00398397	Up	2.84138	0.743066		0	0	0.0432287	1.02837	0.301552	1.83023	0	0	0.1513	0.111611	0	0.127404	AT3G25240	Araport:AT3G25240,TAIR:AT3G25240,GeneID:822118		sulfate/thiosulfate import ATP-binding protein, putative (DUF506)
AT3G25290	3.52902	0.00158145	Up	2.02992	0.313213		31.6701	3.74e-41	Up	1.35808	1.2512	2.55666	6.55105	2.87933	9.44438	42.3355	60.0952	95.2121	2.05188	1.70795	5.31084	AT3G25290	Araport:AT3G25290,TAIR:AT3G25290,GeneID:822123		Auxin-responsive family protein		GO:0005886,GO:0009506,GO:0016021,GO:0046872,GO:0055114	plasma membrane|plasmodesma|integral component of membrane|metal ion binding|oxidation-reduction process
AT3G25400	2.30009	0.00355262	Up	1.52525	0.388417		5.16967	1.03e-13	Up	1.21567	0.844827	1.62853	2.43517	3.00535	3.19912	6.60465	6.32588	10.0296	1.28143	2.23496	2.0062	AT3G25400	Araport:AT3G25400,TAIR:AT3G25400,GeneID:822124		dCTP pyrophosphatase-like protein
AT3G25610	4.74336	1.37e-08	Up	3.8424	0.000180032	Up	20.0622	5.24e-40	Up	1.45517	0.805288	1.12591	5.24859	3.46469	8.12503	25.6048	19.7791	37.4841	1.57718	0.664131	2.03569	T5M7.10	Araport:AT3G25610,TAIR:AT3G25610,GeneID:822148		ATPase E1-E2 type family protein / haloacid dehalogenase-like hydrolase family protein		GO:0000139,GO:0000287,GO:0004012,GO:0005524,GO:0005802,GO:0005886,GO:0016021,GO:0045332,GO:0048194	Golgi membrane|magnesium ion binding|phospholipid-translocating ATPase activity|ATP binding|trans-Golgi network|plasma membrane|integral component of membrane|phospholipid translocation|Golgi vesicle budding
AT3G25640	6.1999	0.000657178	Up	3.41899	0.000109021	Up	9.25761	1.56e-07	Up	0.716544	0.221487	0.177896	3.00941	1.56269	2.70373	3.40895	4.81646	4.40784	0.816544	0.650157	0.601971	AT3G25640	Araport:AT3G25640,TAIR:AT3G25640,GeneID:822151		MIZU-KUSSEI-like protein (Protein of unknown function, DUF617)		GO:0005737,GO:0005783,GO:0005789,GO:0009658,GO:0010274,GO:0016020,GO:0032541	cytoplasm|endoplasmic reticulum|endoplasmic reticulum membrane|chloroplast organization|hydrotropism|membrane|cortical endoplasmic reticulum
AT3G25730	4.03441	2.53e-11	Up	2.61146	5.27e-06	Up	5.77723	1.59e-08	Up	0.652202	0.560952	0.487082	2.45649	2.12926	2.5079	2.05688	4.68639	5.34163	1.00607	0.793433	0.86132	EDF3	Araport:AT3G25730,TAIR:AT3G25730,GeneID:822164		ethylene response DNA binding factor 3	RAV	GO:0003700,GO:0005634,GO:0009873,GO:0043565,GO:0044212	DNA-binding transcription factor activity|nucleus|ethylene-activated signaling pathway|sequence-specific DNA binding|transcription regulatory region DNA binding
AT3G25780	8.00472	8.88e-27	Up	5.59758	0.00108864	Up	26.8292	1.49e-92	Up	0.931203	1.02404	0.731111	7.47181	7.98328	6.68063	29.2654	26.5162	31.5692	0.483237	2.62466	0.689518	AOC3	Araport:AT3G25780,TAIR:AT3G25780,GeneID:822169	Encodes allene oxide cyclase, one of the enzymes involved in jasmonic acid biosynthesis. One of four genes in Arabidopsis that encode this enzyme. mRNA expression is upregulated in senescing leaves. Note: Nomenclature for Arabidopsis allene oxide cyclase 3 (AOC3, AT3G25780) gene is based on Stenzel et al. 2003 Plant Molecular Biology 51:895-911. AOC3 (AT3G25780) is also referred to as AOC2 in He …	allene oxide cyclase 3		GO:0005774,GO:0005886,GO:0009507,GO:0009620,GO:0009651,GO:0009695,GO:0016020,GO:0046423	vacuolar membrane|plasma membrane|chloroplast|response to fungus|response to salt stress|jasmonic acid biosynthetic process|membrane|allene-oxide cyclase activity	path:ath00592	alpha-Linolenic acid metabolism
AT3G25882	4.48358	0.0139506	Up	8.7829	3.81e-07	Up	21.0949	3.31e-12	Up	3.34264	0.862816	2.70094	12.2419	3.50378	16.733	38.9691	30.8852	111.093	1.3213	0.801565	1.43145	NIMIN-2	Araport:AT3G25882,TAIR:AT3G25882,GeneID:822184	encodes a kinase that physically interacts with NPR1/NIM1	NIM1-interacting 2		GO:0005634,GO:0010112	nucleus|regulation of systemic acquired resistance
AT3G26220	3.78358	3.53e-05	Up	3.49244	0.00108571	Up	28.5637	9.52e-65	Up	1.55344	1.11943	1.70155	8.25514	3.09329	5.67355	50.2679	35.1044	65.6512	2.05016	0.896458	1.84891	CYP71B3	Araport:AT3G26220,TAIR:AT3G26220,GeneID:822223		cytochrome P450, family 71, subfamily B, polypeptide 3		GO:0005506,GO:0016020,GO:0016021,GO:0016709,GO:0020037	iron ion binding|membrane|integral component of membrane|oxidoreductase activity, acting on paired donors, with incorporation or reduction of molecular oxygen, NAD(P)H as one donor, and incorporation of one atom of oxygen|heme binding
AT3G27400	15.7664	2.02e-27	Up	13.3785	2.12e-36	Up	36.5261	3.71e-42	Up	2.12656	1.66994	4.6467	46.558	38.6696	48.9274	98.5136	119.714	146.936	2.96774	2.14035	4.8052	AT3G27400	Araport:AT3G27400,TAIR:AT3G27400,GeneID:822361		Pectin lyase-like superfamily protein		GO:0009624,GO:0030570,GO:0045490,GO:0046872	response to nematode|pectate lyase activity|pectin catabolic process|metal ion binding	path:ath00040	Pentose and glucuronate interconversions
AT3G28210	3.77304	0.00701111	Up	3.07998	0.188038		41.1146	3.38e-21	Up	0.674218	0.311553	0.229383	1.54775	1.84256	1.33888	27.4169	10.6205	22.7297	0.495328	0.881877	0.10243	PMZ	Araport:AT3G28210,TAIR:AT3G28210,GeneID:822447	Encodes a putative zinc finger protein (PMZ).	zinc finger (AN1-like) family protein		GO:0008270,GO:0009737,GO:0010200	zinc ion binding|response to abscisic acid|response to chitin
AT3G28220	6.95593	2.91e-24	Up	5.41696	3.75e-05	Up	13.1824	1.23e-30	Up	11.4714	7.02231	7.04648	60.8411	58.6868	64.4306	150.358	103.824	154.303	13.1496	15.9305	3.5138	AT3G28220	Araport:AT3G28220,TAIR:AT3G28220,GeneID:822448		TRAF-like family protein		GO:0004197,GO:0004843,GO:0005634,GO:0005737,GO:0005829,GO:0006511,GO:0009867,GO:0016579,GO:0031647	cysteine-type endopeptidase activity|thiol-dependent ubiquitin-specific protease activity|nucleus|cytoplasm|cytosol|ubiquitin-dependent protein catabolic process|jasmonic acid mediated signaling pathway|protein deubiquitination|regulation of protein stability
AT3G28580	6.55474	0.0103186	Up	100.977	4.04e-11	Up	77.6019	5.57e-18	Up	0.582296	0.0882908	0.135075	1.92798	0.816613	2.90341	19.4129	16.3863	42.7239	0.0418496	0	0.0132698	AT3G28580	Araport:AT3G28580,TAIR:AT3G28580,GeneID:822488		P-loop containing nucleoside triphosphate hydrolases superfamily protein		GO:0000304,GO:0005524,GO:0005783,GO:0009737,GO:0016021,GO:0016887	response to singlet oxygen|ATP binding|endoplasmic reticulum|response to abscisic acid|integral component of membrane|ATPase activity
AT3G28600	201.648	1.68e-10	Up	99.8534	6.78e-14	Up	276.577	7.1e-12	Up	0.0148449	0	0.0151516	1.57153	2.24071	2.284	4.59713	2.77298	2.19697	0.0469437	0	0.014885	AT3G28600	Araport:AT3G28600,TAIR:AT3G28600,GeneID:822490		P-loop containing nucleoside triphosphate hydrolases superfamily protein		GO:0005524,GO:0009651,GO:0016887	ATP binding|response to salt stress|ATPase activity
AT3G28890	9.68442	3.37e-06	Up	12.376	8.16e-09	Up	164.053	3.64e-53	Up	0.258997	0.132237	0.0755283	2.27289	0.763956	1.73065	25.107	24.2788	45.8832	0.195005	0.0621075	0.120574	RLP43	Araport:AT3G28890,TAIR:AT3G28890,GeneID:822523		receptor like protein 43		GO:0005886,GO:0016021	plasma membrane|integral component of membrane
AT3G29250	16.7385	3.1e-06	Up	43.8657	6.87e-12	Up	363.249	1.67e-38	Up	0.190506	0.30261	0.0324071	5.05733	1.53723	2.7592	47.2826	67.8166	128.396	0.0502028	0.13705	0.0159184	SDR4	Araport:AT3G29250,TAIR:AT3G29250,GeneID:822580		NAD(P)-binding Rossmann-fold superfamily protein		GO:0005507,GO:0016491	copper ion binding|oxidoreductase activity
AT3G29575	4.66359	3.25e-07	Up	4.60752	2.58e-08	Up	29.4089	1.75e-20	Up	1.56141	0.817659	2.20663	5.98261	5.86395	10.0872	39.0966	28.5714	97.634	1.15754	1.16854	2.32264	AFP3	Araport:AT3G29575,TAIR:AT3G29575,GeneID:822619		ABI five binding protein 3		GO:0005634,GO:0007165,GO:0045892	nucleus|signal transduction|negative regulation of transcription, DNA-templated
AT3G30305	6.17254	0.0204803	Up	2.48805	0.471203		5.57926	0.0205284	Up	0.0291798	0.139052	0.0893481	0.680163	0.415513	0.554264	0.951191	0.467202	0.268043	0.153791	0.391849	0.087776	AT3G30305	Araport:AT3G30305,GeneID:28719347		hypothetical protein
AT3G32980	3.51674	0.00547954	Up	3.5305	0.00177836	Up	4.49473	1.18e-06	Up	4.12048	1.36787	2.99276	12.8601	11.4273	5.73084	15.0751	16.5552	13.7666	2.27742	1.74674	4.59585	T15D2.9	Araport:AT3G32980,TAIR:AT3G32980,GeneID:823067		Peroxidase superfamily protein		GO:0004601,GO:0005576,GO:0005618,GO:0005773,GO:0006979,GO:0009735,GO:0016020,GO:0020037,GO:0042744,GO:0046872	peroxidase activity|extracellular region|cell wall|vacuole|response to oxidative stress|response to cytokinin|membrane|heme binding|hydrogen peroxide catabolic process|metal ion binding	path:ath00940	Phenylpropanoid biosynthesis
AT3G42725	2.38183	0.00130306	Up	1.99779	0.271458		2.39597	0.0208424	Up	1.17541	1.38077	1.42289	3.18582	2.33547	4.33552	2.49496	2.21751	7.17023	0.864411	1.20611	2.76831	AT3G42725	Araport:AT3G42725,TAIR:AT3G42725,GeneID:823305		Putative membrane lipoprotein
AT3G43110	8.37756	2.46e-19	Up	4.10687	0.000485007	Up	0.631464	0.392222		0.451397	0.407572	0.36373	3.64571	2.90942	4.06146	0.464668	0.126796	0.339479	1.20206	0.934325	0.35733	AT3G43110	Araport:AT3G43110,TAIR:AT3G43110,GeneID:823370		transmembrane protein
AT3G43270	4.75295	2.5e-26	Up	4.69467	1.97e-13	Up	12.3738	2.02e-100	Up	7.16002	5.78823	7.74297	37.7917	33.2878	29.0525	90.1067	92.2126	127.225	4.88555	8.2987	7.79903	AT3G43270	Araport:AT3G43270,TAIR:AT3G43270,GeneID:823402		Plant invertase/pectin methylesterase inhibitor superfamily		GO:0005576,GO:0009505,GO:0030599,GO:0042545,GO:0045330,GO:0045490,GO:0046910	extracellular region|plant-type cell wall|pectinesterase activity|cell wall modification|aspartyl esterase activity|pectin catabolic process|pectinesterase inhibitor activity	path:ath00040	Pentose and glucuronate interconversions
AT3G43430	3.7768	0.000301942	Up	3.93746	0.000436462	Up	5.86859	2.33e-16	Up	1.04044	0.944396	0.657391	4.78786	3.03368	2.44684	5.46423	5.84375	7.63581	0.966159	0.498995	1.14261	AT3G43430	Araport:AT3G43430,TAIR:AT3G43430,GeneID:823423		RING/U-box superfamily protein		GO:0004842,GO:0016021,GO:0016567,GO:0031625,GO:0046872	ubiquitin-protein transferase activity|integral component of membrane|protein ubiquitination|ubiquitin protein ligase binding|metal ion binding
AT3G44300	23.0613	2.13e-08	Up	55.9348	1.25e-13	Up	263.102	4.64e-85	Up	0.604221	0.413442	0.253007	21.3818	5.13296	3.61969	155.852	139.309	106.31	0.293956	0.133747	0.108743	NIT2	Araport:AT3G44300,TAIR:AT3G44300,GeneID:823555	Encodes an enzyme that catalyzes the hydrolysis of indole-3-acetonitrile (IAN) to indole-3-acetic acid (IAA) (nitrile aminohydrolase, EC 3.5.5.1) and IAN to indole-3-acetamide (IAM) at lower levels. Mutants have reduced sensitivity to IAN and are sensitive to IAA. This enzyme likely participates in other non-auxin-related metabolic pathways.	nitrilase 2		GO:0000257,GO:0005829,GO:0005886,GO:0009684,GO:0019499,GO:0019500,GO:0046686,GO:0080061,GO:0080109	nitrilase activity|cytosol|plasma membrane|indoleacetic acid biosynthetic process|cyanide metabolic process|cyanide catabolic process|response to cadmium ion|indole-3-acetonitrile nitrilase activity|indole-3-acetonitrile nitrile hydratase activity	path:ath00380,path:ath00460,path:ath00910	Tryptophan metabolism|Cyanoamino acid metabolism|Nitrogen metabolism
AT3G44510	4.63064	0.0274468	Up	5.90744	0.00379748	Up	0.2219	0.0643992		0.271726	0.031077	0.288435	1.04507	0.62941	1.11486	0.0826713	0.046407	0.0221872	0.309339	0.104256	0.0435938	AT3G44510	Araport:AT3G44510,TAIR:AT3G44510,GeneID:823576		alpha/beta-Hydrolases superfamily protein
AT3G44550	19.0879	2.43e-14	Up	13.9187	2.89e-12	Up	100.41	1.96e-35	Up	0.184105	0.0381446	0.269608	3.1952	2.92556	3.31458	16.482	16.6781	25.5554	0.0590627	0.253373	0.353152	FAR5	Araport:AT3G44550,TAIR:AT3G44550,GeneID:823580	Encodes a member of the eight-member gene family encoding alcohol-forming fatty acyl-CoA reductases (FARs) identified in Arabidopsis thaliana. Three of the FARs, FAR1 (At5g22500), FAR4 (At3g44540) and FAR5 (At3g44550), are shown to generate the fatty alcohols found in root, seed coat, and wound-induced leaf tissue.	fatty acid reductase 5		GO:0006629,GO:0009611,GO:0009651,GO:0010345,GO:0035336,GO:0050062,GO:0080019,GO:0102965	lipid metabolic process|response to wounding|response to salt stress|suberin biosynthetic process|long-chain fatty-acyl-CoA metabolic process|long-chain-fatty-acyl-CoA reductase activity|fatty-acyl-CoA reductase (alcohol-forming) activity|alcohol-forming fatty acyl-CoA reductase activity	path:ath00073,path:ath04146	Cutin, suberine and wax biosynthesis|Peroxisome
AT3G44560	17.1387	0.0446329	Up	4.81397	0.56343		63.2395	3.43e-06	Up	0	0.0111708	0.011963	0.15937	0.0556338	0.200371	0.534899	0.287751	0.98096	0	0.0786981	0	FAR8	Araport:AT3G44560,TAIR:AT3G44560,GeneID:823581		fatty acid reductase 8		GO:0006629,GO:0010345,GO:0035336,GO:0080019,GO:0102965	lipid metabolic process|suberin biosynthetic process|long-chain fatty-acyl-CoA metabolic process|fatty-acyl-CoA reductase (alcohol-forming) activity|alcohol-forming fatty acyl-CoA reductase activity	path:ath00073,path:ath04146	Cutin, suberine and wax biosynthesis|Peroxisome
AT3G45970	4.27702	0.0415423	Up	3.86798	0.0234399	Up	9.46868	2.08e-05	Up	11.7903	11.3221	1.50424	38.8857	48.4594	22.2045	131.29	72.6024	81.8665	14.0992	11.4592	2.26143	EXLA1	Araport:AT3G45970,TAIR:AT3G45970,GeneID:823740	member of EXPANSIN-LIKE. Naming convention from the Expansin Working Group (Kende et al, 2004. Plant Mol Bio)	expansin-like A1
AT3G46080	21.2178	3.25e-09	Up	28.4203	3.33e-09	Up	189.972	9.47e-28	Up	0.151282	0.173019	0.0308816	3.73199	1.86699	2.29886	41.9829	14.8238	24.9213	0.127572	0	0.151691	AT3G46080	Araport:AT3G46080,TAIR:AT3G46080,GeneID:823751		C2H2-type zinc finger family protein	C2H2	GO:0003676,GO:0003700,GO:0005634,GO:0006355,GO:0010200,GO:0046872	nucleic acid binding|DNA-binding transcription factor activity|nucleus|regulation of transcription, DNA-templated|response to chitin|metal ion binding
AT3G46280	32.6907	1.4e-08	Up	31.0108	4.58e-09	Up	210.059	4.52e-24	Up	0.173393	0.12712	0	4.81893	3.20347	2.28016	19.2465	18.679	42.5965	0.210891	0.115144	0	AT3G46280	Araport:AT3G46280,TAIR:AT3G46280,GeneID:823773		kinase-like protein		GO:0016021	integral component of membrane
AT3G46700	44.067	0.00318361	Up	1.17323	0.984328		2242.63	4.62e-19	Up	0	0.0123652	0	0.277217	0.184748	0.160186	13.1952	12.4638	11.3352	0	0.49779	0	AT3G46700	Araport:AT3G46700,TAIR:AT3G46700,GeneID:823823		UDP-Glycosyltransferase superfamily protein		GO:0008194,GO:0043231,GO:0080043,GO:0080044	UDP-glycosyltransferase activity|intracellular membrane-bounded organelle|quercetin 3-O-glucosyltransferase activity|quercetin 7-O-glucosyltransferase activity
AT3G46720	11.9037	0.029497	Up	3.9537	0.230918		76.8997	7.1e-11	Up	0.0128688	0.0122649	0.0131347	0.224973	0.0977325	0.146664	0.852967	1.30495	1.4054	0.0271298	0.0493749	0.0387107	AT3G46720	Araport:AT3G46720,TAIR:AT3G46720,GeneID:823825		UDP-Glycosyltransferase superfamily protein		GO:0008194,GO:0043231,GO:0080043,GO:0080044	UDP-glycosyltransferase activity|intracellular membrane-bounded organelle|quercetin 3-O-glucosyltransferase activity|quercetin 7-O-glucosyltransferase activity
AT3G48450	6.23561	0.0067874	Up	5.38117	0.000180167	Up	37.6353	2.9e-23	Up	0.207021	0.0246632	0.316948	0.904787	1.35113	1.15512	7.95747	8.34184	7.84441	0.190942	0.223396	0.207581	AT3G48450	Araport:AT3G48450,TAIR:AT3G48450,GeneID:824004		RPM1-interacting protein 4 (RIN4) family protein		GO:0009624	response to nematode
AT3G48580	106.851	0.000158403	Up	11.8759	0.0112348	Up	371.272	4.05e-11	Up	0	0	0	0.552565	0.324061	0.252159	1.40125	1.417	1.83885	0	0.0363815	0.0570474	XTH11	Araport:AT3G48580,TAIR:AT3G48580,GeneID:824018		xyloglucan endotransglucosylase/hydrolase 11		GO:0004553,GO:0005618,GO:0010411,GO:0016762,GO:0042546,GO:0048046,GO:0071555	hydrolase activity, hydrolyzing O-glycosyl compounds|cell wall|xyloglucan metabolic process|xyloglucan:xyloglucosyl transferase activity|cell wall biogenesis|apoplast|cell wall organization
AT3G48770	2.46069	0.0460982	Up	3.56871	0.0474067	Up	1.97618	0.033964		0.130976	0.0606316	0.118404	0.319835	0.245123	0.209691	0.211442	0.20771	0.320836	0.10256	0.0179475	0.0975596	AT3G48770	Araport:AT3G48770,TAIR:AT3G48770,GeneID:824038		ATP/DNA binding protein
AT3G48850	28.3681	0.000872275	Up	15.1445	0.000806162	Up	205.525	4.6e-19	Up	0.145206	0.0153769	0	2.67953	0.367591	1.82345	8.78303	10.2468	22.5931	0.0680269	0.21666	0.0161776	PHT3;2	Araport:AT3G48850,TAIR:AT3G48850,GeneID:824046	Encodes a mitochondrial phosphate transporter. Modulates plant responses to salt stress.	phosphate transporter 3;2		GO:0005315,GO:0009651,GO:0031305,GO:0035435	inorganic phosphate transmembrane transporter activity|response to salt stress|integral component of mitochondrial inner membrane|phosphate ion transmembrane transport
AT3G48920	11.1162	0.0446329	Up	51.0336	0.00571585	Up	42.4299	5.23e-11	Up	0.0390822	0	0.0598346	0.341619	0.593623	0.129913	1.35892	1.29322	2.35348	0	0	0.0195939	MYB45	Araport:AT3G48920,TAIR:AT3G48920,GeneID:824053	Member of the R2R3 factor gene family.	myb domain protein 45	MYB	GO:0003700,GO:0005634,GO:0009585,GO:0009639,GO:0009751,GO:0010018,GO:0016607,GO:0030154,GO:0043565,GO:0044212,GO:0045893	DNA-binding transcription factor activity|nucleus|red, far-red light phototransduction|response to red or far red light|response to salicylic acid|far-red light signaling pathway|nuclear speck|cell differentiation|sequence-specific DNA binding|transcription regulatory region DNA binding|positive regulation of transcription, DNA-templated
AT3G49120	3.64752	1.26e-05	Up	5.22116	2.71e-09	Up	40.1201	1.84e-41	Up	77.7352	49.188	132.496	403.488	227.498	326.254	3183.86	3317.28	6009.73	45.2441	40.6465	95.822	PRXCB	Araport:AT3G49120,TAIR:AT3G49120,GeneID:824073	Class III peroxidase Perx34. Expressed in roots, leaves and stems. Located in the cell wall. Involved in cell elongation. Expression activated by light. May play a role in generating H2O2 during defense response.	peroxidase CB		GO:0004601,GO:0005618,GO:0005773,GO:0005774,GO:0005794,GO:0006952,GO:0006979,GO:0009416,GO:0009505,GO:0009735,GO:0009826,GO:0020037,GO:0042742,GO:0042744,GO:0046872,GO:0048046,GO:0050832,GO:0052033,GO:0072593	peroxidase activity|cell wall|vacuole|vacuolar membrane|Golgi apparatus|defense response|response to oxidative stress|response to light stimulus|plant-type cell wall|response to cytokinin|unidimensional cell growth|heme binding|defense response to bacterium|hydrogen peroxide catabolic process|metal ion binding|apoplast|defense response to fungus|pathogen-associated molecular pattern dependent ind…	path:ath00940	Phenylpropanoid biosynthesis
AT3G49340	280.155	2.9e-15	Up	231.874	7.82e-10	Up	103.745	3.5e-25	Up	0.114702	0.0182199	0.039024	7.14825	4.10147	41.3234	4.52835	7.42765	9.77545	0.0806042	0.018337	0.115012	AT3G49340	Araport:AT3G49340,TAIR:AT3G49340,GeneID:824096		Cysteine proteinases superfamily protein		GO:0004197,GO:0005615,GO:0005764,GO:0007568,GO:0009626,GO:0009733,GO:0009735,GO:0009744,GO:0009749,GO:0009750,GO:0009817,GO:0010150,GO:0010224,GO:0010282,GO:0010623,GO:0051603,GO:0080187,GO:1990169	cysteine-type endopeptidase activity|extracellular space|lysosome|aging|plant-type hypersensitive response|response to auxin|response to cytokinin|response to sucrose|response to glucose|response to fructose|defense response to fungus, incompatible interaction|leaf senescence|response to UV-B|senescence-associated vacuole|programmed cell death involved in cell development|proteolysis involved in …
AT3G49620	20.2516	3.62e-06	Up	14.9663	5.07e-10	Up	12.4875	3.18e-05	Up	0.479341	0.427373	0.0315642	11.038	5.12295	3.78885	4.72122	6.73402	2.82498	0.586765	0.533943	0.186053	DIN11	Araport:AT3G49620,TAIR:AT3G49620,GeneID:824124	encodes a protein similar to 2-oxoacid-dependent dioxygenase. Expression is induced after 24 hours of dark treatment, in senescing leaves and treatment with exogenous photosynthesis inhibitor. Induction of gene expression was suppressed in excised leaves supplied with sugar. The authors suggest that the gene's expression pattern is responding to the level of sugar in the cell.	2-oxoglutarate (2OG) and Fe(II)-dependent oxygenase superfamily protein		GO:0046872,GO:0051213	metal ion binding|dioxygenase activity
AT3G49970	5.02888	0.00646753	Up	2.94837	0.0087688	Up	0.138363	0.0586014		0.197996	0.0314507	0.134725	0.694412	0.647422	0.511899	0.0119522	0.0469651	0	0.208706	0.242672	0.165443	AT3G49970	Araport:AT3G49970,TAIR:AT3G49970,GeneID:824159		Phototropic-responsive NPH3 family protein		GO:0016567	protein ubiquitination
AT3G50260	13.2493	1.19e-10	Up	9.76461	0.000117699	Up	149.933	1.11e-76	Up	0.196339	0.116953	0.125247	2.26443	1.32801	2.44743	25.2807	25.5156	28.2055	0.232829	0.329574	0.0246087	CEJ1	Araport:AT3G50260,TAIR:AT3G50260,GeneID:824188	Encodes a member of the DREB subfamily A-5 of ERF/AP2 transcription factor family. The protein contains one AP2 domain. Involved in defense and freezing stress responses. There are 16 members in this subfamily including RAP2.1, RAP2.9 and RAP2.10.	cooperatively regulated by ethylene and jasmonate 1	ERF	GO:0003677,GO:0003700,GO:0005634,GO:0009409,GO:0009617,GO:0009873,GO:0010200,GO:0010941,GO:0042742	DNA binding|DNA-binding transcription factor activity|nucleus|response to cold|response to bacterium|ethylene-activated signaling pathway|response to chitin|regulation of cell death|defense response to bacterium
AT3G50280	3.85998	0.0099518	Up	4.3339	0.000643699	Up	12.7044	1.25e-14	Up	0.519068	0.182261	0.571619	1.8706	0.803978	2.41301	4.06683	7.29024	8.07233	0.273573	0.314457	0.547865	AT3G50280	Araport:AT3G50280,TAIR:AT3G50280,GeneID:824190		HXXXD-type acyl-transferase family protein		GO:0016747	transferase activity, transferring acyl groups other than amino-acyl groups
AT3G50410	2.81483	1.25e-08	Up	2.52644	1.11e-05	Up	2.99241	1.29e-07	Up	1.96236	2.79615	2.87547	8.26518	6.73229	7.01207	6.62907	10.9502	9.93518	2.15043	2.96322	3.44829	OBP1	Araport:AT3G50410,TAIR:AT3G50410,GeneID:824205	Arabidopsis Dof protein containing a single 51-amino acid zinc finger DNA-binding domain, which may play an important roles in plant growth and development.	OBF binding protein 1	Dof	GO:0003677,GO:0003700,GO:0005634,GO:0009733,GO:0009751,GO:0042545,GO:0044212,GO:0045787,GO:0045893,GO:0046872	DNA binding|DNA-binding transcription factor activity|nucleus|response to auxin|response to salicylic acid|cell wall modification|transcription regulatory region DNA binding|positive regulation of cell cycle|positive regulation of transcription, DNA-templated|metal ion binding
AT3G50450	42.3792	0.0261528	Up	1.95882	0.763765					0	0	0	0.124715	0.243804	0.243912	0.0558114	0.0822396	0	0.0812135	0.0492683	0.18026	HR1	Araport:AT3G50450,TAIR:AT3G50450,GeneID:824209	Homolog of RPW8	homolog of RPW8 1		GO:0009620,GO:0009626,GO:0016021,GO:0050832	response to fungus|plant-type hypersensitive response|integral component of membrane|defense response to fungus
AT3G51430	2.09581	0.0403707	Up	2.92788	0.00016305	Up	14.4179	1.46e-50	Up	10.055	6.31614	7.60375	25.0059	11.1073	15.7279	118.179	125.801	177.218	6.66443	4.47164	6.27843	YLS2	Araport:AT3G51430,TAIR:AT3G51430,GeneID:824306	Although this enzyme is predicted to encode a strictosidine synthase (SS), it lacks a conserved catalytic glutamate residue found in active SS enzymes and it is not expected to have SS activity.	Calcium-dependent phosphotriesterase superfamily protein		GO:0005773,GO:0005783,GO:0009058,GO:0009615,GO:0009620,GO:0009723,GO:0009751,GO:0009753,GO:0016020	vacuole|endoplasmic reticulum|biosynthetic process|response to virus|response to fungus|response to ethylene|response to salicylic acid|response to jasmonic acid|membrane
AT3G51440	4.15095	0.00269904	Up	6.57408	9.11e-07	Up	32.7073	2.47e-32	Up	2.39783	1.48375	0.931466	11.3661	4.09396	5.3534	53.0619	52.9085	89.475	1.07515	1.32164	0.681822	AT3G51440	Araport:AT3G51440,TAIR:AT3G51440,GeneID:824307		Calcium-dependent phosphotriesterase superfamily protein		GO:0005773,GO:0005783,GO:0009058,GO:0009611,GO:0009615,GO:0009620,GO:0009723,GO:0009751,GO:0009753,GO:0016020	vacuole|endoplasmic reticulum|biosynthetic process|response to wounding|response to virus|response to fungus|response to ethylene|response to salicylic acid|response to jasmonic acid|membrane
AT3G51450	3.30486	1.55e-09	Up	2.60318	0.0297562	Up	9.23763	1.42e-48	Up	7.35397	5.80586	6.19892	26.775	20.909	17.7736	77.1245	69.2609	67.8517	6.82618	13.1954	4.32893	AT3G51450	Araport:AT3G51450,TAIR:AT3G51450,GeneID:824308		Calcium-dependent phosphotriesterase superfamily protein		GO:0005773,GO:0005783,GO:0009058,GO:0009611,GO:0009615,GO:0009620,GO:0009723,GO:0009751,GO:0009753,GO:0016020	vacuole|endoplasmic reticulum|biosynthetic process|response to wounding|response to virus|response to fungus|response to ethylene|response to salicylic acid|response to jasmonic acid|membrane
AT3G52400	3.38959	0.0324435	Up	5.93237	4.31e-08	Up	23.3625	3.74e-15	Up	6.41617	7.94166	1.83705	28.0986	11.9288	18.107	187.712	139.108	135.856	4.05794	3.53278	1.90499	SYP122	Araport:AT3G52400,TAIR:AT3G52400,GeneID:824405	syntaxin protein, involved in the negative regulation of defense pathways such as programmed cell death, salicylic acid signalling pathway, jasmonic acid signalling pathway	syntaxin of plants 122		GO:0000149,GO:0005484,GO:0005886,GO:0006612,GO:0006886,GO:0006887,GO:0006906,GO:0009506,GO:0012505,GO:0016021,GO:0031201,GO:0048278,GO:0050832	SNARE binding|SNAP receptor activity|plasma membrane|protein targeting to membrane|intracellular protein transport|exocytosis|vesicle fusion|plasmodesma|endomembrane system|integral component of membrane|SNARE complex|vesicle docking|defense response to fungus	path:ath04130	SNARE interactions in vesicular transport
AT3G52780	26.8634	0.0472166	Up	52.0087	0.0193644	Up	282.77	1.58e-08	Up	0	0.0132702	0	0.121707	0.211487	0.066119	2.20887	0.564763	2.31643	0	0	0	PAP20	Araport:AT3G52780,TAIR:AT3G52780,GeneID:824444		Purple acid phosphatases superfamily protein		GO:0003993,GO:0005576,GO:0046872	acid phosphatase activity|extracellular region|metal ion binding
AT3G53150	29.7486	4.18e-05	Up	139.484	9.24e-06	Up	567.364	2.11e-20	Up	0.053262	0.0126907	0	0.517295	0.353938	1.23934	9.20195	6.15428	32.6174	0.0140358	0	0	UGT73D1	Araport:AT3G53150,TAIR:AT3G53150,GeneID:824481		UDP-glucosyl transferase 73D1		GO:0008194,GO:0043231,GO:0080043,GO:0080044	UDP-glycosyltransferase activity|intracellular membrane-bounded organelle|quercetin 3-O-glucosyltransferase activity|quercetin 7-O-glucosyltransferase activity
AT3G53400	2.03229	0.000887712	Up	2.05775	0.00206018	Up	1.30059	0.284736		6.783	5.57147	11.0005	16.4297	14.4132	17.368	8.47779	13.3551	14.4919	6.60657	5.56234	10.9832	AT3G53400	Araport:AT3G53400,TAIR:AT3G53400,GeneID:824508		peptide upstream protein
AT3G53480	4.66395	0.0338411	Up	7.21147	0.0516574		187.254	6.48e-50	Up	0.0304371	0.0193392	0.0207107	0.123172	0.0577889	0.163808	4.43172	6.74143	4.58739	0.00534725	0.0340611	0.00508657	ABCG37	Araport:AT3G53480,TAIR:AT3G53480,GeneID:824516	Negative regulator of auxin polar transport inhibitors. ABCG37 regulates auxin distribution and homeostasis in roots by excluding IBA from the root apex, but does not act directly in basipetal transport. ABCG37 and ABCG36 act redundantly at outermost root plasma membranes and, transport IBA out of the cells. Also involved in root transmembrane secretion of fluorescent phenolics involved in Fe upt…	pleiotropic drug resistance 9		GO:0005215,GO:0005524,GO:0005886,GO:0006855,GO:0009506,GO:0009926,GO:0016021,GO:0042626,GO:0048364,GO:0055085,GO:0071366	transporter activity|ATP binding|plasma membrane|drug transmembrane transport|plasmodesma|auxin polar transport|integral component of membrane|ATPase activity, coupled to transmembrane movement of substances|root development|transmembrane transport|cellular response to indolebutyric acid stimulus
AT3G53980	15.9195	3.42e-05	Up	18.4798	2.51e-12	Up	13.1578	3.9e-06	Up	1.77695	0.14113	0.906833	22.0617	17.4031	5.54109	9.55752	11.3804	25.0889	0.593139	0.767002	1.09875	AT3G53980	Araport:AT3G53980,TAIR:AT3G53980,GeneID:824565		Bifunctional inhibitor/lipid-transfer protein/seed storage 2S albumin superfamily protein
AT3G54030	3.46791	6.43e-08	Up	3.46644	7.16e-08	Up	4.17816	4.82e-20	Up	5.26214	4.90096	4.31872	19.6047	19.2763	12.3519	26.3487	20.5098	26.2547	4.6876	5.48435	4.43503	BSK6	Araport:AT3G54030,TAIR:AT3G54030,GeneID:824570		kinase with tetratricopeptide repeat domain-containing protein		GO:0004674,GO:0005524,GO:0005886,GO:0009742	protein serine/threonine kinase activity|ATP binding|plasma membrane|brassinosteroid mediated signaling pathway
AT3G54260	4.7815	7.04e-22	Up	4.18137	3.52e-12	Up	10.0008	1.04e-33	Up	3.10055	2.72656	4.71429	18.5957	15.7487	16.8486	32.0056	38.5887	56.6038	2.91448	3.55659	5.62492	TBL36	Araport:AT3G54260,TAIR:AT3G54260,GeneID:824593	Encodes a member of the TBL (TRICHOME BIREFRINGENCE-LIKE) gene family containing a plant-specific DUF231 (domain of unknown function) domain. TBL gene family has 46 members, two of which (TBR/AT5G06700 and TBL3/AT5G01360) have been shown to be involved in the synthesis and deposition of secondary wall cellulose, presumably by influencing the esterification state of pectic polymers. A nomenclature…	TRICHOME BIREFRINGENCE-LIKE 36		GO:0005794,GO:0016021,GO:0016413	Golgi apparatus|integral component of membrane|O-acetyltransferase activity
AT3G54550	50.5572	0.0187175	Up	50.2227	0.0213103	Up	168.831	4.18e-06	Up	0	0	0	0.239763	0.390592	0.130255	1.72867	0.790524	0.419944	0	0	0	AT3G54550	Araport:AT3G54550,TAIR:AT3G54550,GeneID:824620		DNA-directed RNA polymerase subunit beta-beta protein, putative (DUF506)
AT3G54960	2.15793	2.82e-07	Up	2.50065	1.13e-11	Up	4.78878	1.88e-13	Up	13.3456	9.17876	13.0624	24.995	22.8616	31.3556	50.7131	55.5253	102.57	8.85016	9.84538	12.2297	PDIL1-3	Araport:AT3G54960,TAIR:AT3G54960,GeneID:824661	Encodes a protein disulfide isomerase-like (PDIL) protein, a member of a multigene family within the thioredoxin (TRX) superfamily. Transcript levels for this gene are up-regulated in response to three different chemical inducers of ER stress (dithiothreitol, beta-mercaptoethanol, and tunicamycin). Neither AtIRE1-2 nor AtbZIP60 appear to be required for this response.	PDI-like 1-3		GO:0003756,GO:0005774,GO:0005783,GO:0005788,GO:0006457,GO:0009507,GO:0034976,GO:0045454	protein disulfide isomerase activity|vacuolar membrane|endoplasmic reticulum|endoplasmic reticulum lumen|protein folding|chloroplast|response to endoplasmic reticulum stress|cell redox homeostasis	path:ath04141	Protein processing in endoplasmic reticulum
AT3G55515	8.80617	0.00328196	Up	5.21031	0.0171465	Up	21.9722	4e-13	Up	0.167034	0.0795979	0.0426214	1.54117	0.574811	0.515577	1.88304	2.20639	3.77198	0.154061	0.100137	0.251229	RTFL7	Araport:AT3G55515,TAIR:AT3G55515,GeneID:28719406		ROTUNDIFOLIA like 7
AT3G55720	9.34902	0.000103778	Up	7.14298	0.00221469	Up	15.5889	5.58e-08	Up	0.215542	0.0684758	0.0439992	1.13044	1.28227	0.736953	1.18664	3.03695	2.02395	0.287789	0.0275664	0.129675	AT3G55720	Araport:AT3G55720,TAIR:AT3G55720,GeneID:824738		replication factor C subunit, putative (DUF620)
AT3G55970	5.04248	0.0477253	Up	1.81457	0.928884		161.656	6.02e-24	Up	0.514609	0.114788	0.0670522	1.80779	1.00824	0.842305	45.5543	57.279	33.66	0.138497	1.7644	0	JRG21	Araport:AT3G55970,TAIR:AT3G55970,GeneID:824763		jasmonate-regulated gene 21		GO:0009813,GO:0046872,GO:0051213,GO:0120091,GO:2000022	flavonoid biosynthetic process|metal ion binding|dioxygenase activity|jasmonic acid hydrolase|regulation of jasmonic acid mediated signaling pathway
AT3G56700	23.4065	5.16e-05	Up	29.1083	9.66e-05	Up	5.97793	0.143593		0.0230218	0.0109707	0.0234975	0.771398	0.229478	0.3717	0.350213	0.0245737	0.0117487	0.0242671	0	0.023084	FAR6	Araport:AT3G56700,TAIR:AT3G56700,GeneID:824837	Encodes a fatty-acyl-CoA reductase that is expressed in response to wounding.	fatty acid reductase 6		GO:0006629,GO:0009507,GO:0009611,GO:0010345,GO:0035336,GO:0080019,GO:0102965	lipid metabolic process|chloroplast|response to wounding|suberin biosynthetic process|long-chain fatty-acyl-CoA metabolic process|fatty-acyl-CoA reductase (alcohol-forming) activity|alcohol-forming fatty acyl-CoA reductase activity	path:ath00073,path:ath04146	Cutin, suberine and wax biosynthesis|Peroxisome
AT3G57120	2.00368	0.0043012	Up	1.73289	0.00431		4.18772	2.8e-12	Up	2.43352	2.34386	1.72158	5.13966	4.1681	4.15773	12.4377	8.89217	11.6304	2.48372	2.45773	2.69831	AT3G57120	Araport:AT3G57120,TAIR:AT3G57120,GeneID:824879		Protein kinase superfamily protein		GO:0004674,GO:0005524,GO:0005886,GO:0006952,GO:0009737,GO:0009738,GO:0009789,GO:0016021,GO:0031348,GO:0045087,GO:0050832	protein serine/threonine kinase activity|ATP binding|plasma membrane|defense response|response to abscisic acid|abscisic acid-activated signaling pathway|positive regulation of abscisic acid-activated signaling pathway|integral component of membrane|negative regulation of defense response|innate immune response|defense response to fungus
AT3G57240	4.94156	0.00832529	Up	49.2129	0.00352443	Up	13.1017	2.38e-06	Up	1.93788	0.210616	1.09306	5.36568	5.09942	5.98964	7.49916	16.0945	29.1308	0.0179184	0	0.323853	BG3	Araport:AT3G57240,TAIR:AT3G57240,GeneID:824891	encodes a member of glycosyl hydrolase family 17	beta-1,3-glucanase 3		GO:0005618,GO:0005783,GO:0005975,GO:0008810,GO:0009617,GO:0042973,GO:0046658,GO:0048046	cell wall|endoplasmic reticulum|carbohydrate metabolic process|cellulase activity|response to bacterium|glucan endo-1,3-beta-D-glucosidase activity|anchored component of plasma membrane|apoplast
AT3G57260	31.8664	1.44e-17	Up	135.328	7.1e-74	Up	361.76	7.5e-45	Up	14.3784	2.74687	6.83651	280.81	171.148	347.311	2197.81	3179.33	5352.51	2.44399	0.926657	2.40557	BGL2	Araport:AT3G57260,TAIR:AT3G57260,GeneID:824893	beta 1,3-glucanase	beta-1,3-glucanase 2		GO:0004338,GO:0005618,GO:0005773,GO:0005783,GO:0005975,GO:0008810,GO:0009409,GO:0009627,GO:0042973,GO:0046658,GO:0048046	glucan exo-1,3-beta-glucosidase activity|cell wall|vacuole|endoplasmic reticulum|carbohydrate metabolic process|cellulase activity|response to cold|systemic acquired resistance|glucan endo-1,3-beta-D-glucosidase activity|anchored component of plasma membrane|apoplast
AT3G57270	11.7371	0.039058	Up	84.3568	0.00139915	Up	28.7593	1.08e-05	Up	0	0.0569962	0.0203461	0.503376	0.264935	0.170391	0.736449	0.446837	1.62768	0	0	0	BG1	Araport:AT3G57270,TAIR:AT3G57270,GeneID:824894	encodes a member of glycosyl hydrolase family 17	beta-1,3-glucanase 1		GO:0005576,GO:0005618,GO:0005975,GO:0006952,GO:0042973,GO:0046658	extracellular region|cell wall|carbohydrate metabolic process|defense response|glucan endo-1,3-beta-D-glucosidase activity|anchored component of plasma membrane
AT3G57380	3.6538	0.0388903	Up	3.50181	0.0670377		56.0447	6.31e-23	Up	0.0940445	0.145651	0.0719908	0.536613	0.223195	0.435425	4.7645	4.15339	13.1502	0.161089	0.0563797	0.117874	AT3G57380	Araport:AT3G57380,TAIR:AT3G57380,GeneID:824905		Glycosyltransferase family 61 protein
AT3G57460	6.76112	0.0344428	Up	30.0762	1.25e-26	Up	11.0435	0.000685409	Up	1.96867	0.315216	0.0964486	6.34791	3.51352	7.41906	8.59075	5.93428	19.1449	0.26562	0.105747	0.189503	AT3G57460	Araport:AT3G57460,TAIR:AT3G57460,GeneID:824913		catalytic/ metal ion binding / metalloendopeptidase/ zinc ion binding protein		GO:0004222,GO:0005739,GO:0046872,GO:0051603	metalloendopeptidase activity|mitochondrion|metal ion binding|proteolysis involved in cellular protein catabolic process
AT3G57950	11.5017	4.09e-06	Up	103.616	7.98e-07	Up	271.673	9e-53	Up	0.216935	0.0516887	0.221418	2.84435	1.28713	1.57099	53.0368	32.4472	74.728	0	0	0.0543804	AT3G57950	Araport:AT3G57950,TAIR:AT3G57950,GeneID:824964		cotton fiber protein
AT3G59440	9.95726	9.06e-06	Up	12.6586	2.31e-05	Up	8.35614	0.00216848	Up	0.12338	0.0587951	0.220377	1.28817	1.58121	1.1425	2.21204	0.329243	1.38522	0.195081	0.0887596	0.0309284	AT3G59440	Araport:AT3G59440,TAIR:AT3G59440,GeneID:825113		Calcium-binding EF-hand family protein		GO:0005509,GO:0012505	calcium ion binding|endomembrane system	path:ath04626	Plant-pathogen interaction
AT3G59850	83.8685	5.48e-05	Up	21.984	0.00112526	Up	248.875	8.69e-10	Up	0	0	0.015431	0.572658	0.358808	0.459479	1.21565	1.54922	2.11403	0.0637455	0	0	AT3G59850	Araport:AT3G59850,TAIR:AT3G59850,GeneID:825155		Pectin lyase-like superfamily protein		GO:0004650,GO:0005576,GO:0005618,GO:0005975,GO:0009835,GO:0071555	polygalacturonase activity|extracellular region|cell wall|carbohydrate metabolic process|fruit ripening|cell wall organization	path:ath00040	Pentose and glucuronate interconversions
AT3G59880	3.50734	0.0139561	Up	3.67637	0.138865		9.30644	3.45e-10	Up	1.75834	1.65488	0.538401	6.76693	3.71402	4.04966	16.9565	13.4431	14.604	1.89979	1.77093	0.132232	AT3G59880	Araport:AT3G59880,TAIR:AT3G59880,GeneID:825158		hypothetical protein
AT3G59900	4.44144	0.000412206	Up	5.2295	6.16e-05	Up	1.53552	0.235372		1.25295	1.28781	0.927786	6.01291	7.02008	2.56662	2.21568	2.77972	1.35406	0.984071	0.683394	1.35488	ARGOS	Araport:AT3G59900,TAIR:AT3G59900,GeneID:825160	Encodes ARGOS (Auxin-Regulated Gene Involved in Organ Size). Inducible by auxin. Involved in lateral organ size control. Transgenic plants expressing sense or antisense ARGOS cDNA display enlarged or reduced aerial organs, respectively. The alteration in organ size is attributable mainly to changes in cell number and the duration of organ growth.	auxin-regulated gene involved in organ size		GO:0005622,GO:0005634,GO:0005737,GO:0005783,GO:0007275,GO:0009733,GO:0016020,GO:0016021,GO:0042127,GO:0046622,GO:0048638,GO:0071369	intracellular|nucleus|cytoplasm|endoplasmic reticulum|multicellular organism development|response to auxin|membrane|integral component of membrane|regulation of cell proliferation|positive regulation of organ growth|regulation of developmental growth|cellular response to ethylene stimulus
AT3G59930	14.7599	0.0182824	Up	10.386	0.0907576		5.17794	0.0677823		0.232501	0.22159	0	2.19359	4.28822	0.346995	1.84061	0.42544	0.576309	0.0700221	0.573466	0	AT3G59930	Araport:AT3G59930,TAIR:AT3G59930,GeneID:825163	Encodes a defensin-like (DEFL) family protein.	defensin-like protein		GO:0005576,GO:0031640,GO:0050832	extracellular region|killing of cells of other organism|defense response to fungus
AT3G60120	82.9065	0.000777704	Up	82.4157	0.00102359	Up	546.288	1.71e-12	Up	0	0	0	0.250438	0.100141	0.200371	1.05706	1.56386	1.61499	0	0	0	BGLU27	Araport:AT3G60120,TAIR:AT3G60120,GeneID:825182		beta glucosidase 27		GO:0005975,GO:0008422,GO:0009651,GO:0019762,GO:0102483	carbohydrate metabolic process|beta-glucosidase activity|response to salt stress|glucosinolate catabolic process|scopolin beta-glucosidase activity	path:ath00460,path:ath00500,path:ath00940	Cyanoamino acid metabolism|Starch and sucrose metabolism|Phenylpropanoid biosynthesis
AT3G60540	3.20007	0.0134108	Up	5.69763	1.04e-10	Up	13.6111	2.85e-11	Up	1.71642	0.645741	0.691536	4.07985	2.35839	3.7751	10.7731	12.1499	29.2748	0.571348	0.56324	0.611431	AT3G60540	Araport:AT3G60540,TAIR:AT3G60540,GeneID:825225		Preprotein translocase Sec, Sec61-beta subunit protein		GO:0005086,GO:0005784,GO:0005789,GO:0006616,GO:0016021,GO:0031204,GO:0031205	ARF guanyl-nucleotide exchange factor activity|Sec61 translocon complex|endoplasmic reticulum membrane|SRP-dependent cotranslational protein targeting to membrane, translocation|integral component of membrane|posttranslational protein targeting to membrane, translocation|endoplasmic reticulum Sec complex	path:ath03060,path:ath04141,path:ath04145	Protein export|Protein processing in endoplasmic reticulum|Phagosome
AT3G60966	183.38	3.49e-05	Up	50.2827	0.00105997	Up	3258.09	1.16e-17	Up	0	0	0	1.39541	0.285002	0.529524	8.99415	8.8354	30.1166	0	0.0411383	0	AT3G60966	Araport:AT3G60966,TAIR:AT3G60966,GeneID:3769752		RING/U-box superfamily protein		GO:0008270,GO:0016021,GO:0016567,GO:0016740	zinc ion binding|integral component of membrane|protein ubiquitination|transferase activity
AT3G61390	28.5878	0.0264175	Up	55.3342	0.00966236	Up	719.347	3e-12	Up	0.0125562	0	0	0.170729	0.0715192	0.155027	4.69335	1.63512	5.36974	0	0	0	F2A19.1	Araport:AT3G61390,TAIR:AT3G61390,GeneID:825311		RING/U-box superfamily protein		GO:0004842	ubiquitin-protein transferase activity
AT3G61820	2.06491	1.51e-05	Up	2.20092	0.000246573	Up	1.92729	4.54e-09		31.9824	31.6501	38.7469	67.2246	84.3094	63.1119	75.3729	84.068	76.0413	24.885	32.841	38.8886	F21F14.7	Araport:AT3G61820,TAIR:AT3G61820,GeneID:825355		Eukaryotic aspartyl protease family protein		GO:0004190,GO:0006508,GO:0009505,GO:0016020,GO:0030163,GO:0080167	aspartic-type endopeptidase activity|proteolysis|plant-type cell wall|membrane|protein catabolic process|response to karrikin
AT3G61990	3.82096	2.22e-05	Up	4.15435	6.85e-06	Up	17.1296	2.29e-45	Up	2.15848	1.63847	3.23639	13.0977	5.67579	8.56282	42.6942	54.949	44.7243	2.25511	1.39249	2.85384	OMTF3	Araport:AT3G61990,TAIR:AT3G61990,GeneID:825372	Encodes a protein methyltransferase. Involved in the methylation of plant transmembrane proteins.	S-adenosyl-L-methionine-dependent methyltransferases superfamily protein		GO:0005634,GO:0008171,GO:0008757,GO:0032259,GO:0046872	nucleus|O-methyltransferase activity|S-adenosylmethionine-dependent methyltransferase activity|methylation|metal ion binding
AT3G62280	11.2075	0.0286635	Up	49.2178	0.000653357	Up	37.6963	4.34e-12	Up	0	0.0295509	0.110763	0.828127	0.515103	0.176685	1.63399	2.64768	1.86714	0	0.0148704	0.0155449	AT3G62280	Araport:AT3G62280,TAIR:AT3G62280,GeneID:825401		GDSL-like Lipase/Acylhydrolase superfamily protein		GO:0005576,GO:0016042,GO:0016788	extracellular region|lipid catabolic process|hydrolase activity, acting on ester bonds
AT3G62730	94.4274	0.0117128	Up	3.53422	0.565004		451.478	1.07e-11	Up	0	0	0	0.137483	0.705507	0.0504157	1.442	1.52988	2.34781	0.0186517	0.0678905	0.177424	AT3G62730	Araport:AT3G62730,TAIR:AT3G62730,GeneID:825448		desiccation-like protein		GO:0071465,GO:1902075	cellular response to desiccation|cellular response to salt
AT3G63010	2.69879	9.13e-08	Up	2.49165	0.00108571	Up	20.232	2.52e-38	Up	1.2713	1.42285	1.69041	4.85959	3.55418	3.6776	24.2692	28.1858	56.6166	1.16795	2.05849	1.50864	GID1B	Araport:AT3G63010,TAIR:AT3G63010,GeneID:825476	Encodes a gibberellin (GA) receptor ortholog of the rice GA receptor gene (OsGID1). Has GA-binding activity, showing higher affinity to GA4. Interacts with DELLA proteins in vivo in the presence of GA4.	alpha/beta-Hydrolases superfamily protein		GO:0005634,GO:0005737,GO:0009739,GO:0009939,GO:0010325,GO:0010331,GO:0010476,GO:0010629,GO:0016787,GO:0048444,GO:0048530,GO:1905516	nucleus|cytoplasm|response to gibberellin|positive regulation of gibberellic acid mediated signaling pathway|raffinose family oligosaccharide biosynthetic process|gibberellin binding|gibberellin mediated signaling pathway|negative regulation of gene expression|hydrolase activity|floral organ morphogenesis|fruit morphogenesis|positive regulation of fertilization	path:ath04075	Plant hormone signal transduction
AT4G00670	5.5946	1.51e-05	Up	4.75672	0.000100285	Up	12.5351	2.43e-28	Up	1.01198	0.482245	1.07984	3.30598	6.59383	4.63084	12.2456	12.1768	14.0848	0.678822	0.882445	1.47595	F6N23.13	Araport:AT4G00670,TAIR:AT4G00670,GeneID:828034		Remorin family protein
AT4G00700	8.05643	0.010565	Up	34.8581	3.36e-07	Up	159.171	4.35e-21	Up	0.480767	0.0502144	0.100829	2.2771	0.51267	2.66456	30.7569	30.9592	64.2479	0.124958	0.00631714	0.019811	F6N23.8	Araport:AT4G00700,TAIR:AT4G00700,GeneID:828031		C2 calcium/lipid-binding plant phosphoribosyltransferase family protein		GO:0005886,GO:0016021	plasma membrane|integral component of membrane
AT4G01350	9.76628	0.0387747	Up	7.77596	0.0663599		26.2685	4.73e-07	Up	0.0103713	0.0197693	0.0105857	0.211531	0.118149	0.0788007	0.304273	0.542454	0.455181	0.0218647	0.00994819	0.0207988	F2N1.27	Araport:AT4G01350,TAIR:AT4G01350,GeneID:828015		Cysteine/Histidine-rich C1 domain family protein
AT4G01360	6.10838	6.22e-13	Up	7.21058	1.69e-13	Up	86.1062	5.56e-34	Up	0.224354	0.442924	0.425266	2.30349	2.2059	2.34386	59.9177	23.6056	26.7589	0.219598	0.399657	0.305304	BPS3	Araport:AT4G01360,TAIR:AT4G01360,GeneID:827971	Encodes a protein related to BYPASS1 (BPS1). Regulates production of mobile compound: bps signal.	BPS1-like protein		GO:0005886,GO:0009507,GO:0009793,GO:0048364,GO:0048367	plasma membrane|chloroplast|embryo development ending in seed dormancy|root development|shoot system development
AT4G01390	4.62934	0.000257532	Up	4.02145	0.00275745	Up	20.7016	5.76e-10	Up	4.50464	1.12728	2.05485	13.5406	10.8939	12.3567	64.342	98.4493	24.0416	5.80939	1.47247	1.69066	F2N1.33	Araport:AT4G01390,TAIR:AT4G01390,GeneID:828075		TRAF-like family protein		GO:0004197,GO:0004843,GO:0005634,GO:0005737,GO:0005829,GO:0006511,GO:0009506,GO:0009867,GO:0016579,GO:0031647	cysteine-type endopeptidase activity|thiol-dependent ubiquitin-specific protease activity|nucleus|cytoplasm|cytosol|ubiquitin-dependent protein catabolic process|plasmodesma|jasmonic acid mediated signaling pathway|protein deubiquitination|regulation of protein stability
AT4G01480	2.48407	0.00364026	Up	2.9616	0.000317374	Up	6.72229	1.24e-18	Up	10.9593	5.7797	10.5992	23.9056	14.3359	32.3548	60.7902	64.3077	97.5361	6.78923	5.22757	11.2274	PPa5	Araport:AT4G01480,TAIR:AT4G01480,GeneID:827962	Encodes a protein that might have inorganic pyrophosphatase activity.	pyrophosphorylase 5		GO:0000287,GO:0004427,GO:0005737,GO:0006796,GO:0019915	magnesium ion binding|inorganic diphosphatase activity|cytoplasm|phosphate-containing compound metabolic process|lipid storage	path:ath00190	Oxidative phosphorylation
AT4G01540	2.72335	1.21e-06	Up	3.48713	1.06e-06	Up	12.4041	8.03e-66	Up	1.11518	1.21651	1.48106	4.30626	2.65302	3.71333	20.2784	15.8761	20.4879	1.30296	0.850588	0.835277	NTM1	Araport:AT4G01540,TAIR:AT4G01540,GeneID:828149	Encodes a membrane-bound NAC (for NAM, ATAF1/2, CUC2) transcription factor, designated NTM1 (for NAC with transmembrane motif1). NTM1 regulates cell division in Arabidopsis.	NAC with transmembrane motif1	NAC	GO:0003677,GO:0003700,GO:0005634,GO:0005789,GO:0009736,GO:0009965,GO:0016021,GO:0031965,GO:0045893,GO:0051302	DNA binding|DNA-binding transcription factor activity|nucleus|endoplasmic reticulum membrane|cytokinin-activated signaling pathway|leaf morphogenesis|integral component of membrane|nuclear membrane|positive regulation of transcription, DNA-templated|regulation of cell division
AT4G01610	2.02193	1.67e-06	Up	2.73072	2.27e-12	Up	12.9532	7.12e-45	Up	28.8181	22.8464	29.1305	64.6268	50.0446	52.5903	321.43	346.471	613.197	18.3893	18.8343	23.0846	T15B16.17	Araport:AT4G01610,TAIR:AT4G01610,GeneID:826792		Cysteine proteinases superfamily protein		GO:0004197,GO:0005615,GO:0005764,GO:0005773,GO:0005829,GO:0006952,GO:0050790,GO:0051603	cysteine-type endopeptidase activity|extracellular space|lysosome|vacuole|cytosol|defense response|regulation of catalytic activity|proteolysis involved in cellular protein catabolic process
AT4G01720	3.23998	1.26e-07	Up	3.30707	8.12e-07	Up	9.96919	6.6e-50	Up	4.04895	2.76635	3.06212	14.0715	8.83367	10.0538	38.5888	38.0639	42.1475	4.13942	3.09999	2.50687	WRKY47	Araport:AT4G01720,TAIR:AT4G01720,GeneID:828001	member of WRKY Transcription Factor; Group II-b	WRKY family transcription factor	WRKY	GO:0003700,GO:0005634,GO:0043565	DNA-binding transcription factor activity|nucleus|sequence-specific DNA binding
AT4G01870	6.87562	8.67e-10	Up	3.72041	3.88e-05	Up	26.6587	7.29e-67	Up	1.39328	0.831204	1.33523	12.5919	6.78498	5.42434	42.4592	32.8093	37.8312	2.37674	2.39742	1.79164	T7B11.13	Araport:AT4G01870,TAIR:AT4G01870,GeneID:828228		tolB protein-like protein
AT4G01895	3.67712	0.00389245	Up	2.45836	0.185572		20.9094	4.69e-13	Up	0.730874	0.428662	1.3198	2.94858	3.41579	2.77656	10.6295	14.9427	37.9298	0.829671	0.647127	2.25492	AT4G01895	Araport:AT4G01895,TAIR:AT4G01895,GeneID:827073		systemic acquired resistance (SAR) regulator protein NIMIN-1-like protein
AT4G01985	600.425	6.47e-28	Up	795.309	7.31e-24	Up	1033.61	4.11e-29	Up	0.0113084	0.0107777	0.0230841	8.3251	11.8732	7.02397	10.5796	13.1691	33.9219	0	0.021694	0.011339	AT4G01985	Araport:AT4G01985,TAIR:AT4G01985,GeneID:2745601		hypothetical protein
AT4G02330	13.5694	5.2e-38	Up	12.3428	9.66e-14	Up	39.6802	4.55e-59	Up	4.70099	3.03658	2.82243	53.9713	38.2129	57.2992	192.838	126.846	188.476	6.69154	3.20602	1.80833	ATPMEPCRB	Araport:AT4G02330,TAIR:AT4G02330,GeneID:828064	Encodes a pectin methylesterase that is sensitive to chilling stress and brassinosteroid regulation.	Plant invertase/pectin methylesterase inhibitor superfamily		GO:0005576,GO:0005618,GO:0009409,GO:0009620,GO:0009741,GO:0030599,GO:0042545,GO:0045330,GO:0045490,GO:0046910	extracellular region|cell wall|response to cold|response to fungus|response to brassinosteroid|pectinesterase activity|cell wall modification|aspartyl esterase activity|pectin catabolic process|pectinesterase inhibitor activity	path:ath00040	Pentose and glucuronate interconversions
AT4G02360	2.58731	0.0105889	Up	4.72038	0.00498891	Up	12.2308	5.07e-31	Up	0.762865	0.79029	1.4557	3.0603	2.61343	2.17357	13.8754	12.179	17.9761	0.139849	0.699926	0.798186	T14P8.17	Araport:AT4G02360,TAIR:AT4G02360,GeneID:827767		transmembrane protein, putative (Protein of unknown function, DUF538)
AT4G02520	4.25315	0.0114923	Up	9.27336	2.16e-11	Up	9.66478	8.93e-07	Up	104.567	37.3341	19.5041	330.992	221.496	161.605	507.029	872.43	527.071	40.0643	21.1054	14.7679	GSTF2	Araport:AT4G02520,TAIR:AT4G02520,GeneID:827931	Encodes glutathione transferase belonging to the phi class of GSTs. Naming convention according to Wagner et al. (2002). The expression of this gene is upregulated by herbicide safeners such as benoxacor and fenclorim.	glutathione S-transferase PHI 2		GO:0002239,GO:0004364,GO:0004601,GO:0005737,GO:0005773,GO:0005783,GO:0005829,GO:0005886,GO:0006749,GO:0009407,GO:0009409,GO:0009506,GO:0009507,GO:0009570,GO:0009651,GO:0009734,GO:0010043,GO:0016020,GO:0019904,GO:0042742,GO:0043231,GO:0043295,GO:0046686,GO:0048046,GO:2001147,GO:2001227	response to oomycetes|glutathione transferase activity|peroxidase activity|cytoplasm|vacuole|endoplasmic reticulum|cytosol|plasma membrane|glutathione metabolic process|toxin catabolic process|response to cold|plasmodesma|chloroplast|chloroplast stroma|response to salt stress|auxin-activated signaling pathway|response to zinc ion|membrane|protein domain specific binding|defense response to bacter…	path:ath00480	Glutathione metabolism
AT4G04220	2.64627	0.00260796	Up	3.84456	0.000104947	Up	9.0146	7.45e-16	Up	1.43836	0.790559	0.927684	3.20533	1.83458	3.69593	10.4034	7.56358	17.0675	1.1441	0.507856	0.548587	RLP46	Araport:AT4G04220,TAIR:AT4G04220,GeneID:825737		receptor like protein 46		GO:0005886,GO:0016021	plasma membrane|integral component of membrane
AT4G04490	3.9105	0.0159542	Up	6.85832	2.2e-07	Up	37.5648	8e-19	Up	1.58334	0.339783	0.706354	4.22634	1.89131	4.68057	46.4517	24.243	49.4445	0.784754	0.271562	0.473131	CRK36	Araport:AT4G04490,TAIR:AT4G04490,GeneID:825779	Encodes a cysteine-rich receptor-like protein kinase.	cysteine-rich RLK (RECEPTOR-like protein kinase) 36
AT4G04500	9.76215	2.65e-08	Up	41.5909	9.73e-15	Up	147.434	2.87e-38	Up	0.139955	0.0718237	0.252728	2.10165	0.96069	1.52347	30.6836	12.4452	38.6233	0.0113481	0.0516324	0.0431794	CRK37	Araport:AT4G04500,TAIR:AT4G04500,GeneID:825780	Encodes a cysteine-rich receptor-like protein kinase.	cysteine-rich RLK (RECEPTOR-like protein kinase) 37
AT4G04510	16.7628	6.34e-12	Up	54.1814	1.16e-11	Up	189.962	1.94e-53	Up	0.125662	0.0399216	0.0748174	1.45438	0.835052	1.90954	17.6823	11.7478	26.1753	0.0662296	0.0100446	0	CRK38	Araport:AT4G04510,TAIR:AT4G04510,GeneID:825781	Encodes a cysteine-rich receptor-like protein kinase.	cysteine-rich RLK (RECEPTOR-like protein kinase) 38
AT4G04570	2.78127	3.84e-14	Up	2.16782	5.64e-06	Up	2.44798	2.18e-10	Up	15.7596	10.9703	14.6657	41.7914	34.3932	42.2899	39.0491	35.8665	47.3299	21.0749	17.5488	14.5926	CRK40	Araport:AT4G04570,TAIR:AT4G04570,GeneID:825789	Encodes a cysteine-rich receptor-like protein kinase.	cysteine-rich RLK (RECEPTOR-like protein kinase) 40
AT4G04710	4.17832	8.61e-05	Up	10.8005	4.31e-06	Up	33.7252	9.04e-29	Up	0.132487	0.202032	0.135225	0.681979	0.679173	0.666892	5.3121	4.32741	9.97956	0.0418962	0.0254164	0.119561	CPK22	Araport:AT4G04710,TAIR:AT4G04710,GeneID:825806	member of Calcium Dependent Protein Kinase	calcium-dependent kinase-like protein		GO:0004683,GO:0005509,GO:0005524,GO:0005634,GO:0005737,GO:0009738,GO:0009931,GO:0016020,GO:0018105,GO:0035556	calmodulin-dependent protein kinase activity|calcium ion binding|ATP binding|nucleus|cytoplasm|abscisic acid-activated signaling pathway|calcium-dependent protein serine/threonine kinase activity|membrane|peptidyl-serine phosphorylation|intracellular signal transduction	path:ath04626	Plant-pathogen interaction
AT4G08770	14.1373	3.42e-06	Up	70.685	0.000530204	Up	13.5543	3.54e-09	Up	1.68289	0.66425	0.468455	25.9039	10.0697	4.90795	10.1959	24.6044	11.4511	0.286695	0.277191	0	Prx37	Araport:AT4G08770,TAIR:AT4G08770,GeneID:826447	Encodes a putative apoplastic peroxidase Prx37. Primarily expressed in the vascular bundles. Overexpression renders a dwarf phenotype with smaller plants and delayed development. Plants overexpressing Prx37 also shows an increase in the amount of esterified phenolic material associated with their walls.	Peroxidase superfamily protein		GO:0004601,GO:0005576,GO:0005773,GO:0006979,GO:0020037,GO:0042744,GO:0045926,GO:0046872	peroxidase activity|extracellular region|vacuole|response to oxidative stress|heme binding|hydrogen peroxide catabolic process|negative regulation of growth|metal ion binding	path:ath00940	Phenylpropanoid biosynthesis
AT4G08780	9.94907	0.00225754	Up	186.797	4.6e-06	Up	3.16993	0.072194		0.202052	0.154056	0.0412454	2.64921	0.805608	0.652449	0.219547	0.582315	0.783658	0.0212981	0	0	T32A17.90	Araport:AT4G08780,TAIR:AT4G08780,GeneID:826448		Peroxidase superfamily protein		GO:0004601,GO:0005576,GO:0005773,GO:0006979,GO:0020037,GO:0042744,GO:0046872	peroxidase activity|extracellular region|vacuole|response to oxidative stress|heme binding|hydrogen peroxide catabolic process|metal ion binding	path:ath00940	Phenylpropanoid biosynthesis
AT4G08850	2.10435	0.00108403	Up	2.36212	0.000523238	Up	7.75002	1.18e-31	Up	11.9879	9.8406	10.4218	26.8376	14.9387	28.9953	114.855	74.196	112.388	12.1545	7.76633	9.13841	T32A17.160	Araport:AT4G08850,TAIR:AT4G08850,GeneID:826456		Leucine-rich repeat receptor-like protein kinase family protein
AT4G10380	2.94714	2.41e-05	Up	3.17896	4.31e-08	Up	3.59729	1.74e-08	Up	2.80556	1.49363	2.21476	7.39749	6.76246	5.40197	7.32352	10.9961	9.89926	2.32196	1.53476	2.25272	NIP5;1	Araport:AT4G10380,TAIR:AT4G10380,GeneID:826630	Boric acid channel. Essential for efficient boron uptake and plant development under boron limitation. Also functions in arsenite transport and tolerance. Localized preferentially in outer membrane domains of root cells.	NOD26-like intrinsic protein 5;1		GO:0005886,GO:0010036,GO:0015105,GO:0015250,GO:0015700,GO:0016021,GO:0016328,GO:0046685,GO:0046713,GO:0046715,GO:0080029	plasma membrane|response to boron-containing substance|arsenite transmembrane transporter activity|water channel activity|arsenite transport|integral component of membrane|lateral plasma membrane|response to arsenic-containing substance|borate transport|active borate transmembrane transporter activity|cellular response to boron-containing substance levels
AT4G10500	18.9717	9.3e-08	Up	92.0311	3.11e-25	Up	351.485	2.65e-34	Up	1.47102	0.267046	1.16181	17.5525	5.76874	34.8274	257.931	203.096	807.811	0.147675	0.251965	0.193155	DLO1	Araport:AT4G10500,TAIR:AT4G10500,GeneID:826642		2-oxoglutarate (2OG) and Fe(II)-dependent oxygenase superfamily protein		GO:0002229,GO:0002239,GO:0009617,GO:0009620,GO:0009751,GO:0010150,GO:0046244,GO:0046872,GO:0051213	defense response to oomycetes|response to oomycetes|response to bacterium|response to fungus|response to salicylic acid|leaf senescence|salicylic acid catabolic process|metal ion binding|dioxygenase activity
AT4G10960	4.47525	0.0108384	Up	4.29499	0.034303	Up	49.4529	1.25e-38	Up	0.460401	0.405043	0.307252	3.09568	0.638791	1.74905	16.6435	16.6333	39.0389	0.541303	0.152867	0.56818	UGE5	Araport:AT4G10960,TAIR:AT4G10960,GeneID:826696	Encodes a protein with UDP-D-glucose 4-epimerase activity.	UDP-D-glucose/UDP-D-galactose 4-epimerase 5		GO:0003978,GO:0006012	UDP-glucose 4-epimerase activity|galactose metabolic process	path:ath00052,path:ath00520	Galactose metabolism|Amino sugar and nucleotide sugar metabolism
AT4G11000	3.78787	0.021152	Up	5.7765	0.101888		10.6179	1.63e-08	Up	0.679031	0.411833	0.141763	1.84358	1.17203	1.93471	4.86295	3.83817	7.67089	0.569356	0.251649	0	T22B4.2	Araport:AT4G11000,TAIR:AT4G11000,GeneID:826701		Ankyrin repeat family protein		GO:0005886,GO:0009751,GO:0016021,GO:0045087	plasma membrane|response to salicylic acid|integral component of membrane|innate immune response
AT4G11170	34.0443	3.86e-05	Up	192.947	2.91e-07	Up	767.464	3.72e-36	Up	0.0405251	0	0	0.675664	0.352653	0.404128	13.9662	8.13231	15.566	0	0.00647862	0	Resistance Methylated Gene 1	Araport:AT4G11170,TAIR:AT4G11170,GeneID:826718	Encodes RMG1 (Resistance Methylated Gene 1), a NB-LRR disease resistance protein with a Toll/interleukin-1 receptor (TIR) domain at its N terminus. RMG1 is expressed at high levels in response to flg22 and in naive met1/nrpd2 relative to wild-type plants. Expression of this gene is controlled by DNA methylation in its promoter region. The RMG1 promoter region is constitutively demethylated by act…	Disease resistance protein (TIR-NBS-LRR class) family		GO:0005739,GO:0006952,GO:0007165,GO:0010193,GO:0043531	mitochondrion|defense response|signal transduction|response to ozone|ADP binding
AT4G11350	6.68655	0.000266304	Up	5.10699	4.54e-06	Up	48.4448	6.82e-22	Up	0.238555	0.0392001	0.142732	1.23835	0.687204	0.960951	6.37303	6.12005	12.4512	0.216775	0.102575	0.239201	F8L21.140	Araport:AT4G11350,TAIR:AT4G11350,GeneID:826737		transferring glycosyl group transferase (DUF604)
AT4G11480	28.2632	0.00395037	Up	28.486	0.0077076	Up	102.448	4.23e-09	Up	0.0107124	0	0.0109337	0.312124	0.122034	0.183132	0.744957	0.846154	1.0387	0	0	0.0214827	CRK32	Araport:AT4G11480,TAIR:AT4G11480,GeneID:826753	Encodes a cysteine-rich receptor-like protein kinase.	cysteine-rich RLK (RECEPTOR-like protein kinase) 32
AT4G11521	2.96217	0.0218449	Up	2.93065	0.000461846	Up	3.20409	0.00191144	Up	1.4236	0.382687	1.21085	3.26162	2.35638	3.55348	3.94651	4.11063	3.37174	1.28899	0.595227	1.18955	AT4G11521	Araport:AT4G11521,TAIR:AT4G11521,GeneID:7922527		Receptor-like protein kinase-related family protein		GO:0005576	extracellular region
AT4G11650	175.926	1.82e-13	Up	145.536	5.4e-15	Up	2909.54	3.21e-87	Up	0.0212145	0.080876	0.108264	28.1246	5.59874	3.28417	196.767	323.682	206.416	0.0670863	0.061047	0.127631	OSM34	Araport:AT4G11650,TAIR:AT4G11650,GeneID:826770	osmotin-like protein	osmotin 34		GO:0009651,GO:0009816,GO:0009817	response to salt stress|defense response to bacterium, incompatible interaction|defense response to fungus, incompatible interaction
AT4G11890	6.08927	0.0134108	Up	27.3645	0.0026083	Up	50.5499	1.05e-11	Up	2.88261	0.377085	0.548051	8.4676	3.74258	12.6821	56.6254	40.4525	148.117	0.759634	0.0406617	0.0708432	ARCK1	Araport:AT4G11890,TAIR:AT4G11890,GeneID:826796	Encodes a receptor-like cytosolic kinase ARCK1. Negatively controls abscisic acid and osmotic stress signal transduction.	Protein kinase superfamily protein		GO:0004674,GO:0005524,GO:0005829,GO:0005886,GO:0006468,GO:0006952,GO:0009787,GO:0031349	protein serine/threonine kinase activity|ATP binding|cytosol|plasma membrane|protein phosphorylation|defense response|regulation of abscisic acid-activated signaling pathway|positive regulation of defense response
AT4G12470	16.4797	1.3e-08	Up	32.9333	1.47e-17	Up	31.8329	1.19e-24	Up	5.19619	4.03525	1.79591	90.4129	75.5324	19.4007	183.753	121.024	120.326	2.57924	1.39768	1.70918	AZI1	Araport:AT4G12470,TAIR:AT4G12470,GeneID:826859	Encodes AZI1 (AZELAIC ACID INDUCED 1). Involved in the priming of salicylic acid induction and systemic immunity triggered by pathogen or azelaic acid.	azelaic acid induced 1		GO:0005618,GO:0005783,GO:0009506,GO:0009626,GO:0009627,GO:0009631,GO:0009682,GO:0009707,GO:0043621,GO:0048046,GO:0050832,GO:0070417	cell wall|endoplasmic reticulum|plasmodesma|plant-type hypersensitive response|systemic acquired resistance|cold acclimation|induced systemic resistance|chloroplast outer membrane|protein self-association|apoplast|defense response to fungus|cellular response to cold
AT4G12480	23.1315	1.38e-08	Up	13.2213	4.18e-07	Up	148.83	5.58e-24	Up	2.96629	0.511802	0.521998	44.1579	31.6795	19.769	285.276	209.273	230.983	4.90576	1.5698	0.666657	EARLI1	Araport:AT4G12480,TAIR:AT4G12480,GeneID:826860	a putative lipid transfer protein, vernalization-responsive and cold-induced	Bifunctional inhibitor/lipid-transfer protein/seed storage 2S albumin superfamily protein		GO:0005576,GO:0005783,GO:0009409,GO:0009505,GO:0009506,GO:0009651,GO:0009682,GO:0009707,GO:0009737,GO:0050832	extracellular region|endoplasmic reticulum|response to cold|plant-type cell wall|plasmodesma|response to salt stress|induced systemic resistance|chloroplast outer membrane|response to abscisic acid|defense response to fungus
AT4G13000	2.08009	0.0254048	Up	2.68139	0.00408516	Up	6.23286	5.36e-22	Up	0.872867	0.612157	0.773236	1.90344	1.56345	1.32952	5.02856	4.79917	7.24485	0.729122	0.568701	0.462384	F25G13.90	Araport:AT4G13000,TAIR:AT4G13000,GeneID:826913		AGC (cAMP-dependent, cGMP-dependent and protein kinase C) kinase family protein		GO:0004672,GO:0004674,GO:0005524,GO:0005634,GO:0005737,GO:0005886,GO:0006468,GO:0006952,GO:0006979,GO:0009611,GO:0016301,GO:0019901	protein kinase activity|protein serine/threonine kinase activity|ATP binding|nucleus|cytoplasm|plasma membrane|protein phosphorylation|defense response|response to oxidative stress|response to wounding|kinase activity|protein kinase binding	path:ath04016	MAPK signaling pathway - plant
AT4G13190	3.9808	0.02513	Up	1.77095	0.454377		10.751	6.37e-10	Up	0.0933273	0.0404308	0.147213	0.304886	0.52353	0.282026	0.802048	1.5939	1.16904	0.232524	0.187177	0.204174	F17N18.80	Araport:AT4G13190,TAIR:AT4G13190,GeneID:826933		Protein kinase superfamily protein
AT4G13235	5.12899	0.0175597	Up	23.553	0.000470033	Up	23.0482	9.99e-15	Up	0.0609001	0.116085	0.248634	0.857643	0.751577	0.578393	2.61385	4.25785	4.87942	0.0320972	0.0292077	0.0305324	EDA21	Araport:AT4G13235,TAIR:AT4G13235,GeneID:826940	Encodes a defensin-like (DEFL) family protein.	embryo sac development arrest 21		GO:0005576,GO:0031640,GO:0050832	extracellular region|killing of cells of other organism|defense response to fungus
AT4G13660	15.3585	2.3e-07	Up	13.8677	0.00018037	Up	86.9459	1.85e-35	Up	0.109027	0.0259777	0.16692	1.85307	1.86302	0.854265	10.2326	12.2632	8.02601	0.186752	0	0.150317	PRR2	Araport:AT4G13660,TAIR:AT4G13660,GeneID:827000	Encodes a pinoresinol reductase involved in lignan biosynthesis. Expressed strongly in roots and less strongly in stems. Shows preference for pinoresinol and not lariciresinol.	pinoresinol reductase 2		GO:0009506,GO:0009807,GO:0010283	plasmodesma|lignan biosynthetic process|pinoresinol reductase activity	path:ath00999	Biosynthesis of secondary metabolites - unclassified
AT4G13860	9.07693	0.0114308	Up	5.98968	0.00104064	Up	92.8502	2.04e-24	Up	0.138104	0.263246	0	1.87782	0.943953	1.0493	13.2055	18.81	14.0111	0.232919	0.105975	0.30465	F18A5.250	Araport:AT4G13860,TAIR:AT4G13860,GeneID:827020		RNA-binding (RRM/RBD/RNP motifs) family protein		GO:0003690,GO:0003697,GO:0003723,GO:0005507,GO:0005524,GO:0005739,GO:0006970,GO:0009409,GO:0009414,GO:0009631,GO:0009651,GO:0009845,GO:0034336,GO:0060567,GO:0080156,GO:1990904	double-stranded DNA binding|single-stranded DNA binding|RNA binding|copper ion binding|ATP binding|mitochondrion|response to osmotic stress|response to cold|response to water deprivation|cold acclimation|response to salt stress|seed germination|misfolded RNA binding|negative regulation of DNA-templated transcription, termination|mitochondrial mRNA modification|ribonucleoprotein complex
AT4G13920	3.732	2.85e-05	Up	3.52496	5.33e-05	Up	20.2806	9.57e-31	Up	0.595185	0.312401	0.325752	1.6504	1.15461	2.00712	9.41025	7.5316	13.7343	0.618287	0.27304	0.441109	RLP50	Araport:AT4G13920,TAIR:AT4G13920,GeneID:827026		receptor like protein 50		GO:0005886,GO:0016021	plasma membrane|integral component of membrane
AT4G14365	5.44393	3.64e-05	Up	17.9796	1.59e-10	Up	20.7507	4.28e-15	Up	8.99841	3.74066	2.63806	28.4498	19.6292	40.9644	137.659	78.2559	180.043	3.22899	1.01004	0.507358	XBAT34	Araport:AT4G14365,TAIR:AT4G14365,GeneID:827080		hypothetical protein		GO:0016567,GO:0016740,GO:0046872	protein ubiquitination|transferase activity|metal ion binding
AT4G14370	7.60759	0.000594909	Up	6.69885	0.00142106	Up	53.606	4.63e-16	Up	0.223919	0.031384	0.0672193	1.01702	0.631459	0.906953	8.63742	3.80312	8.63764	0.270742	0.0379029	0.0660366	DL3225C	Araport:AT4G14370,TAIR:AT4G14370,GeneID:827081		Disease resistance protein (TIR-NBS-LRR class) family		GO:0005524,GO:0007165,GO:0043531,GO:0050832	ATP binding|signal transduction|ADP binding|defense response to fungus
AT4G14580	2.0392	0.00545949	Up	0.815473	0.713784		5.53713	7.44e-18	Up	1.23952	0.851673	1.02976	2.16974	1.69664	2.73773	5.51268	8.18462	7.1053	2.97776	2.0461	2.87595	CIPK4	Araport:AT4G14580,TAIR:AT4G14580,GeneID:827106	CBL-interacting protein kinase	CBL-interacting protein kinase 4		GO:0004674,GO:0005524,GO:0005634,GO:0005737,GO:0006468,GO:0035556	protein serine/threonine kinase activity|ATP binding|nucleus|cytoplasm|protein phosphorylation|intracellular signal transduction
AT4G14630	191.616	4.11e-07	Up	354.317	1.64e-07	Up	3518.18	1.63e-26	Up	0.0251923	0	0.0257128	6.48386	0.837042	2.53617	69.3648	47.0046	97.6053	0	0.0241644	0	GLP9	Araport:AT4G14630,TAIR:AT4G14630,GeneID:827113	germin-like protein with N-terminal signal sequence that may target it to the vacuole, plasma membrane and/or outside the cell.	germin-like protein 9		GO:0000325,GO:0005576,GO:0005618,GO:0005886,GO:0009651,GO:0030145,GO:0045735,GO:0048046	plant-type vacuole|extracellular region|cell wall|plasma membrane|response to salt stress|manganese ion binding|nutrient reservoir activity|apoplast
AT4G15100	531.546	1.44e-07	Up	41.5462	0.000322104	Up	74.4014	0.000268588	Up	0	0	0	2.5274	1.54221	0.300007	0.212479	0.385345	0.122822	0	0.100998	0	scpl30	Araport:AT4G15100,TAIR:AT4G15100,GeneID:827176		serine carboxypeptidase-like 30		GO:0004185,GO:0005576,GO:0005773,GO:0051603	serine-type carboxypeptidase activity|extracellular region|vacuole|proteolysis involved in cellular protein catabolic process
AT4G15160	7.2185	0.00180405	Up	4.1202	0.00891532	Up	0.134798	0.0704952		0.344972	0.0410979	0.198056	0.879495	1.43276	2.04771	0.0234276	0.0690425	0	0.249997	0.18613	0.605334	DL3625W	Araport:AT4G15160,TAIR:AT4G15160,GeneID:827182		Bifunctional inhibitor/lipid-transfer protein/seed storage 2S albumin superfamily protein
AT4G15236	9.88136	7.2e-09	Up	5.27472	0.000415722	Up	45.616	1.26e-30	Up	0.0512901	0.0271573	0.0639832	0.636515	0.384115	0.405936	2.72464	3.0172	1.86714	0.150179	0.0437311	0.074286	ABCG43	Araport:AT4G15236,TAIR:AT4G15236,GeneID:827189		ABC-2 and Plant PDR ABC-type transporter family protein		GO:0005524,GO:0016021,GO:0016887	ATP binding|integral component of membrane|ATPase activity
AT4G15340	115.39	0.00960022	Up	7.58775	0.457352		2440.72	1.28e-19	Up	0	0	0	0.29769	0.256742	0.00856188	3.99659	4.84021	5.73235	0.076021	0	0	PEN1	Araport:AT4G15340,TAIR:AT4G15340,GeneID:827200	Encodes a protein that catalyzes the production of the tricyclic triterpene arabidiol when expressed in yeast.	pentacyclic triterpene synthase 1		GO:0010263,GO:0016104,GO:0016829,GO:0034075,GO:0042300	tricyclic triterpenoid biosynthetic process|triterpenoid biosynthetic process|lyase activity|arabidiol synthase activity|beta-amyrin synthase activity	path:ath00909	Sesquiterpenoid and triterpenoid biosynthesis
AT4G15610	5.35612	0.0131871	Up	4.50777	0.000436462	Up	65.1882	3.92e-17	Up	0.418366	0.0996834	1.16094	3.65695	1.96099	3.32772	38.1289	29.0688	61.3291	0.275623	1.00324	0.629246	CASP-like protein 1D1	Araport:AT4G15610,TAIR:AT4G15610,GeneID:827238		Uncharacterized protein family (UPF0497)		GO:0005768,GO:0005794,GO:0005802,GO:0005886,GO:0016021,GO:0051539	endosome|Golgi apparatus|trans-Golgi network|plasma membrane|integral component of membrane|4 iron, 4 sulfur cluster binding
AT4G16240	15.487	1.79e-11	Up	11.0253	3.46e-14	Up	43.285	8.2e-25	Up	2.18054	2.66271	0.556399	28.7888	33.3145	25.3691	89.4429	93.1739	106.689	2.15483	4.05242	1.50317	DL4160C	Araport:AT4G16240,TAIR:AT4G16240,GeneID:827318		hypothetical protein
AT4G16260	139.341	1.81e-31	Up	57.1391	6.82e-15	Up	388.644	5.75e-52	Up	0.427902	0.282338	0.134383	71.4495	27.1852	23.149	91.5959	211.685	93.4124	1.49193	0.173649	0.462064	DL4170C	Araport:AT4G16260,TAIR:AT4G16260,GeneID:827320	Encodes a putative beta-1,3-endoglucanase that interacts with the 30C02 cyst nematode effector. May play a role in host defense.	Glycosyl hydrolase superfamily protein		GO:0002215,GO:0005576,GO:0005618,GO:0005774,GO:0005975,GO:0009651,GO:0009817,GO:0042973,GO:0046658	defense response to nematode|extracellular region|cell wall|vacuolar membrane|carbohydrate metabolic process|response to salt stress|defense response to fungus, incompatible interaction|glucan endo-1,3-beta-D-glucosidase activity|anchored component of plasma membrane
AT4G17470	2.50137	0.00836385	Up	2.57641	0.000325447	Up	1.19307	0.598278		3.84491	2.51085	6.36619	7.63453	9.53068	15.4046	6.51433	6.68816	4.44758	3.6326	4.93105	3.56973	DL4770C	Araport:AT4G17470,TAIR:AT4G17470,GeneID:827458		alpha/beta-Hydrolases superfamily protein		GO:0002084,GO:0005773,GO:0005783,GO:0005789,GO:0006487,GO:0007035,GO:0008474,GO:0008610,GO:0030148,GO:0030176,GO:0047874	protein depalmitoylation|vacuole|endoplasmic reticulum|endoplasmic reticulum membrane|protein N-linked glycosylation|vacuolar acidification|palmitoyl-(protein) hydrolase activity|lipid biosynthetic process|sphingolipid biosynthetic process|integral component of endoplasmic reticulum membrane|dolichyldiphosphatase activity	path:ath00062	Fatty acid elongation
AT4G17660	233.458	6.52e-21	Up	84.1156	9.96e-26	Up	910.423	2.12e-28	Up	0.0293056	0.0139652	0.0149556	3.99896	3.63056	6.51286	16.0489	11.9025	37.8823	0.108118	0	0.0587697	DL4865W	Araport:AT4G17660,TAIR:AT4G17660,GeneID:827486		Protein kinase superfamily protein
AT4G17980	250.141	2.3e-07	Up	248.388	2.35e-07	Up	168.325	1.2e-07	Up	0	0	0	0.411925	0.920304	0.791238	0.411476	0.695247	0.572033	0	0	0	NAC071	Araport:AT4G17980,TAIR:AT4G17980,GeneID:827523	Encodes ANAC071, a transcription factor involved in cell proliferation in incised inflorescence stems.	NAC domain containing protein 71	NAC	GO:0003700,GO:0005634,GO:0008283,GO:0043565,GO:0071365	DNA-binding transcription factor activity|nucleus|cell proliferation|sequence-specific DNA binding|cellular response to auxin stimulus
AT4G18170	5.4284	0.00991078	Up	14.4663	1.27e-06	Up	16.833	6.19e-15	Up	0.425546	0.483572	0.116938	3.08387	0.79242	2.05188	5.74435	7.26772	8.41946	0.13802	0.204092	0.0492343	WRKY28	Araport:AT4G18170,TAIR:AT4G18170,GeneID:827542	member of WRKY Transcription Factor; Group II-c. Involved in the activation of salicylic acid biosynthesis genes ICS1 and PBS3.	WRKY DNA-binding protein 28	WRKY	GO:0003700,GO:0005634,GO:0042659,GO:0043565	DNA-binding transcription factor activity|nucleus|regulation of cell fate specification|sequence-specific DNA binding
AT4G18360	8.31963	0.000205386	Up	7.58946	0.00037447	Up	43.447	1.33e-24	Up	0.138735	0.0330562	0.177002	1.35866	0.460963	1.14194	3.7687	6.07158	8.37806	0.231546	0.0887164	0.0579626	GOX3	Araport:AT4G18360,TAIR:AT4G18360,GeneID:827563	Encodes a glycolate oxidase that modulates reactive oxygen species-mediated signal transduction during nonhost resistance.	Aldolase-type TIM barrel family protein		GO:0005777,GO:0009854,GO:0010181,GO:0010204,GO:0042742,GO:0050665,GO:0052852,GO:0052853,GO:0052854	peroxisome|oxidative photosynthetic carbon pathway|FMN binding|defense response signaling pathway, resistance gene-independent|defense response to bacterium|hydrogen peroxide biosynthetic process|very-long-chain-(S)-2-hydroxy-acid oxidase activity|long-chain-(S)-2-hydroxy-long-chain-acid oxidase activity|medium-chain-(S)-2-hydroxy-acid oxidase activity	path:ath00630,path:ath04146	Glyoxylate and dicarboxylate metabolism|Peroxisome
AT4G18422	37.646	0.0263648	Up	20.108	0.0493812	Up	639.419	1.37e-13	Up	0	0	0.0496378	0.141701	0.784858	1.10853	13.9508	12.9778	12.7072	0.0512636	0	0.0487645	AT4G18422	Araport:AT4G18422,TAIR:AT4G18422,GeneID:7922355		transmembrane protein
AT4G18630	5.35895	6.58e-07	Up	7.54962	5.39e-24	Up	22.2524	1.2e-22	Up	1.03698	0.340422	1.15249	4.28596	4.12366	5.40582	16.6637	20.871	30.2351	0.728718	0.39787	0.670086	F28A21.40	Araport:AT4G18630,TAIR:AT4G18630,GeneID:827597		hypothetical protein (DUF688)
AT4G19230	3.47233	4.47e-05	Up	2.10366	0.0325828	Up	10.5911	2.77e-14	Up	0.607187	0.793025	0.723023	3.61474	1.68654	2.296	12.6943	8.35352	5.34804	1.26821	1.05697	1.21766	CYP707A1	Araport:AT4G19230,TAIR:AT4G19230,GeneID:827663	Encodes a protein with ABA 8'-hydroxylase activity, involved in ABA catabolism. Member of the CYP707A gene family. CYP707A1 appears to play an important role in determining the ABA levels in dry seeds. Gene involved in postgermination growth. Overexpression of CYP707A1 leads to a decrease in ABA levels and a reduction in after-ripening period to break dormancy.	cytochrome P450, family 707, subfamily A, polypeptide 1		GO:0004497,GO:0005506,GO:0009687,GO:0010295,GO:0016021,GO:0016125,GO:0020037,GO:0046345,GO:0055114	monooxygenase activity|iron ion binding|abscisic acid metabolic process|(+)-abscisic acid 8'-hydroxylase activity|integral component of membrane|sterol metabolic process|heme binding|abscisic acid catabolic process|oxidation-reduction process	path:ath00906	Carotenoid biosynthesis
AT4G19700	2.03167	0.0387139	Up	2.20701	0.0143779	Up	5.53084	6.26e-15	Up	5.10693	3.9592	8.44106	15.8793	8.93642	11.1845	29.2157	37.8939	48.8178	4.39894	3.96637	7.79575	RING	Araport:AT4G19700,TAIR:AT4G19700,GeneID:827714	Encodes BOI (Botrytis Susceptible 1 Interactor). Has E3 ubiquitin ligase activity. Interacts with and ubiquitinates BOS1 (Botrytis Susceptible 1). It prevents caspase activation and attenuates cell death.	SBP (S-ribonuclease binding protein) family protein		GO:0004842,GO:0005634,GO:0009739,GO:0042742,GO:0043067,GO:0043069,GO:0043161,GO:0046872,GO:0050832,GO:2000117	ubiquitin-protein transferase activity|nucleus|response to gibberellin|defense response to bacterium|regulation of programmed cell death|negative regulation of programmed cell death|proteasome-mediated ubiquitin-dependent protein catabolic process|metal ion binding|defense response to fungus|negative regulation of cysteine-type endopeptidase activity
AT4G19720	16.8043	0.0457919	Up	6.66082	0.377478		404.19	1.63e-15	Up	0.0164578	0	0.0167979	0.223779	0.234355	0.0937837	4.8999	5.44583	5.49287	0	0.0789315	0	T16H5.80	Araport:AT4G19720,TAIR:AT4G19720,GeneID:827716		Glycosyl hydrolase family protein with chitinase insertion domain-containing protein		GO:0000272,GO:0004568,GO:0005576,GO:0005618,GO:0006032,GO:0008061,GO:0008843,GO:0009651,GO:0009737,GO:0009753,GO:0035885	polysaccharide catabolic process|chitinase activity|extracellular region|cell wall|chitin catabolic process|chitin binding|endochitinase activity|response to salt stress|response to abscisic acid|response to jasmonic acid|exochitinase activity	path:ath00520	Amino sugar and nucleotide sugar metabolism
AT4G19810	2.17151	0.0090968	Up	1.82343	0.185112		15.1225	3.27e-30	Up	1.33846	1.59456	1.34172	4.07393	2.01938	3.56386	22.8021	16.9528	39.9952	1.2471	2.28112	1.58173	ChiC	Araport:AT4G19810,TAIR:AT4G19810,GeneID:827725	ChiC encodes a Class V chitinase that is a part of glycoside hydrolase family 18 based on CAZy groupings. It appears to primarily act as an exochitinase in vitro where it predominantly cleaves a chitobiose (GlcNAc)2 residue from the non-reducing end of a chitin oligosaccharide. However, it shows some minor endochitinase activity in vitro, as well. A putative 24 amino-acid signal peptide may direc…	Glycosyl hydrolase family protein with chitinase insertion domain-containing protein		GO:0000272,GO:0004568,GO:0005576,GO:0005618,GO:0006032,GO:0008061,GO:0008843,GO:0009651,GO:0009737,GO:0009753,GO:0035885	polysaccharide catabolic process|chitinase activity|extracellular region|cell wall|chitin catabolic process|chitin binding|endochitinase activity|response to salt stress|response to abscisic acid|response to jasmonic acid|exochitinase activity	path:ath00520	Amino sugar and nucleotide sugar metabolism
AT4G20000	14.7679	0.0120181	Up	29.9908	1.19e-07	Up	113.792	9.49e-13	Up	0.301325	0.0220911	0	2.31873	0.85816	1.91521	14.3056	11.381	20.18	0.122163	0.0222331	0.0232415	F18F4.100	Araport:AT4G20000,TAIR:AT4G20000,GeneID:827745		VQ motif-containing protein
AT4G21120	4.7831	0.0173677	Up	10.0369	3.91e-05	Up	55.6273	6.03e-23	Up	0.457337	0.183194	0.0947103	2.02776	0.673259	0.988306	13.8998	12.9824	24.2863	0.216585	0.10808	0.03323	AAT1	Araport:AT4G21120,TAIR:AT4G21120,GeneID:827860	Encodes a member of the cationic amino acid transporter (CAT) subfamily of amino acid polyamine choline transporters. Mediates efficient uptake of Lys, Arg and Glu in a yeast system.	amino acid transporter 1		GO:0005313,GO:0005886,GO:0015189,GO:0016020,GO:0016021,GO:0051938	L-glutamate transmembrane transporter activity|plasma membrane|L-lysine transmembrane transporter activity|membrane|integral component of membrane|L-glutamate import
AT4G21230	6.61359	3.54e-06	Up	4.61165	0.0672173		47.7267	2.25e-50	Up	0.140304	0.0891465	0.0954686	0.987934	0.57717	0.644052	6.07269	5.05446	7.64938	0.320435	0.123364	0.0234472	CRK27	Araport:AT4G21230,TAIR:AT4G21230,GeneID:827872	Encodes a cysteine-rich receptor-like protein kinase.	cysteine-rich RLK (RECEPTOR-like protein kinase) 27
AT4G21680	8.32375	0.000136256	Up	3.23128	0.640807		31.1202	3.64e-19	Up	0.478676	0.103685	0.344218	4.54337	1.77635	1.47751	7.48269	15.3051	11.7478	0.298154	1.94094	0.0545421	NRT1.8	Araport:AT4G21680,TAIR:AT4G21680,GeneID:828255	Encodes a nitrate transporter (NRT1.8). Functions in nitrate removal from the xylem sap. Mediates cadmium tolerance.	NITRATE TRANSPORTER 1.8		GO:0005886,GO:0010167,GO:0015112,GO:0015293,GO:0016021,GO:0042128,GO:0046686	plasma membrane|response to nitrate|nitrate transmembrane transporter activity|symporter activity|integral component of membrane|nitrate assimilation|response to cadmium ion
AT4G21840	15.8213	0.000516898	Up	96.9411	7.91e-09	Up	140.149	1.48e-25	Up	0.325032	0.15489	0	3.36725	1.13138	3.70435	22.3972	22.7536	39.2566	0	0.0519618	0.0271592	MSRB8	Araport:AT4G21840,TAIR:AT4G21840,GeneID:828272		methionine sulfoxide reductase B8		GO:0005829,GO:0006979,GO:0030091,GO:0033743,GO:0046872	cytosol|response to oxidative stress|protein repair|peptide-methionine (R)-S-oxide reductase activity|metal ion binding
AT4G21910	2.49676	0.0404505	Up	2.11096	0.0593307		5.88891	1.4e-09	Up	8.65637	6.06431	19.3991	27.8149	17.4346	41.7321	70.4677	77.1268	88.466	12.3914	7.82373	19.9659	T8O5.120	Araport:AT4G21910,TAIR:AT4G21910,GeneID:828280		MATE efflux family protein		GO:0006855,GO:0015238,GO:0015297,GO:0016021	drug transmembrane transport|drug transmembrane transporter activity|antiporter activity|integral component of membrane
AT4G21930	4.92479	5.11e-05	Up	10.3287	3.43e-07	Up	38.2942	1.54e-33	Up	0.862691	0.7948	0.322856	4.18934	2.81179	3.19539	35.7145	29.2829	26.8263	0.636549	0.165499	0.173005	F1N20.2	Araport:AT4G21930,TAIR:AT4G21930,GeneID:828282		senescence regulator (Protein of unknown function, DUF584)
AT4G22212	12.5594	0.00688892	Up	7.63829	0.00104088	Up	228.663	1.95e-18	Up	0.0602063	0	0.245802	1.54956	1.54318	0.600394	10.598	45.5959	24.3957	0.190389	0.1155	0.181107	AT4G22212	Araport:AT4G22212,TAIR:AT4G22212,GeneID:828313	Encodes a defensin-like (DEFL) family protein.	defensin-like protein		GO:0005576,GO:0031640,GO:0050832	extracellular region|killing of cells of other organism|defense response to fungus
AT4G22470	131.331	2.32e-13	Up	15.4926	0.000354669	Up	1421.69	6.88e-41	Up	0.0180573	0.0344199	0.0552913	8.69872	3.66842	1.78358	88.9414	54.6049	34.1514	0.114205	0.710144	0.0543185	F7K2.50	Araport:AT4G22470,TAIR:AT4G22470,GeneID:828342		protease inhibitor/seed storage/lipid transfer protein (LTP) family protein		GO:0005576,GO:0009733,GO:0010102	extracellular region|response to auxin|lateral root morphogenesis
AT4G22590	2.92927	3.36e-07	Up	2.56345	3.88e-05	Up	8.72376	1.8e-15	Up	2.79227	2.24984	4.57096	9.7341	8.0419	10.9024	26.5442	22.3465	52.9237	2.95753	2.79479	5.2615	TPPG	Araport:AT4G22590,TAIR:AT4G22590,GeneID:828355		Haloacid dehalogenase-like hydrolase (HAD) superfamily protein		GO:0004805,GO:0005992	trehalose-phosphatase activity|trehalose biosynthetic process	path:ath00500	Starch and sucrose metabolism
AT4G22755	2.43516	0.000107493	Up	2.6095	2.08e-10	Up	3.86462	2.25e-10	Up	11.5802	7.75248	15.7661	34.0134	25.1439	27.5145	55.8394	56.5433	47.2982	10.7283	9.70485	12.2544	AT4G22755	Araport:AT4G22755,GeneID:28720173		methylsterol monooxygenase 1-3		GO:0004497,GO:0005506,GO:0005789,GO:0016021,GO:0016126	monooxygenase activity|iron ion binding|endoplasmic reticulum membrane|integral component of membrane|sterol biosynthetic process
AT4G22780	2.31738	0.025533	Up	1.91232	0.00313348		5.22157	1.11e-05	Up	1.38953	2.93088	1.53449	4.56856	5.30887	4.12134	19.1083	8.48585	8.77679	2.36512	2.5892	2.24982	ACR7	Araport:AT4G22780,TAIR:AT4G22780,GeneID:828377	Member of a family of ACT domain containing proteins . ACT domains are involved in amino acid binding .	ACT domain repeat 7		GO:0005829,GO:0016597	cytosol|amino acid binding
AT4G23030	4.67677	0.000170265	Up	4.71468	0.00719029	Up	12.3483	1.36e-12	Up	0.156715	0.0746804	0.2266	0.672242	0.607487	0.905435	2.10018	1.46369	3.23903	0.0688301	0.0876872	0.301183	F7H19.220	Araport:AT4G23030,TAIR:AT4G23030,GeneID:828402		MATE efflux family protein		GO:0006855,GO:0015238,GO:0015297,GO:0016021	drug transmembrane transport|drug transmembrane transporter activity|antiporter activity|integral component of membrane
AT4G23130	2.38702	0.00561872	Up	3.823	0.00213003	Up	9.771	1.46e-20	Up	2.75258	1.59141	1.45637	5.74973	3.88119	4.74792	22.4099	18.1257	28.8588	2.27211	0.71831	0.690007	CRK5	Araport:AT4G23130,TAIR:AT4G23130,GeneID:828412	Encodes a receptor-like protein kinase. Naming convention from Chen et al 2003 (PMID 14756307)	cysteine-rich RLK (RECEPTOR-like protein kinase) 5
AT4G23140	14.1851	4.43e-08	Up	37.2904	2.06e-14	Up	71.9928	2.74e-20	Up	2.84682	0.628143	0.728748	20.1989	11.8964	31.5669	103.721	75.6165	200.526	1.15787	0.149265	0.339606	CRK6	Araport:AT4G23140,TAIR:AT4G23140,GeneID:828413	Arabidopsis thaliana receptor-like protein kinase. Naming convention from Chen et al 2003 (PMID 14756307)	cysteine-rich RLK (RECEPTOR-like protein kinase) 6
AT4G23150	9.5549	1.96e-05	Up	43.6596	5.78e-26	Up	56.3774	1.03e-15	Up	0.808316	0.101366	0.293099	3.87364	3.23094	4.88897	19.2996	18.0621	47.46	0.134533	0.0102018	0.127974	CRK7	Araport:AT4G23150,TAIR:AT4G23150,GeneID:828414	Encodes a cysteine-rich receptor-like protein kinase.	cysteine-rich RLK (RECEPTOR-like protein kinase) 7
AT4G23160	6.41928	0.00284424	Up	7.21291	9.28e-05	Up	33.7222	6.24e-19	Up	0.0471037	0.03367	0.144231	0.297364	0.307426	0.87795	2.26482	2.10543	4.71153	0.0868905	0.0395342	0.0708467	CRK8	Araport:AT4G23160,TAIR:AT4G23160,GeneID:828415	Encodes a cysteine-rich receptor-like protein kinase.	cysteine-rich RECEPTOR-like kinase
AT4G23190	3.85934	2.45e-09	Up	3.60312	5.64e-05	Up	13.6811	1.64e-24	Up	1.86116	1.04817	1.54464	7.02046	4.41709	6.28487	31.0701	16.1237	25.7023	2.42752	1.37048	0.980223	CRK11	Araport:AT4G23190,TAIR:AT4G23190,GeneID:828418	Encodes putative receptor-like protein kinase that is induced by the soil-borne vascular bacteria, Ralstonia solanacearum. Naming convention from Chen et al 2003 (PMID 14756307)	cysteine-rich RLK (RECEPTOR-like protein kinase) 11		GO:0004672,GO:0004674,GO:0005524,GO:0005886,GO:0006468,GO:0006979,GO:0009816,GO:0016020,GO:0016021,GO:0042742	protein kinase activity|protein serine/threonine kinase activity|ATP binding|plasma membrane|protein phosphorylation|response to oxidative stress|defense response to bacterium, incompatible interaction|membrane|integral component of membrane|defense response to bacterium
AT4G23210	4.93865	0.0166988	Up	5.34756	2.15e-05	Up	67.1483	1.54e-16	Up	0.616994	0.129715	0.120392	1.6391	0.964722	1.93892	31.8252	11.5059	28.1068	0.373006	0.313317	0.127372	CRK13	Araport:AT4G23210,TAIR:AT4G23210,GeneID:828420	Encodes a Cysteine-rich receptor-like kinase (CRK13). Overexpression of CRK13 leads to hypersensitive response cell death, and induces defense against pathogens by causing increased accumulation of salicylic acid.	cysteine-rich RLK (RECEPTOR-like protein kinase) 13		GO:0002237,GO:0004674,GO:0005524,GO:0005886,GO:0006468,GO:0009626,GO:0016021,GO:0042742	response to molecule of bacterial origin|protein serine/threonine kinase activity|ATP binding|plasma membrane|protein phosphorylation|plant-type hypersensitive response|integral component of membrane|defense response to bacterium
AT4G23220	8.16927	1.19e-08	Up	12.3122	7.41e-16	Up	27.4393	1.51e-17	Up	2.2735	0.963026	0.650715	11.1222	9.85497	12.3613	48.649	25.757	57.4959	1.43281	0.773066	0.422157	CRK14	Araport:AT4G23220,TAIR:AT4G23220,GeneID:828421	Encodes a cysteine-rich receptor-like protein kinase.	cysteine-rich RECEPTOR-like kinase
AT4G23230	7.14707	0.00247877	Up	21.4536	5.95e-05	Up	36.9513	2.37e-12	Up	0.959339	0.397007	0.0901859	4.32766	2.31274	4.41175	21.4791	15.5892	29.9802	0.452393	0.0121079	0.037971	CRK15	Araport:AT4G23230,TAIR:AT4G23230,GeneID:828422	Encodes a cysteine-rich receptor-like protein kinase.	cysteine-rich RECEPTOR-like kinase		GO:0004674,GO:0005524,GO:0016021	protein serine/threonine kinase activity|ATP binding|integral component of membrane
AT4G23260	2.06683	0.000270622	Up	1.54569	0.331427		8.97055	5.81e-38	Up	15.4634	10.5123	14.1464	34.1651	21.9122	29.3008	162.527	119.411	148.964	24.4894	10.714	19.1522	CRK18	Araport:AT4G23260,TAIR:AT4G23260,GeneID:828425	Encodes a cysteine-rich receptor-like protein kinase.	cysteine-rich RLK (RECEPTOR-like protein kinase) 18
AT4G23310	2.92977	0.0244014	Up	34.9558	5.19e-10	Up	18.9399	1.61e-19	Up	0.971784	0.377882	1.14263	2.89942	1.28417	3.34474	13.8707	14.0076	29.478	0.163896	0.00745708	0.0389765	CRK23	Araport:AT4G23310,TAIR:AT4G23310,GeneID:828430	Encodes a cysteine-rich receptor-like protein kinase.	cysteine-rich RLK (RECEPTOR-like protein kinase) 23
AT4G23420	2.91083	1.84e-05	Up	1.97514	0.0807352		18.0543	2.65e-48	Up	0.339898	0.399535	0.335357	1.15541	0.881967	1.20517	5.86002	8.5986	9.12397	0.72851	0.3695	0.511225	F16G20.120	Araport:AT4G23420,TAIR:AT4G23420,GeneID:828441		NAD(P)-binding Rossmann-fold superfamily protein		GO:0005886,GO:0009507,GO:0009706,GO:0009941,GO:0015031,GO:0016491	plasma membrane|chloroplast|chloroplast inner membrane|chloroplast envelope|protein transport|oxidoreductase activity
AT4G23610	7.09848	0.000140936	Up	16.3173	7.78e-05	Up	56.8805	2.48e-31	Up	0.620387	0.760209	0.180916	4.67683	2.07533	5.10646	35.4708	27.592	47.3997	0.591665	0.0283369	0.0888664	F9D16.80	Araport:AT4G23610,TAIR:AT4G23610,GeneID:828461		Late embryogenesis abundant (LEA) hydroxyproline-rich glycoprotein family
AT4G23700	20.0537	0.0040349	Up	35.8782	1.98e-06	Up	141.221	7.02e-17	Up	0.11819	0.0160919	0	1.77103	0.2805	0.809802	7.1	7.60547	8.72855	0.0622916	0.0080977	0.00846497	CHX17	Araport:AT4G23700,TAIR:AT4G23700,GeneID:828470	member of Putative Na+/H+ antiporter family	cation/H+ exchanger 17		GO:0005770,GO:0006623,GO:0006813,GO:0006885,GO:0012505,GO:0015299,GO:0016021	late endosome|protein targeting to vacuole|potassium ion transport|regulation of pH|endomembrane system|solute:proton antiporter activity|integral component of membrane
AT4G23720	13.3974	3.16e-14	Up	6.68884	2.33e-12	Up	12.7799	1.73e-09	Up	0.270684	0.073709	0.335479	3.07963	2.5513	3.63584	2.24793	2.66229	5.64391	0.326087	0.370914	0.659153	F9D16.190	Araport:AT4G23720,TAIR:AT4G23720,GeneID:828472		transmembrane protein, putative (DUF1191)
AT4G23810	7.80905	1.37e-07	Up	12.6477	6.35e-27	Up	33.9173	1.14e-21	Up	2.57607	2.76956	0.817647	17.5594	11.4223	22.4222	90.6814	57.1908	112.338	1.62263	1.35602	0.929262	WRKY53	Araport:AT4G23810,TAIR:AT4G23810,GeneID:828481	member of WRKY Transcription Factor; Group III	WRKY family transcription factor	WRKY	GO:0003677,GO:0003700,GO:0005634,GO:0009507,GO:0009617,GO:0009751,GO:0009816,GO:0010150,GO:0010193,GO:0010200,GO:0031347,GO:0042542,GO:0042742,GO:0043565,GO:0044212,GO:0045893,GO:2000022	DNA binding|DNA-binding transcription factor activity|nucleus|chloroplast|response to bacterium|response to salicylic acid|defense response to bacterium, incompatible interaction|leaf senescence|response to ozone|response to chitin|regulation of defense response|response to hydrogen peroxide|defense response to bacterium|sequence-specific DNA binding|transcription regulatory region DNA binding|po…
AT4G24110	15.0053	4.19e-07	Up	9.38798	9.66e-05	Up	26.4636	6.29e-20	Up	0.0958932	0.342724	0.53831	8.52175	2.77651	3.43803	10.3675	11.4128	8.49057	0.277971	0.988792	0.240381	T19F6.100	Araport:AT4G24110,TAIR:AT4G24110,GeneID:828511		NADP-specific glutamate dehydrogenase
AT4G25000	17.0834	1.41e-18	Up	21.2332	2.54e-39	Up	366.702	7.33e-71	Up	0.370198	0.112904	0.46853	5.78149	4.17505	6.60992	115.527	98.5985	206.681	0.28096	0.198852	0.282111	AMY1	Araport:AT4G25000,TAIR:AT4G25000,GeneID:828603	Predicted to be secreted protein based on signalP prediction. Involved in starch mobilization. Mutants are defective in alpha-amylase activity. (Note: AMY1 has been found in the literature to be referred to as AMY3, which is not to be confused with AMY3/At1g69830).	alpha-amylase-like protein		GO:0004556,GO:0005509,GO:0005576,GO:0005975,GO:0009737,GO:0009739,GO:0048046,GO:0103025	alpha-amylase activity|calcium ion binding|extracellular region|carbohydrate metabolic process|response to abscisic acid|response to gibberellin|apoplast|alpha-amylase activity (releasing maltohexaose)	path:ath00500	Starch and sucrose metabolism
[truncated: 26,676 more rows]
