# Supplementary material for: Canonical ETI‐Dependent and ‐Independent Pathways Mediate Autoimmunity Caused by Loss of CBP60b Clade Function
Source: Mol Plant Pathol. 2026 Jul 11;27(7):e70318. doi: 10.1111/mpp.70318 (PMC13354941; doi:10.1111/mpp.70318)
Supplement: Supplementary file 11 — Table S3: Quintuple‐vs‐WT DGE and GO top. [file MPP-27-e70318-s012.xlsx]

## Sheet: quintuple-vs-WT-diff-q-val-0.05
quintuple-vs-WT-diff-q-val-0.05-FC-2.gene
gene_id	BaseMean_DESeq2	BaseMean_control_WT	BaseMean_case_quintuple	FoldChange	log2FoldChange	p-value	q-value	Regulation	Expression_quintuple-1	Expression_quintuple-2	Expression_quintuple-3	Expression_WT-1	Expression_WT-2	Expression_WT-3	gene_symbol	gene_Dbxref	description	product	TF_Family	GO_id	GO_term	pathway	pathway_description
AT1G01010	454.991	134.458	775.524	5.76726	2.52789	2.94701e-29	1.0275e-27	Up	11.3895	10.2411	15.9182	1.76107	1.45016	2.18571	NAC001	Araport:AT1G01010,TAIR:AT1G01010,GeneID:839580		NAC domain containing protein 1	NAC	GO:0003677,GO:0003700,GO:0005634,GO:0016021	DNA binding|DNA-binding transcription factor activity|nucleus|integral component of membrane
AT1G01030	121.197	163.771	78.6225	0.478362	-1.06382	0.00689845	0.013571	Down	1.41073	1.11932	0.739013	1.5355	1.73709	2.57382	NGA3	Araport:AT1G01030,TAIR:AT1G01030,GeneID:839321		AP2/B3-like transcriptional factor family protein	B3	GO:0003677,GO:0003700,GO:0005634,GO:0006355,GO:0009908,GO:0048366,GO:1901371	DNA binding|DNA-binding transcription factor activity|nucleus|regulation of transcription, DNA-templated|flower development|leaf development|regulation of leaf morphogenesis
AT1G01080	2703.45	4395.33	1011.56	0.230053	-2.11996	1.33208e-26	3.76787e-25	Down	15.4695	16.1122	14.2572	46.9061	52.8053	68.0845	T25K16.19	Araport:AT1G01080,TAIR:AT1G01080,GeneID:839463		RNA-binding (RRM/RBD/RNP motifs) family protein		GO:0003723,GO:0006397,GO:0009507	RNA binding|mRNA processing|chloroplast
AT1G01090	6166.1	9424.64	2907.55	0.30845	-1.69689	5.67677e-25	1.39699e-23	Down	41.664	43.1913	38.4319	108.647	107.733	118.228	PDH-E1 ALPHA	Araport:AT1G01090,TAIR:AT1G01090,GeneID:839429	pyruvate dehydrogenase E1 alpha subunit	pyruvate dehydrogenase E1 alpha		GO:0004739,GO:0006086,GO:0006096,GO:0009507,GO:0009570,GO:0009941	pyruvate dehydrogenase (acetyl-transferring) activity|acetyl-CoA biosynthetic process from pyruvate|glycolytic process|chloroplast|chloroplast stroma|chloroplast envelope	path:ath00010,path:ath00020,path:ath00620	Glycolysis / Gluconeogenesis|Citrate cycle (TCA cycle)|Pyruvate metabolism
AT1G01100	8126.22	11244.3	5008.11	0.445429	-1.16673	5.35285e-20	8.73868e-19	Down	137.173	149.757	189.844	268.236	293.831	323.261	T25K16.9	Araport:AT1G01100,TAIR:AT1G01100,GeneID:839410		60S acidic ribosomal protein family		GO:0002181,GO:0003735,GO:0005634,GO:0005829,GO:0005886,GO:0006414,GO:0022625,GO:0022626,GO:0030295,GO:0042788,GO:0043021	cytoplasmic translation|structural constituent of ribosome|nucleus|cytosol|plasma membrane|translational elongation|cytosolic large ribosomal subunit|cytosolic ribosome|protein kinase activator activity|polysomal ribosome|ribonucleoprotein complex binding	path:ath03010	Ribosome
AT1G01110	52.2157	96.4594	7.97211	0.0831584	-3.58799	3.46802e-16	3.91868e-15	Down	0.0822204	0.0923077	0.121364	1.02693	1.08176	0.816452	IQD18	Araport:AT1G01110,TAIR:AT1G01110,GeneID:839394		IQ-domain 18
AT1G01120	3718.4	5877.24	1559.57	0.265335	-1.91411	0.00454713	0.00933562	Down	29.1904	23.3806	6.60049	92.8429	67.9855	27.443	KCS1	Araport:AT1G01120,TAIR:AT1G01120,GeneID:839395	Encodes a condensing enzyme KCS1 (3-ketoacyl-CoA synthase 1) which is involved in the critical fatty acid elongation process in wax biosynthesis.	3-ketoacyl-CoA synthase 1		GO:0005783,GO:0005789,GO:0006633,GO:0009409,GO:0009416,GO:0009922,GO:0010025,GO:0016020,GO:0016021,GO:0022626,GO:0102336,GO:0102337,GO:0102338,GO:0102756	endoplasmic reticulum|endoplasmic reticulum membrane|fatty acid biosynthetic process|response to cold|response to light stimulus|fatty acid elongase activity|wax biosynthetic process|membrane|integral component of membrane|cytosolic ribosome|3-oxo-arachidoyl-CoA synthase activity|3-oxo-cerotoyl-CoA synthase activity|3-oxo-lignoceronyl-CoA synthase activity|very-long-chain 3-ketoacyl-CoA synthase …	path:ath00062,path:ath04626	Fatty acid elongation|Plant-pathogen interaction
AT1G01190	325.314	564.585	86.0422	0.151932	-2.7185	1.21669e-10	7.68693e-10	Down	1.75616	1.39173	0.720836	7.0353	8.07726	6.44597	CYP78A8	Araport:AT1G01190,TAIR:AT1G01190,GeneID:839233	member of CYP78A	cytochrome P450, family 78, subfamily A, polypeptide 8		GO:0005506,GO:0016020,GO:0016021,GO:0016709,GO:0020037,GO:0040008,GO:0048316	iron ion binding|membrane|integral component of membrane|oxidoreductase activity, acting on paired donors, with incorporation or reduction of molecular oxygen, NAD(P)H as one donor, and incorporation of one atom of oxygen|heme binding|regulation of growth|seed development
AT1G01225	86.6329	122.443	50.8223	0.416052	-1.26516	0.00884165	0.0169606	Down	0.67181	1.34348	1.89314	1.94315	1.78883	4.07929	AT1G01225	Araport:AT1G01225,TAIR:AT1G01225,GeneID:839358		NC domain-containing protein-like protein
AT1G01240	1051.76	512.677	1590.84	3.10355	1.63392	0.00140627	0.00320995	Up	20.0348	19.8246	20.637	7.35961	6.49111	1.97796	F633.5	Araport:AT1G01240,TAIR:AT1G01240,GeneID:839274		transmembrane protein
AT1G01300	3323.71	4472.54	2174.88	0.486236	-1.04027	0.000431837	0.00108586	Down	23.6351	34.6299	26.7565	39.7781	38.3401	70.0053	F6F3.10	Araport:AT1G01300,TAIR:AT1G01300,GeneID:839375		Eukaryotic aspartyl protease family protein		GO:0004190,GO:0006508,GO:0009505,GO:0016020,GO:0030163,GO:0080167	aspartic-type endopeptidase activity|proteolysis|plant-type cell wall|membrane|protein catabolic process|response to karrikin
AT1G01370	118.564	168.174	68.9532	0.410328	-1.28515	8.13531e-07	3.1767e-06	Down	1.01678	0.870411	1.2689	1.68436	2.26782	2.42865	HTR12	Araport:AT1G01370,TAIR:AT1G01370,GeneID:839104	Encodes a centromere-identifying protein histone H3 variant. Localized at centromeres in both mitotic and meiotic cells.	Histone superfamily protein		GO:0000775,GO:0000777,GO:0000785,GO:0000786,GO:0005634,GO:0006334,GO:0009567,GO:0031492,GO:0034508,GO:0046982,GO:0051301,GO:0051307,GO:0051321	chromosome, centromeric region|condensed chromosome kinetochore|chromatin|nucleosome|nucleus|nucleosome assembly|double fertilization forming a zygote and endosperm|nucleosomal DNA binding|centromere complex assembly|protein heterodimerization activity|cell division|meiotic chromosome separation|meiotic cell cycle
AT1G01380	23.3929	43.1063	3.6795	0.0856339	-3.54567	1.5989e-06	5.99817e-06	Down	0.0907753	0.118898	0.142112	0.473402	1.2474	1.73378	ETC1	Araport:AT1G01380,TAIR:AT1G01380,GeneID:838096	ETC1 is involved in trichome and root hair patterning in Arabidopsis.	Homeodomain-like superfamily protein	MYB_related	GO:0003700,GO:0005634,GO:0030154,GO:0043565,GO:0044212,GO:0080147,GO:1900033	DNA-binding transcription factor activity|nucleus|cell differentiation|sequence-specific DNA binding|transcription regulatory region DNA binding|root hair cell development|negative regulation of trichome patterning
AT1G01390	158.955	261.358	56.5519	0.215691	-2.21296	0.000242712	0.000640132	Down	1.04151	1.11991	0.237968	2.88849	2.66653	4.11159	F6F3.19	Araport:AT1G01390,TAIR:AT1G01390,GeneID:837790		UDP-Glycosyltransferase superfamily protein		GO:0005783,GO:0008194,GO:0043231,GO:0080043,GO:0080044	endoplasmic reticulum|UDP-glycosyltransferase activity|intracellular membrane-bounded organelle|quercetin 3-O-glucosyltransferase activity|quercetin 7-O-glucosyltransferase activity
AT1G01453	8.08645	0	16.1729	83.941	6.3913	5.53183e-05	0.000163747	Up	0.206726	0.135385	0.566365	0	0	0	AT1G01453	Araport:AT1G01453,TAIR:AT1G01453,GeneID:6240388		late embryogenesis abundant hydroxyproline-rich glycoprotein family protein
AT1G01470	4188.73	1569.74	6807.71	4.33658	2.11656	1.43306e-11	1.01139e-10	Up	127.842	98.2618	188.276	19.2651	22.7664	37.4537	LEA14	Araport:AT1G01470,TAIR:AT1G01470,GeneID:837071	Encodes late-embryogenesis abundant protein whose mRNA levels are induced in response to wounding and light stress. Might be involved in protection against dessication.	Late embryogenesis abundant protein		GO:0005829,GO:0009269,GO:0009611,GO:0009644,GO:0050832	cytosol|response to desiccation|response to wounding|response to high light intensity|defense response to fungus
AT1G01480	23.2416	1.07186	45.4114	42.864	5.4217	2.36184e-05	7.40673e-05	Up	0.949658	0.0981997	0.727714	0.0114998	0.0219202	0	ACS2	Araport:AT1G01480,TAIR:AT1G01480,GeneID:837082	a member of the 1-aminocyclopropane-1-carboxylate (ACC) synthase (S-adenosyl-L-methionine methylthioadenosine-lyase, EC 4.4.1.14) gene family, isolated from a flower-specific cDNA library.	1-amino-cyclopropane-1-carboxylate synthase 2		GO:0009693,GO:0009835,GO:0016847,GO:0030170	ethylene biosynthetic process|fruit ripening|1-aminocyclopropane-1-carboxylate synthase activity|pyridoxal phosphate binding	path:ath00270,path:ath04016	Cysteine and methionine metabolism|MAPK signaling pathway - plant
AT1G01540	3024.22	4375.25	1673.19	0.382356	-1.38701	3.64312e-11	2.44922e-10	Down	20.3175	21.5205	18.5288	46.965	44.3031	40.2514	F22L4.8	Araport:AT1G01540,TAIR:AT1G01540,GeneID:839533		Protein kinase superfamily protein
AT1G01560	1219.18	39.3318	2399.03	61.1211	5.9336	3.81089e-23	8.03975e-22	Up	47.2348	17.0192	40.7436	0.849339	0.318887	0.236424	MPK11	Araport:AT1G01560,TAIR:AT1G01560,GeneID:839523	member of MAP Kinase	MAP kinase 11		GO:0004707,GO:0005524,GO:0005634,GO:0005737,GO:0005829,GO:0009737,GO:0010468,GO:0035556	MAP kinase activity|ATP binding|nucleus|cytoplasm|cytosol|response to abscisic acid|regulation of gene expression|intracellular signal transduction
AT1G01570	142.633	50.2292	235.036	4.66993	2.2234	1.05584e-08	5.29197e-08	Up	3.97549	2.31626	3.79866	0.466799	0.444893	0.914258	F22L4.11	Araport:AT1G01570,TAIR:AT1G01570,GeneID:837183		transferring glycosyl group transferase (DUF604)
AT1G01580	41.2755	69.7249	12.8261	0.183214	-2.4484	2.41193e-09	1.3195e-08	Down	0.108803	0.14251	0.110718	0.617485	0.540791	0.476941	FRO2	Araport:AT1G01580,TAIR:AT1G01580,GeneID:839411	Encodes the low-iron-inducible ferric chelate reductase responsible for reduction of iron at the root surface. It is likely to be the major Fe(III) chelate reductase in Arabidopsis iron metabolism. Coordinately regulated with IRT1, the major transporter responsible for high-affinity iron uptake from the soil, at both transcriptional and posttranscriptional levels. Steady state mRNA levels are reg…	ferric reduction oxidase 2		GO:0000293,GO:0005886,GO:0006811,GO:0009617,GO:0015688,GO:0016021,GO:0046872,GO:0055072	ferric-chelate reductase activity|plasma membrane|ion transport|response to bacterium|iron chelate transport|integral component of membrane|metal ion binding|iron ion homeostasis
AT1G01590	22.9097	45.8195	0	0.00374344	-8.06142	7.62135e-08	3.44686e-07	Down	0	0	0	0.23564	0.15548	0.832531	FRO1	Araport:AT1G01590,TAIR:AT1G01590,GeneID:837194	Encodes a ferric-chelate reductase that is expressed at extremely low levels in Fe deficiency-induced seedlings.	ferric reduction oxidase 1		GO:0000293,GO:0006811,GO:0016021,GO:0046872	ferric-chelate reductase activity|ion transport|integral component of membrane|metal ion binding
AT1G01600	254.808	502.638	6.97659	0.014239	-6.134	9.0632e-26	2.40593e-24	Down	0.0667431	0.0109275	0.177631	5.65105	3.89304	5.01549	CYP86A4	Araport:AT1G01600,TAIR:AT1G01600,GeneID:839347	Encodes a member of the CYP86A subfamily of cytochrome p450 genes. Expressed significantly at highest level in mature stems and flowers.	cytochrome P450, family 86, subfamily A, polypeptide 4		GO:0005506,GO:0006631,GO:0016021,GO:0018685,GO:0020037,GO:0070330	iron ion binding|fatty acid metabolic process|integral component of membrane|alkane 1-monooxygenase activity|heme binding|aromatase activity	path:ath00073	Cutin, suberine and wax biosynthesis
AT1G01610	2249.72	3597.27	902.178	0.250703	-1.99595	1.07396e-10	6.85748e-10	Down	15.0243	13.3018	9.09595	45.7384	41.4272	38.5377	GPAT4	Araport:AT1G01610,TAIR:AT1G01610,GeneID:839297	bifunctional sn-glycerol-3-phosphate 2-O-acyltransferase/phosphatase. Involved in cutin assembly and is functionally redundant with GPAT8.	glycerol-3-phosphate acyltransferase 4		GO:0008654,GO:0010143,GO:0016020,GO:0016021,GO:0016791,GO:0090447,GO:0102419	phospholipid biosynthetic process|cutin biosynthetic process|membrane|integral component of membrane|phosphatase activity|glycerol-3-phosphate 2-O-acyltransferase activity|sn-2-glycerol-3-phosphate omega-OH-C22:0-CoA acyl transferase activity	path:ath00561,path:ath00564	Glycerolipid metabolism|Glycerophospholipid metabolism
AT1G01620	7037.41	11965.5	2109.35	0.176282	-2.50404	1.03526e-14	1.01512e-13	Down	34.9158	38.2326	36.7461	177.325	219.763	114.752	PIP1C	Araport:AT1G01620,TAIR:AT1G01620,GeneID:839235	a member of the plasma membrane intrinsic protein subfamily PIP1. localizes to the plasma membrane and exhibits water transport activity in Xenopus oocyte. expressed ubiquitously and protein level decreases slightly during leaf development.	plasma membrane intrinsic protein 1C		GO:0005773,GO:0005886,GO:0006833,GO:0009414,GO:0009506,GO:0009507,GO:0015250,GO:0016020,GO:0016021	vacuole|plasma membrane|water transport|response to water deprivation|plasmodesma|chloroplast|water channel activity|membrane|integral component of membrane
AT1G01640	128.535	36.1682	220.902	6.09253	2.60704	1.21137e-05	3.98594e-05	Up	3.90135	5.09496	7.11369	0.274564	0.462972	1.50897	T1N6.2	Araport:AT1G01640,TAIR:AT1G01640,GeneID:839534	Putative role in flower development. Comparison of SALK_011721C to Columbia wild type resulted in a trend toward earlier flowering in the mutant (P%3D0.1) (Stapleton and Woodruff 2009, personal communication).	BTB/POZ domain-containing protein		GO:0016567	protein ubiquitination
AT1G01680	1021.7	36.922	2006.48	54.4419	5.76665	5.24446e-16	5.78364e-15	Up	52.2692	20.7653	65.6612	1.44252	0.229137	0.38853	PUB54	Araport:AT1G01680,TAIR:AT1G01680,GeneID:839251		plant U-box 54		GO:0004842,GO:0005634,GO:0005737	ubiquitin-protein transferase activity|nucleus|cytoplasm
AT1G01700	29.2852	17.6478	40.9226	2.33287	1.22211	0.00936827	0.0178531	Up	0.343235	0.52985	0.72542	0.225631	0.182786	0.149691	ROPGEF2	Araport:AT1G01700,TAIR:AT1G01700,GeneID:839250	Encodes a member of KPP-like gene family, homolog of KPP (kinase partner protein) gene in tomato. Also a member of the RopGEF (guanine nucleotide exchange factor) family, containing the novel PRONE domain (plant-specific Rop nucleotide exchanger), which is exclusively active towards members of the Rop subfamily.	RHO guanyl-nucleotide exchange factor 2		GO:0005089	Rho guanyl-nucleotide exchange factor activity
AT1G01720	2288.47	739.846	3837.09	5.1858	2.37457	1.21431e-11	8.618e-11	Up	86.5421	39.2671	60.2194	8.84793	9.228	12.2319	ATAF1	Araport:AT1G01720,TAIR:AT1G01720,GeneID:839265	Belongs to a large family of putative transcriptional activators with NAC domain. Transcript level increases in response to wounding and abscisic acid. ATAF1 attentuates ABA signaling and sythesis. Mutants are hyposensitive to ABA.	NAC (No Apical Meristem) domain transcriptional regulator superfamily protein	NAC	GO:0003677,GO:0003700,GO:0005634,GO:0009611,GO:0009788,GO:0019900	DNA binding|DNA-binding transcription factor activity|nucleus|response to wounding|negative regulation of abscisic acid-activated signaling pathway|kinase binding
AT1G01725	214.492	108.955	320.029	2.93207	1.55192	1.09068e-09	6.19319e-09	Up	15.976	16.8285	15.1422	3.41001	4.68505	5.65012	AT1G01725	Araport:AT1G01725,TAIR:AT1G01725,GeneID:839271		adenylosuccinate synthetase
AT1G01730	957.32	487.371	1427.27	2.92912	1.55047	2.29559e-16	2.64797e-15	Up	27.4166	28.4172	41.7524	9.01988	7.85813	10.646	T1N6.14	Araport:AT1G01730,TAIR:AT1G01730,GeneID:839260		hypothetical protein
AT1G01760	92.7802	127.337	58.2234	0.457915	-1.12685	1.26471e-06	4.80883e-06	Down	0.881489	0.94611	1.16534	1.63751	1.83271	1.94735	AtTAD1	Araport:AT1G01760,TAIR:AT1G01760,GeneID:839252		denosine deaminases acting on tRNA		GO:0003723,GO:0005634,GO:0006400,GO:0008251,GO:0042803,GO:0046872	RNA binding|nucleus|tRNA modification|tRNA-specific adenosine deaminase activity|protein homodimerization activity|metal ion binding
AT1G01790	5713.19	9942.39	1483.99	0.14923	-2.74439	1.07019e-11	7.62777e-11	Down	12.103	9.62361	5.17618	48.8213	40.7374	65.744	KEA1	Araport:AT1G01790,TAIR:AT1G01790,GeneID:837332	K efflux antiporter KEA1	K+ efflux antiporter 1		GO:0009507,GO:0009658,GO:0009941,GO:0010109,GO:0015386,GO:0016020,GO:0016021,GO:0031969	chloroplast|chloroplast organization|chloroplast envelope|regulation of photosynthesis|potassium:proton antiporter activity|membrane|integral component of membrane|chloroplast membrane
AT1G01840	58.0481	88.3808	27.7155	0.312508	-1.67803	0.0038811	0.00811333	Down	0.565855	1.63672	0.472463	2.34343	2.04045	2.89385	T1N6.26	Araport:AT1G01840,TAIR:AT1G01840,GeneID:839291		AP2-like ethylene-responsive transcription factor SNZ
AT1G01860	489.688	664.421	314.954	0.473578	-1.07833	0.00185363	0.00413875	Down	5.49176	6.83988	3.48508	8.54389	8.47268	11.4379	PFC1	Araport:AT1G01860,TAIR:AT1G01860,GeneID:839283		Ribosomal RNA adenine dimethylase family protein		GO:0000179,GO:0003723,GO:0009409,GO:0009507,GO:0016422,GO:0031167	rRNA (adenine-N6,N6-)-dimethyltransferase activity|RNA binding|response to cold|chloroplast|mRNA (2'-O-methyladenosine-N6-)-methyltransferase activity|rRNA methylation
AT1G01900	322.439	618.58	26.2977	0.0427209	-4.54891	1.33502e-22	2.72072e-21	Down	0.0892084	0.379747	0.363114	4.36952	5.16429	6.53609	SBTI1.1	Araport:AT1G01900,TAIR:AT1G01900,GeneID:839318	Encodes AtSBT1.1, a subtilisin-like serine protease. Cleaves the phytosulfokine AtPSK4, a growth promoting peptide.	subtilase family protein		GO:0004252,GO:0005618,GO:0006508,GO:0031012	serine-type endopeptidase activity|cell wall|proteolysis|extracellular matrix
AT1G01970	1254.04	1916.44	591.633	0.308632	-1.69604	1.0195e-11	7.29053e-11	Down	9.06691	9.24831	9.63813	20.9027	19.8423	35.7422	F22M8.10	Araport:AT1G01970,TAIR:AT1G01970,GeneID:839299		Tetratricopeptide repeat (TPR)-like superfamily protein
AT1G02065	67.2024	134.405	0	0.00127689	-9.61315	3.24853e-15	3.32747e-14	Down	0	0	0	1.3034	1.23171	1.6911	SPL8	Araport:AT1G02065,TAIR:AT1G02065,GeneID:839275	Encodes an SBP-box gene, a member of the SPL gene family. Mutants are affected in micro- and megasporogenesis, trichome formation on sepals, and stamen filament elongation.	squamosa promoter binding protein-like 8	SBP	GO:0003677,GO:0005634,GO:0005737,GO:0009554,GO:0009556,GO:0030154,GO:0046872,GO:0048653	DNA binding|nucleus|cytoplasm|megasporogenesis|microsporogenesis|cell differentiation|metal ion binding|anther development
AT1G02150	4345.46	6528.5	2162.41	0.331169	-1.59436	1.37362e-09	7.70812e-09	Down	30.6197	34.03	22.5311	69.6141	76.2083	75.9095	T6A9.13	Araport:AT1G02150,TAIR:AT1G02150,GeneID:839577		Tetratricopeptide repeat (TPR)-like superfamily protein
AT1G02180	147.382	236.819	57.945	0.243662	-2.03705	2.07015e-12	1.59053e-11	Down	1.65358	1.98231	1.39529	4.74598	6.19491	6.37098	T6A9.14	Araport:AT1G02180,TAIR:AT1G02180,GeneID:839543		ferredoxin-like protein
AT1G02190	21.5218	40.1562	2.88747	0.0709939	-3.81616	4.40673e-05	0.000132615	Down	0.0117725	0.0809532	0.0110582	0.639229	0.299453	0.276457	T6A9.15	Araport:AT1G02190,TAIR:AT1G02190,GeneID:839541		Fatty acid hydroxylase superfamily		GO:0000170,GO:0005506,GO:0005789,GO:0016021,GO:0030148	sphingosine hydroxylase activity|iron ion binding|endoplasmic reticulum membrane|integral component of membrane|sphingolipid biosynthetic process	path:ath00073	Cutin, suberine and wax biosynthesis
AT1G02205	4084.38	6463.07	1705.69	0.26389	-1.92199	7.35731e-06	2.50688e-05	Down	18.4042	7.86337	11.6669	46.6959	24.476	50.9711	CER1	Araport:AT1G02205,TAIR:AT1G02205,GeneID:837602	Expression of the CER1 gene associated with production of stem epicuticular wax and pollen fertility. Biochemical studies showed that cer1 mutants are blocked in the conversion of stem wax C30 aldehydes to C29 alkanes, and they also lack the secondary alcohols and ketones. These suggested the CER1 protein is an aldehyde decarbonylase, but the exact molecular function of this protein remains to be…	Fatty acid hydroxylase superfamily		GO:0000170,GO:0005506,GO:0005789,GO:0009414,GO:0010025,GO:0016021,GO:0030148,GO:0042742,GO:0043447,GO:0050832	sphingosine hydroxylase activity|iron ion binding|endoplasmic reticulum membrane|response to water deprivation|wax biosynthetic process|integral component of membrane|sphingolipid biosynthetic process|defense response to bacterium|alkane biosynthetic process|defense response to fungus	path:ath00073	Cutin, suberine and wax biosynthesis
AT1G02220	965.867	44.5442	1887.19	42.4664	5.40825	4.77189e-29	1.63992e-27	Up	30.7651	21.5849	45.126	0.897415	0.669987	0.274788	NAC003	Araport:AT1G02220,TAIR:AT1G02220,GeneID:839476		NAC domain containing protein 3	NAC	GO:0003700,GO:0005634,GO:0044212	DNA-binding transcription factor activity|nucleus|transcription regulatory region DNA binding
AT1G02230	179.248	12.7483	345.748	27.2234	4.76677	1.63861e-16	1.91781e-15	Up	6.49616	2.73998	10.7334	0.281536	0.157838	0.152128	NAC004	Araport:AT1G02230,TAIR:AT1G02230,GeneID:837630		NAC domain containing protein 4	NAC	GO:0003677,GO:0003700,GO:0005634	DNA binding|DNA-binding transcription factor activity|nucleus
AT1G02270	1522.21	946.532	2097.9	2.21628	1.14814	5.32733e-06	1.85652e-05	Up	34.4213	31.217	26.1716	13.1917	10.6136	10.9016	T6A9.35	Araport:AT1G02270,TAIR:AT1G02270,GeneID:839381		Calcium-binding endonuclease/exonuclease/phosphatase family		GO:0005509,GO:0005634,GO:0009409,GO:0016021	calcium ion binding|nucleus|response to cold|integral component of membrane
AT1G02280	2072.39	3507.08	637.697	0.181769	-2.45982	6.32993e-56	1.11977e-53	Down	12.6436	15.4106	14.3957	59.3166	66.6149	68.46	TOC33	Araport:AT1G02280,TAIR:AT1G02280,GeneID:839248	Encodes a GTP-binding GTP-ase. Component of the chloroplast protein import machinery. Required for import of POR B into plastids. Toc33 phosphorylation may not play an important role in vivo.	translocon at the outer envelope membrane of chloroplasts 33		GO:0003924,GO:0005525,GO:0009507,GO:0009707,GO:0009941,GO:0015450,GO:0016021,GO:0042802,GO:0042803,GO:0045036,GO:0046872	GTPase activity|GTP binding|chloroplast|chloroplast outer membrane|chloroplast envelope|P-P-bond-hydrolysis-driven protein transmembrane transporter activity|integral component of membrane|identical protein binding|protein homodimerization activity|protein targeting to chloroplast|metal ion binding
AT1G02305	4229.81	2186.05	6273.58	2.8697	1.5209	1.02352e-17	1.34611e-16	Up	108.028	136.449	114.877	34.8863	31.8155	38.0224	AT1G02305	Araport:AT1G02305,TAIR:AT1G02305,GeneID:839538		Cysteine proteinases superfamily protein		GO:0004197,GO:0005615,GO:0005764,GO:0005773,GO:0006952,GO:0050790,GO:0051603	cysteine-type endopeptidase activity|extracellular space|lysosome|vacuole|defense response|regulation of catalytic activity|proteolysis involved in cellular protein catabolic process
AT1G02310	151.881	9.55272	294.21	30.8593	4.94763	1.02067e-07	4.52972e-07	Up	5.21897	2.13064	8.65861	0.265105	0	0.159167	MAN1	Araport:AT1G02310,TAIR:AT1G02310,GeneID:839444		Glycosyl hydrolase superfamily protein		GO:0005576,GO:0016985,GO:0046355	extracellular region|mannan endo-1,4-beta-mannosidase activity|mannan catabolic process	path:ath00051	Fructose and mannose metabolism
AT1G02335	292.109	468.387	115.831	0.246552	-2.02003	5.19452e-13	4.26105e-12	Down	3.94136	2.79487	2.5989	9.65673	10.3254	11.9403	GL22	Araport:AT1G02335,TAIR:AT1G02335,GeneID:3766642	Encodes a plasodesmata-located protein involved in regulating primary root growth by controlling phloem-mediated allocation of resources between the primary and lateral root meristems.	germin-like protein subfamily 2 member 2 precursor		GO:0005618,GO:0009506,GO:0010497,GO:0030145,GO:0045735,GO:0048046,GO:2000280	cell wall|plasmodesma|plasmodesmata-mediated intercellular transport|manganese ion binding|nutrient reservoir activity|apoplast|regulation of root development
AT1G02360	376.453	91.6003	661.306	7.22585	2.85317	1.60506e-05	5.17408e-05	Up	9.96484	11.2406	21.1027	2.27891	1.97929	0.356403	T6A9.5	Araport:AT1G02360,TAIR:AT1G02360,GeneID:837724		Chitinase family protein		GO:0000272,GO:0004568,GO:0006032,GO:0016998	polysaccharide catabolic process|chitinase activity|chitin catabolic process|cell wall macromolecule catabolic process
AT1G02390	858.521	188.457	1528.59	8.11301	3.02024	2.38987e-20	4.0327e-19	Up	24.8689	12.8269	21.8151	2.0869	2.18568	1.80233	GPAT2	Araport:AT1G02390,TAIR:AT1G02390,GeneID:839558	putative sn-glycerol-3-phosphate 2-O-acyltransferase	glycerol-3-phosphate acyltransferase 2		GO:0004366,GO:0010143,GO:0016020,GO:0016021,GO:0016024,GO:0016791,GO:0090447,GO:0102420	glycerol-3-phosphate O-acyltransferase activity|cutin biosynthetic process|membrane|integral component of membrane|CDP-diacylglycerol biosynthetic process|phosphatase activity|glycerol-3-phosphate 2-O-acyltransferase activity|sn-1-glycerol-3-phosphate C16:0-DCA-CoA acyl transferase activity	path:ath00561,path:ath00564	Glycerolipid metabolism|Glycerophospholipid metabolism
AT1G02400	206.189	21.6813	390.697	18.0093	4.17067	1.86602e-10	1.15692e-09	Up	12.1522	4.4936	3.79414	0.174747	0.514781	0.275644	GA2OX6	Araport:AT1G02400,TAIR:AT1G02400,GeneID:839508	Encodes a gibberellin 2-oxidase that acts on C19 gibberellins but not C20 gibberellins.	gibberellin 2-oxidase 6		GO:0009639,GO:0009686,GO:0045487,GO:0046872,GO:0051213,GO:0052634	response to red or far red light|gibberellin biosynthetic process|gibberellin catabolic process|metal ion binding|dioxygenase activity|C-19 gibberellin 2-beta-dioxygenase activity	path:ath00904	Diterpenoid biosynthesis
AT1G02405	14.1433	4.65364	23.633	5.10557	2.35207	0.0145057	0.026421	Up	0.788244	1.04366	0.676032	0.157702	0.240483	0	AT1G02405	Araport:AT1G02405,TAIR:AT1G02405,GeneID:837769		proline-rich family protein
AT1G02440	6.02682	0.36619	11.6875	31.0662	4.95727	0.000548372	0.00135348	Up	0.325723	0.266645	0.407946	0.0249806	0	0	ARFD1A	Araport:AT1G02440,TAIR:AT1G02440,GeneID:839230	A member of ARF GTPase family. A thaliana has 21 members of this family, known to be essential for vesicle coating and uncoating and functions in GTP-binding. Gene encoding ADP-ribosylation factor and similar to other ARFs and ARF-like proteins.	ADP-ribosylation factor D1A		GO:0005525,GO:0005769,GO:0005794,GO:0005802,GO:0009734,GO:0015031,GO:0016004,GO:0031001,GO:0090354,GO:0098876	GTP binding|early endosome|Golgi apparatus|trans-Golgi network|auxin-activated signaling pathway|protein transport|phospholipase activator activity|response to brefeldin A|regulation of auxin metabolic process|vesicle-mediated transport to the plasma membrane
AT1G02450	532.293	12.3688	1052.22	85.2424	6.4135	4.34103e-18	5.89604e-17	Up	26.214	12.5904	105.974	0.572588	0.400193	0.350652	NIMIN1	Araport:AT1G02450,TAIR:AT1G02450,GeneID:837800	NIMIN1 modulates PR gene expression according the following model: NPR1 forms a ternary complex with NIMIN1 and TGA factors upon SAR induction that binds to a positive regulatory cis-element of the PR-1 promoter, termed LS7. This leads to PR-1 gene induction. NIMIN1 decreases transcriptional activation, possibly through its EAR motif, which results in fine-tuning of PR-1 gene expression.	NIM1-interacting 1		GO:0005634,GO:0010112,GO:0042742,GO:0045892	nucleus|regulation of systemic acquired resistance|defense response to bacterium|negative regulation of transcription, DNA-templated
AT1G02470	395.128	17.8134	772.442	43.3575	5.43821	5.06217e-17	6.25726e-16	Up	10.1471	9.36544	45.7605	0.282273	0.493216	0.40815	T6A9.26	Araport:AT1G02470,TAIR:AT1G02470,GeneID:837812		Polyketide cyclase/dehydrase and lipid transport superfamily protein
AT1G02520	59.1117	7.90079	110.323	13.8454	3.79133	3.07292e-12	2.3205e-11	Up	0.668589	0.465927	0.858833	0.0262953	0.0200491	0.0751483	ABCB11	Araport:AT1G02520,TAIR:AT1G02520,GeneID:839353	Encodes an ATP-binding cassette (ABC) transporter. Expressed in the vascular tissue of primary stem.	P-glycoprotein 11		GO:0005524,GO:0005886,GO:0009506,GO:0010329,GO:0010540,GO:0016021,GO:0042626	ATP binding|plasma membrane|plasmodesma|auxin efflux transmembrane transporter activity|basipetal auxin transport|integral component of membrane|ATPase activity, coupled to transmembrane movement of substances	path:ath02010	ABC transporters
AT1G02530	7.725	14.8369	0.613105	0.0415174	-4.59014	0.000419873	0.00105935	Down	0.00612194	0	0.00575048	0.0450727	0.0698061	0.126511	ABCB12	Araport:AT1G02530,TAIR:AT1G02530,GeneID:839282		P-glycoprotein 12		GO:0005524,GO:0010329,GO:0010540,GO:0016021,GO:0042626	ATP binding|auxin efflux transmembrane transporter activity|basipetal auxin transport|integral component of membrane|ATPase activity, coupled to transmembrane movement of substances	path:ath02010	ABC transporters
AT1G02580	4.40372	0.36619	8.44125	22.3854	4.48449	0.0042004	0.00869824	Up	0.128454	0.0525779	0.10055	0.00985149	0	0	MEA	Araport:AT1G02580,TAIR:AT1G02580,GeneID:839422	Encodes a putative transcription factor MEDEA (MEA) that negatively regulates seed development in the absence of fertilization. Mutations in this locus result in embryo lethality. MEA is a Polycomb group gene that is imprinted in the endosperm. The maternal allele is expressed and the paternal allele is silent. MEA is controlled by DEMETER (DME), a DNA glycosylase required to activate MEA express…	SET domain-containing protein		GO:0003700,GO:0005634,GO:0006349,GO:0009646,GO:0018024,GO:0031519,GO:0043565,GO:0045892,GO:0048317,GO:2000014	DNA-binding transcription factor activity|nucleus|regulation of gene expression by genetic imprinting|response to absence of light|histone-lysine N-methyltransferase activity|PcG protein complex|sequence-specific DNA binding|negative regulation of transcription, DNA-templated|seed morphogenesis|regulation of endosperm development	path:ath00310	Lysine degradation
AT1G02630	11.9239	23.8478	0	0.00720615	-7.11656	6.06233e-05	0.000178398	Down	0	0	0	0.64022	0.177968	0.0544541	T14P4.9	Araport:AT1G02630,TAIR:AT1G02630,GeneID:839240		Nucleoside transporter family protein		GO:0005337,GO:0005886,GO:0016021	nucleoside transmembrane transporter activity|plasma membrane|integral component of membrane
AT1G02640	443.59	859.706	27.4738	0.0318312	-4.97342	9.43302e-28	2.95048e-26	Down	0.326154	0.238009	0.227585	7.45262	9.11361	3.89522	BXL2	Araport:AT1G02640,TAIR:AT1G02640,GeneID:837940	encodes a protein similar to a beta-xylosidase located in the extracellular matrix. This is a member of glycosyl hydrolase family 3 and has six other closely related members.	beta-xylosidase 2		GO:0005576,GO:0009044,GO:0009505,GO:0031222,GO:0045493,GO:0046556	extracellular region|xylan 1,4-beta-xylosidase activity|plant-type cell wall|arabinan catabolic process|xylan catabolic process|alpha-L-arabinofuranosidase activity
AT1G02660	587.546	235.308	939.783	3.99424	1.99792	0.000903368	0.00214756	Up	14.0023	5.55568	6.62761	1.98319	2.68764	0.760129	T14P4.6	Araport:AT1G02660,TAIR:AT1G02660,GeneID:839544		alpha/beta-Hydrolases superfamily protein		GO:0002213,GO:0008970,GO:0009507,GO:0009570,GO:0016042,GO:0031349,GO:0031969,GO:0047714,GO:0052739,GO:0052740,GO:0102549	defense response to insect|phospholipase A1 activity|chloroplast|chloroplast stroma|lipid catabolic process|positive regulation of defense response|chloroplast membrane|galactolipase activity|phosphatidylserine 1-acylhydrolase activity|1-acyl-2-lysophosphatidylserine acylhydrolase activity|1-18:1-2-16:0-monogalactosyldiacylglycerol lipase activity
AT1G02705	199.306	295.343	103.269	0.349171	-1.51799	7.66464e-09	3.90322e-08	Down	6.24787	6.6143	6.72344	12.3932	13.461	21.367	AT1G02705	Araport:AT1G02705,GeneID:28716024		hypothetical protein
AT1G02720	328.902	473.962	183.841	0.388443	-1.36423	1.08083e-10	6.8993e-10	Down	1.64068	1.71	2.47144	3.41577	4.22949	4.74557	GATL5	Araport:AT1G02720,TAIR:AT1G02720,GeneID:839475	Encodes a protein with putative galacturonosyltransferase activity.	galacturonosyltransferase 5		GO:0000139,GO:0005783,GO:0005794,GO:0016021,GO:0045489,GO:0047262,GO:0048354,GO:0048363,GO:0071668	Golgi membrane|endoplasmic reticulum|Golgi apparatus|integral component of membrane|pectin biosynthetic process|polygalacturonate 4-alpha-galacturonosyltransferase activity|mucilage biosynthetic process involved in seed coat development|mucilage pectin metabolic process|plant-type cell wall assembly
AT1G02730	1717.37	2425.2	1009.54	0.416415	-1.26391	1.94987e-05	6.19911e-05	Down	5.55657	5.04459	10.68	11.6575	13.4896	16.6602	CSLD5	Araport:AT1G02730,TAIR:AT1G02730,GeneID:839467	Encodes a gene similar to cellulose synthase. Knock-out mutant has reduced growth, reduced xylan level and reduced xylan synthase activity in stems.	cellulose synthase-like D5		GO:0000139,GO:0000919,GO:0005794,GO:0005802,GO:0005886,GO:0006970,GO:0009414,GO:0009651,GO:0009833,GO:0016021,GO:0016760,GO:0030244,GO:0042546,GO:0046527,GO:0048367,GO:0051753,GO:0071555	Golgi membrane|cell plate assembly|Golgi apparatus|trans-Golgi network|plasma membrane|response to osmotic stress|response to water deprivation|response to salt stress|plant-type primary cell wall biogenesis|integral component of membrane|cellulose synthase (UDP-forming) activity|cellulose biosynthetic process|cell wall biogenesis|glucosyltransferase activity|shoot system development|mannan synth…	path:ath00520	Amino sugar and nucleotide sugar metabolism
AT1G02740	534.098	296.415	771.78	2.60528	1.38144	3.12888e-08	1.48477e-07	Up	13.4814	10.6823	15.9183	4.9355	4.11047	3.59598	MORF related gene 2	Araport:AT1G02740,TAIR:AT1G02740,GeneID:839455		MRG family protein		GO:0000123,GO:0005634,GO:0006355,GO:0016573,GO:0043967,GO:0048510,GO:1990188	histone acetyltransferase complex|nucleus|regulation of transcription, DNA-templated|histone acetylation|histone H4 acetylation|regulation of timing of transition from vegetative to reproductive phase|euchromatin binding
AT1G02770	72.0764	23.4653	120.687	5.14785	2.36397	1.29599e-07	5.65395e-07	Up	1.5299	3.25285	3.22849	0.327888	0.551472	0.393721	T14P4.24	Araport:AT1G02770,TAIR:AT1G02770,GeneID:839421		hypothetical protein
AT1G02800	83.4472	166.894	0	0.0010282	-9.92566	4.15042e-16	4.63635e-15	Down	0	0	0	1.76111	1.85253	2.59639	CEL2	Araport:AT1G02800,TAIR:AT1G02800,GeneID:839385	Encodes a protein with similarity to endo-1,4-b-glucanases and is a member of Glycoside Hydrolase Family 9. CEL2 is induced by nemotodes and is expressed in syncitia induced by Heterodera schachtii.May be involved in the development and function of syncitia.	cellulase 2		GO:0005576,GO:0007389,GO:0008810,GO:0009624,GO:0030245,GO:0071555	extracellular region|pattern specification process|cellulase activity|response to nematode|cellulose catabolic process|cell wall organization
AT1G02810	68.5074	13.7066	123.308	9.00039	3.16999	4.53386e-12	3.366e-11	Up	1.43021	1.97648	1.21819	0.1227	0.19136	0.11385	F22D16.20	Araport:AT1G02810,TAIR:AT1G02810,GeneID:838078		Plant invertase/pectin methylesterase inhibitor superfamily		GO:0005576,GO:0005618,GO:0030599,GO:0042545,GO:0045330,GO:0045490,GO:0046910	extracellular region|cell wall|pectinesterase activity|cell wall modification|aspartyl esterase activity|pectin catabolic process|pectinesterase inhibitor activity	path:ath00040	Pentose and glucuronate interconversions
AT1G02850	833.299	190.132	1476.47	7.76464	2.95692	1.21011e-05	3.98302e-05	Up	12.8497	17.6513	24.7812	2.30668	0.340602	3.33808	BGLU11	Araport:AT1G02850,TAIR:AT1G02850,GeneID:839435		beta glucosidase 11		GO:0005975,GO:0008422,GO:0102483	carbohydrate metabolic process|beta-glucosidase activity|scopolin beta-glucosidase activity	path:ath00460,path:ath00500,path:ath00940	Cyanoamino acid metabolism|Starch and sucrose metabolism|Phenylpropanoid biosynthesis
AT1G02860	364.666	243.046	486.287	2.00149	1.00108	1.14889e-05	3.79541e-05	Up	8.83628	7.81065	8.72376	4.01226	3.44305	3.04392	NLA	Araport:AT1G02860,TAIR:AT1G02860,GeneID:839559	Encodes a ubiquitin E3 ligase with RING and SPX domains that is involved in mediating immune responses and mediates degradation of PHT1s at plasma membranes. Targeted by MIR827. Ubiquitinates PHT1;3, PHT1;2, PHT1;1/AtPT1 and PHT1;4/AtPT2.	SPX (SYG1/Pho81/XPR1) domain-containing protein		GO:0004842,GO:0005634,GO:0005886,GO:0009626,GO:0009627,GO:0009697,GO:0009751,GO:0010167,GO:0010337,GO:0016607,GO:0042742,GO:0046872,GO:0080021	ubiquitin-protein transferase activity|nucleus|plasma membrane|plant-type hypersensitive response|systemic acquired resistance|salicylic acid biosynthetic process|response to salicylic acid|response to nitrate|regulation of salicylic acid metabolic process|nuclear speck|defense response to bacterium|metal ion binding|response to benzoic acid
AT1G02870	477.484	638.845	316.122	0.495012	-1.01447	9.54364e-07	3.69124e-06	Down	9.24407	9.68032	11.377	16.9587	18.7051	14.73	F22D16.13	Araport:AT1G02870,TAIR:AT1G02870,GeneID:839496		nucleolar-like protein
AT1G02920	5554.57	430.421	10678.7	24.8149	4.63313	1.42785e-11	1.00837e-10	Up	185.657	279.628	247.99	15.7824	5.45616	1.96104	GSTF7	Araport:AT1G02920,TAIR:AT1G02920,GeneID:839295	Encodes glutathione transferase belonging to the phi class of GSTs. Naming convention according to Wagner et al. (2002).	glutathione S-transferase 7		GO:0004364,GO:0005507,GO:0005634,GO:0005737,GO:0005773,GO:0005829,GO:0006749,GO:0009407,GO:0009651,GO:0009817,GO:0042742,GO:0043295,GO:0046686,GO:0050897	glutathione transferase activity|copper ion binding|nucleus|cytoplasm|vacuole|cytosol|glutathione metabolic process|toxin catabolic process|response to salt stress|defense response to fungus, incompatible interaction|defense response to bacterium|glutathione binding|response to cadmium ion|cobalt ion binding	path:ath00480	Glutathione metabolism
AT1G02930	13943.2	2097.28	25789	12.2966	3.62019	9.61154e-15	9.43321e-14	Up	423.909	590.267	769.238	55.6439	15.8238	48.5253	GSTF6	Araport:AT1G02930,TAIR:AT1G02930,GeneID:839515	Encodes glutathione transferase belonging to the phi class of GSTs. Naming convention according to Wagner et al. (2002).	glutathione S-transferase 6		GO:0004364,GO:0005507,GO:0005618,GO:0005737,GO:0005739,GO:0005773,GO:0005829,GO:0006749,GO:0006979,GO:0009407,GO:0009414,GO:0009506,GO:0009651,GO:0042742,GO:0043295,GO:0046686,GO:0050897,GO:2001147,GO:2001227	glutathione transferase activity|copper ion binding|cell wall|cytoplasm|mitochondrion|vacuole|cytosol|glutathione metabolic process|response to oxidative stress|toxin catabolic process|response to water deprivation|plasmodesma|response to salt stress|defense response to bacterium|glutathione binding|response to cadmium ion|cobalt ion binding|camalexin binding|quercitrin binding	path:ath00480	Glutathione metabolism
AT1G02940	84.583	44.7177	124.448	2.77679	1.47342	0.000174626	0.000474299	Up	3.07438	3.77515	3.46043	0.926869	0.604413	1.61819	GSTF5	Araport:AT1G02940,TAIR:AT1G02940,GeneID:839479	Encodes glutathione transferase belonging to the phi class of GSTs. Naming convention according to Wagner et al. (2002).	glutathione S-transferase (class phi) 5		GO:0004364,GO:0005737,GO:0005739,GO:0005829,GO:0006749,GO:0009407	glutathione transferase activity|cytoplasm|mitochondrion|cytosol|glutathione metabolic process|toxin catabolic process	path:ath00480	Glutathione metabolism
AT1G02970	107.823	155.342	60.3039	0.389976	-1.35854	0.00060992	0.00149549	Down	0.476766	0.776124	1.39469	1.59212	1.99533	1.91931	WEE1	Araport:AT1G02970,TAIR:AT1G02970,GeneID:839453	Protein kinase that negatively regulates the entry into mitosis.	WEE1-like kinase		GO:0000076,GO:0004672,GO:0004713,GO:0004715,GO:0005524,GO:0005634,GO:0007050,GO:0007093,GO:0046872,GO:0051301	DNA replication checkpoint|protein kinase activity|protein tyrosine kinase activity|non-membrane spanning protein tyrosine kinase activity|ATP binding|nucleus|cell cycle arrest|mitotic cell cycle checkpoint|metal ion binding|cell division
AT1G03010	13.8818	23.6857	4.07784	0.171682	-2.54219	0.0041766	0.008654	Down	0.00959194	0.0848038	0.0270298	0.282483	0.134613	0.17119	F10O3.17	Araport:AT1G03010,TAIR:AT1G03010,GeneID:839556		Phototropic-responsive NPH3 family protein		GO:0009860,GO:0016567	pollen tube growth|protein ubiquitination
AT1G03020	26.4556	35.4526	17.4586	0.493316	-1.01942	0.0223972	0.0389789	Down	0.652737	0.565779	0.901663	1.02476	0.909314	1.65907	F10O3.16	Araport:AT1G03020,TAIR:AT1G03020,GeneID:839505		Thioredoxin superfamily protein		GO:0005737,GO:0009055,GO:0015035,GO:0045454,GO:0046872,GO:0051537	cytoplasm|electron transfer activity|protein disulfide oxidoreductase activity|cell redox homeostasis|metal ion binding|2 iron, 2 sulfur cluster binding
AT1G03050	6.00631	0	12.0126	62.0484	5.95532	0.000559204	0.00137787	Up	0.244219	0.0456969	0.14201	0	0	0	F10O3.13	Araport:AT1G03050,TAIR:AT1G03050,GeneID:839416		ENTH/ANTH/VHS superfamily protein		GO:0005545,GO:0005794,GO:0005905,GO:0006897,GO:0030136,GO:0030276,GO:0048268	1-phosphatidylinositol binding|Golgi apparatus|clathrin-coated pit|endocytosis|clathrin-coated vesicle|clathrin binding|clathrin coat assembly
AT1G03055	227.773	359.473	96.0737	0.26691	-1.90558	0.0229489	0.0398618	Down	3.90135	2.43476	0.215566	7.13867	6.78355	7.56642	D27	Araport:AT1G03055,TAIR:AT1G03055,GeneID:838334	Encodes the ortholog of rice D27. It is plastid-localized and is required for the inhibition of secondary bud outgrowth and operates on a nonmobile precursor upstream of MAX1 in the SL biosynthesis pathway.	beta-carotene isomerase D27-like protein		GO:0005506,GO:0009507,GO:0009536,GO:0010223,GO:0016859,GO:1901601	iron ion binding|chloroplast|plastid|secondary shoot formation|cis-trans isomerase activity|strigolactone biosynthetic process	path:ath00906	Carotenoid biosynthesis
AT1G03070	60.464	25.98	94.9481	3.64473	1.86581	0.00578644	0.0115998	Up	3.74773	1.07803	1.12806	0.343002	0.381391	0.70018	AtLFG4	Araport:AT1G03070,TAIR:AT1G03070,GeneID:839581		Bax inhibitor-1 family protein		GO:0016021	integral component of membrane
AT1G03110	370.486	535.901	205.072	0.383318	-1.38339	8.62148e-10	4.95259e-09	Down	2.75285	3.39642	4.49439	8.21872	7.55996	6.97249	TRM82	Araport:AT1G03110,TAIR:AT1G03110,GeneID:839572	Encodes a gene involved in the modification of nucleosides in tRNA. Mutants have no 7-methylguanosine.	Transducin/WD40 repeat-like superfamily protein		GO:0005634,GO:0005829,GO:0043527,GO:0106004	nucleus|cytosol|tRNA methyltransferase complex|tRNA (guanine-N7)-methylation
AT1G03160	2838.71	3860.99	1816.42	0.470357	-1.08817	0.000176856	0.000479873	Down	18.1186	17.4693	12.617	24.47	24.5587	38.352	FZL	Araport:AT1G03160,TAIR:AT1G03160,GeneID:839566	A new plant-specific member of the dynamin superfamily; defines a new protein class within the dynamin superfamily of membrane remodeling GTPases that regulates organization of the thylakoid network in plants. Targeted to chloroplasts and associated with thylakoid and envelope membranes as punctate structures. Knockout mutants have abnormalities in chloroplast and thylakoid morphology, including …	FZO-like protein		GO:0005525,GO:0009507,GO:0009535,GO:0009706,GO:0009707,GO:0010027,GO:0010228,GO:0016021,GO:0016787,GO:0031969,GO:0034051,GO:1902478	GTP binding|chloroplast|chloroplast thylakoid membrane|chloroplast inner membrane|chloroplast outer membrane|thylakoid membrane organization|vegetative to reproductive phase transition of meristem|integral component of membrane|hydrolase activity|chloroplast membrane|negative regulation of plant-type hypersensitive response|negative regulation of defense response to bacterium, incompatible intera…
AT1G03200	18.2718	4.95284	31.5907	6.42394	2.68346	0.000665184	0.00161995	Up	1.77803	0.815102	3.45163	0.381813	0.155955	0.222687	F15K9.24	Araport:AT1G03200,TAIR:AT1G03200,GeneID:839553		hypothetical protein
AT1G03210	596.308	327.497	865.12	2.6428	1.40207	0.000105897	0.000298951	Up	14.1829	18.8704	32.3637	8.42669	4.5331	7.20428	F15K9.19	Araport:AT1G03210,TAIR:AT1G03210,GeneID:838493		Phenazine biosynthesis PhzC/PhzF protein		GO:0003824,GO:0005634,GO:0005829,GO:0009058,GO:0016853,GO:0031048	catalytic activity|nucleus|cytosol|biosynthetic process|isomerase activity|chromatin silencing by small RNA
AT1G03220	5325.18	2174.09	8476.28	3.89886	1.96305	3.2239e-16	3.65816e-15	Up	138.359	99.2564	123.61	25.5925	28.4308	22.8353	F15K9.17	Araport:AT1G03220,TAIR:AT1G03220,GeneID:838517		Eukaryotic aspartyl protease family protein		GO:0004190,GO:0006508,GO:0030163,GO:0042802,GO:0045735	aspartic-type endopeptidase activity|proteolysis|protein catabolic process|identical protein binding|nutrient reservoir activity
AT1G03270	136.161	207.814	64.5082	0.309255	-1.69313	1.46709e-11	1.03338e-10	Down	0.966281	1.06428	0.90765	2.26362	2.47844	3.2318	F15K9.13	Araport:AT1G03270,TAIR:AT1G03270,GeneID:838595		CBS domain protein with a domain protein (DUF21)		GO:0016021	integral component of membrane
AT1G03290	2751.75	795.5	4707.99	5.91881	2.56531	5.34735e-13	4.37478e-12	Up	22.1461	16.7629	41.3251	4.28566	2.6764	4.0846	F15K9.11	Araport:AT1G03290,TAIR:AT1G03290,GeneID:838603		ELKS/Rab6-interacting/CAST family protein		GO:0005634,GO:0040008	nucleus|regulation of growth
AT1G03300	200.725	283.906	117.545	0.413475	-1.27413	0.00187946	0.00419164	Down	1.37355	2.25725	1.01287	3.52056	3.22024	2.67689	ATDUF1	Araport:AT1G03300,TAIR:AT1G03300,GeneID:838627	Member of the plant-specific DUF724 protein family. Arabidopsis has 10 DUF724 proteins. Loss of function mutant has a WT phenotype	agenet domain protein (DOMAIN OF UNKNOWN FUNCTION 724 1)		GO:0005634,GO:0040008	nucleus|regulation of growth
AT1G03320	9.33377	16.3753	2.29228	0.137226	-2.86538	0.010875	0.0204162	Down	0.0368626	0.217272	0	0.441026	0.484997	0.657896	F15K9.8	Araport:AT1G03320,TAIR:AT1G03320,GeneID:839528		hypothetical protein
AT1G03340	203.105	95.1988	311.011	3.26962	1.70912	1.41844e-08	7.01496e-08	Up	4.69831	4.4301	7.84395	1.15199	1.6845	1.40129	F15K9.6	Araport:AT1G03340,TAIR:AT1G03340,GeneID:839525		hypothetical protein
AT1G03370	1890.43	1169.67	2611.18	2.23255	1.15869	0.000104057	0.000293948	Up	16.6334	10.8912	23.5897	6.40904	4.97852	7.49664	F15K9.2	Araport:AT1G03370,TAIR:AT1G03370,GeneID:839519		C2 calcium/lipid-binding and GRAM domain containing protein		GO:0016021	integral component of membrane
AT1G03380	2446.62	1498.25	3394.98	2.26574	1.17998	1.06127e-13	9.37162e-13	Up	20.7195	23.3517	21.3598	8.18111	7.09279	8.88401	ATG18G	Araport:AT1G03380,TAIR:AT1G03380,GeneID:838702		autophagy 18 G-like protein		GO:0005737,GO:0005774,GO:0006914,GO:0015031,GO:0034045,GO:0042594	cytoplasm|vacuolar membrane|autophagy|protein transport|phagophore assembly site membrane|response to starvation
AT1G03400	2130.99	1346.92	2915.06	2.16464	1.11413	3.9311e-07	1.60562e-06	Up	51.5759	43.8053	66.4073	23.1339	19.9963	18.1923	F21B7.39	Araport:AT1G03400,TAIR:AT1G03400,GeneID:838751	A single copy gene that encodes a protein with sequence similarity to tomato E8 (ACC oxidase, the last step in ethylene biosynthesis) involved in ethylene synthesis and fruit ripening in tomato. This gene is not induced by ethylene in siliques. The transcript is found in siliques, etiolated seedlings, leaves, stems and flowers.	2-oxoglutarate (2OG) and Fe(II)-dependent oxygenase superfamily protein		GO:0009815,GO:0010439,GO:0019761,GO:0046872,GO:0051213	1-aminocyclopropane-1-carboxylate oxidase activity|regulation of glucosinolate biosynthetic process|glucosinolate biosynthetic process|metal ion binding|dioxygenase activity
AT1G03430	901.241	578.227	1224.26	2.11778	1.08255	3.96518e-11	2.65436e-10	Up	23.9811	20.6464	30.1135	9.75149	8.93707	10.517	AHP5	Araport:AT1G03430,TAIR:AT1G03430,GeneID:839506	Encodes AHP5, one of the six Arabidopsis thaliana histidine phosphotransfer proteins (AHPs). AHPs function as redundant positive regulators of cytokinin signaling. Members of the AHP gene family include: AT3G21510 (AHP1), AT3G29350 (AHP2), AT5G39340 (AHP3), AT3G16360 (AHP4), AT1G03430 (AHP5) and AT1G80100 (AHP6).	histidine-containing phosphotransfer factor 5		GO:0000160,GO:0005634,GO:0005737,GO:0005829,GO:0009557,GO:0009560,GO:0009736,GO:0009927,GO:0043424	phosphorelay signal transduction system|nucleus|cytoplasm|cytosol|antipodal cell differentiation|embryo sac egg cell differentiation|cytokinin-activated signaling pathway|histidine phosphotransfer kinase activity|protein histidine kinase binding	path:ath04075	Plant hormone signal transduction
AT1G03440	504.962	742.321	267.602	0.360261	-1.47289	1.57761e-05	5.09394e-05	Down	3.08115	4.35097	2.52111	9.14929	7.49535	6.43283	F21B7.6	Araport:AT1G03440,TAIR:AT1G03440,GeneID:839504		Leucine-rich repeat (LRR) family protein
AT1G03475	9089.68	12705.9	5473.47	0.430777	-1.21499	1.0977e-06	4.20566e-06	Down	76.7215	83.3047	94.849	123.124	140.375	234.053	LIN2	Araport:AT1G03475,TAIR:AT1G03475,GeneID:839489	Encodes coproporphyrinogen III oxidase, a key enzyme in the biosynthetic pathway of chlorophyll and heme, a tetrapyrrole pathway. Mutants express cytological and molecular markers associated with the defense responses, usually activated by pathogen infection.	Coproporphyrinogen III oxidase		GO:0004109,GO:0005737,GO:0005829,GO:0009507,GO:0009570,GO:0009735,GO:0015995,GO:0019353,GO:0042803,GO:0048046	coproporphyrinogen oxidase activity|cytoplasm|cytosol|chloroplast|chloroplast stroma|response to cytokinin|chlorophyll biosynthetic process|protoporphyrinogen IX biosynthetic process from glutamate|protein homodimerization activity|apoplast	path:ath00860	Porphyrin and chlorophyll metabolism
AT1G03495	561.086	259.692	862.48	3.32019	1.73126	0.007012	0.0137738	Up	12.0826	19.4983	22.2732	2.59402	1.45225	9.8869	F21B7.12	Araport:AT1G03495,TAIR:AT1G03495,GeneID:3766646		HXXXD-type acyl-transferase family protein		GO:0016747	transferase activity, transferring acyl groups other than amino-acyl groups
AT1G03550	547.927	144.257	951.597	6.59214	2.72075	2.16768e-37	1.25761e-35	Up	17.2211	19.0563	17.5909	2.28797	1.78268	2.79547	SCAMP4	Araport:AT1G03550,TAIR:AT1G03550,GeneID:839464		Secretory carrier membrane protein (SCAMP) family protein		GO:0000139,GO:0005794,GO:0005886,GO:0015031,GO:0016021,GO:0030658,GO:0032588,GO:0055038	Golgi membrane|Golgi apparatus|plasma membrane|protein transport|integral component of membrane|transport vesicle membrane|trans-Golgi network membrane|recycling endosome membrane
AT1G03600	13685.7	22065.8	5305.55	0.240433	-2.05629	0.000228911	0.000607148	Down	143.902	134.876	35.8462	399.927	411.185	307.906	PSB27	Araport:AT1G03600,TAIR:AT1G03600,GeneID:839449		photosystem II family protein		GO:0009507,GO:0009534,GO:0009535,GO:0009543,GO:0009579,GO:0010206,GO:0010207,GO:0071484	chloroplast|chloroplast thylakoid|chloroplast thylakoid membrane|chloroplast thylakoid lumen|thylakoid|photosystem II repair|photosystem II assembly|cellular response to light intensity	path:ath00195	Photosynthesis
AT1G03630	10791.8	16978.7	4605.02	0.271205	-1.88254	2.61533e-07	1.09792e-06	Down	84.4775	78.3556	40.7082	207.739	213.375	217.437	POR C	Araport:AT1G03630,TAIR:AT1G03630,GeneID:839009	Encodes for a protein with protochlorophyllide oxidoreductase activity. The enzyme is NADPH- and light-dependent.	protochlorophyllide oxidoreductase C		GO:0003959,GO:0009507,GO:0009534,GO:0009535,GO:0009941,GO:0015979,GO:0015995,GO:0016630,GO:0031969	NADPH dehydrogenase activity|chloroplast|chloroplast thylakoid|chloroplast thylakoid membrane|chloroplast envelope|photosynthesis|chlorophyll biosynthetic process|protochlorophyllide reductase activity|chloroplast membrane	path:ath00860	Porphyrin and chlorophyll metabolism
AT1G03660	69.297	30.6538	107.94	3.52512	1.81767	0.00438137	0.00903571	Up	1.71985	0.929221	4.94744	0.395699	0.659977	0.666394	F21B7.26	Araport:AT1G03660,TAIR:AT1G03660,GeneID:28716028		Ankyrin-repeat containing protein
AT1G03680	11186.7	15535.3	6838.07	0.440139	-1.18397	1.7743e-05	5.68312e-05	Down	201.919	215.066	153.905	307.122	313.362	483.353	THM1	Araport:AT1G03680,TAIR:AT1G03680,GeneID:839436	encodes a chloroplast thioredoxin similar to prokaryotic thioredoxins.	thioredoxin M-type 1		GO:0004857,GO:0005737,GO:0006109,GO:0006662,GO:0008047,GO:0009409,GO:0009507,GO:0009570,GO:0009579,GO:0009941,GO:0010319,GO:0015035,GO:0016671,GO:0043085,GO:0043086,GO:0045454,GO:0047134,GO:0048046	enzyme inhibitor activity|cytoplasm|regulation of carbohydrate metabolic process|glycerol ether metabolic process|enzyme activator activity|response to cold|chloroplast|chloroplast stroma|thylakoid|chloroplast envelope|stromule|protein disulfide oxidoreductase activity|oxidoreductase activity, acting on a sulfur group of donors, disulfide as acceptor|positive regulation of catalytic activity|nega…
AT1G03687	397.797	536.757	258.838	0.48167	-1.05388	8.74482e-06	2.9457e-05	Down	4.19535	5.38561	3.84659	7.6913	7.49164	8.17994	F21B7.29	Araport:AT1G03687,TAIR:AT1G03687,GeneID:839052		DTW domain-containing protein
AT1G03710	11.8942	22.4887	1.29964	0.0567965	-4.13805	0.00289812	0.00621927	Down	0	0.0976331	0	0.686005	0.566638	0.163375	F21B7.31	Araport:AT1G03710,TAIR:AT1G03710,GeneID:839427		Cystatin/monellin superfamily protein
AT1G03770	285.438	139.881	430.994	3.08403	1.62482	4.38046e-19	6.56066e-18	Up	4.32715	4.48081	4.94445	1.32119	1.21454	1.15722	RING1B	Araport:AT1G03770,TAIR:AT1G03770,GeneID:839413	Encodes a nuclear localized protein with similarity to animal polycomb repressive core complex1 (PRC1) core component RING.Appears to function redundantly with ATRING1a, a close paralog. Both interact physically with CLF and LHP1 and appear to function together to repress class I KNOX gene expression.	RING 1B		GO:0001709,GO:0006325,GO:0010076,GO:0010077,GO:0010492,GO:0016567,GO:0016740,GO:0035102,GO:0045892,GO:0046872	cell fate determination|chromatin organization|maintenance of floral meristem identity|maintenance of inflorescence meristem identity|maintenance of shoot apical meristem identity|protein ubiquitination|transferase activity|PRC1 complex|negative regulation of transcription, DNA-templated|metal ion binding
AT1G03780	359.788	513.962	205.615	0.400722	-1.31933	3.80968e-05	0.000115738	Down	1.56503	1.27535	3.02366	3.8872	3.72819	4.30163	TPX2	Araport:AT1G03780,TAIR:AT1G03780,GeneID:839140	Homolog of vertebrate TPX2. Protein has three domains involved in nuclear targeting, one in nuclear export and two in microtubule binding. Involved in mitotic spindle assembly during late prophase and early prometaphase.	targeting protein for XKLP2		GO:0000278,GO:0005634,GO:0005654,GO:0005819,GO:0005874,GO:0008017,GO:0009524,GO:0009941,GO:0032147,GO:0051225,GO:0051301,GO:0060236,GO:0090307	mitotic cell cycle|nucleus|nucleoplasm|spindle|microtubule|microtubule binding|phragmoplast|chloroplast envelope|activation of protein kinase activity|spindle assembly|cell division|regulation of mitotic spindle organization|mitotic spindle assembly
AT1G03790	12.0042	0	24.0085	124.03	6.95454	3.06248e-05	9.44071e-05	Up	0.654724	0.0821066	0.287871	0	0	0	SOM	Araport:AT1G03790,TAIR:AT1G03790,GeneID:839408	Encodes SOMNUS (SOM), a nucleus-localized CCCH-type zinc finger protein. SOM negatively regulates light-dependent seed germination downstream of PIL5 (AT2G20180).	Zinc finger C-x8-C-x5-C-x3-H type family protein	C3H	GO:0003677,GO:0003700,GO:0003727,GO:0005634,GO:0006355,GO:0010187,GO:0046872	DNA binding|DNA-binding transcription factor activity|single-stranded RNA binding|nucleus|regulation of transcription, DNA-templated|negative regulation of seed germination|metal ion binding
AT1G03820	2100.9	245.787	3956.01	16.09	4.00809	3.1838e-25	8.01783e-24	Up	73.9452	82.0326	132.843	4.51574	2.71503	7.75354	F21M11.27	Araport:AT1G03820,TAIR:AT1G03820,GeneID:839400		E6-like protein
AT1G03850	891.737	48.5475	1734.93	35.7752	5.16089	1.73503e-09	9.62609e-09	Up	26.6656	20.734	52.5208	1.20475	0.928012	0.0505334	GRXS13	Araport:AT1G03850,TAIR:AT1G03850,GeneID:839392	Encodes glutaredoxin ATGRXS13, required to facilitate Botrytis cinerea infection of Arabidopsis thaliana plants. Sylvain La Camera et al (2011, PMID:21756272) reported a third splice variant in addition to the two annotated in TAIR10.	Glutaredoxin family protein		GO:0000122,GO:0005634,GO:0005737,GO:0009055,GO:0009735,GO:0015035,GO:0045454,GO:0046872,GO:0050832,GO:0051537,GO:0080183	negative regulation of transcription by RNA polymerase II|nucleus|cytoplasm|electron transfer activity|response to cytokinin|protein disulfide oxidoreductase activity|cell redox homeostasis|metal ion binding|defense response to fungus|2 iron, 2 sulfur cluster binding|response to photooxidative stress
AT1G03870	3938.94	7232.02	645.854	0.0892871	-3.4854	1.26254e-07	5.51898e-07	Down	14.8739	24.0325	4.48337	146.06	189.561	73.9031	FLA9	Araport:AT1G03870,TAIR:AT1G03870,GeneID:839384	fasciclin-like arabinogalactan-protein 9 (Fla9)	FASCICLIN-like arabinoogalactan 9		GO:0005886,GO:0009834,GO:0031225,GO:0046658	plasma membrane|plant-type secondary cell wall biogenesis|anchored component of membrane|anchored component of plasma membrane
AT1G03905	97.9532	60.1266	135.78	2.25415	1.17259	0.00153856	0.00348647	Up	1.95273	1.83173	2.49623	0.526976	0.592394	1.22744	ABCI19	Araport:AT1G03905,TAIR:AT1G03905,GeneID:839376		P-loop containing nucleoside triphosphate hydrolases superfamily protein		GO:0005524,GO:0005737,GO:0016887	ATP binding|cytoplasm|ATPase activity	path:ath03018	RNA degradation
AT1G03920	43.0357	60.3354	25.736	0.427217	-1.22696	0.00734256	0.0143552	Down	0.326101	0.187789	0.401377	0.620927	0.374799	0.792196	F21M11.15	Araport:AT1G03920,TAIR:AT1G03920,GeneID:839369		Protein kinase family protein		GO:0004674,GO:0005524	protein serine/threonine kinase activity|ATP binding
AT1G03940	1055.14	390.065	1720.22	4.40929	2.14054	0.00209508	0.00462351	Up	14.7122	29.3683	29.2589	2.7402	1.18173	10.4153	F21M11.13	Araport:AT1G03940,TAIR:AT1G03940,GeneID:839366		HXXXD-type acyl-transferase family protein		GO:0016747	transferase activity, transferring acyl groups other than amino-acyl groups
AT1G03950	620.551	379.757	861.345	2.26789	1.18135	1.44087e-11	1.01591e-10	Up	22.3801	19.4045	26.6455	8.0434	7.15636	9.91796	VPS2.3	Araport:AT1G03950,TAIR:AT1G03950,GeneID:839362		vacuolar protein sorting-associated protein 2.3		GO:0000815,GO:0000920,GO:0005771,GO:0015031,GO:0032509,GO:0045324	ESCRT III complex|septum digestion after cytokinesis|multivesicular body|protein transport|endosome transport via multivesicular body sorting pathway|late endosome to vacuole transport	path:ath04144	Endocytosis
AT1G03970	1231.78	623.16	1840.39	2.95379	1.56257	2.33497e-17	2.97306e-16	Up	43.6906	42.035	43.5979	13.3408	11.7869	11.2273	GBF4	Araport:AT1G03970,TAIR:AT1G03970,GeneID:839356	encodes a basic leucine zipper G-box binding factor that can bind to G-box motifs only as heterodimers with GBF2 or GBF3. A single amino acid change can confer G-box binding as homodimers.	G-box binding factor 4	bZIP	GO:0003677,GO:0003700,GO:0005634,GO:0043565	DNA binding|DNA-binding transcription factor activity|nucleus|sequence-specific DNA binding	path:ath04075	Plant hormone signal transduction
AT1G03980	14.2192	23.7124	4.72591	0.198099	-2.33571	0.00172229	0.0038687	Down	0.106591	0.0448756	0.0715167	0.476471	0.186987	0.271765	PCS2	Araport:AT1G03980,TAIR:AT1G03980,GeneID:839354	Encodes a protein with phytochelatin synthase activity which binds Cd2+ and Cd-glutathione complexes with high affinity. The protein has been postulated to be involved in Cd2+ tolerance. AtPCS2 expression appears to be less than that of AtPCS1, explaining the inability of endogenous AtPCS2 to substitute for AtPCS1 in the cad1-3 mutant (AtPCS1 null).	phytochelatin synthase 2		GO:0010273,GO:0016756,GO:0046872,GO:0046938,GO:0098849	detoxification of copper ion|glutathione gamma-glutamylcysteinyltransferase activity|metal ion binding|phytochelatin biosynthetic process|cellular detoxification of cadmium ion
AT1G03990	61.7101	2.76905	120.651	43.4814	5.44233	4.85482e-05	0.00014504	Up	0.346855	0.0425916	4.08279	0.0199509	0.0190147	0.0407263	F21M11.7	Araport:AT1G03990,TAIR:AT1G03990,GeneID:839342		Long-chain fatty alcohol dehydrogenase family protein		GO:0016021,GO:0046577,GO:0050660	integral component of membrane|long-chain-alcohol oxidase activity|flavin adenine dinucleotide binding
AT1G04040	4161.92	7672.83	651.016	0.0848143	-3.55955	2.45047e-23	5.26229e-22	Down	16.204	20.8032	10.6165	158.5	178.903	134.194	F21M11.2	Araport:AT1G04040,TAIR:AT1G04040,GeneID:839325		HAD superfamily, subfamily IIIB acid phosphatase		GO:0003993	acid phosphatase activity
AT1G04110	158.994	317.033	0.955933	0.00293362	-8.4131	2.7459e-21	4.97583e-20	Down	0.0205656	0	0.00965888	2.48887	3.33714	2.61757	SDD1	Araport:AT1G04110,TAIR:AT1G04110,GeneID:839287	Initially identified as a mutation affecting stomatal development and distribution. Encodes a protein similar to serine proteases.	Subtilase family protein		GO:0004252,GO:0009897,GO:0010103,GO:0042127,GO:0048046	serine-type endopeptidase activity|external side of plasma membrane|stomatal complex morphogenesis|regulation of cell proliferation|apoplast
AT1G04150	4.53816	8.73349	0.342828	0.0382756	-4.70743	0.0029016	0.00622612	Down	0.00758236	0	0	0.0697814	0.0266027	0.0783456	F20D22.8	Araport:AT1G04150,TAIR:AT1G04150,GeneID:839249		C2 calcium/lipid-binding plant phosphoribosyltransferase family protein		GO:0005886,GO:0016021	plasma membrane|integral component of membrane
AT1G04160	358.626	605.503	111.748	0.184219	-2.4405	7.15225e-25	1.74813e-23	Down	0.587066	0.552675	0.565231	2.35924	2.06401	3.36843	XIB	Araport:AT1G04160,TAIR:AT1G04160,GeneID:839246	Encodes a member of the type XI myosin protein family involved in root hair elongation.	myosin XI B		GO:0003774,GO:0005516,GO:0005524,GO:0005737,GO:0007015,GO:0016459,GO:0030048,GO:0051015	motor activity|calmodulin binding|ATP binding|cytoplasm|actin filament organization|myosin complex|actin filament-based movement|actin filament binding
AT1G04170	3871.42	5262.16	2480.67	0.471508	-1.08465	5.44332e-14	4.92363e-13	Down	27.958	32.1004	39.7517	57.3174	59.0131	58.0705	EIF2 GAMMA	Araport:AT1G04170,TAIR:AT1G04170,GeneID:839238	protein synthesis initiation factor eIF2 gamma	eukaryotic translation initiation factor 2 gamma subunit		GO:0001731,GO:0003743,GO:0003924,GO:0005525,GO:0005737,GO:0005829,GO:0005850	formation of translation preinitiation complex|translation initiation factor activity|GTPase activity|GTP binding|cytoplasm|cytosol|eukaryotic translation initiation factor 2 complex	path:ath03013	RNA transport
AT1G04240	517.399	991.534	43.2639	0.043456	-4.5243	1.06461e-21	2.00667e-20	Down	1.04888	0.955436	0.519491	20.3942	18.2997	9.69125	SHY2	Araport:AT1G04240,TAIR:AT1G04240,GeneID:839570	SHY2/IAA3 regulates multiple auxin responses in roots. It is induced rapidly by IAA, and has been shown to be phosphorylated by oat phytochrome A in vitro.	AUX/IAA transcriptional regulator family protein		GO:0003700,GO:0005634,GO:0009733,GO:0009734,GO:0044212	DNA-binding transcription factor activity|nucleus|response to auxin|auxin-activated signaling pathway|transcription regulatory region DNA binding	path:ath04075	Plant hormone signal transduction
AT1G04270	8788.25	12461.6	5114.87	0.410474	-1.28464	6.4316e-23	1.3283e-21	Down	125.984	152.335	172.46	279.452	304.057	325.699	RPS15	Araport:AT1G04270,TAIR:AT1G04270,GeneID:839564	Encodes cytosolic ribosomal protein S15.	cytosolic ribosomal protein S15		GO:0000028,GO:0003723,GO:0003735,GO:0005774,GO:0005829,GO:0005886,GO:0006412,GO:0009506,GO:0022626,GO:0022627,GO:0042788	ribosomal small subunit assembly|RNA binding|structural constituent of ribosome|vacuolar membrane|cytosol|plasma membrane|translation|plasmodesma|cytosolic ribosome|cytosolic small ribosomal subunit|polysomal ribosome	path:ath03010	Ribosome
AT1G04280	1331.45	596.48	2066.42	3.46514	1.79291	5.67686e-06	1.96753e-05	Up	21.0226	19.0334	27.0095	6.57544	6.25785	2.84312	F19P19.28	Araport:AT1G04280,TAIR:AT1G04280,GeneID:839555		P-loop containing nucleoside triphosphate hydrolases superfamily protein
AT1G04330	13.3021	1.79751	24.8066	13.9903	3.80635	0.000150982	0.000414671	Up	1.04256	1.13389	0.664528	0.137069	0	0.0349754	F19P19.24	Araport:AT1G04330,TAIR:AT1G04330,GeneID:839548		hypothetical protein		GO:0005634,GO:0005737,GO:0009507	nucleus|cytoplasm|chloroplast
AT1G04420	5399.77	8494.19	2305.34	0.271351	-1.88177	2.86266e-13	2.40986e-12	Down	47.2487	40.1634	32.064	109.79	119.601	143.477	F19P19.12	Araport:AT1G04420,TAIR:AT1G04420,GeneID:839524		NAD(P)-linked oxidoreductase superfamily protein		GO:0005244,GO:0005634,GO:0005829,GO:0016021,GO:0034765,GO:0071805	voltage-gated ion channel activity|nucleus|cytosol|integral component of membrane|regulation of ion transmembrane transport|potassium ion transmembrane transport
AT1G04430	4597.29	6513.45	2681.13	0.411563	-1.28081	6.43588e-09	3.31977e-08	Down	26.9714	24.9627	20.8476	51.7578	44.6852	52.2921	F19P19.11	Araport:AT1G04430,TAIR:AT1G04430,GeneID:839522		S-adenosyl-L-methionine-dependent methyltransferases superfamily protein		GO:0000139,GO:0005768,GO:0005774,GO:0005794,GO:0005802,GO:0008757,GO:0016021,GO:0052546	Golgi membrane|endosome|vacuolar membrane|Golgi apparatus|trans-Golgi network|S-adenosylmethionine-dependent methyltransferase activity|integral component of membrane|cell wall pectin metabolic process
AT1G04440	4170.41	2054.02	6286.81	3.061	1.614	2.44101e-15	2.53767e-14	Up	71.2954	58.0672	82.8723	20.363	19.6146	17.103	CKL13	Araport:AT1G04440,TAIR:AT1G04440,GeneID:839520		casein kinase like 13		GO:0004674,GO:0005524,GO:0005737,GO:0006897,GO:0009506,GO:0018105,GO:0018107	protein serine/threonine kinase activity|ATP binding|cytoplasm|endocytosis|plasmodesma|peptidyl-serine phosphorylation|peptidyl-threonine phosphorylation
AT1G04480	4331.93	6027.49	2636.38	0.437471	-1.19274	8.52791e-14	7.58654e-13	Down	73.7497	78.3156	110.143	147.983	161.306	185.502	F19P19.5	Araport:AT1G04480,TAIR:AT1G04480,GeneID:839511		Ribosomal protein L14p/L23e family protein		GO:0003735,GO:0005730,GO:0006412,GO:0022625,GO:0070180	structural constituent of ribosome|nucleolus|translation|cytosolic large ribosomal subunit|large ribosomal subunit rRNA binding	path:ath03010	Ribosome
AT1G04490	514.29	17.4419	1011.14	58.2041	5.86305	5.64273e-25	1.3902e-23	Up	9.80521	5.59253	18.1973	0.266246	0.0906258	0.106758	F19P19.4	Araport:AT1G04490,TAIR:AT1G04490,GeneID:839509		hypothetical protein (DUF3527)
AT1G04500	20.1689	4.86598	35.4717	7.28521	2.86497	2.42595e-05	7.59016e-05	Up	0.388884	0.355674	0.780961	0.0246824	0.0823345	0.0629811	F19P19.3	Araport:AT1G04500,TAIR:AT1G04500,GeneID:839510		CCT motif family protein
AT1G04520	449.898	814.116	85.6805	0.105306	-3.24734	1.89522e-27	5.79356e-26	Down	1.05405	1.74732	1.63984	10.7161	8.75417	15.8725	PDLP2	Araport:AT1G04520,TAIR:AT1G04520,GeneID:839502	Encodes a plasmodesmal protein that may be involved in the intercellular movement of molecules through the plasmodesmata.	plasmodesmata-located protein 2		GO:0009506,GO:0010497,GO:0016021,GO:0046739	plasmodesma|plasmodesmata-mediated intercellular transport|integral component of membrane|transport of virus in multicellular host
AT1G04555	251.566	141.377	361.754	2.55896	1.35556	2.85301e-12	2.16048e-11	Up	9.17853	9.24707	11.2179	2.73571	3.56793	3.28211	AT1G04555	Araport:AT1G04555,TAIR:AT1G04555,GeneID:5007662		transmembrane protein
AT1G04560	2.28245	0	4.56489	23.5015	4.55468	0.0260733	0.0446847	Up	0.211561	0.148448	0.0567784	0	0	0	T1G11.19	Araport:AT1G04560,TAIR:AT1G04560,GeneID:839491		AWPM-19-like family protein		GO:0016021	integral component of membrane
AT1G04580	94.7895	19.0641	170.515	8.93598	3.15963	6.76528e-07	2.67121e-06	Up	0.931702	0.33633	1.82942	0.0619848	0.088614	0.131803	AO4	Araport:AT1G04580,TAIR:AT1G04580,GeneID:839488	Encodes aldehyde oxidase AAO4 preferentially expressed in developing seeds.	aldehyde oxidase 4		GO:0005506,GO:0005829,GO:0009055,GO:0009688,GO:0009851,GO:0018479,GO:0018488,GO:0019760,GO:0050302,GO:0051537,GO:0071949	iron ion binding|cytosol|electron transfer activity|abscisic acid biosynthetic process|auxin biosynthetic process|benzaldehyde dehydrogenase (NAD+) activity|aryl-aldehyde oxidase activity|glucosinolate metabolic process|indole-3-acetaldehyde oxidase activity|2 iron, 2 sulfur cluster binding|FAD binding	path:ath00380	Tryptophan metabolism
AT1G04600	197.452	21.788	373.116	17.1486	4.10002	2.30497e-42	1.75781e-40	Up	1.89122	1.68174	1.62492	0.0907376	0.0825487	0.0799835	XIA	Araport:AT1G04600,TAIR:AT1G04600,GeneID:839480	member of Myosin-like proteins	myosin XI A		GO:0003774,GO:0003779,GO:0005516,GO:0005524,GO:0007015,GO:0016459,GO:0030048	motor activity|actin binding|calmodulin binding|ATP binding|actin filament organization|myosin complex|actin filament-based movement
AT1G04640	1398.15	1901.37	894.923	0.470414	-1.088	5.6176e-09	2.92353e-08	Down	18.8171	16.9907	16.4582	27.5665	29.419	36.427	LIP2	Araport:AT1G04640,TAIR:AT1G04640,GeneID:839462	Lipoyltransferase, located in mitochondria but not found in chloroplasts	lipoyltransferase 2		GO:0005739,GO:0009249,GO:0033819,GO:0102555	mitochondrion|protein lipoylation|lipoyl(octanoyl) transferase activity|octanoyl transferase activity (acting on glycine-cleavage complex H protein)	path:ath00785	Lipoic acid metabolism
AT1G04660	49.5814	99.1628	0	0.0017302	-9.17484	1.44851e-13	1.25853e-12	Down	0	0	0	1.28549	1.43473	2.07166	T1G11.8	Araport:AT1G04660,TAIR:AT1G04660,GeneID:839454		glycine-rich protein
AT1G04700	71.5658	117.297	25.8342	0.218161	-2.19653	4.50451e-09	2.37693e-08	Down	0.213819	0.166801	0.118144	0.54404	0.645379	0.738407	T1G11.5	Araport:AT1G04700,TAIR:AT1G04700,GeneID:839437		PB1 domain-containing protein tyrosine kinase		GO:0001666,GO:0004674,GO:0004712,GO:0005524,GO:0005789,GO:0009686,GO:0009723,GO:0009744,GO:0009750,GO:0009873,GO:0010105,GO:0010182,GO:0046777,GO:0048510,GO:0071281,GO:2000035,GO:2000069	response to hypoxia|protein serine/threonine kinase activity|protein serine/threonine/tyrosine kinase activity|ATP binding|endoplasmic reticulum membrane|gibberellin biosynthetic process|response to ethylene|response to sucrose|response to fructose|ethylene-activated signaling pathway|negative regulation of ethylene-activated signaling pathway|sugar mediated signaling pathway|protein autophosphor…
AT1G04760	61.7579	96.825	26.6908	0.277399	-1.84997	1.42124e-06	5.36806e-06	Down	0.447071	0.351344	0.722304	1.82681	1.25484	1.41102	VAMP726	Araport:AT1G04760,TAIR:AT1G04760,GeneID:839424	member of Synaptobrevin -like protein family	vesicle-associated membrane protein 726		GO:0000149,GO:0005484,GO:0005768,GO:0005886,GO:0006887,GO:0006906,GO:0009507,GO:0015031,GO:0016021,GO:0031201,GO:0031901	SNARE binding|SNAP receptor activity|endosome|plasma membrane|exocytosis|vesicle fusion|chloroplast|protein transport|integral component of membrane|SNARE complex|early endosome membrane
AT1G04780	2098.11	1290.86	2905.36	2.25127	1.17074	1.9203e-16	2.23177e-15	Up	22.0557	22.341	30.5848	9.2538	8.76218	9.44501	AT1G04780	Araport:AT1G04780,TAIR:AT1G04780,GeneID:839414		Ankyrin repeat family protein
AT1G04800	2377.36	4711.94	42.7783	0.00901731	-6.79309	3.0005e-57	5.73069e-55	Down	1.61033	1.11228	0.543597	98.1595	108.075	101.7	F13M7.21	Araport:AT1G04800,TAIR:AT1G04800,GeneID:839406		glycine-rich protein
AT1G04820	11118.8	15985	6252.57	0.391176	-1.35411	5.00804e-07	2.01235e-06	Down	66.6404	69.3537	125.773	147.31	178.691	223.222	TUA4	Araport:AT1G04820,TAIR:AT1G04820,GeneID:839405	Encodes an alpha tubulin isoform that is expressed in roots, leaves and flowers.	tubulin alpha-4 chain		GO:0003924,GO:0005200,GO:0005525,GO:0005737,GO:0005874,GO:0007017	GTPase activity|structural constituent of cytoskeleton|GTP binding|cytoplasm|microtubule|microtubule-based process	path:ath04145	Phagosome
AT1G04920	60.5708	96.7478	24.3938	0.25048	-1.99723	0.00370578	0.00777393	Down	0.334946	0.126013	0.0602468	0.629626	0.425056	0.756436	SPS3F	Araport:AT1G04920,TAIR:AT1G04920,GeneID:839382	Encodes a protein with putative sucrose-phosphate synthase activity.	sucrose phosphate synthase 3F		GO:0005794,GO:0005986,GO:0016157,GO:0046524	Golgi apparatus|sucrose biosynthetic process|sucrose synthase activity|sucrose-phosphate synthase activity	path:ath00500	Starch and sucrose metabolism
AT1G04970	1933.27	1067.28	2799.26	2.62338	1.39142	1.19827e-34	6.04231e-33	Up	32.0464	34.9191	42.4249	11.411	10.832	12.2764	F13M7.4	Araport:AT1G04970,TAIR:AT1G04970,GeneID:839357		lipid-binding serum glycoprotein family protein		GO:0001530,GO:0005615,GO:0005773,GO:0005774,GO:0010468,GO:1903409	lipopolysaccharide binding|extracellular space|vacuole|vacuolar membrane|regulation of gene expression|reactive oxygen species biosynthetic process
AT1G04980	1978.36	891.52	3065.2	3.43832	1.78171	2.02958e-06	7.52358e-06	Up	32.8938	38.0693	82.1809	11.4699	8.66102	16.2936	PDIL2-2	Araport:AT1G04980,TAIR:AT1G04980,GeneID:839355	Encodes a protein disulfide isomerase-like (PDIL) protein, a member of a multigene family within the thioredoxin (TRX) superfamily. Transcript levels for this gene are up-regulated in response to three different chemical inducers of ER stress (dithiothreitol, beta-mercaptoethanol, and tunicamycin). AtIRE1-2 does not appear to be required for this response, but the atbzip60 mutant has a diminished…	PDI-like 2-2		GO:0003756,GO:0005783,GO:0005788,GO:0009505,GO:0034976,GO:0045454	protein disulfide isomerase activity|endoplasmic reticulum|endoplasmic reticulum lumen|plant-type cell wall|response to endoplasmic reticulum stress|cell redox homeostasis	path:ath04141	Protein processing in endoplasmic reticulum
AT1G04990	1838.79	726.946	2950.63	4.05859	2.02098	0.000241458	0.000636983	Up	22.1917	25.9694	56.7573	3.94667	3.93552	13.7208	F13M7.1	Araport:AT1G04990,TAIR:AT1G04990,GeneID:839351		Zinc finger C-x8-C-x5-C-x3-H type family protein	C3H	GO:0003677,GO:0003729,GO:0004518,GO:0005634,GO:0046872	DNA binding|mRNA binding|nuclease activity|nucleus|metal ion binding
AT1G05000	459.614	51.6602	867.568	16.7806	4.06872	4.86696e-16	5.40045e-15	Up	5.85391	5.82912	13.1085	0.400582	0.171413	0.650837	PFA-DSP1	Araport:AT1G05000,TAIR:AT1G05000,GeneID:839348	Encodes an atypical dual-specificity phosphatase.	Phosphotyrosine protein phosphatases superfamily protein		GO:0004725,GO:0005737,GO:0016791	protein tyrosine phosphatase activity|cytoplasm|phosphatase activity
AT1G05010	13970.3	8784.65	19155.9	2.18064	1.12475	0.00132051	0.00303086	Up	221.885	251.223	571.99	117.912	116.47	154.4	EFE	Araport:AT1G05010,TAIR:AT1G05010,GeneID:839345	Encodes 1-aminocyclopropane-1-carboxylate oxidase	ethylene-forming enzyme		GO:0005507,GO:0006952,GO:0009620,GO:0009651,GO:0009693,GO:0009727,GO:0009735,GO:0009815,GO:0009835,GO:0010030,GO:0031418,GO:0051213,GO:0071281,GO:0071398,GO:0071732	copper ion binding|defense response|response to fungus|response to salt stress|ethylene biosynthetic process|detection of ethylene stimulus|response to cytokinin|1-aminocyclopropane-1-carboxylate oxidase activity|fruit ripening|positive regulation of seed germination|L-ascorbic acid binding|dioxygenase activity|cellular response to iron ion|cellular response to fatty acid|cellular response to nit…	path:ath00270	Cysteine and methionine metabolism
AT1G05060	855.298	452.06	1258.54	2.78299	1.47663	2.35518e-22	4.68474e-21	Up	29.5322	32.3167	37.506	8.59739	9.18515	11.9595	T7A14.7	Araport:AT1G05060,TAIR:AT1G05060,GeneID:839336		coiled-coil protein
AT1G05065	32.4716	49.4121	15.5311	0.312318	-1.67891	0.00306448	0.00654569	Down	0.864961	0.354039	0.507798	0.928706	1.92831	1.79423	CLE20	Araport:AT1G05065,TAIR:AT1G05065,GeneID:28716239	Member of a large family of putative ligands homologous to the Clavata3 gene. Consists of a single exon.	CLAVATA3/ESR-RELATED 20		GO:0005615,GO:0007275,GO:0033612,GO:0045168,GO:0048046	extracellular space|multicellular organism development|receptor serine/threonine kinase binding|cell-cell signaling involved in cell fate commitment|apoplast
AT1G05100	49.0887	14.0642	84.1131	5.97441	2.5788	0.00397881	0.00829348	Up	1.05983	0.416452	3.89161	0.159607	0.101412	0.470615	MAPKKK18	Araport:AT1G05100,TAIR:AT1G05100,GeneID:839324	member of MEKK subfamily	mitogen-activated protein kinase kinase kinase 18		GO:0004672,GO:0004674,GO:0004709,GO:0005524,GO:0005634,GO:0005737,GO:0006970,GO:0009737,GO:0009738,GO:0009789,GO:0023014,GO:0031098,GO:0032147,GO:0046777,GO:1900057,GO:1902457,GO:2000038	protein kinase activity|protein serine/threonine kinase activity|MAP kinase kinase kinase activity|ATP binding|nucleus|cytoplasm|response to osmotic stress|response to abscisic acid|abscisic acid-activated signaling pathway|positive regulation of abscisic acid-activated signaling pathway|signal transduction by protein phosphorylation|stress-activated protein kinase signaling cascade|activation of…	path:ath04016	MAPK signaling pathway - plant
AT1G05190	14114.3	23953.5	4275.18	0.178463	-2.4863	1.62755e-15	1.71011e-14	Down	131.81	114.557	76.5828	432.706	496.786	612.365	emb2394	Araport:AT1G05190,TAIR:AT1G05190,GeneID:839273		Ribosomal protein L6 family		GO:0003735,GO:0005840,GO:0006412,GO:0009507,GO:0009570,GO:0009735,GO:0009793,GO:0009941,GO:0016020,GO:0019843	structural constituent of ribosome|ribosome|translation|chloroplast|chloroplast stroma|response to cytokinin|embryo development ending in seed dormancy|chloroplast envelope|membrane|rRNA binding	path:ath03010	Ribosome
AT1G05210	131.408	199.373	63.4436	0.318881	-1.64891	5.98286e-05	0.000176228	Down	2.18136	1.35165	3.24688	4.44745	7.65329	5.20134	YUP8H12.18	Araport:AT1G05210,TAIR:AT1G05210,GeneID:839261		Transmembrane protein 97, Putative
AT1G05220	9.65271	3.06836	16.2371	5.2299	2.38678	0.0132659	0.0243891	Up	0.32436	0.99131	0.507798	0.0331681	0.0632232	0.20312	YUP8H12.17	Araport:AT1G05220,TAIR:AT1G05220,GeneID:839258		Transmembrane protein 97, Putative
AT1G05300	419.17	169.933	668.407	3.93044	1.97469	3.09569e-22	6.09592e-21	Up	7.93729	9.07925	7.66743	1.59417	1.72749	1.93916	ZIP5	Araport:AT1G05300,TAIR:AT1G05300,GeneID:837029	member of Fe(II) transporter isolog family	zinc transporter 5 precursor		GO:0005385,GO:0005886,GO:0016021,GO:0071577	zinc ion transmembrane transporter activity|plasma membrane|integral component of membrane|zinc ion transmembrane transport
AT1G05340	2132.9	29.8026	4236	142.185	7.15162	6.34367e-51	8.10113e-49	Up	147.857	61.4237	234.166	0.841823	0.830973	0.859218	YUP8H12.4	Araport:AT1G05340,TAIR:AT1G05340,GeneID:837033		cysteine-rich TM module stress tolerance protein
AT1G05370	74.4995	103.291	45.7074	0.441451	-1.17968	1.17869e-05	3.88375e-05	Down	0.753813	0.636837	0.76472	1.16549	1.30915	1.60026	YUP8H12.1	Araport:AT1G05370,TAIR:AT1G05370,GeneID:837038		Sec14p-like phosphatidylinositol transfer family protein		GO:0000139,GO:0005886,GO:0015031	Golgi membrane|plasma membrane|protein transport
AT1G05385	683.179	1216.1	150.258	0.123334	-3.01935	1.91139e-13	1.6407e-12	Down	5.41868	5.52337	2.40812	27.5083	34.1132	30.3753	LPA19	Araport:AT1G05385,TAIR:AT1G05385,GeneID:837040	Encodes a Psb27 homolog involved in photosystem II biogenesis.	photosystem II 11 kDa protein-like protein		GO:0009507,GO:0009543,GO:0010207	chloroplast|chloroplast thylakoid lumen|photosystem II assembly
AT1G05440	48.0706	78.616	17.5252	0.225546	-2.14851	0.000150732	0.000414038	Down	0.143648	0.18815	0.584705	0.851962	1.25997	1.15442	T25N20.9	Araport:AT1G05440,TAIR:AT1G05440,GeneID:837045		C-8 sterol isomerase
AT1G05450	11.414	0	22.8281	118.387	6.88737	1.8664e-05	5.95514e-05	Up	0.167254	0.657207	1.25684	0	0	0	T25N20.10	Araport:AT1G05450,TAIR:AT1G05450,GeneID:837046	Encodes a Protease inhibitor/seed storage/LTP family protein	Bifunctional inhibitor/lipid-transfer protein/seed storage 2S albumin superfamily protein
AT1G05470	350.771	545.548	155.994	0.28613	-1.80526	1.39341e-08	6.89795e-08	Down	0.753204	1.48694	1.31976	4.03912	3.01106	3.19738	CVP2	Araport:AT1G05470,TAIR:AT1G05470,GeneID:837048	Encodes an inositol polyphosphate 5' phosphatase (5PTase) that is required for the proper recruitment of cells into developing vascular tissue in leaves and cotyledons. It is most similar to Type I 5PTases that are known to cleave a phosphate from IP3 or IP4. cvp2 mutants have elevated levels of IP3 and are hypersensitive to ABA in seed germination assays.	DNAse I-like superfamily protein		GO:0004439,GO:0005622,GO:0009737,GO:0009738,GO:0010051,GO:0010067,GO:0010305,GO:0010588,GO:0030154,GO:0032957,GO:0034485,GO:0046030,GO:0046855,GO:0046856,GO:0048016	phosphatidylinositol-4,5-bisphosphate 5-phosphatase activity|intracellular|response to abscisic acid|abscisic acid-activated signaling pathway|xylem and phloem pattern formation|procambium histogenesis|leaf vascular tissue pattern formation|cotyledon vascular tissue pattern formation|cell differentiation|inositol trisphosphate metabolic process|phosphatidylinositol-3,4,5-trisphosphate 5-phosphata…
AT1G05540	198.727	375.741	21.7137	0.0579142	-4.10994	8.8033e-18	1.16489e-16	Down	0.438871	0.224185	0.544159	4.21669	3.81864	9.54756	T25N20.19	Araport:AT1G05540,TAIR:AT1G05540,GeneID:837056		hypothetical protein (DUF295)
AT1G05550	22.5132	44.3767	0.649818	0.0140931	-6.14887	9.3863e-07	3.63429e-06	Down	0	0.0273247	0	0.332787	0.353767	0.966735	T25N20.20	Araport:AT1G05550,TAIR:AT1G05550,GeneID:837057		hypothetical protein (DUF295)
AT1G05570	4083.49	1309.16	6857.82	5.23874	2.38922	1.63394e-19	2.54062e-18	Up	23.4868	21.2444	36.6478	4.93098	3.16255	4.67839	CALS1	Araport:AT1G05570,TAIR:AT1G05570,GeneID:837059	Encodes a callose synthase 1 catalytic subunit . Member of Glycosyltransferase Family- 48.	callose synthase 1		GO:0000148,GO:0003843,GO:0005886,GO:0006075,GO:0008360,GO:0009504,GO:0009506,GO:0016021,GO:0071555	1,3-beta-D-glucan synthase complex|1,3-beta-D-glucan synthase activity|plasma membrane|(1->3)-beta-D-glucan biosynthetic process|regulation of cell shape|cell plate|plasmodesma|integral component of membrane|cell wall organization
AT1G05575	21.0357	9.48619	32.5851	3.45041	1.78677	0.00693621	0.0136349	Up	0.909884	0.858072	2.05122	0.20097	0.478849	0.205123	AT1G05575	Araport:AT1G05575,TAIR:AT1G05575,GeneID:837061		transmembrane protein
AT1G05620	804.159	517.212	1091.11	2.11014	1.07734	5.37088e-06	1.86989e-05	Up	12.6549	15.4597	23.0813	5.57888	6.86951	7.46752	URH2	Araport:AT1G05620,TAIR:AT1G05620,GeneID:837068	Encodes a cytosolic inosine nucleoside hydrolase. Transcript levels for this gene are elevated in older leaves suggesting that it may play a role in purine catabolism during senescence.	uridine-ribohydrolase 2		GO:0005829,GO:0006148,GO:0006152,GO:0008477,GO:0010150,GO:0035251,GO:0045437,GO:0047724	cytosol|inosine catabolic process|purine nucleoside catabolic process|purine nucleosidase activity|leaf senescence|UDP-glucosyltransferase activity|uridine nucleosidase activity|inosine nucleosidase activity
AT1G05680	73.31	24.1055	122.515	5.09823	2.35	2.49588e-05	7.79988e-05	Up	1.92885	0.86785	2.97359	0.420072	0.284126	0.207461	UGT74E2	Araport:AT1G05680,TAIR:AT1G05680,GeneID:837075	Encodes a UDP-glucosyltransferase, UGT74E2, that acts on IBA (indole-3-butyric acid) and affects auxin homeostasis. The transcript and protein levels of this enzyme are strongly induced by H2O2 and may allow integration of ROS (reactive oxygen species) and auxin signaling. This enzyme can also transfer glycosyl groups to several compounds related to the explosive TNT when this synthetic compound …	Uridine diphosphate glycosyltransferase 74E2		GO:0008194,GO:0010016,GO:0035251,GO:0042631,GO:0043231,GO:0052638,GO:0070301,GO:0071215,GO:0071475,GO:0080024,GO:0080043,GO:0080044,GO:0080167	UDP-glycosyltransferase activity|shoot system morphogenesis|UDP-glucosyltransferase activity|cellular response to water deprivation|intracellular membrane-bounded organelle|indole-3-butyrate beta-glucosyltransferase activity|cellular response to hydrogen peroxide|cellular response to abscisic acid stimulus|cellular hyperosmotic salinity response|indolebutyric acid metabolic process|quercetin 3-O-…
AT1G05710	1308.85	216.505	2401.2	11.0855	3.4706	3.87966e-45	3.54792e-43	Up	26.8084	24.4927	39.6018	1.97904	1.83378	2.99624	F3F20.16	Araport:AT1G05710,TAIR:AT1G05710,GeneID:837078		basic helix-loop-helix (bHLH) DNA-binding superfamily protein	bHLH	GO:0001228,GO:0003677,GO:0003700,GO:0005634,GO:0046983	DNA-binding transcription activator activity, RNA polymerase II-specific|DNA binding|DNA-binding transcription factor activity|nucleus|protein dimerization activity
AT1G05783	65.9403	11.123	120.758	10.8366	3.43784	6.54009e-14	5.86651e-13	Up	4.93322	4.47692	8.69406	0.432391	0.28847	0.661988	AT1G05783	Araport:AT1G05783,GeneID:28716374		hypothetical protein
AT1G05800	21.024	0	42.048	217.626	7.76571	1.97321e-08	9.59356e-08	Up	0.383231	1.14733	0.891373	0	0	0	DGL	Araport:AT1G05800,TAIR:AT1G05800,GeneID:837089	Encodes a galactolipase. Located in the chloroplast. Involved in the initial step of jasmonic acid biosynthesis. Expressed in vegetative tissues and is necessary for the biosynthesis of basal-level JAs in vegetative tissues.	alpha/beta-Hydrolases superfamily protein		GO:0004620,GO:0005811,GO:0008970,GO:0009507,GO:0009611,GO:0009695,GO:0016042,GO:0030308,GO:0047714,GO:0050832,GO:0052739,GO:0052740,GO:0102549	phospholipase activity|lipid droplet|phospholipase A1 activity|chloroplast|response to wounding|jasmonic acid biosynthetic process|lipid catabolic process|negative regulation of cell growth|galactolipase activity|defense response to fungus|phosphatidylserine 1-acylhydrolase activity|1-acyl-2-lysophosphatidylserine acylhydrolase activity|1-18:1-2-16:0-monogalactosyldiacylglycerol lipase activity
AT1G05810	192.475	334.325	50.6262	0.150972	-2.72765	1.25217e-11	8.87792e-11	Down	1.01635	2.04674	0.906947	6.26691	7.31002	8.63991	RABA5E	Araport:AT1G05810,TAIR:AT1G05810,GeneID:837091		Rab GTPase-like A5A protein		GO:0003924,GO:0005525,GO:0005622,GO:0005886,GO:0006886,GO:0032482	GTPase activity|GTP binding|intracellular|plasma membrane|intracellular protein transport|Rab protein signal transduction
AT1G05820	88.8434	119.646	58.041	0.485458	-1.04258	0.00476651	0.00974433	Down	0.616836	0.428826	0.686376	0.908291	1.25688	0.757692	SPPL5	Araport:AT1G05820,TAIR:AT1G05820,GeneID:837092		SIGNAL PEPTIDE PEPTIDASE-LIKE 5		GO:0005765,GO:0010008,GO:0030660,GO:0033619,GO:0042500,GO:0071458,GO:0071556	lysosomal membrane|endosome membrane|Golgi-associated vesicle membrane|membrane protein proteolysis|aspartic endopeptidase activity, intramembrane cleaving|integral component of cytoplasmic side of endoplasmic reticulum membrane|integral component of lumenal side of endoplasmic reticulum membrane
AT1G05835	143.527	276.282	10.7723	0.0382147	-4.70973	8.03861e-21	1.41508e-19	Down	0.647096	0.593297	0.162089	9.48878	8.32456	13.5345	AT1G05835	Araport:AT1G05835,TAIR:AT1G05835,GeneID:5007665		PHD finger protein
AT1G05850	16332.1	24933.1	7731.12	0.310061	-1.68938	9.39313e-09	4.7354e-08	Down	126.843	117.036	78.8069	304.116	291.939	281.629	POM1	Araport:AT1G05850,TAIR:AT1G05850,GeneID:837095	Encodes an endo chitinase-like protein AtCTL1. Essential for tolerance to heat, salt and drought stresses. Also involved in root hair development, cell expansion and response to cytokinin. Allelic to erh2. 11 alleles described in Hauser (1995). Mutant is defective in acquired thermotolerance, appears semidwarf throughout its life cycle and has extra lateral branches. There are two EMS alleles. Ex…	Chitinase family protein		GO:0005794,GO:0006032,GO:0009408,GO:0009414,GO:0009651,GO:0009735,GO:0009825,GO:0009873,GO:0010053,GO:0010167,GO:0010337,GO:0016998,GO:0030244,GO:0030247,GO:0048046	Golgi apparatus|chitin catabolic process|response to heat|response to water deprivation|response to salt stress|response to cytokinin|multidimensional cell growth|ethylene-activated signaling pathway|root epidermal cell differentiation|response to nitrate|regulation of salicylic acid metabolic process|cell wall macromolecule catabolic process|cellulose biosynthetic process|polysaccharide binding|…
AT1G05880	38.8406	4.32751	73.3537	17.0772	4.094	0.000101753	0.000287966	Up	1.8104	0.277883	1.12927	0.0911169	0.0620293	0	ARI12	Araport:AT1G05880,TAIR:AT1G05880,GeneID:837098	Encodes ARI12 (ARIADNE 12). ARI12 belongs to a family of #AeoRING between RING fingers' (RBR) domain proteins with E3 ligase activity. Expression of ARI12 is induced by UV-B exposure.	RING/U-box superfamily protein		GO:0000151,GO:0000209,GO:0005737,GO:0006511,GO:0010224,GO:0031624,GO:0032436,GO:0046872,GO:0061630,GO:0071456	ubiquitin ligase complex|protein polyubiquitination|cytoplasm|ubiquitin-dependent protein catabolic process|response to UV-B|ubiquitin conjugating enzyme binding|positive regulation of proteasomal ubiquitin-dependent protein catabolic process|metal ion binding|ubiquitin protein ligase activity|cellular response to hypoxia
AT1G05890	2649.8	1586.41	3713.18	2.34097	1.22711	3.39209e-15	3.46958e-14	Up	31.8628	33.973	47.9271	12.9288	12.6278	14.4964	ARI5	Araport:AT1G05890,TAIR:AT1G05890,GeneID:837099		RING/U-box superfamily protein		GO:0000151,GO:0000209,GO:0005737,GO:0006511,GO:0031624,GO:0032436,GO:0046872,GO:0061630	ubiquitin ligase complex|protein polyubiquitination|cytoplasm|ubiquitin-dependent protein catabolic process|ubiquitin conjugating enzyme binding|positive regulation of proteasomal ubiquitin-dependent protein catabolic process|metal ion binding|ubiquitin protein ligase activity
AT1G06000	2880.02	4730.69	1029.35	0.217593	-2.20029	0.00267479	0.00579243	Down	12.9936	17.195	23.0033	28.0373	17.9667	165.551	T21E18.5	Araport:AT1G06000,TAIR:AT1G06000,GeneID:837109	encodes a flavonol-7-O-rhamnosyltransferase involved in the formation of rhamnosylated flavonols	UDP-Glycosyltransferase superfamily protein		GO:0008194,GO:0043231,GO:0051555,GO:0080043,GO:0080044	UDP-glycosyltransferase activity|intracellular membrane-bounded organelle|flavonol biosynthetic process|quercetin 3-O-glucosyltransferase activity|quercetin 7-O-glucosyltransferase activity
AT1G06020	11.7336	5.55819	17.909	3.21241	1.68366	0.0221115	0.0385499	Up	0.443617	0.16342	0.434062	0.0680444	0.081064	0.121538	T21E18.7	Araport:AT1G06020,TAIR:AT1G06020,GeneID:837111		pfkB-like carbohydrate kinase family protein		GO:0005524,GO:0005829,GO:0006000,GO:0008865,GO:0019200,GO:0019252	ATP binding|cytosol|fructose metabolic process|fructokinase activity|carbohydrate kinase activity|starch biosynthetic process	path:ath00051,path:ath00500,path:ath00520	Fructose and mannose metabolism|Starch and sucrose metabolism|Amino sugar and nucleotide sugar metabolism
AT1G06080	122.735	241.718	3.75319	0.0149895	-6.0599	5.97349e-12	4.38801e-11	Down	0.178335	0.0175187	0	4.03744	3.55077	3.60157	ADS1	Araport:AT1G06080,TAIR:AT1G06080,GeneID:837117	Encodes a protein homologous to delta 9 acyl-lipid desaturases of cyanobacteria and acyl-CoA desaturases of yeast and mammals. expression down-regulated by cold temperature. It is involved in the desaturation of VLCFAs to make monounsaturated VLCFAs.	delta 9 desaturase 1		GO:0005789,GO:0006636,GO:0009979,GO:0016021,GO:0016717,GO:0042761	endoplasmic reticulum membrane|unsaturated fatty acid biosynthetic process|16:0 monogalactosyldiacylglycerol desaturase activity|integral component of membrane|oxidoreductase activity, acting on paired donors, with oxidation of a pair of donors resulting in the reduction of molecular oxygen to two molecules of water|very long-chain fatty acid biosynthetic process
AT1G06100	136.615	271.334	1.89482	0.00689054	-7.18117	1.3622e-19	2.14278e-18	Down	0	0.132488	0.0253369	5.61025	3.80913	10.0335	T21E18.15	Araport:AT1G06100,TAIR:AT1G06100,GeneID:837119		Fatty acid desaturase family protein		GO:0005789,GO:0006636,GO:0009979,GO:0016021,GO:0016717	endoplasmic reticulum membrane|unsaturated fatty acid biosynthetic process|16:0 monogalactosyldiacylglycerol desaturase activity|integral component of membrane|oxidoreductase activity, acting on paired donors, with oxidation of a pair of donors resulting in the reduction of molecular oxygen to two molecules of water
AT1G06160	35.3661	55.321	15.4112	0.277624	-1.8488	0.0213282	0.0373413	Down	0.190355	0.79473	0.134104	1.57667	1.04353	0.759925	ORA59	Araport:AT1G06160,TAIR:AT1G06160,GeneID:837125	encodes a member of the ERF (ethylene response factor) subfamily B-3 of ERF/AP2 transcription factor family. The protein contains one AP2 domain. There are 18 members in this subfamily including ATERF-1, ATERF-2, AND ATERF-5.	octadecanoid-responsive AP2/ERF 59	ERF	GO:0003677,GO:0003700,GO:0005634,GO:0009723,GO:0009753,GO:0009861,GO:0009873	DNA binding|DNA-binding transcription factor activity|nucleus|response to ethylene|response to jasmonic acid|jasmonic acid and ethylene-dependent systemic resistance|ethylene-activated signaling pathway
AT1G06170	7.04711	13.499	0.595186	0.0453399	-4.46307	0.000967241	0.00228517	Down	0	0.0148796	0.0142279	0.167279	0.0797146	0.298787	F9P14.3	Araport:AT1G06170,TAIR:AT1G06170,GeneID:837126		basic helix-loop-helix (bHLH) DNA-binding superfamily protein	bHLH	GO:0003677,GO:0003700,GO:0005634,GO:0006355,GO:0009555,GO:0046983,GO:0048658,GO:0052543	DNA binding|DNA-binding transcription factor activity|nucleus|regulation of transcription, DNA-templated|pollen development|protein dimerization activity|anther wall tapetum development|callose deposition in cell wall
AT1G06190	2877.96	4552.23	1203.69	0.264351	-1.91947	1.68025e-57	3.23779e-55	Down	15.8149	16.1691	17.6114	46.4732	51.4128	58.4947	RHON1	Araport:AT1G06190,TAIR:AT1G06190,GeneID:837128	Encodes a novel ribonucleic acid-binding protein that interacts with the endonuclease RNase E and supports its function in processing plastid ribonucleic acids.	Rho termination factor		GO:0006353,GO:0009507,GO:0009737,GO:0010239,GO:0019843,GO:0043621,GO:1901259	DNA-templated transcription, termination|chloroplast|response to abscisic acid|chloroplast mRNA processing|rRNA binding|protein self-association|chloroplast rRNA processing
AT1G06240	650.095	871.153	429.037	0.492148	-1.02284	5.73904e-06	1.9878e-05	Down	6.35401	8.32764	6.30826	11.2756	10.4568	14.1383	F9P14.10	Araport:AT1G06240,TAIR:AT1G06240,GeneID:837134		diiron containing four-helix bundle family ferritin protein, putative (Protein of unknown function DUF455)
AT1G06310	2.45633	4.91266	0	0.0349532	-4.83843	0.022974	0.0398894	Down	0	0	0	0.0708989	0.00965311	0.0620261	ACX6	Araport:AT1G06310,TAIR:AT1G06310,GeneID:837141	Encodes a putative acyl-CoA oxidase. However, no transcripts have been detected for this gene and no altered phenotypes have been detected in plants mutant for this gene. This suggests that ACX6 does not significantly contribute to seedling beta-oxidation of fatty acids or indole-3-butyric acid in vivo.	acyl-CoA oxidase 6		GO:0003997,GO:0005504,GO:0005777,GO:0033540,GO:0050660,GO:0055088,GO:0071949	acyl-CoA oxidase activity|fatty acid binding|peroxisome|fatty acid beta-oxidation using acyl-CoA oxidase|flavin adenine dinucleotide binding|lipid homeostasis|FAD binding	path:ath00071,path:ath00592,path:ath01040,path:ath04146	Fatty acid degradation|alpha-Linolenic acid metabolism|Biosynthesis of unsaturated fatty acids|Peroxisome
AT1G06350	29.7466	55.9767	3.51648	0.0648434	-3.9469	3.88519e-09	2.06884e-08	Down	0	0.102523	0.137245	0.902852	1.06187	1.07836	ADS4	Araport:AT1G06350,TAIR:AT1G06350,GeneID:837146		Fatty acid desaturase family protein		GO:0005789,GO:0006636,GO:0009979,GO:0016021,GO:0016717	endoplasmic reticulum membrane|unsaturated fatty acid biosynthetic process|16:0 monogalactosyldiacylglycerol desaturase activity|integral component of membrane|oxidoreductase activity, acting on paired donors, with oxidation of a pair of donors resulting in the reduction of molecular oxygen to two molecules of water
AT1G06360	1452.28	2898.41	6.15448	0.00209501	-8.89883	4.72372e-34	2.29286e-32	Down	0.0400631	0.314848	0.0188161	52.6327	44.6985	54.0213	T2D23.6	Araport:AT1G06360,TAIR:AT1G06360,GeneID:837147		Fatty acid desaturase family protein		GO:0005789,GO:0006636,GO:0009979,GO:0016021,GO:0016717	endoplasmic reticulum membrane|unsaturated fatty acid biosynthetic process|16:0 monogalactosyldiacylglycerol desaturase activity|integral component of membrane|oxidoreductase activity, acting on paired donors, with oxidation of a pair of donors resulting in the reduction of molecular oxygen to two molecules of water
AT1G06420	25.3579	37.0292	13.6867	0.372409	-1.42504	0.020984	0.0368132	Down	0.202232	0.242809	0.548776	0.620387	0.413892	1.18198	T2D23.12	Araport:AT1G06420,TAIR:AT1G06420,GeneID:837153		DNA ligase-like protein
AT1G06520	101.415	39.2706	163.56	4.16976	2.05996	3.00119e-05	9.27696e-05	Up	2.43548	1.22917	2.03585	0.390703	0.519357	0.209882	GPAT1	Araport:AT1G06520,TAIR:AT1G06520,GeneID:837163	sn-glycerol-3-phosphate 2-O-acyltransferase. Expressed in flower buds and siliques. Homozygous mutant plants are male sterile.	glycerol-3-phosphate acyltransferase 1		GO:0004366,GO:0005739,GO:0010143,GO:0016020,GO:0016021,GO:0016024,GO:0016791,GO:0048235,GO:0080167,GO:0090447,GO:0102420	glycerol-3-phosphate O-acyltransferase activity|mitochondrion|cutin biosynthetic process|membrane|integral component of membrane|CDP-diacylglycerol biosynthetic process|phosphatase activity|pollen sperm cell differentiation|response to karrikin|glycerol-3-phosphate 2-O-acyltransferase activity|sn-1-glycerol-3-phosphate C16:0-DCA-CoA acyl transferase activity	path:ath00561,path:ath00564	Glycerolipid metabolism|Glycerophospholipid metabolism
AT1G06620	980.089	138.642	1821.54	13.1523	3.71725	2.67386e-24	6.24537e-23	Up	22.7948	30.6288	41.3006	2.78807	1.68052	1.369	F12K11.24	Araport:AT1G06620,TAIR:AT1G06620,GeneID:837171	encodes a protein whose sequence is similar to a 2-oxoglutarate-dependent dioxygenase	2-oxoglutarate (2OG) and Fe(II)-dependent oxygenase superfamily protein		GO:0016491,GO:0046872	oxidoreductase activity|metal ion binding
AT1G06650	4153.36	2586.44	5720.28	2.21153	1.14505	5.38328e-13	4.3975e-12	Up	110.185	97.7162	103.27	40.4013	35.7659	41.4	F12K11.26	Araport:AT1G06650,TAIR:AT1G06650,GeneID:837175	encodes a protein whose sequence is similar to 2-oxoglutarate-dependent dioxygenase	2-oxoglutarate (2OG) and Fe(II)-dependent oxygenase superfamily protein		GO:0016491,GO:0046872	oxidoreductase activity|metal ion binding
AT1G06680	129021	189136	68905.6	0.364316	-1.45674	0.0261094	0.0447358	Down	1882.88	1723.66	342.237	3470.31	3776.44	1995.79	PSBP-1	Araport:AT1G06680,TAIR:AT1G06680,GeneID:837178	Encodes a 23 kD extrinsic protein that is part of photosystem II and participates in the regulation of oxygen evolution. Phosphorylation of this protein is dependent on calcium. In plsp1-1 mutant plastids, the nonmature form of the protein localizes in the stroma.	photosystem II subunit P-1		GO:0005509,GO:0008266,GO:0009507,GO:0009534,GO:0009535,GO:0009543,GO:0009570,GO:0009579,GO:0009654,GO:0009941,GO:0019684,GO:0019898,GO:0019904,GO:0031977,GO:0042742,GO:0048046	calcium ion binding|poly(U) RNA binding|chloroplast|chloroplast thylakoid|chloroplast thylakoid membrane|chloroplast thylakoid lumen|chloroplast stroma|thylakoid|photosystem II oxygen evolving complex|chloroplast envelope|photosynthesis, light reaction|extrinsic component of membrane|protein domain specific binding|thylakoid lumen|defense response to bacterium|apoplast	path:ath00195	Photosynthesis
AT1G06800	863.897	515.298	1212.5	2.35286	1.23441	2.99061e-07	1.24409e-06	Up	15.5725	15.7357	12.8088	5.83198	5.00247	4.83915	PLA-I{gamma}1	Araport:AT1G06800,TAIR:AT1G06800,GeneID:837191	Encodes a lipase that hydrolyzes phosphatidylcholine, glycolipids as well as triacylglycerols.	alpha/beta-Hydrolases superfamily protein		GO:0004620,GO:0004806,GO:0008970,GO:0009507,GO:0016042,GO:0047714	phospholipase activity|triglyceride lipase activity|phospholipase A1 activity|chloroplast|lipid catabolic process|galactolipase activity
AT1G06830	603.72	1107.42	100.015	0.0901059	-3.47223	2.07693e-12	1.59517e-11	Down	6.29573	5.95385	1.98595	45.8767	48.7926	39.94	F4H5.9	Araport:AT1G06830,TAIR:AT1G06830,GeneID:837195		Glutaredoxin family protein		GO:0005634,GO:0005737,GO:0006995,GO:0009055,GO:0015035,GO:0045454,GO:0046872,GO:0051537	nucleus|cytoplasm|cellular response to nitrogen starvation|electron transfer activity|protein disulfide oxidoreductase activity|cell redox homeostasis|metal ion binding|2 iron, 2 sulfur cluster binding
AT1G06950	8527.35	13427.8	3626.94	0.270102	-1.88842	3.9619e-29	1.36809e-27	Down	26.9221	27.0814	31.4537	70.3977	88.0865	105.556	TIC110	Araport:AT1G06950,TAIR:AT1G06950,GeneID:837205	Encodes a protein thought to be a part of the translocon at the chloroplast inner envelope. Involved in protein import into the chloroplast and chloroplast biogenesis. C-terminal half of Tic110 functions as scaffolds for protein-protein interactions.	translocon at the inner envelope membrane of chloroplasts 110		GO:0009507,GO:0009536,GO:0009658,GO:0009941,GO:0016020,GO:0016021,GO:0031897,GO:0045037,GO:0061927	chloroplast|plastid|chloroplast organization|chloroplast envelope|membrane|integral component of membrane|Tic complex|protein import into chloroplast stroma|TOC-TIC supercomplex I
AT1G06960	383.663	517.415	249.912	0.482752	-1.05065	7.97831e-13	6.39391e-12	Down	4.25011	4.2586	4.80665	7.54124	6.79965	8.63924	F10K1.32	Araport:AT1G06960,TAIR:AT1G06960,GeneID:837206		RNA-binding (RRM/RBD/RNP motifs) family protein		GO:0000398,GO:0005654,GO:0005681,GO:0005686,GO:0005737,GO:0009631,GO:0015030,GO:0035614	mRNA splicing, via spliceosome|nucleoplasm|spliceosomal complex|U2 snRNP|cytoplasm|cold acclimation|Cajal body|snRNA stem-loop binding	path:ath03040	Spliceosome
AT1G06980	64.4359	94.5041	34.3677	0.361108	-1.4695	9.26105e-05	0.000264276	Down	1.04457	0.952839	0.630765	1.87688	1.72336	2.5698	F10K1.30	Araport:AT1G06980,TAIR:AT1G06980,GeneID:837208		6,7-dimethyl-8-ribityllumazine synthase
AT1G07000	2315.5	445.984	4185.02	9.38626	3.23055	4.43078e-23	9.31111e-22	Up	47.9801	32.4334	70.6854	5.41249	3.83402	3.86063	EXO70B2	Araport:AT1G07000,TAIR:AT1G07000,GeneID:837210	A member of EXO70 gene family, putative exocyst subunits, conserved in land plants. Arabidopsis thaliana contains 23 putative EXO70 genes, which can be classified into eight clusters on the phylogenetic tree.	exocyst subunit exo70 family protein B2		GO:0000145,GO:0002237,GO:0002238,GO:0005634,GO:0005737,GO:0005829,GO:0005886,GO:0006887,GO:0006952,GO:0009414,GO:0009617,GO:0009620,GO:0042545,GO:0043621,GO:0045335,GO:0070062,GO:0090333,GO:1900150,GO:1900426,GO:1902290	exocyst|response to molecule of bacterial origin|response to molecule of fungal origin|nucleus|cytoplasm|cytosol|plasma membrane|exocytosis|defense response|response to water deprivation|response to bacterium|response to fungus|cell wall modification|protein self-association|phagocytic vesicle|extracellular exosome|regulation of stomatal closure|regulation of defense response to fungus|positive r…
AT1G07040	1753.96	668.216	2839.7	4.24998	2.08746	4.62606e-13	3.81942e-12	Up	33.488	32.8827	66.0591	7.96292	7.29538	10.2483	F10K1.25	Araport:AT1G07040,TAIR:AT1G07040,GeneID:837215		plant/protein
AT1G07070	571.094	931.651	210.538	0.225999	-2.14561	1.87636e-42	1.44761e-40	Down	7.32909	8.60999	9.01357	30.3875	30.7509	30.3056	F10K1.22	Araport:AT1G07070,TAIR:AT1G07070,GeneID:837218		Ribosomal protein L35Ae family protein		GO:0002181,GO:0003735,GO:0005829,GO:0022625,GO:0042273	cytoplasmic translation|structural constituent of ribosome|cytosol|cytosolic large ribosomal subunit|ribosomal large subunit biogenesis	path:ath03010	Ribosome
AT1G07175	6.89663	13.7933	0	0.0124548	-6.32715	0.000190867	0.000514524	Down	0	0	0	0.663109	0.114907	0.399934	AT1G07175	Araport:AT1G07175,TAIR:AT1G07175,GeneID:6241425		alternative NAD(P)H dehydrogenase		GO:0005576,GO:0008083	extracellular region|growth factor activity
AT1G07220	785.784	499.364	1072.2	2.14767	1.10277	2.12028e-06	7.84364e-06	Up	12.5611	12.5877	20.1481	5.84129	4.59846	6.9744	F10K1.7	Araport:AT1G07220,TAIR:AT1G07220,GeneID:837233		O-glucosyltransferase rumi-like protein (DUF821)
AT1G07230	2562.32	1260.66	3863.98	3.06457	1.61568	1.66183e-41	1.2076e-39	Up	44.0125	46.3708	54.1719	11.8031	12.1788	15.2908	NPC1	Araport:AT1G07230,TAIR:AT1G07230,GeneID:837234		non-specific phospholipase C1		GO:0003993,GO:0005576,GO:0009395	acid phosphatase activity|extracellular region|phospholipid catabolic process	path:ath00562,path:ath00564,path:ath00565	Inositol phosphate metabolism|Glycerophospholipid metabolism|Ether lipid metabolism
AT1G07260	78.9823	40.7718	117.193	2.86866	1.52038	0.000116579	0.000326668	Up	1.42095	2.46075	1.44481	0.417929	0.513957	0.632967	UGT71C3	Araport:AT1G07260,TAIR:AT1G07260,GeneID:837237		UDP-glucosyl transferase 71C3		GO:0008194,GO:0043231,GO:0080043	UDP-glycosyltransferase activity|intracellular membrane-bounded organelle|quercetin 3-O-glucosyltransferase activity
AT1G07270	40.6908	57.4815	23.9002	0.41715	-1.26136	0.00218771	0.00481051	Down	0.184107	0.426307	0.382929	0.653537	0.634403	0.679394	F10K1.2	Araport:AT1G07270,TAIR:AT1G07270,GeneID:837238		Cell division control, Cdc6		GO:0000278,GO:0003688,GO:0005634,GO:0006270,GO:0033314,GO:0051301	mitotic cell cycle|DNA replication origin binding|nucleus|DNA replication initiation|mitotic DNA replication checkpoint|cell division
AT1G07320	13573.1	24033.5	3112.68	0.1295	-2.94897	6.34412e-21	1.12505e-19	Down	57.6663	63.5021	37.1468	282.518	345.45	412.049	RPL4	Araport:AT1G07320,TAIR:AT1G07320,GeneID:837243	encodes a plastid ribosomal protein L4	ribosomal protein L4		GO:0000311,GO:0003735,GO:0005634,GO:0006412,GO:0008266,GO:0009507,GO:0009535,GO:0009570,GO:0009579,GO:0016020,GO:0019843,GO:0022626	plastid large ribosomal subunit|structural constituent of ribosome|nucleus|translation|poly(U) RNA binding|chloroplast|chloroplast thylakoid membrane|chloroplast stroma|thylakoid|membrane|rRNA binding|cytosolic ribosome	path:ath03010	Ribosome
AT1G07370	671.534	1006.5	336.564	0.334519	-1.57984	3.3068e-06	1.19016e-05	Down	4.71078	10.1089	9.51578	17.552	23.5882	18.4732	PCNA1	Araport:AT1G07370,TAIR:AT1G07370,GeneID:837249	Encodes putative proliferating cell nuclear antigen involved in cell cycle regulation. May be sumoylated.	proliferating cellular nuclear antigen 1		GO:0003677,GO:0005634,GO:0005730,GO:0005737,GO:0006272,GO:0006275,GO:0006298,GO:0019985,GO:0030337,GO:0043626,GO:0051726	DNA binding|nucleus|nucleolus|cytoplasm|leading strand elongation|regulation of DNA replication|mismatch repair|translesion synthesis|DNA polymerase processivity factor activity|PCNA complex|regulation of cell cycle	path:ath03030,path:ath03410,path:ath03420,path:ath03430	DNA replication|Base excision repair|Nucleotide excision repair|Mismatch repair
AT1G07380	912.284	319.782	1504.79	4.70792	2.23509	2.44218e-44	2.15131e-42	Up	12.6361	15.3333	16.0535	2.64144	2.58287	2.5122	F22G5.28	Araport:AT1G07380,TAIR:AT1G07380,GeneID:837250		Neutral/alkaline non-lysosomal ceramidase		GO:0005576,GO:0005774,GO:0005783,GO:0005794,GO:0006665,GO:0017040,GO:0034599,GO:0090156,GO:0102121	extracellular region|vacuolar membrane|endoplasmic reticulum|Golgi apparatus|sphingolipid metabolic process|N-acylsphingosine amidohydrolase activity|cellular response to oxidative stress|cellular sphingolipid homeostasis|ceramidase activity	path:ath00600	Sphingolipid metabolism
AT1G07390	562.451	120.435	1004.47	8.33027	3.05836	5.19628e-24	1.18298e-22	Up	7.73681	5.63402	6.70092	0.55498	0.512056	0.976219	RLP1	Araport:AT1G07390,TAIR:AT1G07390,GeneID:837251		receptor like protein 1		GO:0005886,GO:0016021,GO:0042742,GO:0045087	plasma membrane|integral component of membrane|defense response to bacterium|innate immune response
AT1G07400	1204.66	109.05	2300.28	21.0939	4.39876	1.39959e-05	4.55751e-05	Up	163.748	15.858	27.4412	0.942391	6.26075	1.10331	F22G5.25	Araport:AT1G07400,TAIR:AT1G07400,GeneID:837252		HSP20-like chaperones superfamily protein		GO:0000302,GO:0005737,GO:0006457,GO:0006979,GO:0009408,GO:0009651,GO:0042542,GO:0043621,GO:0051082,GO:0051259	response to reactive oxygen species|cytoplasm|protein folding|response to oxidative stress|response to heat|response to salt stress|response to hydrogen peroxide|protein self-association|unfolded protein binding|protein complex oligomerization	path:ath04141	Protein processing in endoplasmic reticulum
AT1G07430	696.66	12.1129	1381.21	113.4	6.82527	1.90362e-14	1.81547e-13	Up	17.3266	9.24288	33.8112	0.0124772	0.0594583	0.38205	HAI2	Araport:AT1G07430,TAIR:AT1G07430,GeneID:837255	Encodes a member of the group A protein phosphatase 2C (PP2C) family that is responsible for negatively regulating seed dormancy.	highly ABA-induced PP2C protein 2		GO:0004722,GO:0005267,GO:0005886,GO:0009788,GO:0009939,GO:0010030,GO:0046872,GO:0048838,GO:1902039	protein serine/threonine phosphatase activity|potassium channel activity|plasma membrane|negative regulation of abscisic acid-activated signaling pathway|positive regulation of gibberellic acid mediated signaling pathway|positive regulation of seed germination|metal ion binding|release of seed from dormancy|negative regulation of seed dormancy process	path:ath04016,path:ath04075	MAPK signaling pathway - plant|Plant hormone signal transduction
AT1G07450	143.453	272.416	14.4914	0.052756	-4.24452	1.71309e-08	8.37798e-08	Down	0.450556	0.650888	0.0497903	7.61008	6.67179	4.25709	F22G5.20	Araport:AT1G07450,TAIR:AT1G07450,GeneID:837257		NAD(P)-binding Rossmann-fold superfamily protein		GO:0016491	oxidoreductase activity	path:ath00960	Tropane, piperidine and pyridine alkaloid biosynthesis
AT1G07485	10.2531	18.019	2.48712	0.143183	-2.80407	0.0142076	0.0259416	Down	0	0.0383453	0.293326	0.359237	0.650521	0.843318	AT1G07485	Araport:AT1G07485,TAIR:AT1G07485,GeneID:5007669		hypothetical protein
AT1G07490	31.0354	60.7174	1.35339	0.0207458	-5.59104	1.16408e-10	7.37613e-10	Down	0.120751	0.0395399	0	1.88918	2.54193	1.89041	RTFL3	Araport:AT1G07490,TAIR:AT1G07490,GeneID:837263		ROTUNDIFOLIA like 3
AT1G07500	17.1649	2.86275	31.4671	11.0296	3.46331	0.00917751	0.0175329	Up	7.09162	1.33603	0.638757	0.268212	0.426043	0	F22G5.11	Araport:AT1G07500,TAIR:AT1G07500,GeneID:837264		hypothetical protein		GO:0004860,GO:0005634,GO:0006974,GO:0007049,GO:0045786,GO:0045839	protein kinase inhibitor activity|nucleus|cellular response to DNA damage stimulus|cell cycle|negative regulation of cell cycle|negative regulation of mitotic nuclear division
AT1G07530	1504.59	962.371	2046.81	2.12659	1.08854	3.49638e-17	4.37951e-16	Up	17.9769	20.4532	20.1156	7.37176	7.45892	8.09097	SCL14	Araport:AT1G07530,TAIR:AT1G07530,GeneID:837267	Encodes a member of the GRAS family of transcription factors. The protein interacts with the TGA2 transcription factor and affects the transcription of stress-responsive genes. The protein is found in the nucleus and is also exported to the cytoplasm.	SCARECROW-like 14	GRAS	GO:0003700,GO:0005634,GO:0005829,GO:0006355,GO:0009410,GO:0010200,GO:0043565,GO:0045893	DNA-binding transcription factor activity|nucleus|cytosol|regulation of transcription, DNA-templated|response to xenobiotic stimulus|response to chitin|sequence-specific DNA binding|positive regulation of transcription, DNA-templated
AT1G07590	8138.62	4606.89	11670.3	2.53328	1.34101	0.000168568	0.000459232	Up	149.955	118.37	120.698	60.1009	36.9032	30.2025	F22G5.3	Araport:AT1G07590,TAIR:AT1G07590,GeneID:837272		Tetratricopeptide repeat (TPR)-like superfamily protein
AT1G07620	546.449	108.572	984.325	9.07202	3.18142	1.13046e-05	3.73911e-05	Up	13.031	9.31189	13.6076	1.87551	1.13379	0.175019	ATOBGM	Araport:AT1G07620,TAIR:AT1G07620,GeneID:837275		GTP-binding protein Obg/CgtA
AT1G07630	1680.27	622.188	2738.35	4.40126	2.13792	2.90647e-50	3.62587e-48	Up	28.41	24.2048	32.0123	5.16398	5.08571	5.71453	PLL5	Araport:AT1G07630,TAIR:AT1G07630,GeneID:837276	Encodes a protein phosphatase 2C like gene, similar to POL. Involved in leaf development. Knockout mutants have abnormally shaped leaves.	pol-like 5		GO:0004722,GO:0005634,GO:0005886,GO:0046872,GO:0048366	protein serine/threonine phosphatase activity|nucleus|plasma membrane|metal ion binding|leaf development
AT1G07660	678.129	928.574	427.683	0.46071	-1.11807	0.000136342	0.000377926	Down	13.1351	14.4151	20.9781	21.9699	23.7015	42.2254	F24B9.25	Araport:AT1G07660,TAIR:AT1G07660,GeneID:837279		Histone superfamily protein		GO:0000786,GO:0003677,GO:0005634,GO:0006334,GO:0046982	nucleosome|DNA binding|nucleus|nucleosome assembly|protein heterodimerization activity
AT1G07750	2044.91	766.868	3322.95	4.33332	2.11547	2.35279e-19	3.60638e-18	Up	45.0437	70.8823	55.5404	11.0018	11.0069	10.8879	F24B9.13	Araport:AT1G07750,TAIR:AT1G07750,GeneID:837290		RmlC-like cupins superfamily protein		GO:0000326,GO:0045735	protein storage vacuole|nutrient reservoir activity
AT1G07770	3804.96	5608.54	2001.37	0.356921	-1.48633	5.79026e-12	4.25921e-11	Down	24.1993	31.4044	43.8026	66.899	77.869	83.9346	RPS15A	Araport:AT1G07770,TAIR:AT1G07770,GeneID:837291	Encodes cytoplasmic ribosomal protein S15a.	ribosomal protein S15A		GO:0003735,GO:0005618,GO:0005774,GO:0005829,GO:0005886,GO:0006412,GO:0009506,GO:0016020,GO:0022626,GO:0022627,GO:0042788	structural constituent of ribosome|cell wall|vacuolar membrane|cytosol|plasma membrane|translation|plasmodesma|membrane|cytosolic ribosome|cytosolic small ribosomal subunit|polysomal ribosome	path:ath03010	Ribosome
AT1G07780	517.139	806.091	228.186	0.283354	-1.81932	9.0771e-06	3.04763e-05	Down	1.33806	2.53426	3.98178	5.37891	6.78838	10.6081	PAI1	Araport:AT1G07780,TAIR:AT1G07780,GeneID:837292	Encodes phosphoribosylanthranilate isomerase which catalyzes the third step of the tryptophan biosynthetic pathway. Member of gene family.	phosphoribosylanthranilate isomerase 1		GO:0000162,GO:0004640,GO:0009507	tryptophan biosynthetic process|phosphoribosylanthranilate isomerase activity|chloroplast	path:ath00400	Phenylalanine, tyrosine and tryptophan biosynthesis
AT1G07790	1395.85	2234.36	557.349	0.249408	-2.00342	2.06998e-12	1.59053e-11	Down	13.9049	21.3374	17.5857	46.8102	49.3433	82.4653	HTB1	Araport:AT1G07790,TAIR:AT1G07790,GeneID:837293	Encodes a histone 2B (H2B) protein.	Histone superfamily protein		GO:0000786,GO:0003677,GO:0005634,GO:0009507,GO:0046982	nucleosome|DNA binding|nucleus|chloroplast|protein heterodimerization activity
AT1G07870	984.03	231.674	1736.39	7.49757	2.90642	3.40921e-21	6.11617e-20	Up	23.4554	13.8097	22.8206	2.71353	1.83068	2.09535	F24B9.4	Araport:AT1G07870,TAIR:AT1G07870,GeneID:837302		Protein kinase superfamily protein
AT1G07885	12.5228	2.73561	22.31	8.05735	3.01031	0.00081471	0.00195259	Up	1.33288	0.46461	1.21162	0.0395699	0.075426	0.201938	AT1G07885	Araport:AT1G07885,TAIR:AT1G07885,GeneID:7922436		hypothetical protein
AT1G07900	481.308	20.7526	941.864	45.2046	5.4984	5.41972e-16	5.96169e-15	Up	39.0397	20.8003	43.5732	0.320505	0.183279	1.47208	LBD1	Araport:AT1G07900,TAIR:AT1G07900,GeneID:837305		LOB domain-containing protein 1	LBD	GO:0005739	mitochondrion
AT1G08005	3.65109	7.30217	0	0.0234915	-5.41172	0.00177841	0.00398521	Down	0	0	0	0.374934	0.204194	0.546687	AT1G08005	Araport:AT1G08005,TAIR:AT1G08005,GeneID:28716759		serine/threonine-protein phosphatase 6 regulatory subunit
AT1G08050	809.511	176.187	1442.84	8.19156	3.03414	4.14568e-08	1.93914e-07	Up	9.19472	9.20575	30.5018	2.19668	0.810132	1.77416	T6D22.13	Araport:AT1G08050,TAIR:AT1G08050,GeneID:837321		Zinc finger (C3HC4-type RING finger) family protein		GO:0005886,GO:0009630,GO:0016567,GO:0046872,GO:0048364,GO:0061630	plasma membrane|gravitropism|protein ubiquitination|metal ion binding|root development|ubiquitin protein ligase activity
AT1G08080	9.94449	1.05178	18.8372	17.9128	4.16292	0.000972385	0.00229656	Up	0.167797	1.0989	0.367769	0.0257376	0.0245298	0.0262694	ACA7	Araport:AT1G08080,TAIR:AT1G08080,GeneID:837326		alpha carbonic anhydrase 7		GO:0004089,GO:0008270,GO:0009570	carbonate dehydratase activity|zinc ion binding|chloroplast stroma	path:ath00910	Nitrogen metabolism
AT1G08165	20.7834	35.7402	5.82669	0.163798	-2.61001	3.38738e-05	0.000103668	Down	0.0665997	0.327121	0.218955	1.13391	0.817827	1.15734	AT1G08165	Araport:AT1G08165,TAIR:AT1G08165,GeneID:6241460		hypothetical protein
AT1G08200	6466.81	8750.84	4182.79	0.477959	-1.06504	4.73156e-10	2.80232e-09	Down	60.9902	57.7823	64.403	104.286	86.4506	130.49	AXS2	Araport:AT1G08200,TAIR:AT1G08200,GeneID:837341	Encodes a putative UDP-D-apiose/UPD-D-xylose synthetase.	UDP-D-apiose/UDP-D-xylose synthase 2		GO:0003824,GO:0005737,GO:0005829,GO:0048046,GO:0050662,GO:0071555	catalytic activity|cytoplasm|cytosol|apoplast|coenzyme binding|cell wall organization	path:ath00520	Amino sugar and nucleotide sugar metabolism
AT1G08230	630.291	418.23	842.352	2.01339	1.00962	0.0104601	0.0197231	Up	7.31148	6.66523	8.48709	2.01631	2.093	5.38423	AT1G08230	Araport:AT1G08230,TAIR:AT1G08230,GeneID:837344	Codes for a H+-driven, high affinity gamma-aminobutyric acid (GABA) transporter. Localized at the plasma membrane. In planta, AtGAT1 expression was highest in flowers and under conditions of elevated GABA concentrations such as wounding or senescence.	Transmembrane amino acid transporter family protein		GO:0003333,GO:0005886,GO:0015171,GO:0015185,GO:0015812,GO:0016021	amino acid transmembrane transport|plasma membrane|amino acid transmembrane transporter activity|gamma-aminobutyric acid transmembrane transporter activity|gamma-aminobutyric acid transport|integral component of membrane
AT1G08280	288.458	408.529	168.388	0.412914	-1.27609	5.65086e-05	0.000166973	Down	1.41846	1.98715	3.24409	3.66655	3.99216	5.57292	GALT29A	Araport:AT1G08280,TAIR:AT1G08280,GeneID:837348	Encodes a glycosyltransferase (GT) GALT29A, which belongs to the Carbohydrate Active Enzyme family GT29. GALT29A co-expresses with other arabinogalactan GTs, GALT31A and GLCAT14A. The recombinant GALT29A expressed in Nicotiana benthamiana demonstrated a galactosyltransferase activity, transferring galactose from UDP-galactose to a mixture of various oligosaccharides derived from arabinogalactan p…	Glycosyltransferase family 29 (sialyltransferase) family protein		GO:0000139,GO:0006486,GO:0008373,GO:0008378,GO:0016021	Golgi membrane|protein glycosylation|sialyltransferase activity|galactosyltransferase activity|integral component of membrane
AT1G08290	273.315	29.6903	516.94	17.4649	4.12639	2.38309e-28	7.82828e-27	Up	7.56812	5.34483	9.33765	0.501984	0.239214	0.307414	WIP3	Araport:AT1G08290,TAIR:AT1G08290,GeneID:837349		WIP domain protein 3	C2H2	GO:0003676,GO:0003700,GO:0005634,GO:0006355,GO:0010468,GO:0046872	nucleic acid binding|DNA-binding transcription factor activity|nucleus|regulation of transcription, DNA-templated|regulation of gene expression|metal ion binding
AT1G08310	30.6559	14.9521	46.3598	3.10553	1.63484	0.0187477	0.0333015	Up	1.23715	0.547746	0.703796	0.400902	0.106985	0.163674	T23G18.18	Araport:AT1G08310,TAIR:AT1G08310,GeneID:837351		alpha/beta-Hydrolases superfamily protein
AT1G08315	429.081	272.086	586.075	2.15585	1.10825	3.48118e-05	0.000106267	Up	11.1599	12.1368	16.2153	5.77354	5.31544	3.86843	AT1G08315	Araport:AT1G08315,TAIR:AT1G08315,GeneID:837352		ARM repeat superfamily protein		GO:0004842,GO:0005634,GO:0005737,GO:0009814,GO:0016567	ubiquitin-protein transferase activity|nucleus|cytoplasm|defense response, incompatible interaction|protein ubiquitination
AT1G08320	45.6841	7.5548	83.8134	11.0113	3.46091	2.33992e-08	1.12951e-07	Up	0.760021	0.639948	0.994368	0.00832686	0.079361	0.0934881	TGA9	Araport:AT1G08320,TAIR:AT1G08320,GeneID:837353		bZIP transcription factor family protein	bZIP	GO:0002237,GO:0003700,GO:0005634,GO:0006351,GO:0042803,GO:0043565,GO:0048653,GO:0071588	response to molecule of bacterial origin|DNA-binding transcription factor activity|nucleus|transcription, DNA-templated|protein homodimerization activity|sequence-specific DNA binding|anther development|hydrogen peroxide mediated signaling pathway	path:ath04075	Plant hormone signal transduction
AT1G08360	7481.07	10590.5	4371.67	0.412812	-1.27644	3.18157e-43	2.62079e-41	Down	95.0286	105.449	119.265	203.857	207.318	231.577	T27G7.6	Araport:AT1G08360,TAIR:AT1G08360,GeneID:837356		Ribosomal protein L1p/L10e family		GO:0000470,GO:0003723,GO:0003735,GO:0005829,GO:0005886,GO:0006412,GO:0009506,GO:0022625,GO:0022626,GO:0042788	maturation of LSU-rRNA|RNA binding|structural constituent of ribosome|cytosol|plasma membrane|translation|plasmodesma|cytosolic large ribosomal subunit|cytosolic ribosome|polysomal ribosome	path:ath03010	Ribosome
AT1G08390	186.859	278.42	95.2975	0.341927	-1.54824	0.00657683	0.0129947	Down	3.82053	4.23077	2.08798	9.58932	11.3937	3.58874	T27G7.27	Araport:AT1G08390,TAIR:AT1G08390,GeneID:837359		recQ-mediated instability-like protein
AT1G08430	3.59396	0.33275	6.85517	18.1911	4.18516	0.00861025	0.0165798	Up	0.0658865	0.129447	0.0866442	0	0	0.0123778	ALMT1	Araport:AT1G08430,TAIR:AT1G08430,GeneID:837363	Encodes a Al-activated malate efflux transporter. It is essential for aluminum tolerance but does not represent the major Al tolerance QTL. Staurosporine and calyculin A both block all changes in AtALMT1 gene expression (as a result malate release is totally inhibited). AtALMT1 transcription was clearly induced by indole-3-acetic acid, abscisic acid, low pH, hydrogen peroxide and flg22.	aluminum-activated malate transporter 1		GO:0005886,GO:0009705,GO:0010044,GO:0015140,GO:0016021,GO:0044148,GO:0071423	plasma membrane|plant-type vacuole membrane|response to aluminum ion|malate transmembrane transporter activity|integral component of membrane|positive regulation of growth of symbiont involved in interaction with host|malate transmembrane transport
AT1G08440	50.7681	4.97966	96.5565	19.5545	4.28943	6.85728e-09	3.52031e-08	Up	0.643515	1.12383	2.74026	0.0789646	0.075259	0.0268654	T27G7.12	Araport:AT1G08440,TAIR:AT1G08440,GeneID:837364		aluminum activated malate transporter family protein		GO:0009705,GO:0015743,GO:0016021	plant-type vacuole membrane|malate transport|integral component of membrane
AT1G08450	12233.4	2744.03	21722.7	7.91674	2.98491	1.46022e-15	1.53804e-14	Up	290.747	248.544	555.982	50.3583	31.348	29.7424	CRT3	Araport:AT1G08450,TAIR:AT1G08450,GeneID:837365	Encodes one of three Arabidopsis calreticulins. In CRT-deficient mouse fibroblasts, this protein restores ER Ca2+ levels. Non-receptor component required for EFR-mediated immunity. Mutants show de-repressed anthocyanin accumulation in the presence of elf18, and EFR accumulation and signalling.	calreticulin 3		GO:0005509,GO:0005783,GO:0005788,GO:0005789,GO:0006457,GO:0009626,GO:0010204,GO:0030246,GO:0042742,GO:0046283,GO:0051082	calcium ion binding|endoplasmic reticulum|endoplasmic reticulum lumen|endoplasmic reticulum membrane|protein folding|plant-type hypersensitive response|defense response signaling pathway, resistance gene-independent|carbohydrate binding|defense response to bacterium|anthocyanin-containing compound metabolic process|unfolded protein binding	path:ath04141,path:ath04145	Protein processing in endoplasmic reticulum|Phagosome
AT1G08460	1375.35	780.24	1970.47	2.52514	1.33636	2.62588e-11	1.79625e-10	Up	21.9875	24.6682	19.9887	7.29273	7.38013	7.40252	HDA08	Araport:AT1G08460,TAIR:AT1G08460,GeneID:837366		histone deacetylase 8		GO:0005634,GO:0032041,GO:0046872	nucleus|NAD-dependent histone deacetylase activity (H3-K14 specific)|metal ion binding
AT1G08500	28.2555	43.3987	13.1123	0.302754	-1.72378	0.0031686	0.00674407	Down	0.200939	0.276349	0.358618	0.369852	0.704992	1.24573	ENODL18	Araport:AT1G08500,TAIR:AT1G08500,GeneID:837371		early nodulin-like protein 18
AT1G08520	8977.37	13689.6	4265.17	0.311539	-1.68252	3.33724e-08	1.57844e-07	Down	51.1437	45.8325	31.3076	112.996	126.105	107.708	ALB1	Araport:AT1G08520,TAIR:AT1G08520,GeneID:837374	Encodes the CHLD subunit of the Mg-chelatase enzyme involved in chlorophyll biosynthesis. Lines carrying recessive mutations of this locus are white and seedling lethal.	ALBINA 1		GO:0005524,GO:0009507,GO:0009534,GO:0009570,GO:0010007,GO:0015979,GO:0015995,GO:0016851	ATP binding|chloroplast|chloroplast thylakoid|chloroplast stroma|magnesium chelatase complex|photosynthesis|chlorophyll biosynthetic process|magnesium chelatase activity	path:ath00860	Porphyrin and chlorophyll metabolism
AT1G08540	4525.49	6982.87	2068.11	0.296111	-1.75579	5.77578e-10	3.3873e-09	Down	31.2131	29.3242	19.7475	71.7856	71.0606	87.2711	SIG2	Araport:AT1G08540,TAIR:AT1G08540,GeneID:837376	Enodes a subunit of chloroplast RNA polymerase, confers the ability to recognize promoter sequences on the core enzyme. SIG1 is induced by red and blue light.	RNApolymerase sigma subunit 2		GO:0003677,GO:0003700,GO:0006352,GO:0006399,GO:0009507,GO:0009658,GO:0010114,GO:0016987,GO:0071482,GO:2001141	DNA binding|DNA-binding transcription factor activity|DNA-templated transcription, initiation|tRNA metabolic process|chloroplast|chloroplast organization|response to red light|sigma factor activity|cellular response to light stimulus|regulation of RNA biosynthetic process
AT1G08550	2659.24	3906.35	1412.13	0.361429	-1.46822	8.77211e-05	0.000251521	Down	18.0505	14.0087	11.4694	22.9808	28.288	52.3408	NPQ1	Araport:AT1G08550,TAIR:AT1G08550,GeneID:837377	Violaxanthin deepoxidase involved in xanthophyll cycle.Two major consequences of the npq1 mutation are the absence of zeaxanthin formation in strong light and the partial inhibition of the quenching of singlet excited chlorophylls in the photosystem II light-harvesting complex	non-photochemical quenching 1		GO:0006631,GO:0009408,GO:0009507,GO:0009534,GO:0009535,GO:0010028,GO:0015994,GO:0019904,GO:0031977,GO:0046422	fatty acid metabolic process|response to heat|chloroplast|chloroplast thylakoid|chloroplast thylakoid membrane|xanthophyll cycle|chlorophyll metabolic process|protein domain specific binding|thylakoid lumen|violaxanthin de-epoxidase activity	path:ath00906	Carotenoid biosynthesis
AT1G08560	730.229	1137.06	323.397	0.284742	-1.81227	7.56903e-09	3.86182e-08	Down	4.28814	5.14652	9.92977	15.8887	17.3671	22.2764	SYP111	Araport:AT1G08560,TAIR:AT1G08560,GeneID:837378	member of SYP11 syntaxin Gene Family	syntaxin of plants 111		GO:0000149,GO:0005484,GO:0005886,GO:0006886,GO:0006887,GO:0006906,GO:0007049,GO:0009504,GO:0009506,GO:0009524,GO:0012505,GO:0016021,GO:0031201,GO:0048278,GO:0051301	SNARE binding|SNAP receptor activity|plasma membrane|intracellular protein transport|exocytosis|vesicle fusion|cell cycle|cell plate|plasmodesma|phragmoplast|endomembrane system|integral component of membrane|SNARE complex|vesicle docking|cell division	path:ath04130	SNARE interactions in vesicular transport
AT1G08610	266.448	398.233	134.663	0.338429	-1.56307	1.83093e-08	8.92392e-08	Down	1.43492	1.65835	2.02745	3.40687	5.24596	3.77176	F22O13.9	Araport:AT1G08610,TAIR:AT1G08610,GeneID:837383		Pentatricopeptide repeat (PPR) superfamily protein
AT1G08630	24.5619	7.0096	42.1141	6.02748	2.59155	3.18725e-07	1.32054e-06	Up	0.419172	0.520772	0.706412	0.079423	0.0648822	0.0810641	THA1	Araport:AT1G08630,TAIR:AT1G08630,GeneID:837385	Encodes a threonine aldolase, involved in threonine degradation to glycine. Primarily expressed in seeds and seedlings.	threonine aldolase 1		GO:0004793,GO:0005829,GO:0006545,GO:0006567,GO:0008732	threonine aldolase activity|cytosol|glycine biosynthetic process|threonine catabolic process|L-allo-threonine aldolase activity	path:ath00260	Glycine, serine and threonine metabolism
AT1G08640	3855.56	5171.64	2539.48	0.491035	-1.0261	8.25006e-11	5.32431e-10	Down	38.5652	39.2392	47.2502	57.8602	70.8005	83.3875	CJD1	Araport:AT1G08640,TAIR:AT1G08640,GeneID:837386	Encodes a choloroplast membrane protein CJD1 (Chloroplast J-like Domain 1). Predicted to contain a transit peptide, three transmembrane domains and an N-terminal J-like domain. Influences fatty acid composition of chloroplast lipids.	Chloroplast J-like domain 1
AT1G08720	2065.08	847.137	3283.02	3.87554	1.9544	9.8607e-27	2.8451e-25	Up	28.8766	21.7638	31.0185	5.63169	5.79152	6.05333	EDR1	Araport:AT1G08720,TAIR:AT1G08720,GeneID:837393	enhanced disease resistance 1 (EDR1) confers resistance to powdery mildew disease caused by the fungus Erysiphe cichoracearum	Protein kinase superfamily protein		GO:0000165,GO:0002229,GO:0004709,GO:0004712,GO:0005524,GO:0005634,GO:0005768,GO:0005769,GO:0005783,GO:0005802,GO:0005829,GO:0005886,GO:0008219,GO:0009414,GO:0009617,GO:0009620,GO:0009723,GO:0009738,GO:0009788,GO:0009873,GO:0012510,GO:0016301,GO:0046777,GO:1900150,GO:1900424,GO:2000031	MAPK cascade|defense response to oomycetes|MAP kinase kinase kinase activity|protein serine/threonine/tyrosine kinase activity|ATP binding|nucleus|endosome|early endosome|endoplasmic reticulum|trans-Golgi network|cytosol|plasma membrane|cell death|response to water deprivation|response to bacterium|response to fungus|response to ethylene|abscisic acid-activated signaling pathway|negative regulati…
AT1G08730	21.321	42.3172	0.324909	0.00790033	-6.98387	8.59957e-08	3.86416e-07	Down	0	0.00477244	0	0.12966	0.230107	0.17341	XIC	Araport:AT1G08730,TAIR:AT1G08730,GeneID:837394	Class XI myosin gene	Myosin family protein with Dil domain-containing protein		GO:0000146,GO:0003774,GO:0003779,GO:0005516,GO:0005524,GO:0007015,GO:0009860,GO:0016459,GO:0030048,GO:0051640	microfilament motor activity|motor activity|actin binding|calmodulin binding|ATP binding|actin filament organization|pollen tube growth|myosin complex|actin filament-based movement|organelle localization
AT1G08810	192.261	312.324	72.197	0.230216	-2.11894	5.15688e-16	5.69871e-15	Down	1.47157	1.71544	1.19797	5.23663	5.26624	5.43698	MYB60	Araport:AT1G08810,TAIR:AT1G08810,GeneID:837403	putative transcription factor of the R2R3-MYB gene family. Transcript increases under conditions that promote stomatal opening (white and blue light, abi1-1 mutation) and decreases under conditions that trigger stomatal closure (ABA, desiccation, darkness), with the exception of elevated CO2. Expressed exclusively in guard cells of all tissues. It is required for light-induced opening of stomata.…	myb domain protein 60	MYB_related	GO:0003677,GO:0005634	DNA binding|nucleus
AT1G08820	1799.07	1141.17	2456.97	2.15299	1.10634	2.70277e-09	1.47078e-08	Up	23.2432	22.2564	28.8725	9.70384	7.45953	11.6214	VAP27-2	Araport:AT1G08820,TAIR:AT1G08820,GeneID:837404	Encodes VAP33-like protein that interacts with cowpea mosaic virus protein 60K. Is a SNARE-like protein that may be involved in vesicular transport to or from the ER.	vamp/synaptobrevin-associated protein 27-2		GO:0005789,GO:0005886,GO:0016021,GO:0016032,GO:0046907	endoplasmic reticulum membrane|plasma membrane|integral component of membrane|viral process|intracellular transport
AT1G08840	178.858	277.457	80.2593	0.289524	-1.78825	3.80924e-11	2.5552e-10	Down	0.486309	0.331151	0.581384	1.10363	1.36691	1.53652	emb2411	Araport:AT1G08840,TAIR:AT1G08840,GeneID:837406		DNA replication helicase		GO:0000784,GO:0003677,GO:0003682,GO:0004003,GO:0004518,GO:0005524,GO:0005634,GO:0005654,GO:0005657,GO:0005737,GO:0005829,GO:0006281,GO:0017108,GO:0019901,GO:0031297,GO:0031860,GO:0035861,GO:0043142,GO:0043596,GO:0045145,GO:0046872,GO:0051539,GO:0071932,GO:0072429,GO:1903461,GO:1903469,GO:1990601	nuclear chromosome, telomeric region|DNA binding|chromatin binding|ATP-dependent DNA helicase activity|nuclease activity|ATP binding|nucleus|nucleoplasm|replication fork|cytoplasm|cytosol|DNA repair|5'-flap endonuclease activity|protein kinase binding|replication fork processing|telomeric 3' overhang formation|site of double-strand break|single-stranded DNA-dependent ATPase activity|nuclear repli…	path:ath03030	DNA replication
AT1G08890	437.378	184.739	690.018	3.73259	1.90018	8.22526e-05	0.000237006	Up	9.30762	8.96724	11.6701	1.12943	1.45137	4.27431	F7G19.23	Araport:AT1G08890,TAIR:AT1G08890,GeneID:837410		Major facilitator superfamily protein		GO:0005351,GO:0005355,GO:0005887,GO:0008645,GO:0009507	carbohydrate:proton symporter activity|glucose transmembrane transporter activity|integral component of plasma membrane|hexose transmembrane transport|chloroplast
AT1G08920	1042.86	371.287	1714.43	4.61798	2.20726	8.4711e-06	2.86153e-05	Up	14.1264	10.311	42.4661	3.3848	3.44591	4.80074	ESL1	Araport:AT1G08920,TAIR:AT1G08920,GeneID:837413	Encodes ESL1, a transporter for monosaccharides.	ERD (early response to dehydration) six-like 1		GO:0005351,GO:0005355,GO:0005887,GO:0008645,GO:0009414,GO:0009651,GO:0009705,GO:0009737,GO:0015145,GO:0015749	carbohydrate:proton symporter activity|glucose transmembrane transporter activity|integral component of plasma membrane|hexose transmembrane transport|response to water deprivation|response to salt stress|plant-type vacuole membrane|response to abscisic acid|monosaccharide transmembrane transporter activity|monosaccharide transmembrane transport
AT1G08930	2278.42	3083.37	1473.46	0.477869	-1.06531	0.00141185	0.00322132	Down	15.0903	23.9229	18.0182	36.608	38.1855	23.4459	ERD6	Araport:AT1G08930,TAIR:AT1G08930,GeneID:837414	encodes a putative sucrose transporter whose gene expression is induced by dehydration and cold.	Major facilitator superfamily protein		GO:0005351,GO:0005355,GO:0005783,GO:0005887,GO:0008645,GO:0009414,GO:0009651,GO:0009737,GO:0010200,GO:0051119	carbohydrate:proton symporter activity|glucose transmembrane transporter activity|endoplasmic reticulum|integral component of plasma membrane|hexose transmembrane transport|response to water deprivation|response to salt stress|response to abscisic acid|response to chitin|sugar transmembrane transporter activity
AT1G08940	534.514	99.4807	969.547	9.76044	3.28695	6.01376e-58	1.19073e-55	Up	20.9365	19.0979	27.2062	2.02396	1.8904	1.75591	F7G19.18	Araport:AT1G08940,TAIR:AT1G08940,GeneID:837415		Phosphoglycerate mutase family protein		GO:0003824	catalytic activity
AT1G09040	235.774	151.745	319.804	2.1047	1.07361	2.52013e-05	7.86884e-05	Up	3.11801	2.34088	2.5722	0.877217	1.07695	1.25196	F7G19.9	Araport:AT1G09040,TAIR:AT1G09040,GeneID:837425		arginine-glutamic acid dipeptide repeat protein
AT1G09050	234.032	144.279	323.785	2.24542	1.16699	0.000291439	0.000756992	Up	3.01742	2.38079	2.69865	1.25555	0.992496	0.731202	F7G19.8	Araport:AT1G09050,TAIR:AT1G09050,GeneID:837426		arginine-glutamic acid dipeptide repeat protein
AT1G09070	14965.2	5232.02	24698.4	4.72064	2.23898	1.82071e-06	6.78896e-06	Up	499.726	419.589	303.41	66.4875	108.797	39.417	SRC2	Araport:AT1G09070,TAIR:AT1G09070,GeneID:837428	SRC2 specifically binds the peptide PIEPPPHH, and moves from ER to a vacuole fraction where it gets internalized. Involved in Protein Storage Vacuole targeting.	soybean gene regulated by cold-2		GO:0000326,GO:0005783,GO:0005789,GO:0005886,GO:0006623,GO:0016021,GO:0032586	protein storage vacuole|endoplasmic reticulum|endoplasmic reticulum membrane|plasma membrane|protein targeting to vacuole|integral component of membrane|protein storage vacuole membrane
AT1G09080	1609.19	39.2987	3179.08	81.045	6.34065	5.17554e-24	1.1795e-22	Up	31.8479	19.579	73.9034	0.626713	0.437311	0.148493	BIP3	Araport:AT1G09080,TAIR:AT1G09080,GeneID:837429		Heat shock protein 70 (Hsp 70) family protein		GO:0005524,GO:0005634,GO:0005737,GO:0005788,GO:0006986,GO:0009860,GO:0016020,GO:0016592,GO:0016887,GO:0030433,GO:0030968,GO:0031072,GO:0034605,GO:0034620,GO:0034663,GO:0042026,GO:0042623,GO:0044183,GO:0051082,GO:0051085,GO:0051787	ATP binding|nucleus|cytoplasm|endoplasmic reticulum lumen|response to unfolded protein|pollen tube growth|membrane|mediator complex|ATPase activity|ubiquitin-dependent ERAD pathway|endoplasmic reticulum unfolded protein response|heat shock protein binding|cellular response to heat|cellular response to unfolded protein|endoplasmic reticulum chaperone complex|protein refolding|ATPase activity, coup…	path:ath03060,path:ath04141	Protein export|Protein processing in endoplasmic reticulum
AT1G09140	4130.86	2700.14	5561.58	2.05967	1.04241	4.71984e-12	3.50046e-11	Up	65.4608	65.7007	67.8798	24.92	28.6333	26.8013	SR30	Araport:AT1G09140,TAIR:AT1G09140,GeneID:837433	Encodes a serine-arginine rich RNA binding protein involved in regulation of splicing (including splicing of itself). Exists as 3 alternative spliced forms that are differentially expressed. Barta et al (2010) have proposed a nomenclature for Serine/Arginine-Rich Protein Splicing Factors (SR proteins): Plant Cell. 2010, 22:2926.	SERINE-ARGININE PROTEIN 30		GO:0000381,GO:0003723,GO:0005681,GO:0005737,GO:0016607,GO:0045292	regulation of alternative mRNA splicing, via spliceosome|RNA binding|spliceosomal complex|cytoplasm|nuclear speck|mRNA cis splicing, via spliceosome	path:ath03040	Spliceosome
AT1G09160	1082.97	1479.36	686.572	0.463867	-1.10822	8.41515e-06	2.84427e-05	Down	9.48044	8.55831	7.07308	15.2524	15.9675	14.1018	T12M4.15	Araport:AT1G09160,TAIR:AT1G09160,GeneID:837436		Protein phosphatase 2C family protein		GO:0004722,GO:0005886,GO:0046872	protein serine/threonine phosphatase activity|plasma membrane|metal ion binding
AT1G09170	38.1264	76.2528	0	0.00225109	-8.79516	1.23529e-12	9.74774e-12	Down	0	0	0	0.413392	0.355688	0.474675	T12M4.14	Araport:AT1G09170,TAIR:AT1G09170,GeneID:837437		P-loop nucleoside triphosphate hydrolases superfamily protein with CH (Calponin Homology) domain-containing protein		GO:0003777,GO:0005524,GO:0005871,GO:0005874,GO:0007018,GO:0008017,GO:0016887	microtubule motor activity|ATP binding|kinesin complex|microtubule|microtubule-based movement|microtubule binding|ATPase activity
AT1G09180	124.24	60.1235	188.356	3.13593	1.64889	0.00731484	0.0143127	Up	7.60845	7.26751	5.53301	2.87185	1.90673	0.55989	SARA1A	Araport:AT1G09180,TAIR:AT1G09180,GeneID:837438	A member of ARF-like GTPase family. A thaliana has 21 members, in two subfamilies, ARF and ARF-like (ARL) GTPases.	secretion-associated RAS super family 1		GO:0003400,GO:0003924,GO:0005525,GO:0005783,GO:0005794,GO:0005829,GO:0005886,GO:0006886,GO:0006888,GO:0016050,GO:0019898,GO:0030127,GO:0061024,GO:0070863,GO:0070971	regulation of COPII vesicle coating|GTPase activity|GTP binding|endoplasmic reticulum|Golgi apparatus|cytosol|plasma membrane|intracellular protein transport|ER to Golgi vesicle-mediated transport|vesicle organization|extrinsic component of membrane|COPII vesicle coat|membrane organization|positive regulation of protein exit from endoplasmic reticulum|endoplasmic reticulum exit site	path:ath04141	Protein processing in endoplasmic reticulum
AT1G09200	2578.71	3568.67	1588.75	0.445192	-1.1675	4.70706e-07	1.89919e-06	Down	43.5639	63.8603	61.4444	84.2936	98.1084	134.645	H3.1	Araport:AT1G09200,TAIR:AT1G09200,GeneID:837440		Histone superfamily protein		GO:0000786,GO:0003677,GO:0005634,GO:0046982	nucleosome|DNA binding|nucleus|protein heterodimerization activity
AT1G09210	12016	7429.83	16602.2	2.23462	1.16003	1.05308e-06	4.0498e-06	Up	165.364	174.002	280.377	83.111	74.8137	67.9332	CRT1b	Araport:AT1G09210,TAIR:AT1G09210,GeneID:837441	Encodes one of three Arabidopsis calreticulins.	calreticulin 1b		GO:0005509,GO:0005739,GO:0005773,GO:0005783,GO:0005788,GO:0006457,GO:0006979,GO:0009651,GO:0030246,GO:0048046,GO:0051082	calcium ion binding|mitochondrion|vacuole|endoplasmic reticulum|endoplasmic reticulum lumen|protein folding|response to oxidative stress|response to salt stress|carbohydrate binding|apoplast|unfolded protein binding	path:ath04141,path:ath04145	Protein processing in endoplasmic reticulum|Phagosome
AT1G09240	1972.55	631.492	3313.62	5.24733	2.39158	8.71258e-05	0.000249947	Up	79.1613	86.1412	18.7712	12.662	10.0969	7.14519	NAS3	Araport:AT1G09240,TAIR:AT1G09240,GeneID:837444	Encodes a nicotianamine synthase.	nicotianamine synthase 3		GO:0009555,GO:0009860,GO:0010233,GO:0030410,GO:0030418	pollen development|pollen tube growth|phloem transport|nicotianamine synthase activity|nicotianamine biosynthetic process
AT1G09250	586.938	825.254	348.623	0.422533	-1.24286	1.92203e-06	7.14825e-06	Down	6.96715	6.70611	8.31724	14.4869	17.0123	11.184	AIF4	Araport:AT1G09250,TAIR:AT1G09250,GeneID:837446		basic helix-loop-helix (bHLH) DNA-binding superfamily protein		GO:0003677,GO:0003700,GO:0005634,GO:0046983	DNA binding|DNA-binding transcription factor activity|nucleus|protein dimerization activity
AT1G09310	37942.6	52114.6	23770.6	0.456115	-1.13253	0.00898787	0.0172148	Down	958.562	586.259	342.518	1183.71	1084.19	1283.1	T31J12.3	Araport:AT1G09310,TAIR:AT1G09310,GeneID:837452		plant/protein (Protein of unknown function, DUF538)
AT1G09340	40396.2	69714.5	11077.9	0.158899	-2.65382	2.10408e-09	1.15861e-08	Down	174.611	154.633	63.1574	677.397	621.655	828.061	CRB	Araport:AT1G09340,TAIR:AT1G09340,GeneID:837455	Encodes CHLOROPLAST RNA BINDING (CRB), a putative RNA-binding protein. CRB is important for the proper functioning of the chloroplast. Mutations in CRB also affects the circadian system, altering the expression of both oscillator and output genes.	chloroplast RNA binding protein		GO:0000272,GO:0000427,GO:0003677,GO:0003723,GO:0003824,GO:0005773,GO:0005777,GO:0005840,GO:0005996,GO:0006364,GO:0007623,GO:0009409,GO:0009506,GO:0009507,GO:0009570,GO:0009611,GO:0009658,GO:0009941,GO:0010287,GO:0010297,GO:0010319,GO:0010468,GO:0016020,GO:0019843,GO:0032544,GO:0042631,GO:0042742,GO:0045727,GO:0045893,GO:0048046,GO:0050662	polysaccharide catabolic process|plastid-encoded plastid RNA polymerase complex|DNA binding|RNA binding|catalytic activity|vacuole|peroxisome|ribosome|monosaccharide metabolic process|rRNA processing|circadian rhythm|response to cold|plasmodesma|chloroplast|chloroplast stroma|response to wounding|chloroplast organization|chloroplast envelope|plastoglobule|heteropolysaccharide binding|stromule|reg…
AT1G09380	97.1044	0.33275	193.876	514.864	9.00805	2.21457e-13	1.88987e-12	Up	3.54306	2.36676	3.66828	0	0	0.0147915	UMAMIT25	Araport:AT1G09380,TAIR:AT1G09380,GeneID:837460	nodulin MtN21-like transporter family protein	nodulin MtN21 /EamA-like transporter family protein		GO:0005886,GO:0016021,GO:0022857	plasma membrane|integral component of membrane|transmembrane transporter activity
AT1G09400	17.0185	1.41135	32.6256	23.2519	4.53927	3.31604e-05	0.000101657	Up	0.335593	0.549451	0.780571	0	0.056068	0	F14J9.6	Araport:AT1G09400,TAIR:AT1G09400,GeneID:837462		FMN-linked oxidoreductases superfamily protein		GO:0010181,GO:0016491	FMN binding|oxidoreductase activity	path:ath00592	alpha-Linolenic acid metabolism
AT1G09440	380.941	558.637	203.245	0.363451	-1.46017	1.02554e-05	3.41403e-05	Down	2.57495	2.73097	1.84079	6.66889	5.28662	4.47358	F14J9.10	Araport:AT1G09440,TAIR:AT1G09440,GeneID:837467		Protein kinase superfamily protein
AT1G09450	84.0207	137.424	30.6178	0.224529	-2.15502	1.11609e-06	4.27236e-06	Down	0.281259	0.218734	0.660483	1.26188	1.57271	1.34299	Haspin	Araport:AT1G09450,TAIR:AT1G09450,GeneID:837468	Encodes a protein kinase that phosphorylates histone H3 at Thr3 and Thr11 and plays a role in mitotic cell division.	Protein kinase superfamily protein		GO:0000278,GO:0004674,GO:0005524,GO:0005634,GO:0005694,GO:0005737,GO:0005856,GO:0009524,GO:0035402,GO:0035407,GO:0035556,GO:0048471,GO:0072354,GO:0072355	mitotic cell cycle|protein serine/threonine kinase activity|ATP binding|nucleus|chromosome|cytoplasm|cytoskeleton|phragmoplast|histone kinase activity (H3-T11 specific)|histone H3-T11 phosphorylation|intracellular signal transduction|perinuclear region of cytoplasm|histone kinase activity (H3-T3 specific)|histone H3-T3 phosphorylation
AT1G09460	149.788	66.2912	233.284	3.521	1.81599	0.00012259	0.000342181	Up	3.26093	5.43709	4.15584	0.827324	1.56154	0.59606	F14J9.12	Araport:AT1G09460,TAIR:AT1G09460,GeneID:837469		Carbohydrate-binding X8 domain superfamily protein		GO:0005975,GO:0006952,GO:0042973	carbohydrate metabolic process|defense response|glucan endo-1,3-beta-D-glucosidase activity
AT1G09470	170.625	249.284	91.9658	0.370174	-1.43372	0.000484967	0.00120903	Down	0.8486	1.34033	2.76644	3.64456	3.44434	3.70424	F14J9.13	Araport:AT1G09470,TAIR:AT1G09470,GeneID:837470		myosin heavy chain, cardiac protein		GO:0005635,GO:0005637,GO:0005654,GO:0016021,GO:0043621	nuclear envelope|nuclear inner membrane|nucleoplasm|integral component of membrane|protein self-association
AT1G09480	148.59	37.6596	259.52	6.9037	2.78737	1.6763e-08	8.21106e-08	Up	4.74267	6.92133	3.99657	1.02383	0.410855	0.458325	F14J9.14	Araport:AT1G09480,TAIR:AT1G09480,GeneID:837471	similar to Eucalyptus gunnii alcohol dehydrogenase of unknown physiological function (GI:1143445), Vigna unguiculata (gi:1854445), NOT a cinnamyl-alcohol dehydrogenase	NAD(P)-binding Rossmann-fold superfamily protein		GO:0005829,GO:0007623,GO:0009409,GO:0009809,GO:0016491,GO:0016616,GO:0016621,GO:0050662	cytosol|circadian rhythm|response to cold|lignin biosynthetic process|oxidoreductase activity|oxidoreductase activity, acting on the CH-OH group of donors, NAD or NADP as acceptor|cinnamoyl-CoA reductase activity|coenzyme binding
AT1G09500	718.743	181.004	1256.48	6.94067	2.79508	3.03286e-12	2.29426e-11	Up	26.0682	10.8585	14.8955	2.17987	1.78413	2.36318	F14J9.16	Araport:AT1G09500,TAIR:AT1G09500,GeneID:837475	similar to Eucalyptus gunnii alcohol dehydrogenase of unknown physiological function (GI:1143445), Vigna unguiculata (gi:1854445), NOT a cinnamyl-alcohol dehydrogenase	NAD(P)-binding Rossmann-fold superfamily protein		GO:0005634,GO:0005783,GO:0009555,GO:0010584,GO:0016491,GO:0016616,GO:0048316,GO:0050662,GO:0080110	nucleus|endoplasmic reticulum|pollen development|pollen exine formation|oxidoreductase activity|oxidoreductase activity, acting on the CH-OH group of donors, NAD or NADP as acceptor|seed development|coenzyme binding|sporopollenin biosynthetic process
AT1G09530	939.75	464.201	1415.3	3.05037	1.60899	3.44966e-23	7.29908e-22	Up	12.8642	11.9754	16.9259	3.866	3.65996	3.76133	PIF3	Araport:AT1G09530,TAIR:AT1G09530,GeneID:837479	Transcription factor interacting with photoreceptors phyA and phyB. Forms a ternary complex in vitro with G-box element of the promoters of LHY, CCA1. Acts as a negative regulator of phyB signalling. It degrades rapidly after irradiation of dark grown seedlings in a process controlled by phytochromes. Does not play a significant role in controlling light input and function of the circadian clockw…	phytochrome interacting factor 3	bHLH	GO:0000976,GO:0003677,GO:0003700,GO:0005634,GO:0006355,GO:0009585,GO:0009639,GO:0009704,GO:0009740,GO:0010017,GO:0031539,GO:0042802,GO:0044212,GO:0046983	transcription regulatory region sequence-specific DNA binding|DNA binding|DNA-binding transcription factor activity|nucleus|regulation of transcription, DNA-templated|red, far-red light phototransduction|response to red or far red light|de-etiolation|gibberellic acid mediated signaling pathway|red or far-red light signaling pathway|positive regulation of anthocyanin metabolic process|identical pr…	path:ath04075,path:ath04712	Plant hormone signal transduction|Circadian rhythm - plant
AT1G09560	2709.79	1135.38	4284.19	3.77411	1.91614	4.27634e-15	4.32484e-14	Up	81.5446	79.0916	125.498	24.518	18.971	18.4173	GLP5	Araport:AT1G09560,TAIR:AT1G09560,GeneID:837482	Encodes a plasodesmata-located protein involved in regulating primary root growth by controlling phloem-mediated allocation of resources between the primary and lateral root meristems.	germin-like protein 5		GO:0005618,GO:0005634,GO:0009409,GO:0009506,GO:0010497,GO:0030145,GO:0045735,GO:0048046,GO:2000280	cell wall|nucleus|response to cold|plasmodesma|plasmodesmata-mediated intercellular transport|manganese ion binding|nutrient reservoir activity|apoplast|regulation of root development
AT1G09580	358.695	510.121	207.27	0.406524	-1.29859	6.22287e-18	8.33139e-17	Down	4.42105	5.24879	5.72953	10.3351	9.72564	11.3925	F14J9.28	Araport:AT1G09580,TAIR:AT1G09580,GeneID:837485		emp24/gp25L/p24 family/GOLD family protein		GO:0005783,GO:0005789,GO:0005793,GO:0005794,GO:0006886,GO:0006888,GO:0007030,GO:0016021,GO:0030134	endoplasmic reticulum|endoplasmic reticulum membrane|endoplasmic reticulum-Golgi intermediate compartment|Golgi apparatus|intracellular protein transport|ER to Golgi vesicle-mediated transport|Golgi organization|integral component of membrane|COPII-coated ER to Golgi transport vesicle
AT1G09590	5332.99	7340.55	3325.43	0.453084	-1.14215	3.23161e-14	3.00882e-13	Down	85.0787	99.8209	126.374	171.489	191.331	204.176	F14J9.25	Araport:AT1G09590,TAIR:AT1G09590,GeneID:837486		Translation protein SH3-like family protein		GO:0003735,GO:0005730,GO:0006412,GO:0009507,GO:0022625,GO:0022626	structural constituent of ribosome|nucleolus|translation|chloroplast|cytosolic large ribosomal subunit|cytosolic ribosome	path:ath03010	Ribosome
AT1G09600	33.0079	64.735	1.28084	0.0192042	-5.70244	9.83598e-12	7.06423e-11	Down	0.0166714	0.00818859	0.00782992	0.42193	0.365573	0.634227	F14J9.26	Araport:AT1G09600,TAIR:AT1G09600,GeneID:837487		Protein kinase superfamily protein		GO:0004693,GO:0005524,GO:0005634,GO:0006468	cyclin-dependent protein serine/threonine kinase activity|ATP binding|nucleus|protein phosphorylation
AT1G09650	7.7263	14.5325	0.920095	0.0638627	-3.96888	0.000677683	0.00164817	Down	0	0.0240612	0.0115037	0.225417	0.118161	0.115037	F21M12.4	Araport:AT1G09650,TAIR:AT1G09650,GeneID:837493		F-box and associated interaction domains-containing protein		GO:0010200	response to chitin
AT1G09660	1255.18	1772.73	737.639	0.41591	-1.26566	1.62783e-12	1.26784e-11	Down	11.7381	14.6114	12.2073	24.1673	24.8865	28.51	F21M12.5	Araport:AT1G09660,TAIR:AT1G09660,GeneID:837494		RNA-binding KH domain-containing protein		GO:0003723,GO:0005634	RNA binding|nucleus
AT1G09680	108.521	60.267	156.774	2.60071	1.3789	0.000548427	0.00135348	Up	1.46991	1.74732	2.97028	0.511552	0.465878	0.997834	F21M12.7	Araport:AT1G09680,TAIR:AT1G09680,GeneID:837496		Pentatricopeptide repeat (PPR) superfamily protein
AT1G09690	8976.45	13218.1	4734.82	0.358235	-1.48102	1.18611e-23	2.62013e-22	Down	109.102	131.853	157.723	272.652	300.786	348.271	F21M12.8	Araport:AT1G09690,TAIR:AT1G09690,GeneID:837497		Translation protein SH3-like family protein		GO:0003735,GO:0005730,GO:0006412,GO:0009507,GO:0022625,GO:0022626	structural constituent of ribosome|nucleolus|translation|chloroplast|cytosolic large ribosomal subunit|cytosolic ribosome	path:ath03010	Ribosome
AT1G09740	814.827	301.091	1328.56	4.41548	2.14257	5.22974e-17	6.44695e-16	Up	28.8029	32.3636	39.6779	7.33614	6.50603	4.84101	F21M12.12	Araport:AT1G09740,TAIR:AT1G09740,GeneID:837502		Adenine nucleotide alpha hydrolases-like superfamily protein		GO:0005886,GO:0016208	plasma membrane|AMP binding
AT1G09750	5083.66	9647.66	519.66	0.0538386	-4.21522	2.50447e-18	3.47821e-17	Down	12.6583	9.00848	4.13775	118.998	170.178	119.073	F21M12.13	Araport:AT1G09750,TAIR:AT1G09750,GeneID:837504		Eukaryotic aspartyl protease family protein		GO:0000166,GO:0004190,GO:0005618,GO:0006508,GO:0009505,GO:0009627,GO:0030163,GO:0043067,GO:0048046	nucleotide binding|aspartic-type endopeptidase activity|cell wall|proteolysis|plant-type cell wall|systemic acquired resistance|protein catabolic process|regulation of programmed cell death|apoplast
AT1G09795	3294.76	4547.88	2041.64	0.448921	-1.15547	0.000846397	0.00202404	Down	32.71	32.7857	44.2866	46.6688	49.1883	110.557	ATP-PRT2	Araport:AT1G09795,TAIR:AT1G09795,GeneID:837509	ATP phosphoribosyl transferase, catalyses first step of histidine biosynthesis	ATP phosphoribosyl transferase 2		GO:0000105,GO:0000287,GO:0003879,GO:0009507,GO:0009570	histidine biosynthetic process|magnesium ion binding|ATP phosphoribosyltransferase activity|chloroplast|chloroplast stroma	path:ath00340	Histidine metabolism
AT1G09812	47.7747	63.7852	31.7642	0.498728	-1.00367	0.00273123	0.00590103	Down	0.673454	0.882091	0.937172	1.53799	1.07202	1.54634	AT1G09812	Araport:AT1G09812,TAIR:AT1G09812,GeneID:837512		multidrug resistance protein
AT1G09880	18.7563	27.2858	10.2268	0.374482	-1.41703	0.00754865	0.0147314	Down	0.130674	0.0855781	0.132973	0.290629	0.171925	0.317092	F21M12.27	Araport:AT1G09880,TAIR:AT1G09880,GeneID:837520		Rhamnogalacturonate lyase family protein		GO:0000272,GO:0005576,GO:0030246,GO:0071555,GO:0102210	polysaccharide catabolic process|extracellular region|carbohydrate binding|cell wall organization|rhamnogalacturonan endolyase activity
AT1G09890	63.214	98.9336	27.4944	0.276253	-1.85594	3.39457e-07	1.39892e-06	Down	0.301903	0.406417	0.241572	1.04964	0.823844	1.00831	F21M12.28	Araport:AT1G09890,TAIR:AT1G09890,GeneID:837521		Rhamnogalacturonate lyase family protein
AT1G09900	673.664	982.643	364.684	0.370834	-1.43115	3.17621e-12	2.3918e-11	Down	4.86041	6.39913	5.07878	11.1563	11.7805	13.9802	F21M12.38	Araport:AT1G09900,TAIR:AT1G09900,GeneID:837522		Pentatricopeptide repeat (PPR-like) superfamily protein
AT1G09910	807.374	339.46	1275.29	3.75758	1.9098	7.5489e-27	2.20163e-25	Up	11.1224	13.418	12.5073	2.76211	2.79549	2.62716	F21M12.30	Araport:AT1G09910,TAIR:AT1G09910,GeneID:837523		Rhamnogalacturonate lyase family protein		GO:0000272,GO:0005576,GO:0030246,GO:0071555,GO:0102210	polysaccharide catabolic process|extracellular region|carbohydrate binding|cell wall organization|rhamnogalacturonan endolyase activity
AT1G09950	67.9844	9.26723	126.702	13.701	3.7762	0.000152728	0.000418774	Up	3.72199	2.18997	1.58419	0.124884	0.323064	0	RAS1	Araport:AT1G09950,TAIR:AT1G09950,GeneID:837529		RESPONSE TO ABA AND SALT 1		GO:0006351,GO:0043565	transcription, DNA-templated|sequence-specific DNA binding
AT1G09970	6938.68	3042.34	10835	3.56164	1.83254	1.36368e-12	1.06983e-11	Up	58.3534	78.0305	111.224	22.0894	16.0889	18.5993	LRR XI-23	Araport:AT1G09970,TAIR:AT1G09970,GeneID:837531	RLK7 belongs to a leucine-rich repeat class of receptor-likekinase (LRR-RLKs). It is involved in the control of germination speed and the tolerance to oxidant stress.	Leucine-rich receptor-like protein kinase family protein		GO:0001653,GO:0004672,GO:0004674,GO:0005524,GO:0005886,GO:0006979,GO:0009506,GO:0009845,GO:0016021,GO:0042802,GO:0045087,GO:0046777	peptide receptor activity|protein kinase activity|protein serine/threonine kinase activity|ATP binding|plasma membrane|response to oxidative stress|plasmodesma|seed germination|integral component of membrane|identical protein binding|innate immune response|protein autophosphorylation
AT1G10020	946.258	1646.16	246.357	0.149645	-2.74038	9.76982e-08	4.35915e-07	Down	2.04194	4.38717	2.74807	19.5395	22.6341	7.84046	T27I1.4	Araport:AT1G10020,TAIR:AT1G10020,GeneID:837537		formin-like protein (DUF1005)
AT1G10030	250.811	383.481	118.14	0.308766	-1.69541	3.0375e-13	2.5498e-12	Down	2.52578	3.59911	4.24969	8.9915	9.71379	8.91658	ERG28	Araport:AT1G10030,TAIR:AT1G10030,GeneID:837538		ergosterol biosynthesis protein		GO:0005789,GO:0006696,GO:0016021,GO:0030674	endoplasmic reticulum membrane|ergosterol biosynthetic process|integral component of membrane|protein binding, bridging
AT1G10040	98.9502	54.9561	142.944	2.60188	1.37955	0.00756487	0.0147618	Up	2.11093	1.05829	3.50075	0.696698	0.408618	1.01194	T27I1.6	Araport:AT1G10040,TAIR:AT1G10040,GeneID:837539		alpha/beta-Hydrolases superfamily protein		GO:0004622,GO:0005811,GO:0016021,GO:0016042,GO:0044255,GO:0055088	lysophospholipase activity|lipid droplet|integral component of membrane|lipid catabolic process|cellular lipid metabolic process|lipid homeostasis
AT1G10050	733.669	459.498	1007.84	2.19365	1.13333	7.30618e-10	4.23649e-09	Up	7.46066	6.53867	7.6797	2.77809	2.87691	2.53193	ATXYN2	Araport:AT1G10050,TAIR:AT1G10050,GeneID:837540	Encodes a putative glycosyl hydrolase family 10 protein (xylanase).	glycosyl hydrolase family 10 protein / carbohydrate-binding domain-containing protein		GO:0031176,GO:0045493	endo-1,4-beta-xylanase activity|xylan catabolic process
AT1G10060	241.018	409.743	72.2933	0.176604	-2.50141	5.22609e-18	7.02738e-17	Down	0.593357	0.786894	0.873188	2.48463	4.01612	4.08728	BCAT-1	Araport:AT1G10060,TAIR:AT1G10060,GeneID:837542	encodes a mitochondrial branched-chain amino acid aminotransferase. Complements the yeast leu/iso-leu/val auxotrophy mutant.	branched-chain amino acid transaminase 1		GO:0004084,GO:0005739,GO:0006552,GO:0006574,GO:0052654,GO:0052655,GO:0052656	branched-chain-amino-acid transaminase activity|mitochondrion|leucine catabolic process|valine catabolic process|L-leucine transaminase activity|L-valine transaminase activity|L-isoleucine transaminase activity	path:ath00270,path:ath00280,path:ath00290,path:ath00770,path:ath00966	Cysteine and methionine metabolism|Valine, leucine and isoleucine degradation|Valine, leucine and isoleucine biosynthesis|Pantothenate and CoA biosynthesis|Glucosinolate biosynthesis
AT1G10070	206.492	26.2842	386.701	14.7582	3.88344	3.87415e-08	1.81765e-07	Up	3.86431	5.62171	8.75593	0.637974	0.271676	0.069272	BCAT-2	Araport:AT1G10070,TAIR:AT1G10070,GeneID:837543	Encodes a chloroplast branched-chain amino acid aminotransferase. Complements the yeast leu/iso-leu/val auxotrophy mutant. Involved in cell wall development.	branched-chain amino acid transaminase 2		GO:0004084,GO:0009097,GO:0009098,GO:0009099,GO:0009507,GO:0052654,GO:0052655,GO:0052656,GO:0071669	branched-chain-amino-acid transaminase activity|isoleucine biosynthetic process|leucine biosynthetic process|valine biosynthetic process|chloroplast|L-leucine transaminase activity|L-valine transaminase activity|L-isoleucine transaminase activity|plant-type cell wall organization or biogenesis	path:ath00270,path:ath00280,path:ath00290,path:ath00770,path:ath00966	Cysteine and methionine metabolism|Valine, leucine and isoleucine degradation|Valine, leucine and isoleucine biosynthesis|Pantothenate and CoA biosynthesis|Glucosinolate biosynthesis
AT1G10120	517.683	764.025	271.34	0.354665	-1.49547	6.1305e-09	3.17134e-08	Down	3.41572	3.53499	2.63974	7.34893	6.28261	9.24988	CIB4	Araport:AT1G10120,TAIR:AT1G10120,GeneID:837549		basic helix-loop-helix (bHLH) DNA-binding superfamily protein	bHLH	GO:0003700,GO:0005634,GO:0006355,GO:0009637,GO:0040008,GO:0043565,GO:0046983	DNA-binding transcription factor activity|nucleus|regulation of transcription, DNA-templated|response to blue light|regulation of growth|sequence-specific DNA binding|protein dimerization activity
AT1G10140	208.749	62.1117	355.386	5.72641	2.51763	2.13101e-07	9.04632e-07	Up	9.11639	9.66419	5.03116	1.54922	1.24641	0.67767	F14N23.2	Araport:AT1G10140,TAIR:AT1G10140,GeneID:837551		Uncharacterized conserved protein UCP031279
AT1G10155	29.7669	53.2004	6.33341	0.118396	-3.07831	0.000618558	0.00151512	Down	0.0327512	0.139417	0.0410186	0.200942	0.296844	1.07674	PP2-A10	Araport:AT1G10155,TAIR:AT1G10155,GeneID:837553		phloem protein 2-A10		GO:0016021,GO:0030246	integral component of membrane|carbohydrate binding
AT1G10210	343.151	181.66	504.641	2.77698	1.47352	5.97935e-14	5.3904e-13	Up	6.32545	5.84829	8.24358	1.72398	1.91318	2.47068	MPK1	Araport:AT1G10210,TAIR:AT1G10210,GeneID:837559	Encodes ATMPK1.	mitogen-activated protein kinase 1		GO:0004707,GO:0005524,GO:0005634,GO:0005737,GO:0009734,GO:0010468,GO:0016301,GO:0035556	MAP kinase activity|ATP binding|nucleus|cytoplasm|auxin-activated signaling pathway|regulation of gene expression|kinase activity|intracellular signal transduction	path:ath04016	MAPK signaling pathway - plant
AT1G10280	326.967	187.525	466.408	2.48838	1.31521	0.000147684	0.000406702	Up	5.56507	4.12319	10.3666	2.02396	1.96427	2.59482	F14N23.16	Araport:AT1G10280,TAIR:AT1G10280,GeneID:837567		Core-2/I-branching beta-1,6-N-acetylglucosaminyltransferase family protein
AT1G10340	1668.87	95.2559	3242.47	34.0728	5.09055	1.49835e-15	1.57744e-14	Up	45.2782	29.1761	55.1189	2.07302	0.621581	0.368492	F14N23.22	Araport:AT1G10340,TAIR:AT1G10340,GeneID:837573		Ankyrin repeat family protein		GO:0005634,GO:0005886,GO:0009651,GO:0016020,GO:0016021,GO:0034613	nucleus|plasma membrane|response to salt stress|membrane|integral component of membrane|cellular protein localization
AT1G10360	1423.21	1928.88	917.544	0.475552	-1.07233	0.0204352	0.0359469	Down	30.9175	28.9754	10.8011	36.4899	43.0823	48.3074	GSTU18	Araport:AT1G10360,TAIR:AT1G10360,GeneID:837575	Encodes glutathione transferase belonging to the tau class of GSTs. Naming convention according to Wagner et al. (2002).	glutathione S-transferase TAU 18		GO:0004364,GO:0005737,GO:0005829,GO:0006749,GO:0009407	glutathione transferase activity|cytoplasm|cytosol|glutathione metabolic process|toxin catabolic process	path:ath00480	Glutathione metabolism
AT1G10370	2447.87	3525.83	1369.9	0.388485	-1.36407	0.0224967	0.0391362	Down	49.9216	30.3084	11.7388	98.1807	56.5661	47.2066	ERD9	Araport:AT1G10370,TAIR:AT1G10370,GeneID:837576	Encodes GSTU17 (Glutathione S-Transferase U17). Functions as a negative component of stress-mediated signal transduction pathways in drought and salt stress responses.	Glutathione S-transferase family protein		GO:0004364,GO:0005737,GO:0005829,GO:0006749,GO:0009407,GO:0009507,GO:0009651,GO:0009704,GO:0040008,GO:0048527,GO:0060416,GO:0080148,GO:0080167	glutathione transferase activity|cytoplasm|cytosol|glutathione metabolic process|toxin catabolic process|chloroplast|response to salt stress|de-etiolation|regulation of growth|lateral root development|response to growth hormone|negative regulation of response to water deprivation|response to karrikin	path:ath00480	Glutathione metabolism
AT1G10400	7.03372	0.352837	13.7146	36.3085	5.18224	0.00557599	0.0112206	Up	0.412527	0.243148	0.0154999	0	0.0144735	0	F14N23.30	Araport:AT1G10400,TAIR:AT1G10400,GeneID:837580		UDP-Glycosyltransferase superfamily protein		GO:0008194,GO:0043231,GO:0080043,GO:0080044	UDP-glycosyltransferase activity|intracellular membrane-bounded organelle|quercetin 3-O-glucosyltransferase activity|quercetin 7-O-glucosyltransferase activity
AT1G10410	2523.41	805.486	4241.33	5.26424	2.39623	7.3153e-27	2.13928e-25	Up	48.2952	46.3709	54.9809	6.70893	6.30529	10.8842	F14N23.31	Araport:AT1G10410,TAIR:AT1G10410,GeneID:837581		CW14 protein (DUF1336)		GO:0005789,GO:0005886,GO:0009626,GO:0009723,GO:0009751,GO:0009873,GO:0010008,GO:0016021,GO:0070273,GO:1900056,GO:1900150	endoplasmic reticulum membrane|plasma membrane|plant-type hypersensitive response|response to ethylene|response to salicylic acid|ethylene-activated signaling pathway|endosome membrane|integral component of membrane|phosphatidylinositol-4-phosphate binding|negative regulation of leaf senescence|regulation of defense response to fungus
AT1G10417	38.7326	14.1795	63.2856	4.48074	2.16374	0.0045494	0.00933939	Up	0.576105	0.365501	1.53325	0.254052	0.052637	0.135288	AT1G10417	Araport:AT1G10417,TAIR:AT1G10417,GeneID:3766692	Encodes protein with unknown function whose expression is repressed by inoculation with Agrobacterium tumerifaciens.	RUN/FYVE domain protein
AT1G10460	41.9133	22.0272	61.7994	2.80209	1.4865	1.5821e-05	5.10768e-05	Up	1.10746	1.35512	1.29576	0.321855	0.39196	0.401507	GLP7	Araport:AT1G10460,TAIR:AT1G10460,GeneID:837586	germin-like protein (GLP7)	germin-like protein 7		GO:0005618,GO:0030145,GO:0045735,GO:0048046	cell wall|manganese ion binding|nutrient reservoir activity|apoplast
AT1G10480	52.4136	4.02809	100.799	25.2738	4.65957	0.000117027	0.000327839	Up	1.44681	2.03275	1.8331	0.17031	0	0	ZFP5	Araport:AT1G10480,TAIR:AT1G10480,GeneID:837588	Encodes a zinc finger protein containing only a single zinc finger that acts downstream of ZFP6 in regulating trichome development by integrating GA and cytokinin signaling.	zinc finger protein 5	C2H2	GO:0003700,GO:0005634,GO:0006355,GO:0009736,GO:0009740,GO:0009873,GO:0010026,GO:0043565,GO:0044212,GO:0046872,GO:0048510,GO:0048766,GO:0048767	DNA-binding transcription factor activity|nucleus|regulation of transcription, DNA-templated|cytokinin-activated signaling pathway|gibberellic acid mediated signaling pathway|ethylene-activated signaling pathway|trichome differentiation|sequence-specific DNA binding|transcription regulatory region DNA binding|metal ion binding|regulation of timing of transition from vegetative to reproductive pha…
AT1G10510	2223.78	3295.26	1152.3	0.349575	-1.51633	5.28798e-33	2.4282e-31	Down	14.0261	14.0855	15.2298	30.5841	33.9245	38.927	emb2004	Araport:AT1G10510,TAIR:AT1G10510,GeneID:837591		RNI-like superfamily protein
AT1G10522	1040.27	1716.04	364.488	0.212525	-2.23429	3.32026e-11	2.24141e-10	Down	5.63302	7.36442	11.3496	20.1777	32.235	42.1727	PRIN2	Araport:AT1G10522,TAIR:AT1G10522,GeneID:837593	Encodes PRIN2 (plastid redox insensitive 2). PRIN2 mutants are impaired in PEP (plastid-encoded RNA polymerase) activity and high light-dependent plastid redox signalling to the nucleus.	Serine/Threonine-kinase		GO:0000427,GO:0003677,GO:0009642,GO:0010468,GO:0042644,GO:0042646	plastid-encoded plastid RNA polymerase complex|DNA binding|response to light intensity|regulation of gene expression|chloroplast nucleoid|plastid nucleoid
AT1G10530	47.0089	12.974	81.0437	6.26584	2.64751	9.84097e-08	4.38636e-07	Up	1.47587	1.83136	3.42932	0.357437	0.181687	0.340502	T10O24.15	Araport:AT1G10530,TAIR:AT1G10530,GeneID:837594		D-ribose-binding periplasmic protein
AT1G10540	232.236	47.5504	416.922	8.78614	3.13523	7.54645e-20	1.21452e-18	Up	3.61214	5.06743	7.37602	0.633729	0.381467	0.476607	NAT8	Araport:AT1G10540,TAIR:AT1G10540,GeneID:837595		nucleobase-ascorbate transporter 8		GO:0005886,GO:0009506,GO:0016021,GO:0022857	plasma membrane|plasmodesma|integral component of membrane|transmembrane transporter activity
AT1G10550	71.9171	137.284	6.54993	0.0476955	-4.39	0.000243384	0.000641748	Down	0	0.33622	0.100467	3.20893	3.79009	0.381776	XTH33	Araport:AT1G10550,TAIR:AT1G10550,GeneID:837596	Encodes a membrane-localized protein that is predicted to function during cell wall modification.Overexpression of XTH33 results in abnormal cell morphology. It's expression is under epigenetic control by ATX1.	xyloglucan:xyloglucosyl transferase 33		GO:0004553,GO:0005618,GO:0005887,GO:0009831,GO:0010411,GO:0016762,GO:0042546,GO:0048046	hydrolase activity, hydrolyzing O-glycosyl compounds|cell wall|integral component of plasma membrane|plant-type cell wall modification involved in multidimensional cell growth|xyloglucan metabolic process|xyloglucan:xyloglucosyl transferase activity|cell wall biogenesis|apoplast
AT1G10585	232.201	11.9825	452.419	37.9216	5.24495	1.06414e-40	7.45661e-39	Up	7.4802	11.6557	14.5593	0.302124	0.205676	0.220262	AT1G10585	Araport:AT1G10585,TAIR:AT1G10585,GeneID:837600		basic helix-loop-helix (bHLH) DNA-binding superfamily protein	bHLH	GO:0000977,GO:0003700,GO:0005634,GO:0005737,GO:0006355,GO:0006357,GO:0008134,GO:0046983,GO:0090575	RNA polymerase II regulatory region sequence-specific DNA binding|DNA-binding transcription factor activity|nucleus|cytoplasm|regulation of transcription, DNA-templated|regulation of transcription by RNA polymerase II|transcription factor binding|protein dimerization activity|RNA polymerase II transcription factor complex
AT1G10586	165.981	0.33275	331.63	881.338	9.78355	1.01559e-15	1.084e-14	Up	9.03945	9.3192	15.3317	0	0	0.0300036	AT1G10586	Araport:AT1G10586,TAIR:AT1G10586,GeneID:6240488		basic helix-loop-helix (bHLH) DNA-binding superfamily protein	bHLH	GO:0000977,GO:0006357,GO:0008134,GO:0046983,GO:0090575	RNA polymerase II regulatory region sequence-specific DNA binding|regulation of transcription by RNA polymerase II|transcription factor binding|protein dimerization activity|RNA polymerase II transcription factor complex
AT1G10640	290.287	525.497	55.0764	0.104588	-3.25722	4.04497e-05	0.000122507	Down	1.52147	0.131527	0.365864	5.01842	4.46264	7.35161	F20B24.8	Araport:AT1G10640,TAIR:AT1G10640,GeneID:837607		Pectin lyase-like superfamily protein		GO:0004650,GO:0005576,GO:0005618,GO:0005975,GO:0009831	polygalacturonase activity|extracellular region|cell wall|carbohydrate metabolic process|plant-type cell wall modification involved in multidimensional cell growth
AT1G10657	279.566	438.513	120.619	0.274592	-1.86464	0.00116704	0.00270887	Down	3.93142	2.38709	0.853629	7.05445	8.28296	7.12599	AT1G10657	Araport:AT1G10657,TAIR:AT1G10657,GeneID:5007676		transmembrane protein
AT1G10690	183.015	80.7164	285.313	3.53547	1.8219	1.68974e-06	6.32136e-06	Up	7.89963	10.1921	6.45358	1.91993	2.43977	1.41091	T16B5.17	Araport:AT1G10690,TAIR:AT1G10690,GeneID:837612		cyclin-dependent kinase inhibitor		GO:0004860,GO:0005634,GO:0007049,GO:0045786,GO:0045839	protein kinase inhibitor activity|nucleus|cell cycle|negative regulation of cell cycle|negative regulation of mitotic nuclear division
AT1G10730	491.635	284.813	698.457	2.45413	1.29521	2.55406e-07	1.07366e-06	Up	8.10716	8.82883	14.657	3.35816	3.73607	3.40087	adaptor protein-1 mu-adaptin 1	Araport:AT1G10730,TAIR:AT1G10730,GeneID:837616		Clathrin adaptor complexes medium subunit family protein		GO:0005794,GO:0006886,GO:0016192,GO:0030131,GO:0030665	Golgi apparatus|intracellular protein transport|vesicle-mediated transport|clathrin adaptor complex|clathrin-coated vesicle membrane
AT1G10750	70.2016	109.129	31.2742	0.288157	-1.79507	1.17646e-07	5.16694e-07	Down	0.263937	0.432131	0.554874	1.00632	1.13548	1.45212	T16B5.11	Araport:AT1G10750,TAIR:AT1G10750,GeneID:837618		carboxyl-terminal peptidase, putative (DUF239)
AT1G10780	171.772	270.573	72.9716	0.2705	-1.8863	1.01648e-06	3.91744e-06	Down	0.540422	1.22941	1.54961	3.02341	3.70482	3.25954	T16B5.8	Araport:AT1G10780,TAIR:AT1G10780,GeneID:837621		F-box/RNI-like superfamily protein		GO:0009506	plasmodesma
AT1G10790	16.5615	26.6673	6.4557	0.246148	-2.0224	0.00729385	0.0142742	Down	0.023343	0.183448	0.285046	0.537071	0.552817	0.526242	T16B5.7	Araport:AT1G10790,TAIR:AT1G10790,GeneID:837622		hydroxyproline-rich glycoprotein family protein
AT1G10830	1384.71	1907.57	861.859	0.451558	-1.14702	4.43582e-09	2.3424e-08	Down	12.2458	11.9405	10.5401	20.4029	19.0358	25.3208	Z-ISO	Araport:AT1G10830,TAIR:AT1G10830,GeneID:837626	Encodes a functional 15-cis-zeta-carotene isomerase (Z-ISO).	15-cis-zeta-carotene isomerase		GO:0009507,GO:0016021,GO:0016120,GO:0031969,GO:0090471	chloroplast|integral component of membrane|carotene biosynthetic process|chloroplast membrane|9,15,9'-tri-cis-zeta-carotene isomerase activity	path:ath00906	Carotenoid biosynthesis
AT1G10850	615.863	1051.46	180.261	0.171171	-2.54649	1.63141e-34	8.15027e-33	Down	1.60212	1.67538	1.56155	6.71431	7.10941	9.95189	AT1G10850	Araport:AT1G10850,TAIR:AT1G10850,GeneID:3766694		Leucine-rich repeat protein kinase family protein
AT1G10865	608.149	267.009	949.29	3.55829	1.83119	5.08752e-16	5.62782e-15	Up	30.8863	30.5182	47.0221	9.25389	8.06095	7.61702	AT1G10865	Araport:AT1G10865,TAIR:AT1G10865,GeneID:5007681		cytochrome C oxidase assembly factor
AT1G10910	1426.47	2004.46	848.478	0.423095	-1.24095	3.29464e-06	1.18627e-05	Down	10.868	9.5584	7.42167	15.9326	19.6714	19.9377	EMB3103	Araport:AT1G10910,TAIR:AT1G10910,GeneID:837634		Pentatricopeptide repeat (PPR) superfamily protein
AT1G10930	774.813	1182.95	366.679	0.309646	-1.69131	4.38077e-28	1.41324e-26	Down	2.50133	2.33748	2.5062	5.93209	6.25003	7.6572	RECQ4A	Araport:AT1G10930,TAIR:AT1G10930,GeneID:837636	DNA helicase involved in the maintenance of genome stability by modulation of the DNA damage response and suppression of homologous recombination.	DNA helicase (RECQl4A)		GO:0000724,GO:0003677,GO:0005524,GO:0005634,GO:0005654,GO:0005694,GO:0005737,GO:0006260,GO:0006281,GO:0006310,GO:0006974,GO:0009378,GO:0009506,GO:0032508,GO:0043138,GO:0043140,GO:0046872,GO:0051276,GO:0070417,GO:0071215	double-strand break repair via homologous recombination|DNA binding|ATP binding|nucleus|nucleoplasm|chromosome|cytoplasm|DNA replication|DNA repair|DNA recombination|cellular response to DNA damage stimulus|four-way junction helicase activity|plasmodesma|DNA duplex unwinding|3'-5' DNA helicase activity|ATP-dependent 3'-5' DNA helicase activity|metal ion binding|chromosome organization|cellular re…	path:ath03440	Homologous recombination
AT1G10960	23020.5	33239.3	12801.7	0.385127	-1.37659	2.43679e-05	7.62185e-05	Down	499.839	418.519	269.615	817.232	783.26	1031.83	FD1	Araport:AT1G10960,TAIR:AT1G10960,GeneID:837639		ferredoxin 1		GO:0009055,GO:0009507,GO:0009570,GO:0046872,GO:0051537,GO:0080167	electron transfer activity|chloroplast|chloroplast stroma|metal ion binding|2 iron, 2 sulfur cluster binding|response to karrikin	path:ath00195	Photosynthesis
AT1G10980	24.7853	40.2999	9.27062	0.231577	-2.11044	0.0110161	0.0206524	Down	0.0131038	0.193088	0.184631	0.566801	0.264354	0.553895	T19D16.10	Araport:AT1G10980,TAIR:AT1G10980,GeneID:837641		Lung seven transmembrane receptor family protein		GO:0005737,GO:0005887,GO:0007166,GO:0038023	cytoplasm|integral component of plasma membrane|cell surface receptor signaling pathway|signaling receptor activity
AT1G11000	82.2258	153.002	11.4501	0.0754107	-3.72909	2.60295e-11	1.78226e-10	Down	0.164366	0.0345997	0.231589	1.40463	1.83301	1.4116	MLO4	Araport:AT1G11000,TAIR:AT1G11000,GeneID:837643	A member of a large family of seven-transmembrane domain proteins specific to plants, homologs of the barley mildew resistance locus o (MLO) protein. The Arabidopsis genome contains 15 genes encoding MLO proteins, with localization in plasma membrane. Phylogenetic analysis revealed four clades of closely-related AtMLO genes. ATMLO4 belongs to the clade I, with AtMLO11 and AtMLO14. The gene is exp…	Seven transmembrane MLO family protein		GO:0005516,GO:0006952,GO:0009607,GO:0016021	calmodulin binding|defense response|response to biotic stimulus|integral component of membrane
AT1G11080	110.847	203.294	18.3993	0.0906415	-3.46368	4.66276e-06	1.64109e-05	Down	0.100158	0.306102	0.240428	3.20569	2.02057	0.491312	scpl31	Araport:AT1G11080,TAIR:AT1G11080,GeneID:837649		serine carboxypeptidase-like 31		GO:0004185,GO:0005576,GO:0005773,GO:0051603	serine-type carboxypeptidase activity|extracellular region|vacuole|proteolysis involved in cellular protein catabolic process
AT1G11100	97.476	26.5688	168.383	6.36059	2.66916	1.17282e-10	7.42064e-10	Up	1.04258	0.78694	1.30023	0.157206	0.165329	0.0774608	FRG5	Araport:AT1G11100,TAIR:AT1G11100,GeneID:837651		SNF2 domain-containing protein / helicase domain-containing protein / zinc finger protein-like protein		GO:0003677,GO:0004386,GO:0005524,GO:0005634,GO:0006325,GO:0046872,GO:0080188	DNA binding|helicase activity|ATP binding|nucleus|chromatin organization|metal ion binding|RNA-directed DNA methylation
AT1G11112	22.2869	43.9786	0.595186	0.0139799	-6.1605	2.86669e-07	1.19576e-06	Down	0	0.0331825	0.0317291	1.15022	0.711075	2.09413	AT1G11112	Araport:AT1G11112,TAIR:AT1G11112,GeneID:6240255		hypothetical protein
AT1G11120	38.7416	73.46	4.02321	0.0547755	-4.19033	3.15152e-09	1.69701e-08	Down	0.0246572	0.193776	0.0926441	1.33884	1.01649	2.45508	T19D16.22	Araport:AT1G11120,TAIR:AT1G11120,GeneID:837653		CTTNBP 2 amino-terminal-like protein
AT1G11160	124.672	169.085	80.2592	0.475817	-1.07152	0.00229983	0.00503652	Down	0.296741	0.553262	0.699684	0.824856	0.727718	1.1377	T28P6.17	Araport:AT1G11160,TAIR:AT1G11160,GeneID:837657		Transducin/WD40 repeat-like superfamily protein		GO:0005874,GO:0007019,GO:0008017,GO:0008352,GO:0051013,GO:0080008	microtubule|microtubule depolymerization|microtubule binding|katanin complex|microtubule severing|Cul4-RING E3 ubiquitin ligase complex
AT1G11170	129.038	47.2844	210.791	4.45349	2.15494	0.000410453	0.00103716	Up	1.35854	1.40922	3.72123	0.209837	0.233321	0.767452	T28P6.16	Araport:AT1G11170,TAIR:AT1G11170,GeneID:837658		lysine ketoglutarate reductase trans-splicing-like protein (DUF707)
AT1G11190	124.537	77.1305	171.943	2.22769	1.15555	0.00188942	0.00421124	Up	4.54342	2.27146	4.09627	1.34401	1.04966	1.71473	BFN1	Araport:AT1G11190,TAIR:AT1G11190,GeneID:837660	Encodes a bifunctional nuclease that acts on both RNA and DNA involved in nucleic acid degradation to facilitate nucleotide and phosphate recovery during senescence. It has mismatch-specific endonuclease activity with wide recognition of single base mismatches as well as the ability to cleave indel types of mismatches (heteroduplexes with loops).	bifunctional nuclease i		GO:0000014,GO:0003676,GO:0004519,GO:0004521,GO:0006308,GO:0008309,GO:0010150,GO:0016891,GO:0043765,GO:0046872,GO:0080187,GO:0090502	single-stranded DNA endodeoxyribonuclease activity|nucleic acid binding|endonuclease activity|endoribonuclease activity|DNA catabolic process|double-stranded DNA exodeoxyribonuclease activity|leaf senescence|endoribonuclease activity, producing 5'-phosphomonoesters|T/G mismatch-specific endonuclease activity|metal ion binding|floral organ senescence|RNA phosphodiester bond hydrolysis, endonucleol…
AT1G11280	453.493	645.905	261.081	0.403807	-1.30826	0.000115787	0.00032466	Down	2.95196	2.39478	1.77362	5.09079	5.59057	4.09683	T28P6.7	Araport:AT1G11280,TAIR:AT1G11280,GeneID:837670		S-locus lectin protein kinase family protein
AT1G11290	285.531	391.367	179.695	0.459425	-1.1221	0.000134797	0.000374318	Down	1.30044	1.60772	2.12729	2.28778	2.56064	4.29616	CRR22	Araport:AT1G11290,TAIR:AT1G11290,GeneID:837671	Pentatricopeptide Repeat Protein containing the DYW motif. Required for editing of multiple plastid transcripts. Endonuclease activity.	Pentatricopeptide repeat (PPR) superfamily protein
AT1G11300	729.003	118.141	1339.87	11.3528	3.50498	1.08664e-12	8.63151e-12	Up	9.89783	11.9042	17.9636	1.50244	0.875527	0.429376	EGM1	Araport:AT1G11300,TAIR:AT1G11300,GeneID:837672	The annotation for At1g11300 in TAIR10 is incorrect. This locus has been split into two At1g11300 (symbol: EGM1) and At1g11305 (symbol: EGM2) (Olivier Loudet, personal communication, 2013-04-03). See Comment field for revised annotation.	G-type lectin S-receptor-like Serine/Threonine-kinase
AT1G11303	330.665	521.505	139.826	0.267827	-1.90063	5.72376e-17	7.02675e-16	Down	1.60965	1.0824	1.49399	4.38243	3.94146	4.70698	AT1G11303	Araport:AT1G11303,GeneID:28717232		G-type lectin S-receptor-like Serine/Threonine-kinase		GO:0004674,GO:0005516,GO:0005524,GO:0005886,GO:0016021,GO:0030246,GO:0048544	protein serine/threonine kinase activity|calmodulin binding|ATP binding|plasma membrane|integral component of membrane|carbohydrate binding|recognition of pollen
AT1G11310	7876.92	3465.52	12288.3	3.54587	1.82614	0.000165554	0.000451421	Up	92.9178	63.4569	223.723	22.1135	20.7412	44.9259	MLO2	Araport:AT1G11310,TAIR:AT1G11310,GeneID:837673	A member of a large family of seven-transmembrane domain proteins specific to plants, homologs of the barley mildew resistance locus o (MLO) protein. The Arabidopsis genome contains 15 genes encoding MLO proteins, with localization in plasma membrane. Phylogenetic analysis revealed four clades of closely-related AtMLO genes. ATMLO2 belongs to the clade IV, with AtMLO3, AtMLO6 and AtMLO12. The gen…	Seven transmembrane MLO family protein		GO:0005516,GO:0005794,GO:0005886,GO:0009506,GO:0009620,GO:0009817,GO:0016021,GO:0031348	calmodulin binding|Golgi apparatus|plasma membrane|plasmodesma|response to fungus|defense response to fungus, incompatible interaction|integral component of membrane|negative regulation of defense response
AT1G11330	2379.79	1411.01	3348.56	2.37339	1.24695	0.000226275	0.000600745	Up	20.1817	16.6914	40.7688	9.3266	7.06556	10.2516	T28P6.2	Araport:AT1G11330,TAIR:AT1G11330,GeneID:837675		S-locus lectin protein kinase family protein
AT1G11340	44.9095	68.5715	21.2474	0.310382	-1.68789	5.85185e-06	2.02428e-05	Down	0.168015	0.173302	0.220948	0.394297	0.604217	0.497137	T28P6.1	Araport:AT1G11340,TAIR:AT1G11340,GeneID:837676		G-type lectin S-receptor-like Serine/Threonine-kinase
AT1G11350	1339.28	1923.88	754.682	0.392075	-1.3508	6.22758e-06	2.14497e-05	Down	8.1254	7.41865	4.93079	13.5512	15.2599	15.3643	SD1-13	Araport:AT1G11350,TAIR:AT1G11350,GeneID:837677		S-domain-1 13
AT1G11380	197.098	281.487	112.71	0.401349	-1.31707	2.16081e-10	1.33128e-09	Down	1.72511	2.03006	2.65009	3.88641	4.52364	4.77693	T23J18.4	Araport:AT1G11380,TAIR:AT1G11380,GeneID:837680		PLAC8 family protein		GO:0016021	integral component of membrane
AT1G11430	4824.7	7217.53	2431.87	0.336871	-1.56973	1.13329e-24	2.71763e-23	Down	61.0667	66.6896	60.9859	141.795	152.501	174.774	MORF9	Araport:AT1G11430,TAIR:AT1G11430,GeneID:837685	Encodes a protein involved in RNA editing in chloroplasts.	plastid developmental protein DAG		GO:0005739,GO:0006397,GO:0009507,GO:0009570,GO:0009941,GO:0016554,GO:0042803,GO:0046983,GO:1900865	mitochondrion|mRNA processing|chloroplast|chloroplast stroma|chloroplast envelope|cytidine to uridine editing|protein homodimerization activity|protein dimerization activity|chloroplast RNA modification
AT1G11450	58.201	95.8402	20.5617	0.215469	-2.21445	6.22176e-10	3.63405e-09	Down	0.269174	0.308494	0.393309	1.50011	1.1018	1.1097	UMAMIT27	Araport:AT1G11450,TAIR:AT1G11450,GeneID:837687	nodulin MtN21-like transporter family protein	nodulin MtN21 /EamA-like transporter family protein		GO:0005886,GO:0016021,GO:0022857	plasma membrane|integral component of membrane|transmembrane transporter activity
AT1G11540	13.3755	2.44977	24.3011	9.94164	3.31348	0.009608	0.0182664	Up	0.277857	0.136476	0.978741	0	0.0913932	0.0163124	T23J18.20	Araport:AT1G11540,TAIR:AT1G11540,GeneID:837697		Sulfite exporter TauE/SafE family protein		GO:0016021,GO:0016567,GO:0031464	integral component of membrane|protein ubiquitination|Cul4A-RING E3 ubiquitin ligase complex
AT1G11545	717.509	1347.89	87.1285	0.0648122	-3.94759	1.5202e-30	5.97615e-29	Down	1.23152	1.93983	2.73243	20.4204	31.6982	21.8596	XTH8	Araport:AT1G11545,TAIR:AT1G11545,GeneID:837698		xyloglucan endotransglucosylase/hydrolase 8		GO:0004553,GO:0005618,GO:0010411,GO:0016762,GO:0042546,GO:0048046,GO:0071555	hydrolase activity, hydrolyzing O-glycosyl compounds|cell wall|xyloglucan metabolic process|xyloglucan:xyloglucosyl transferase activity|cell wall biogenesis|apoplast|cell wall organization
AT1G11580	11888.8	1404.85	22372.7	15.927	3.9934	4.05068e-45	3.68868e-43	Up	251.661	336.988	333.224	21.1606	12.1788	14.4479	PMEPCRA	Araport:AT1G11580,TAIR:AT1G11580,GeneID:837701		methylesterase PCR A		GO:0005576,GO:0005618,GO:0005774,GO:0005829,GO:0009617,GO:0017148,GO:0030598,GO:0030599,GO:0031640,GO:0042545,GO:0045330,GO:0045490,GO:0046910,GO:0050832,GO:0090729	extracellular region|cell wall|vacuolar membrane|cytosol|response to bacterium|negative regulation of translation|rRNA N-glycosylase activity|pectinesterase activity|killing of cells of other organism|cell wall modification|aspartyl esterase activity|pectin catabolic process|pectinesterase inhibitor activity|defense response to fungus|toxin activity	path:ath00040	Pentose and glucuronate interconversions
AT1G11600	406.206	811.114	1.29876	0.00153115	-9.35117	1.70394e-33	7.97711e-32	Down	0.0398366	0	0.0124732	7.63794	8.25788	12.4483	CYP77B1	Araport:AT1G11600,TAIR:AT1G11600,GeneID:837704	member of CYP77B	cytochrome P450, family 77, subfamily B, polypeptide 1		GO:0005506,GO:0016020,GO:0016709,GO:0020037	iron ion binding|membrane|oxidoreductase activity, acting on paired donors, with incorporation or reduction of molecular oxygen, NAD(P)H as one donor, and incorporation of one atom of oxygen|heme binding
AT1G11700	2004.29	1257.81	2750.77	2.1867	1.12876	0.00284381	0.00611794	Up	53.5083	89.5381	43.7489	21.2494	18.7463	32.9979	F25C20.15	Araport:AT1G11700,TAIR:AT1G11700,GeneID:837714		senescence regulator (Protein of unknown function, DUF584)
AT1G11730	63.2561	103.211	23.3012	0.227571	-2.13561	8.56114e-10	4.92186e-09	Down	0.259169	0.344452	0.529848	1.22064	1.20348	1.70412	F25C20.12	Araport:AT1G11730,TAIR:AT1G11730,GeneID:837717		Galactosyltransferase family protein		GO:0000139,GO:0005783,GO:0005794,GO:0006486,GO:0008378,GO:0016021	Golgi membrane|endoplasmic reticulum|Golgi apparatus|protein glycosylation|galactosyltransferase activity|integral component of membrane
AT1G11740	101.377	200.051	2.70277	0.0139868	-6.15979	1.05586e-06	4.05978e-06	Down	0	0	0.10914	1.44357	3.82175	0.600274	F25C20.11	Araport:AT1G11740,TAIR:AT1G11740,GeneID:837718		ankyrin repeat family protein
AT1G11750	4454.48	6279.51	2629.44	0.418655	-1.25617	8.08824e-10	4.65992e-09	Down	58.2905	51.9394	46.416	96.293	104.48	113.767	CLPP6	Araport:AT1G11750,TAIR:AT1G11750,GeneID:837719	One of several nuclear-encoded ClpPs (caseinolytic protease). Contains a highly conserved catalytic triad of Ser-type proteases (Ser-His-Asp). The name reflects nomenclature described in Adam et. al (2001).	CLP protease proteolytic subunit 6		GO:0004252,GO:0009570	serine-type endopeptidase activity|chloroplast stroma
AT1G11785	16.9814	8.42094	25.5418	3.03991	1.60403	0.00437158	0.00901725	Up	0.723379	1.30279	1.20798	0.258897	0.352496	0.264246	AT1G11785	Araport:AT1G11785,TAIR:AT1G11785,GeneID:5007687		transmembrane protein
AT1G11790	951.978	1386.69	517.263	0.373138	-1.42222	5.10364e-07	2.04886e-06	Down	7.07293	5.59975	10.3143	13.56	14.5821	23.0362	ADT1	Araport:AT1G11790,TAIR:AT1G11790,GeneID:837725	Encodes a plastid-localized arogenate dehydratase involved in phenylalanine biosynthesis. Not less than six genes encoding ADT were identified in the Arabidopsis genome: ADT1 [At1g11790]; ADT2 [At3g07630]; ADT3 [At2g27820]; ADT4 [At3g44720]; ADT5 [At5g22630]; and ADT6 [At1g08250].	arogenate dehydratase 1		GO:0004664,GO:0009094,GO:0009507,GO:0009570,GO:0047769	prephenate dehydratase activity|L-phenylalanine biosynthetic process|chloroplast|chloroplast stroma|arogenate dehydratase activity	path:ath00400	Phenylalanine, tyrosine and tryptophan biosynthesis
AT1G11820	1751.89	2998.4	505.383	0.168462	-2.5695	3.14866e-38	1.92505e-36	Down	6.13902	7.17128	6.13781	34.9447	30.5204	30.6428	AT1G11820	Araport:AT1G11820,TAIR:AT1G11820,GeneID:837730		O-Glycosyl hydrolases family 17 protein		GO:0005975,GO:0006952,GO:0042973,GO:0046658	carbohydrate metabolic process|defense response|glucan endo-1,3-beta-D-glucosidase activity|anchored component of plasma membrane	path:ath00500	Starch and sucrose metabolism
AT1G11850	1540.69	3066.64	14.7391	0.00470311	-7.73217	5.20327e-136	1.24774e-132	Down	0.654949	0.380184	0.307604	77.2077	72.1745	89.0379	F12F1.31	Araport:AT1G11850,TAIR:AT1G11850,GeneID:837732		transmembrane protein
AT1G11860	45718.1	77884.2	13551.9	0.173997	-2.52286	7.11523e-12	5.18787e-11	Down	192.836	200.228	106.949	707.508	650.628	1112.66	F12F1.30	Araport:AT1G11860,TAIR:AT1G11860,GeneID:837733		Glycine cleavage T-protein family		GO:0004047,GO:0005739,GO:0008483,GO:0009507,GO:0009534,GO:0009570,GO:0009941,GO:0016020,GO:0019464,GO:0022626,GO:0046686,GO:0048046	aminomethyltransferase activity|mitochondrion|transaminase activity|chloroplast|chloroplast thylakoid|chloroplast stroma|chloroplast envelope|membrane|glycine decarboxylation via glycine cleavage system|cytosolic ribosome|response to cadmium ion|apoplast	path:ath00260,path:ath00630,path:ath00670	Glycine, serine and threonine metabolism|Glyoxylate and dicarboxylate metabolism|One carbon pool by folate
AT1G11870	1424.55	2262.26	586.841	0.259214	-1.94778	5.73104e-21	1.01884e-19	Down	7.10985	7.30485	6.07612	19.2571	22.8431	24.2729	SRS	Araport:AT1G11870,TAIR:AT1G11870,GeneID:837734	Seryl-tRNA synthetase targeted to chloroplasts and mitochondria. Its inactivation causes developmental arrest of chloroplasts and mitochondria in Nicotiana benthamiana.	Seryl-tRNA synthetase		GO:0004828,GO:0005524,GO:0005737,GO:0005739,GO:0006434,GO:0007005,GO:0009507,GO:0009658,GO:0048481,GO:0097056	serine-tRNA ligase activity|ATP binding|cytoplasm|mitochondrion|seryl-tRNA aminoacylation|mitochondrion organization|chloroplast|chloroplast organization|plant ovule development|selenocysteinyl-tRNA(Sec) biosynthetic process	path:ath00970	Aminoacyl-tRNA biosynthesis
AT1G11910	32416.4	16324.8	48507.9	2.97144	1.57116	3.16555e-12	2.3846e-11	Up	347.472	415.69	610.88	124.42	103.234	153.793	APA1	Araport:AT1G11910,TAIR:AT1G11910,GeneID:837740	Encodes an aspartic proteinase that forms a heterodimer and is stable over a broad pH range (ph 3-8).	aspartic proteinase A1		GO:0004175,GO:0004190,GO:0005773,GO:0005829,GO:0006508,GO:0006629,GO:0009506,GO:0009651,GO:0009735,GO:0030163	endopeptidase activity|aspartic-type endopeptidase activity|vacuole|cytosol|proteolysis|lipid metabolic process|plasmodesma|response to salt stress|response to cytokinin|protein catabolic process
AT1G11940	388.353	239.637	537.069	2.24254	1.16513	0.00111723	0.00260249	Up	6.71337	5.03144	13.2236	3.12915	2.63966	3.27535	F12F1.19	Araport:AT1G11940,TAIR:AT1G11940,GeneID:837746		Core-2/I-branching beta-1,6-N-acetylglucosaminyltransferase family protein
AT1G11990	34.382	63.104	5.65991	0.0915247	-3.4497	0.000220605	0.000587066	Down	0.0242522	0.0238241	0.182245	0.825824	0.212722	0.990963	F12F1.14	Araport:AT1G11990,TAIR:AT1G11990,GeneID:837751		O-fucosyltransferase family protein
AT1G12010	32.4864	57.539	7.43383	0.127843	-2.96756	0.0089965	0.0172252	Down	0.358375	0.0370578	0.0177173	0.989449	1.4228	0.336631	F12F1.12	Araport:AT1G12010,TAIR:AT1G12010,GeneID:837753	Encodes a protein that appears to have 1-amino-cyclopropane-1-carboxylic acid oxidase activity based on mutant analyses.	2-oxoglutarate (2OG) and Fe(II)-dependent oxygenase superfamily protein		GO:0005507,GO:0006952,GO:0009620,GO:0009651,GO:0009693,GO:0009727,GO:0009735,GO:0009815,GO:0010030,GO:0031418,GO:0051213,GO:0071281,GO:0071398,GO:0071732	copper ion binding|defense response|response to fungus|response to salt stress|ethylene biosynthetic process|detection of ethylene stimulus|response to cytokinin|1-aminocyclopropane-1-carboxylate oxidase activity|positive regulation of seed germination|L-ascorbic acid binding|dioxygenase activity|cellular response to iron ion|cellular response to fatty acid|cellular response to nitric oxide	path:ath00270	Cysteine and methionine metabolism
AT1G12020	215.01	350.557	79.463	0.226672	-2.14132	2.69844e-10	1.64281e-09	Down	0.685304	1.28838	0.965583	3.88203	3.8864	2.91896	F12F1.11	Araport:AT1G12020,TAIR:AT1G12020,GeneID:28717234		hypothetical protein
AT1G12050	2435.61	1606.96	3264.26	2.03103	1.02221	2.87662e-06	1.0446e-05	Up	47.2673	60.7514	47.7249	17.9701	20.9985	25.4966	AtFAH	Araport:AT1G12050,TAIR:AT1G12050,GeneID:837757	Encodes a fumarylacetoacetase that converts fumarylacetoacetate to acetoacetate and fumarate and is likely to be involved in tyrosine catabolism.	fumarylacetoacetase		GO:0004334,GO:0005829,GO:0006559,GO:0006572,GO:0008219,GO:0046872,GO:1902000	fumarylacetoacetase activity|cytosol|L-phenylalanine catabolic process|tyrosine catabolic process|cell death|metal ion binding|homogentisate catabolic process	path:ath00350	Tyrosine metabolism
AT1G12070	3.60486	6.59661	0.613105	0.0933414	-3.42134	0.0155713	0.0281528	Down	0.0221239	0	0.0207815	0.0814435	0.135838	0.166253	F12F1.5	Araport:AT1G12070,TAIR:AT1G12070,GeneID:837759		Immunoglobulin E-set superfamily protein		GO:0005094,GO:0005096,GO:0005737,GO:0009932,GO:0010053	Rho GDP-dissociation inhibitor activity|GTPase activator activity|cytoplasm|cell tip growth|root epidermal cell differentiation
AT1G12080	393.6	787.2	0	0.000218045	-12.1631	9.79067e-23	2.00667e-21	Down	0	0	0	16.7121	15.3349	32.0945	F12F1.4	Araport:AT1G12080,TAIR:AT1G12080,GeneID:837760		Vacuolar calcium-binding protein-like protein
AT1G12090	17914.5	32035.8	3793.28	0.118403	-3.07823	5.37109e-05	0.000159317	Down	142.102	90.1643	12.36	599.676	729.32	455.432	ELP	Araport:AT1G12090,TAIR:AT1G12090,GeneID:837761	extensin-like protein (ELP)	extensin-like protein		GO:0016021	integral component of membrane
AT1G12100	13.1382	26.2764	0	0.00653723	-7.2571	5.61676e-06	1.9492e-05	Down	0	0	0	1.25166	2.28211	0.388811	F12F1.2	Araport:AT1G12100,TAIR:AT1G12100,GeneID:837762		Bifunctional inhibitor/lipid-transfer protein/seed storage 2S albumin superfamily protein		GO:0016021	integral component of membrane
AT1G12110	4660.75	6231.53	3089.97	0.495826	-1.01209	0.00186741	0.00416605	Down	31.2036	52.118	28.9355	60.9765	52.001	78.8924	NRT1.1	Araport:AT1G12110,TAIR:AT1G12110,GeneID:837763	Encodes NRT1.1 (CHL1), a dual-affinity nitrate transporter. The protein is expressed in guard cells and function in stomatal opening. Mutants have less transpiration and are more tolerant to drought. Expressed in lateral roots. Involved in nitrate signaling which enables the plant root system to detect and exploit nitrate-rich soil patches. Comparing to the wild type, the mutant displays a strong…	nitrate transporter 1.1		GO:0005886,GO:0006857,GO:0009414,GO:0009635,GO:0009734,GO:0010167,GO:0015112,GO:0015293,GO:0015706,GO:0016021,GO:0042128	plasma membrane|oligopeptide transport|response to water deprivation|response to herbicide|auxin-activated signaling pathway|response to nitrate|nitrate transmembrane transporter activity|symporter activity|nitrate transport|integral component of membrane|nitrate assimilation
AT1G12160	44.1025	7.9158	80.2893	10.2296	3.35467	1.13995e-05	3.76817e-05	Up	0.772948	1.20596	1.92189	0.22317	0.0398807	0.0427089	T28K15.10	Araport:AT1G12160,TAIR:AT1G12160,GeneID:837768		Flavin-binding monooxygenase family protein		GO:0004497,GO:0004499,GO:0009751,GO:0009753,GO:0019761,GO:0050660,GO:0050661	monooxygenase activity|N,N-dimethylaniline monooxygenase activity|response to salicylic acid|response to jasmonic acid|glucosinolate biosynthetic process|flavin adenine dinucleotide binding|NADP binding
AT1G12180	12.7667	0	25.5334	132.3	7.04767	1.96829e-06	7.30771e-06	Up	1.0429	0.417385	1.70526	0	0	0	T28K15.15	Araport:AT1G12180,TAIR:AT1G12180,GeneID:837771		14.7 kDa heat shock-like protein		GO:0005737	cytoplasm
AT1G12200	851.943	413.027	1290.86	3.12655	1.64457	1.0241e-10	6.55458e-10	Up	13.1878	16.0816	24.3218	5.19808	3.74135	5.12169	FMO	Araport:AT1G12200,TAIR:AT1G12200,GeneID:837773	Putative flavin monooxygenase.	Flavin-binding monooxygenase family protein		GO:0004497,GO:0004499,GO:0050660,GO:0050661,GO:0050832	monooxygenase activity|N,N-dimethylaniline monooxygenase activity|flavin adenine dinucleotide binding|NADP binding|defense response to fungus
AT1G12210	342.625	122.82	562.431	4.57979	2.19528	2.02858e-07	8.63677e-07	Up	3.5477	2.7865	8.18849	0.728005	0.714867	1.14084	RFL1	Araport:AT1G12210,TAIR:AT1G12210,GeneID:837774	RFL1 has high sequence similarity to the adjacent disease resistance (R) gene RPS5.	RPS5-like 1
AT1G12211	20.5876	3.13524	38.0401	12.1082	3.59792	3.9266e-08	1.84106e-07	Up	0.247279	0.348178	0.394868	0.0227574	0.0144597	0.0309702	AT1G12211	Araport:AT1G12211,TAIR:AT1G12211,GeneID:6241068		hypothetical protein
AT1G12220	428.378	254.535	602.222	2.36549	1.24214	3.29181e-19	4.98204e-18	Up	4.4813	4.33747	5.00037	1.59711	1.5029	1.7608	RPS5	Araport:AT1G12220,TAIR:AT1G12220,GeneID:837775	Resistance gene, mediates resistance against the bacterial pathogen Pseudomonas syringae. Contains a putative nucleotide binding site composed of kinase-1a (or P-loop), kinase-2a, and putative kinase-3a domains, 13 imperfect leucine-rich repeats, a potential leucine zipper, and two uncharacterized motifs that are well conserved in products of previously isolated R genes. Confers resistance to Pse…	Disease resistance protein (CC-NBS-LRR class) family				path:ath04626	Plant-pathogen interaction
AT1G12244	347.05	599.094	95.0067	0.158063	-2.66142	3.02406e-14	2.82289e-13	Down	3.10194	2.91807	1.62971	13.0157	14.2726	13.6304	AT1G12244	Araport:AT1G12244,TAIR:AT1G12244,GeneID:3766708		Polynucleotidyl transferase, ribonuclease H-like superfamily protein
AT1G12250	2231.46	3214.62	1248.29	0.388221	-1.36505	0.000179459	0.000486264	Down	32.6803	30.5718	16.1102	58.5832	58.314	56.6303	T28K15.2	Araport:AT1G12250,TAIR:AT1G12250,GeneID:837778		Pentapeptide repeat-containing protein		GO:0009507,GO:0009534,GO:0009535,GO:0009543,GO:0009579	chloroplast|chloroplast thylakoid|chloroplast thylakoid membrane|chloroplast thylakoid lumen|thylakoid
AT1G12260	40.6294	63.0009	18.2578	0.287523	-1.79825	0.00520409	0.010544	Down	0.449864	0.155973	0.124285	0.901091	0.557063	0.708426	NAC007	Araport:AT1G12260,TAIR:AT1G12260,GeneID:837780	Encodes a NAC-domain transcription factor that is expressed in developing xylem. Over expression of this protein causes ectopic secondary cell wall growth. Complements some of the cell wall defects seen in SND1/NST1 double mutants.	NAC 007	NAC	GO:0003700,GO:0005634,GO:0006355,GO:0007275,GO:0043565,GO:0048759,GO:0071555,GO:1901348	DNA-binding transcription factor activity|nucleus|regulation of transcription, DNA-templated|multicellular organism development|sequence-specific DNA binding|xylem vessel member cell differentiation|cell wall organization|positive regulation of secondary cell wall biogenesis
AT1G12290	213.095	66.4644	359.726	5.42403	2.43936	6.90777e-12	5.04001e-11	Up	1.87862	2.11273	3.4319	0.435209	0.414786	0.255568	F5O11.3	Araport:AT1G12290,TAIR:AT1G12290,GeneID:837783		Disease resistance protein (CC-NBS-LRR class) family
AT1G12310	1848.07	2548	1148.15	0.45064	-1.14995	2.58475e-06	9.45815e-06	Down	15.3148	20.616	23.2748	28.7905	31.5969	49.3441	F5O11.35	Araport:AT1G12310,TAIR:AT1G12310,GeneID:837785		Calcium-binding EF-hand family protein		GO:0005509,GO:0005634,GO:0005737,GO:0005829,GO:0005886,GO:0019722	calcium ion binding|nucleus|cytoplasm|cytosol|plasma membrane|calcium-mediated signaling	path:ath04626	Plant-pathogen interaction
AT1G12330	728.516	1179.34	277.692	0.235124	-2.08851	7.64934e-18	1.01593e-16	Down	4.0952	4.43862	3.19277	12.789	13.0749	16.2332	F5O11.6	Araport:AT1G12330,TAIR:AT1G12330,GeneID:837787		cyclin-dependent kinase-like protein
AT1G12340	33.9029	66.1813	1.62455	0.0240421	-5.37829	3.67246e-06	1.31224e-05	Down	0	0.190005	0	1.10363	1.5608	4.21505	F5O11.7	Araport:AT1G12340,TAIR:AT1G12340,GeneID:837788		Cornichon family protein		GO:0016021,GO:0016192	integral component of membrane|vesicle-mediated transport
AT1G12360	2367.85	1506.87	3228.83	2.14296	1.0996	4.19633e-08	1.96156e-07	Up	34.1066	27.4816	37.1554	14.2635	12.0039	11.8114	KEU	Araport:AT1G12360,TAIR:AT1G12360,GeneID:837791	encodes a Sec1 protein and expressed throughout the plant. physically interacts with Syntaxin1 and is required for cytokinesis.	Sec1/munc18-like (SM) proteins superfamily		GO:0005773,GO:0005829,GO:0005856,GO:0005886,GO:0006904,GO:0007049,GO:0009524,GO:0015031,GO:0019898,GO:0051301	vacuole|cytosol|cytoskeleton|plasma membrane|vesicle docking involved in exocytosis|cell cycle|phragmoplast|protein transport|extrinsic component of membrane|cell division
AT1G12400	237.912	129.002	346.822	2.69147	1.42839	7.00201e-07	2.76115e-06	Up	7.93161	11.1	15.7285	3.88151	2.84354	3.87302	F5O11.12	Araport:AT1G12400,TAIR:AT1G12400,GeneID:837795		Nucleotide excision repair, TFIIH, subunit TTDA		GO:0000439,GO:0006289,GO:0006355	transcription factor TFIIH core complex|nucleotide-excision repair|regulation of transcription, DNA-templated	path:ath03022,path:ath03420	Basal transcription factors|Nucleotide excision repair
AT1G12420	495.336	277.797	712.874	2.56669	1.35991	0.000885391	0.00210841	Up	6.51718	5.58862	15.5467	2.37484	2.48447	3.92335	ACR8	Araport:AT1G12420,TAIR:AT1G12420,GeneID:837798		ACT domain repeat 8		GO:0009737,GO:0016597	response to abscisic acid|amino acid binding
AT1G12460	565.999	984.825	147.173	0.149517	-2.74162	8.96006e-29	3.0074e-27	Down	0.846867	1.35463	1.26714	5.84881	7.1257	6.17382	F5O11.21	Araport:AT1G12460,TAIR:AT1G12460,GeneID:837803		Leucine-rich repeat protein kinase family protein
AT1G12480	139.287	186.428	92.1457	0.493111	-1.02002	0.00105583	0.00247362	Down	1.26387	1.48448	1.18718	1.68152	1.97615	3.09702	OZS1	Araport:AT1G12480,TAIR:AT1G12480,GeneID:837805	Encodes a membrane protein with 10 predicted transmembrane helices. SLAC1 is a multispanning membrane protein expressed predominantly in guard cells that plays a role in regulating cellular ion homeostasis and S-type anion currents. SLAC1 is important for normal stomatal closure in response to a variety of signals including elevated CO2, ozone, ABA, darkness, and humidity. SLAC1:GFP localizes to …	C4-dicarboxylate transporter/malic acid transport protein		GO:0005886,GO:0006820,GO:0006873,GO:0008308,GO:0008509,GO:0009270,GO:0009737,GO:0009738,GO:0010037,GO:0010118,GO:0010193,GO:0015698,GO:0015711,GO:0016021,GO:0019901,GO:0019903,GO:0050891,GO:0090332,GO:1902456	plasma membrane|anion transport|cellular ion homeostasis|voltage-gated anion channel activity|anion transmembrane transporter activity|response to humidity|response to abscisic acid|abscisic acid-activated signaling pathway|response to carbon dioxide|stomatal movement|response to ozone|inorganic anion transport|organic anion transport|integral component of membrane|protein kinase binding|protein …
AT1G12500	1572.86	2677.94	467.788	0.174623	-2.51768	1.1656e-14	1.13725e-13	Down	6.71827	9.49085	6.13694	42.8407	35.6674	27.8625	F5O11.25	Araport:AT1G12500,TAIR:AT1G12500,GeneID:837807		Nucleotide-sugar transporter family protein		GO:0008643,GO:0016021	carbohydrate transport|integral component of membrane
AT1G12570	186.725	371.5	1.94945	0.00505675	-7.62757	5.654e-26	1.51961e-24	Down	0	0.0650332	0	4.18359	2.89367	3.586	F5O11.31	Araport:AT1G12570,TAIR:AT1G12570,GeneID:837814		Glucose-methanol-choline (GMC) oxidoreductase family protein		GO:0005576,GO:0007267,GO:0009553,GO:0010430,GO:0016614,GO:0046593,GO:0050660	extracellular region|cell-cell signaling|embryo sac development|fatty acid omega-oxidation|oxidoreductase activity, acting on CH-OH group of donors|mandelonitrile lyase activity|flavin adenine dinucleotide binding
AT1G12630	7.35245	14.7049	0	0.0116741	-6.42055	1.0978e-05	3.63942e-05	Down	0	0	0	0.288738	0.450308	0.348287	T12C24.16	Araport:AT1G12630,TAIR:AT1G12630,GeneID:837819	encodes a member of the DREB subfamily A-4 of ERF/AP2 transcription factor family. The protein contains one AP2 domain. There are 17 members in this subfamily including TINY.	Integrase-type DNA-binding superfamily protein	ERF	GO:0003700,GO:0005634,GO:0009873,GO:0019760,GO:0043565	DNA-binding transcription factor activity|nucleus|ethylene-activated signaling pathway|glucosinolate metabolic process|sequence-specific DNA binding
AT1G12750	492.365	667.766	316.964	0.474921	-1.07424	3.12595e-09	1.68408e-08	Down	3.0642	3.48707	4.2262	6.21596	5.1577	7.49977	RBL6	Araport:AT1G12750,TAIR:AT1G12750,GeneID:837831		RHOMBOID-like protein 6		GO:0004252,GO:0016021,GO:0031966	serine-type endopeptidase activity|integral component of membrane|mitochondrial membrane
AT1G12770	2039.63	2917.01	1162.25	0.398447	-1.32754	2.35619e-14	2.22934e-13	Down	11.5718	11.2776	14.3591	21.6178	23.8706	32.418	EMB1586	Araport:AT1G12770,TAIR:AT1G12770,GeneID:837833	Encodes a DEAD-box RNA helicase that localizes to mitochondria and is essential for regulating cell-to-cell transport via plasmodesmata.	P-loop containing nucleoside triphosphate hydrolases superfamily protein		GO:0003723,GO:0004386,GO:0005524,GO:0005739,GO:0009663,GO:0010497	RNA binding|helicase activity|ATP binding|mitochondrion|plasmodesma organization|plasmodesmata-mediated intercellular transport
AT1G12780	2276.09	1366.27	3185.9	2.33191	1.22151	2.82377e-19	4.30081e-18	Up	37.627	39.0658	51.3462	14.1305	13.8698	17.5224	UGE1	Araport:AT1G12780,TAIR:AT1G12780,GeneID:837834	Encodes a UDP-glucose epimerase that catalyzes the interconversion of the sugar nucleotides UDP-glucose UDP-galactose via a UDP-4-keto-hexose intermediate. Responsive to stress.	UDP-D-glucose/UDP-D-galactose 4-epimerase 1		GO:0003978,GO:0005829,GO:0005886,GO:0006012,GO:0033358,GO:0045227,GO:0050373,GO:0071555	UDP-glucose 4-epimerase activity|cytosol|plasma membrane|galactose metabolic process|UDP-L-arabinose biosynthetic process|capsule polysaccharide biosynthetic process|UDP-arabinose 4-epimerase activity|cell wall organization	path:ath00052,path:ath00520	Galactose metabolism|Amino sugar and nucleotide sugar metabolism
AT1G12800	10010	15424.5	4595.52	0.297913	-1.74704	1.8976e-08	9.23842e-08	Down	55.5631	45.1691	31.6268	129.09	124.15	122.28	F13K23.5	Araport:AT1G12800,TAIR:AT1G12800,GeneID:837836		Nucleic acid-binding, OB-fold-like protein
AT1G12845	105.982	156.115	55.8492	0.357055	-1.48578	0.0206069	0.0362106	Down	2.69729	1.43933	1.59525	2.0533	2.62873	9.38385	AT1G12845	Araport:AT1G12845,TAIR:AT1G12845,GeneID:837841		transmembrane protein
AT1G12860	669.419	1147.12	191.716	0.166829	-2.58356	2.21522e-15	2.30849e-14	Down	2.98776	2.10605	1.61747	11.0302	11.5628	11.408	SCRM2	Araport:AT1G12860,TAIR:AT1G12860,GeneID:837843	Encodes ICE2 (Inducer of CBF Expression 2), a transcription factor of the bHLH family that participates in the response to deep freezing through the cold acclimation-dependent pathway. Overexpression of ICE2 results in increased tolerance to deep freezing stress after cold acclimation.	basic helix-loop-helix (bHLH) DNA-binding superfamily protein	bHLH	GO:0003677,GO:0003700,GO:0005634,GO:0006355,GO:0010444,GO:0046983,GO:0050826	DNA binding|DNA-binding transcription factor activity|nucleus|regulation of transcription, DNA-templated|guard mother cell differentiation|protein dimerization activity|response to freezing
AT1G12900	68218.7	118676	17761	0.149658	-2.74026	4.1561e-07	1.68857e-06	Down	385.086	371.068	101.084	1809.61	1647.49	1450.29	GAPA-2	Araport:AT1G12900,TAIR:AT1G12900,GeneID:837848		glyceraldehyde 3-phosphate dehydrogenase A subunit 2		GO:0004365,GO:0006006,GO:0009507,GO:0009570,GO:0009941,GO:0016020,GO:0019253,GO:0047100,GO:0048046,GO:0050661,GO:0051287	glyceraldehyde-3-phosphate dehydrogenase (NAD+) (phosphorylating) activity|glucose metabolic process|chloroplast|chloroplast stroma|chloroplast envelope|membrane|reductive pentose-phosphate cycle|glyceraldehyde-3-phosphate dehydrogenase (NADP+) (phosphorylating) activity|apoplast|NADP binding|NAD binding	path:ath00710	Carbon fixation in photosynthetic organisms
AT1G12940	22.3651	5.70542	39.0248	6.86888	2.78007	0.000516971	0.00128245	Up	0.627879	0.699036	0.340762	0.0770459	0.110146	0.0131063	NRT2.5	Araport:AT1G12940,TAIR:AT1G12940,GeneID:837852	member of High affinity nitrate transporter family	nitrate transporter2.5		GO:0005886,GO:0009705,GO:0015112,GO:0015706,GO:0016021,GO:0042128,GO:0071249	plasma membrane|plant-type vacuole membrane|nitrate transmembrane transporter activity|nitrate transport|integral component of membrane|nitrate assimilation|cellular response to nitrate	path:ath00910	Nitrogen metabolism
AT1G12990	1386.56	921.034	1852.09	2.01146	1.00824	0.000687699	0.00167018	Up	19.5684	19.8404	33.1971	11.5675	10.106	7.57009	F3F19.2	Araport:AT1G12990,TAIR:AT1G12990,GeneID:837857		beta-1,4-N-acetylglucosaminyltransferase family protein				path:ath00510	N-Glycan biosynthesis
AT1G13000	862.35	530.83	1193.87	2.24998	1.16991	6.16266e-11	4.0414e-10	Up	14.0949	12.3923	17.6971	5.88052	4.88339	5.45037	F3F19.3	Araport:AT1G13000,TAIR:AT1G13000,GeneID:837858		transmembrane protein, putative (DUF707)
AT1G13090	4181.16	2410.29	5952.03	2.46914	1.30401	7.35318e-11	4.78145e-10	Up	91.457	93.8586	91.7656	27.5986	26.1334	40.8379	CYP71B28	Araport:AT1G13090,TAIR:AT1G13090,GeneID:837866	putative cytochrome P450	cytochrome P450, family 71, subfamily B, polypeptide 28		GO:0005506,GO:0016020,GO:0016021,GO:0016709,GO:0020037	iron ion binding|membrane|integral component of membrane|oxidoreductase activity, acting on paired donors, with incorporation or reduction of molecular oxygen, NAD(P)H as one donor, and incorporation of one atom of oxygen|heme binding
AT1G13195	325.717	183.802	467.633	2.54377	1.34697	1.26811e-08	6.3046e-08	Up	6.55591	6.42515	9.6976	1.94537	2.33776	3.10785	AT1G13195	Araport:AT1G13195,TAIR:AT1G13195,GeneID:837878		RING/U-box superfamily protein		GO:0004842,GO:0005829,GO:0006511,GO:0009651,GO:0009737,GO:0009789,GO:0046872,GO:0061630	ubiquitin-protein transferase activity|cytosol|ubiquitin-dependent protein catabolic process|response to salt stress|response to abscisic acid|positive regulation of abscisic acid-activated signaling pathway|metal ion binding|ubiquitin protein ligase activity
AT1G13210	3067.97	1013.99	5121.96	5.05156	2.33673	3.19511e-35	1.64183e-33	Up	29.8148	26.7646	43.3889	5.0126	5.3232	5.96116	ACA.l	Araport:AT1G13210,TAIR:AT1G13210,GeneID:837881		autoinhibited Ca2+/ATPase II		GO:0000139,GO:0000287,GO:0004012,GO:0005524,GO:0005802,GO:0005886,GO:0016021,GO:0045332,GO:0048194	Golgi membrane|magnesium ion binding|phospholipid-translocating ATPase activity|ATP binding|trans-Golgi network|plasma membrane|integral component of membrane|phospholipid translocation|Golgi vesicle budding
AT1G13250	573.403	904.164	242.642	0.268262	-1.89829	3.95759e-24	9.10583e-23	Down	3.61294	3.57838	4.11995	10.9877	9.62436	14.6783	GATL3	Araport:AT1G13250,TAIR:AT1G13250,GeneID:837885	Encodes a protein with putative galacturonosyltransferase activity.	galacturonosyltransferase-like 3		GO:0000139,GO:0005794,GO:0016021,GO:0045489,GO:0047262,GO:0071555	Golgi membrane|Golgi apparatus|integral component of membrane|pectin biosynthetic process|polygalacturonate 4-alpha-galacturonosyltransferase activity|cell wall organization
AT1G13270	2098.05	3006.85	1189.24	0.395538	-1.33811	0.0200255	0.0353126	Down	14.3708	15.6492	34.1961	19.445	27.9605	88.7434	MAP1C	Araport:AT1G13270,TAIR:AT1G13270,GeneID:837887	Encodes a methionine aminopeptidase formerly called MAP1B, renamed to MAP1C.	methionine aminopeptidase 1B		GO:0005739,GO:0009507,GO:0031365,GO:0046872,GO:0070006,GO:0070084	mitochondrion|chloroplast|N-terminal protein amino acid modification|metal ion binding|metalloaminopeptidase activity|protein initiator methionine removal
AT1G13300	12.9219	1.77754	24.0663	13.6362	3.76937	0.000136491	0.000378243	Up	0.502888	0.570014	0.363365	0.0178005	0.0678608	0	HRS1	Araport:AT1G13300,TAIR:AT1G13300,GeneID:837890	Overexpression confers hypersensitivity to low phosphate-elicited inhibition of primary root growth.	myb-like transcription factor family protein	G2-like	GO:0003677,GO:0003700,GO:0005634,GO:0006355,GO:0009788,GO:0016036,GO:0032107,GO:0080022,GO:1901699	DNA binding|DNA-binding transcription factor activity|nucleus|regulation of transcription, DNA-templated|negative regulation of abscisic acid-activated signaling pathway|cellular response to phosphate starvation|regulation of response to nutrient levels|primary root development|cellular response to nitrogen compound
AT1G13310	209.131	1.77754	416.484	236.992	7.8887	9.15162e-21	1.60057e-19	Up	7.20863	3.51606	11.5787	0.0153926	0.0586809	0	T6J4.7	Araport:AT1G13310,TAIR:AT1G13310,GeneID:837891		Endosomal targeting BRO1-like domain-containing protein
AT1G13340	2959.56	130.431	5788.68	44.4196	5.47313	4.36853e-27	1.30584e-25	Up	108.953	74.9565	110.983	3.21574	1.2687	0.931224	T6J4.22	Araport:AT1G13340,TAIR:AT1G13340,GeneID:837894		Regulator of Vps4 activity in the MVB pathway protein		GO:0005737,GO:0005768,GO:0015031,GO:0032511	cytoplasm|endosome|protein transport|late endosome to vacuole transport via multivesicular body sorting pathway
AT1G13360	3371.51	1877.34	4865.67	2.59162	1.37385	2.89252e-08	1.37867e-07	Up	82.0792	102.861	75.8666	23.7338	31.7953	28.7156	AT1G13360	Araport:AT1G13360,TAIR:AT1G13360,GeneID:837896		hypothetical protein
AT1G13400	8.43585	16.5289	0.342828	0.0202382	-5.62677	0.000203008	0.00054433	Down	0.0241276	0	0	0.510714	0.126978	0.407948	NUB	Araport:AT1G13400,TAIR:AT1G13400,GeneID:837900	Along with JAG, it is involved in stamen and carpel development. Expression is limited to the adaxial side of lateral organs. Activated by AGAMOUS in a cal-1, ap1-1 background.	C2H2 and C2HC zinc fingers superfamily protein		GO:0003676,GO:0005634,GO:0030154,GO:0046872,GO:0048440,GO:0048443,GO:0048653	nucleic acid binding|nucleus|cell differentiation|metal ion binding|carpel development|stamen development|anther development
AT1G13420	172.476	11.3837	333.568	29.3718	4.87636	1.16756e-07	5.13098e-07	Up	3.59523	8.88462	7.21147	0.379125	0	0.175891	ST4B	Araport:AT1G13420,TAIR:AT1G13420,GeneID:837902	Encodes a sulfotransferase. Unlike the related ST4A protein (At2g14920), in vitro experiements show that this enzyme does not act brassinosteroids. ST4B is expressed in the roots and transcript levels rise in response to cytokinin treatment.	sulfotransferase 4B		GO:0005737,GO:0008146,GO:0009735	cytoplasm|sulfotransferase activity|response to cytokinin
AT1G13470	1915.48	320.247	3510.7	10.9659	3.45495	4.67193e-09	2.45866e-08	Up	49.5464	39.5053	120.119	8.67246	4.00359	2.35122	T6J4.20	Araport:AT1G13470,TAIR:AT1G13470,GeneID:837907		hypothetical protein (DUF1262)
AT1G13520	297.191	2.49645	591.885	240.802	7.9117	1.10414e-34	5.59378e-33	Up	12.6203	8.06274	12.0037	0.081221	0	0.0331597	F13B4.3	Araport:AT1G13520,TAIR:AT1G13520,GeneID:837912		hypothetical protein (DUF1262)
AT1G13530	13.8294	1.8176	25.8412	14.5577	3.86371	0.000152362	0.000417877	Up	0.454385	0.329922	0.853629	0.0727263	0.0173284	0	F13B4.17	Araport:AT1G13530,TAIR:AT1G13530,GeneID:837913		hypothetical protein (DUF1262)
AT1G13540	14.3245	0.719027	27.93	39.7668	5.31349	3.36094e-05	0.000102932	Up	0.515165	0.263158	1.08395	0.0189645	0.0180746	0	F13B4.29	Araport:AT1G13540,TAIR:AT1G13540,GeneID:837914		hypothetical protein (DUF1262)
AT1G13550	23.3065	5.37256	41.2405	7.73599	2.95159	0.00081371	0.00195041	Up	1.05804	0.259843	1.35698	0.16853	0.0713874	0.038225	F13B4.4	Araport:AT1G13550,TAIR:AT1G13550,GeneID:837916		hypothetical protein (DUF1262)
AT1G13600	37.1824	60.1468	14.2179	0.23567	-2.08516	0.0010166	0.0023887	Down	0.218989	0.726043	0.257127	1.86423	1.32055	1.05423	bZIP58	Araport:AT1G13600,TAIR:AT1G13600,GeneID:837921		basic leucine-zipper 58	bZIP	GO:0003677,GO:0003700,GO:0005634,GO:0042803	DNA binding|DNA-binding transcription factor activity|nucleus|protein homodimerization activity
AT1G13610	4.23601	7.82221	0.649818	0.0810126	-3.62571	0.0209898	0.0368174	Down	0	0.0360321	0	0.202539	0.0804312	0.0861352	F21F23.4	Araport:AT1G13610,TAIR:AT1G13610,GeneID:837922		alpha/beta-Hydrolases superfamily protein		GO:0016021,GO:0031966	integral component of membrane|mitochondrial membrane	path:ath00062	Fatty acid elongation
AT1G13630	94.9665	140.492	49.4413	0.352202	-1.50553	2.52288e-10	1.54334e-09	Down	0.337988	0.415028	0.440142	0.897815	0.943273	0.966875	F21F23.6	Araport:AT1G13630,TAIR:AT1G13630,GeneID:837924		Tetratricopeptide repeat (TPR)-like superfamily protein
AT1G13635	30.454	11.3503	49.5577	4.38707	2.13326	0.0158637	0.0286287	Up	0.238713	0.439687	1.77982	0.247152	0.0654316	0.126129	AT1G13635	Araport:AT1G13635,TAIR:AT1G13635,GeneID:2745751		DNA glycosylase superfamily protein				path:ath03410	Base excision repair
AT1G13640	1638.12	2242.14	1034.09	0.461223	-1.11646	0.00478984	0.0097883	Down	8.07464	9.24654	13.1445	11.8865	12.4941	31.2728	F21F23.8	Araport:AT1G13640,TAIR:AT1G13640,GeneID:837925		Phosphatidylinositol 3- and 4-kinase family protein		GO:0004430,GO:0005524	1-phosphatidylinositol 4-kinase activity|ATP binding
AT1G13670	11.4609	21.8934	1.02848	0.0439128	-4.50921	0.000125301	0.000349296	Down	0.0621171	0	0	0.26678	0.417714	0.505685	F21F23.11	Araport:AT1G13670,TAIR:AT1G13670,GeneID:837928		hypothetical protein
AT1G13710	166.303	299.312	33.2952	0.11101	-3.17123	4.24496e-09	2.24821e-08	Down	0.736012	0.15775	0.490232	3.68238	2.61751	4.19842	CYP78A5	Araport:AT1G13710,TAIR:AT1G13710,GeneID:837932	Encodes the cytochrome P450 CYP78A5 monooxygenase. Contributes to the generation of a growth-stimulating signal distinct from the classical phytohormones that prevents proliferation arrest, promoting organ growth.	cytochrome P450, family 78, subfamily A, polypeptide 5		GO:0005506,GO:0005783,GO:0008284,GO:0016020,GO:0016021,GO:0016709,GO:0020037,GO:0035265,GO:0040009,GO:0046622,GO:0048437	iron ion binding|endoplasmic reticulum|positive regulation of cell proliferation|membrane|integral component of membrane|oxidoreductase activity, acting on paired donors, with incorporation or reduction of molecular oxygen, NAD(P)H as one donor, and incorporation of one atom of oxygen|heme binding|organ growth|regulation of growth rate|positive regulation of organ growth|floral organ development
AT1G13730	941.584	1406.54	476.626	0.33862	-1.56226	1.97247e-19	3.04288e-18	Down	6.40014	5.50865	5.93284	14.9739	14.2818	14.6404	F21F23.16	Araport:AT1G13730,TAIR:AT1G13730,GeneID:837933		Nuclear transport factor 2 (NTF2) family protein with RNA binding (RRM-RBD-RNP motifs) domain-containing protein		GO:0003723,GO:0003729,GO:0005829,GO:0010494,GO:0016579,GO:0034517,GO:0051028,GO:0060628,GO:1905538,GO:1990861,GO:1990904	RNA binding|mRNA binding|cytosol|cytoplasmic stress granule|protein deubiquitination|ribophagy|mRNA transport|regulation of ER to Golgi vesicle-mediated transport|polysome binding|Ubp3-Bre5 deubiquitination complex|ribonucleoprotein complex
AT1G13750	1078.77	279.342	1878.2	6.72746	2.75006	1.29104e-13	1.12715e-12	Up	21.6642	20.0582	30.8457	4.3045	2.48506	1.97303	F21F23.18	Araport:AT1G13750,TAIR:AT1G13750,GeneID:837935		Purple acid phosphatases superfamily protein		GO:0003993,GO:0005576,GO:0046872	acid phosphatase activity|extracellular region|metal ion binding
AT1G13790	222.061	326.957	117.164	0.358306	-1.48073	1.55298e-05	5.02195e-05	Down	1.15036	0.739519	1.22357	1.64252	2.99734	2.55839	FDM4	Araport:AT1G13790,TAIR:AT1G13790,GeneID:837939	Belongs to a subgroup of SGS3-like proteins that act redundantly in RNA-directed DNA methylation: AT1G15910 (FDM1), AT4G00380 (FDM2), AT3G12550 (FDM3), AT1G13790 (FDM4), AT1G80790 (FDM5).	XH/XS domain-containing protein		GO:0008168,GO:0080188	methyltransferase activity|RNA-directed DNA methylation
AT1G13820	2558.81	3465.98	1651.64	0.476462	-1.06957	0.0148978	0.0270597	Down	36.4883	37.0605	15.4508	52.7393	61.3101	44.193	F16A14.4	Araport:AT1G13820,TAIR:AT1G13820,GeneID:837943		alpha/beta-Hydrolases superfamily protein		GO:0005576,GO:0005618,GO:0005886,GO:0016787,GO:0071555	extracellular region|cell wall|plasma membrane|hydrolase activity|cell wall organization
AT1G13830	286.963	9.2937	564.633	61.3509	5.93901	3.46679e-30	1.31726e-28	Up	7.93877	10.1967	17.7665	0.27398	0.121858	0.0745711	F16A14.5	Araport:AT1G13830,TAIR:AT1G13830,GeneID:837944		Carbohydrate-binding X8 domain superfamily protein		GO:0001872,GO:0009408,GO:0009506,GO:0030247,GO:0031225,GO:0046658	(1->3)-beta-D-glucan binding|response to heat|plasmodesma|polysaccharide binding|anchored component of membrane|anchored component of plasma membrane
AT1G13960	862.542	459.195	1265.89	2.75791	1.46358	1.07055e-13	9.44199e-13	Up	11.9311	11.8089	16.1725	4.53375	3.26047	4.15812	WRKY4	Araport:AT1G13960,TAIR:AT1G13960,GeneID:837956	Encodes WRKY DNA-binding protein 4 (WRKY4).	WRKY DNA-binding protein 4	WRKY	GO:0003677,GO:0003700,GO:0005634,GO:0006952,GO:0009723,GO:0009751,GO:0009753,GO:0043565,GO:0044212,GO:0046872,GO:1900150,GO:1900425	DNA binding|DNA-binding transcription factor activity|nucleus|defense response|response to ethylene|response to salicylic acid|response to jasmonic acid|sequence-specific DNA binding|transcription regulatory region DNA binding|metal ion binding|regulation of defense response to fungus|negative regulation of defense response to bacterium
AT1G13970	116.999	60.5463	173.452	2.8718	1.52196	0.000253036	0.000665006	Up	1.84576	1.47108	3.1077	0.843998	0.509108	0.457979	F16A14.19	Araport:AT1G13970,TAIR:AT1G13970,GeneID:837957		beta-hexosaminidase (DUF1336)		GO:0005789,GO:0005886,GO:0009626,GO:0009723,GO:0009751,GO:0009873,GO:0010008,GO:0016021,GO:0070273,GO:1900056,GO:1900150	endoplasmic reticulum membrane|plasma membrane|plant-type hypersensitive response|response to ethylene|response to salicylic acid|ethylene-activated signaling pathway|endosome membrane|integral component of membrane|phosphatidylinositol-4-phosphate binding|negative regulation of leaf senescence|regulation of defense response to fungus
AT1G13990	3837.36	529.356	7145.36	13.5029	3.7552	2.51992e-42	1.91496e-40	Up	141.015	132.311	189.995	11.7206	9.11665	7.17768	F7A19.8	Araport:AT1G13990,TAIR:AT1G13990,GeneID:837959		plant/protein
AT1G14010	1699.84	966.544	2433.14	2.51804	1.3323	1.87767e-08	9.14348e-08	Up	55.381	62.4489	101.044	25.055	22.9132	22.8935	F7A19.10	Araport:AT1G14010,TAIR:AT1G14010,GeneID:837961		emp24/gp25L/p24 family/GOLD family protein		GO:0005783,GO:0005789,GO:0005793,GO:0005794,GO:0006886,GO:0006888,GO:0007030,GO:0016021,GO:0030134,GO:0032580,GO:0033116	endoplasmic reticulum|endoplasmic reticulum membrane|endoplasmic reticulum-Golgi intermediate compartment|Golgi apparatus|intracellular protein transport|ER to Golgi vesicle-mediated transport|Golgi organization|integral component of membrane|COPII-coated ER to Golgi transport vesicle|Golgi cisterna membrane|endoplasmic reticulum-Golgi intermediate compartment membrane
AT1G14030	1709.86	2568.79	850.93	0.331148	-1.59445	0.000149893	0.000411995	Down	16.1863	16.2266	6.67395	31.0562	32.4568	37.6492	LSMT-L	Araport:AT1G14030,TAIR:AT1G14030,GeneID:837964	Encodes a lysine methyltransferase whose main soluble physiological substrates are chloroplastic fructose 1,6-bisphosphate aldolases, FBA1, FBA2, and FBA3. Lysines near the C-terminal end of the target proteins are trimethylated.	Rubisco methyltransferase family protein		GO:0009507,GO:0009570,GO:0016279,GO:0018023,GO:0018026,GO:0030785	chloroplast|chloroplast stroma|protein-lysine N-methyltransferase activity|peptidyl-lysine trimethylation|peptidyl-lysine monomethylation|[ribulose-bisphosphate carboxylase]-lysine N-methyltransferase activity
AT1G14080	15.2113	0	30.4227	157.766	7.30164	2.13437e-07	9.0588e-07	Up	0.21795	0.414825	0.703744	0	0	0	FUT6	Araport:AT1G14080,TAIR:AT1G14080,GeneID:837968	member of Xyloglucan fucosyltransferase family	fucosyltransferase 6		GO:0006486,GO:0008107,GO:0016021,GO:0032580,GO:0042546,GO:0071555	protein glycosylation|galactoside 2-alpha-L-fucosyltransferase activity|integral component of membrane|Golgi cisterna membrane|cell wall biogenesis|cell wall organization
AT1G14100	4.76339	8.98624	0.540554	0.0645593	-3.95323	0.026837	0.0458299	Down	0	0	0.0312995	0.015333	0.219202	0.156498	FUT8	Araport:AT1G14100,TAIR:AT1G14100,GeneID:5007694	member of Glycosyltransferase Family- 37. FUT8 was previously associated to AT1G14110	fucosyltransferase 8		GO:0005794,GO:0006486,GO:0008107,GO:0008417,GO:0009969,GO:0016021,GO:0032580,GO:0042546,GO:0071555	Golgi apparatus|protein glycosylation|galactoside 2-alpha-L-fucosyltransferase activity|fucosyltransferase activity|xyloglucan biosynthetic process|integral component of membrane|Golgi cisterna membrane|cell wall biogenesis|cell wall organization
AT1G14120	645.681	56.0337	1235.33	22.0842	4.46494	1.54946e-25	4.04358e-24	Up	17.4897	31.131	27.9359	1.12382	1.19201	0.499518	F7A19.20	Araport:AT1G14120,TAIR:AT1G14120,GeneID:837971		2-oxoglutarate (2OG) and Fe(II)-dependent oxygenase superfamily protein		GO:0009852,GO:0010252,GO:0046872,GO:0050302,GO:0051213	auxin catabolic process|auxin homeostasis|metal ion binding|indole-3-acetaldehyde oxidase activity|dioxygenase activity
AT1G14130	501.099	158.639	843.558	5.31251	2.40939	2.5967e-28	8.51703e-27	Up	12.7791	14.2676	17.0924	1.97287	1.88029	3.0907	F7A19.21	Araport:AT1G14130,TAIR:AT1G14130,GeneID:837972		2-oxoglutarate (2OG) and Fe(II)-dependent oxygenase superfamily protein		GO:0009852,GO:0010252,GO:0046872,GO:0050302,GO:0051213	auxin catabolic process|auxin homeostasis|metal ion binding|indole-3-acetaldehyde oxidase activity|dioxygenase activity
AT1G14150	2859.73	4651.12	1068.34	0.229638	-2.12257	1.12498e-07	4.96508e-07	Down	34.7826	29.4789	18.4596	80.4573	75.6181	155.413	PnsL2	Araport:AT1G14150,TAIR:AT1G14150,GeneID:837974	Encodes a subunit of the NAD(P)H dehydrogenase complex located in the chloroplast thylakoid lumen.	PsbQ-like 2		GO:0005509,GO:0009344,GO:0009507,GO:0009534,GO:0009535,GO:0009543,GO:0009654,GO:0009767,GO:0019898,GO:0045156	calcium ion binding|nitrite reductase complex [NAD(P)H]|chloroplast|chloroplast thylakoid|chloroplast thylakoid membrane|chloroplast thylakoid lumen|photosystem II oxygen evolving complex|photosynthetic electron transport chain|extrinsic component of membrane|electron transporter, transferring electrons within the cyclic electron transport pathway of photosynthesis activity	path:ath00195	Photosynthesis
AT1G14170	451.139	171.391	730.888	4.26343	2.09202	0.00143444	0.00326731	Up	5.59357	6.43644	19.2899	1.11174	0.921362	4.05782	F7A19.25	Araport:AT1G14170,TAIR:AT1G14170,GeneID:837976		RNA-binding KH domain-containing protein		GO:0003723,GO:0005634	RNA binding|nucleus
AT1G14180	173.77	257.162	90.3784	0.352328	-1.50501	1.23981e-12	9.77985e-12	Down	1.20884	1.14559	1.70991	2.95796	2.91895	3.68702	F7A19.26	Araport:AT1G14180,TAIR:AT1G14180,GeneID:837977		RING/U-box superfamily protein
AT1G14185	49.9406	18.0727	81.8085	4.52391	2.17757	1.91078e-05	6.08418e-05	Up	0.779323	1.15507	1.63103	0.100662	0.299808	0.244013	AT1G14185	Araport:AT1G14185,TAIR:AT1G14185,GeneID:837978		Glucose-methanol-choline (GMC) oxidoreductase family protein		GO:0005576,GO:0007267,GO:0009553,GO:0010430,GO:0016614,GO:0046593,GO:0050660	extracellular region|cell-cell signaling|embryo sac development|fatty acid omega-oxidation|oxidoreductase activity, acting on CH-OH group of donors|mandelonitrile lyase activity|flavin adenine dinucleotide binding
AT1G14190	39.6948	76.9898	2.3998	0.0300773	-5.05518	7.89136e-06	2.67659e-05	Down	0.106591	0	0	1.05104	0.627742	1.41604	F7A19.28	Araport:AT1G14190,TAIR:AT1G14190,GeneID:837979		Glucose-methanol-choline (GMC) oxidoreductase family protein		GO:0005576,GO:0007267,GO:0009553,GO:0010430,GO:0016614,GO:0046593,GO:0050660	extracellular region|cell-cell signaling|embryo sac development|fatty acid omega-oxidation|oxidoreductase activity, acting on CH-OH group of donors|mandelonitrile lyase activity|flavin adenine dinucleotide binding
AT1G14200	2098.2	502.087	3694.31	7.35787	2.87929	0.000105779	0.000298693	Up	170.782	62.4357	36.5688	6.70531	19.3211	4.95039	F7A19.29	Araport:AT1G14200,TAIR:AT1G14200,GeneID:837980		RING/U-box superfamily protein		GO:0000209,GO:0005737,GO:0005829,GO:0016567,GO:0046872,GO:0051787,GO:0051865,GO:0061630,GO:0061635,GO:0071218,GO:0071629	protein polyubiquitination|cytoplasm|cytosol|protein ubiquitination|metal ion binding|misfolded protein binding|protein autoubiquitination|ubiquitin protein ligase activity|regulation of protein complex stability|cellular response to misfolded protein|cytoplasm protein quality control by the ubiquitin-proteasome system
AT1G14230	959.33	600.119	1318.54	2.19785	1.13609	2.38978e-05	7.48567e-05	Up	15.765	14.2201	25.7836	7.95163	5.44485	7.40423	7A19.33	Araport:AT1G14230,TAIR:AT1G14230,GeneID:837984		GDA1/CD39 nucleoside phosphatase family protein		GO:0005524,GO:0016021,GO:0102485,GO:0102486,GO:0102487,GO:0102488,GO:0102489,GO:0102490,GO:0102491	ATP binding|integral component of membrane|dATP phosphohydrolase activity|dCTP phosphohydrolase activity|dUTP phosphohydrolase activity|dTTP phosphohydrolase activity|GTP phosphohydrolase activity|8-oxo-dGTP phosphohydrolase activity|dGTP phosphohydrolase activity	path:ath00230,path:ath00240	Purine metabolism|Pyrimidine metabolism
AT1G14240	26.0808	11.3638	40.7977	3.61579	1.85431	0.000309838	0.000799585	Up	0.51313	0.478223	0.704454	0.193739	0.103864	0.0865124	F7A19.34	Araport:AT1G14240,TAIR:AT1G14240,GeneID:837985		GDA1/CD39 nucleoside phosphatase family protein		GO:0005524,GO:0016021,GO:0102485,GO:0102486,GO:0102487,GO:0102488,GO:0102489,GO:0102490,GO:0102491	ATP binding|integral component of membrane|dATP phosphohydrolase activity|dCTP phosphohydrolase activity|dUTP phosphohydrolase activity|dTTP phosphohydrolase activity|GTP phosphohydrolase activity|8-oxo-dGTP phosphohydrolase activity|dGTP phosphohydrolase activity	path:ath00230,path:ath00240	Purine metabolism|Pyrimidine metabolism
AT1G14250	1571.4	405.702	2737.09	6.74858	2.75458	1.2998e-18	1.86024e-17	Up	38.0197	30.8205	45.2006	6.3596	3.22798	4.35221	AT1G14250	Araport:AT1G14250,TAIR:AT1G14250,GeneID:837986		GDA1/CD39 nucleoside phosphatase family protein		GO:0005524,GO:0005773,GO:0016021,GO:0102485,GO:0102486,GO:0102487,GO:0102488,GO:0102489,GO:0102490,GO:0102491	ATP binding|vacuole|integral component of membrane|dATP phosphohydrolase activity|dCTP phosphohydrolase activity|dUTP phosphohydrolase activity|dTTP phosphohydrolase activity|GTP phosphohydrolase activity|8-oxo-dGTP phosphohydrolase activity|dGTP phosphohydrolase activity	path:ath00230,path:ath00240	Purine metabolism|Pyrimidine metabolism
AT1G14260	102.666	26.0552	179.277	6.89978	2.78655	3.82153e-09	2.03595e-08	Up	1.87963	2.42867	5.51943	0.451942	0.341616	0.349937	F14L17.2	Araport:AT1G14260,TAIR:AT1G14260,GeneID:837987		RING/FYVE/PHD zinc finger superfamily protein		GO:0004842,GO:0008270,GO:0008299,GO:0009414,GO:0010025,GO:0010143,GO:0010345,GO:0030176,GO:0030433,GO:0042335,GO:1900490	ubiquitin-protein transferase activity|zinc ion binding|isoprenoid biosynthetic process|response to water deprivation|wax biosynthetic process|cutin biosynthetic process|suberin biosynthetic process|integral component of endoplasmic reticulum membrane|ubiquitin-dependent ERAD pathway|cuticle development|positive regulation of hydroxymethylglutaryl-CoA reductase (NADPH) activity
AT1G14270	2090.55	3206.53	974.563	0.303794	-1.71883	3.01858e-12	2.28426e-11	Down	16.7266	16.3282	12.1575	38.7469	38.3246	48.8702	F14L17.3	Araport:AT1G14270,TAIR:AT1G14270,GeneID:837988		CAAX amino terminal protease family protein
AT1G14290	645.537	1020.57	270.503	0.264935	-1.91629	3.76951e-10	2.25169e-09	Down	3.1072	4.01814	3.08968	10.5671	13.0521	8.27718	SBH2	Araport:AT1G14290,TAIR:AT1G14290,GeneID:837990	Encodes one of the two redundant sphingoid base hydroxylases (SBH). Involved in sphingolipid trihydroxy long-chain base (4-hydroxysphinganine) biosynthesis. Double mutants of SBHs were dwarfed and not able to progress from vegetative to reproductive growth.	sphingoid base hydroxylase 2		GO:0000170,GO:0005506,GO:0005783,GO:0005789,GO:0005794,GO:0009640,GO:0016021,GO:0030148,GO:0046520	sphingosine hydroxylase activity|iron ion binding|endoplasmic reticulum|endoplasmic reticulum membrane|Golgi apparatus|photomorphogenesis|integral component of membrane|sphingolipid biosynthetic process|sphingoid biosynthetic process	path:ath00600	Sphingolipid metabolism
AT1G14320	16763.9	22727.1	10800.7	0.47525	-1.07324	4.52612e-15	4.56461e-14	Down	192.426	234.482	267.979	379.263	410.022	418.952	SAC52	Araport:AT1G14320,TAIR:AT1G14320,GeneID:837993	Encodes a ribosomal protein L10 and may be involved in translation regulation. Semi-dominant mutations in SAC552 can suppress defects in acaulis5, which encodes a thermospermine synthase, by enhancing translation of acl5 and itself.	Ribosomal protein L16p/L10e family protein		GO:0000027,GO:0003729,GO:0003735,GO:0005634,GO:0005730,GO:0005737,GO:0005773,GO:0005774,GO:0005829,GO:0005840,GO:0006412,GO:0009507,GO:0022625,GO:0022626,GO:0032502,GO:0042788,GO:0051607,GO:0071493	ribosomal large subunit assembly|mRNA binding|structural constituent of ribosome|nucleus|nucleolus|cytoplasm|vacuole|vacuolar membrane|cytosol|ribosome|translation|chloroplast|cytosolic large ribosomal subunit|cytosolic ribosome|developmental process|polysomal ribosome|defense response to virus|cellular response to UV-B	path:ath03010	Ribosome
AT1G14330	747.447	437.953	1056.94	2.41442	1.27168	0.00035944	0.000916845	Up	9.34785	12.2999	16.65	5.2521	4.7954	2.76608	F14L17.10	Araport:AT1G14330,TAIR:AT1G14330,GeneID:837994		Galactose oxidase/kelch repeat superfamily protein		GO:0005634,GO:0016567	nucleus|protein ubiquitination
AT1G14340	794.863	381.357	1208.37	3.16998	1.66447	4.03023e-18	5.4808e-17	Up	24.0065	30.9496	33.3233	8.58955	6.63877	7.80746	F14L17.11	Araport:AT1G14340,TAIR:AT1G14340,GeneID:837995		RNA-binding (RRM/RBD/RNP motifs) family protein		GO:0003723,GO:0005737,GO:0009735,GO:0016020	RNA binding|cytoplasm|response to cytokinin|membrane
AT1G14345	3904.23	6676.89	1131.58	0.169433	-2.56121	3.08045e-10	1.86121e-09	Down	38.7099	33.0251	16.5343	131.528	125.064	192.477	AT1G14345	Araport:AT1G14345,TAIR:AT1G14345,GeneID:837996		NAD(P)-linked oxidoreductase superfamily protein
AT1G14350	410.598	634.965	186.232	0.293763	-1.76727	5.57677e-08	2.5608e-07	Down	1.69845	1.53846	3.34618	5.04456	5.49467	7.86305	FLP	Araport:AT1G14350,TAIR:AT1G14350,GeneID:837997	Encodes a putative MYB transcription factor involved in stomata development, loss of FLP activity results in a failure of guard mother cells (GMCs) to adopt the guard cell fate, thus they continue to divide resulting in abnormal stomata consisting of clusters of numerous guard cell-like cells. This phenotype is enhanced in double mutants with MYB88. Its transcript levels change after inducing MUT…	Duplicated homeodomain-like superfamily protein	MYB	GO:0003700,GO:0005634,GO:0006355,GO:0009553,GO:0009554,GO:0009629,GO:0009733,GO:0009734,GO:0009737,GO:0009926,GO:0010052,GO:0010235,GO:0010376,GO:0010444,GO:0032875,GO:0043565,GO:0050891,GO:0061087,GO:0080022,GO:0090436,GO:1901002,GO:1901333,GO:1902584,GO:1902806,GO:2000037	DNA-binding transcription factor activity|nucleus|regulation of transcription, DNA-templated|embryo sac development|megasporogenesis|response to gravity|response to auxin|auxin-activated signaling pathway|response to abscisic acid|auxin polar transport|guard cell differentiation|guard mother cell cytokinesis|stomatal complex formation|guard mother cell differentiation|regulation of DNA endoredupl…
AT1G14360	2330.51	1269.39	3391.63	2.6722	1.41803	5.30819e-09	2.7712e-08	Up	55.494	50.3893	93.06	18.5608	21.3569	20.8993	UTR3	Araport:AT1G14360,TAIR:AT1G14360,GeneID:837998		UDP-galactose transporter 3		GO:0005459,GO:0005460,GO:0008643,GO:0009553,GO:0009555,GO:0015297,GO:0030173,GO:0030176,GO:0030968,GO:0072334	UDP-galactose transmembrane transporter activity|UDP-glucose transmembrane transporter activity|carbohydrate transport|embryo sac development|pollen development|antiporter activity|integral component of Golgi membrane|integral component of endoplasmic reticulum membrane|endoplasmic reticulum unfolded protein response|UDP-galactose transmembrane transport
AT1G14370	1824.13	239.855	3408.41	14.2193	3.82978	4.35369e-37	2.46617e-35	Up	52.8123	49.0473	48.1472	3.78579	2.78979	2.1511	APK2A	Araport:AT1G14370,TAIR:AT1G14370,GeneID:837999	Encodes protein kinase APK2a. Protein is N-myristoylated.	protein kinase 2A
AT1G14390	20.0259	38.5912	1.46065	0.039488	-4.66244	1.36037e-07	5.92405e-07	Down	0	0.019933	0.0285898	0.457516	0.302563	0.24778	F14L17.16	Araport:AT1G14390,TAIR:AT1G14390,GeneID:838001		Leucine-rich repeat protein kinase family protein		GO:0004674,GO:0005524,GO:0016021	protein serine/threonine kinase activity|ATP binding|integral component of membrane
AT1G14410	1240.18	1694.1	786.263	0.464274	-1.10695	2.57511e-11	1.76488e-10	Down	12.5136	12.9558	17.4933	22.2683	23.8193	30.711	WHY1	Araport:AT1G14410,TAIR:AT1G14410,GeneID:838003	Encodes a homolog of the potato p24 protein. Binds single strand telomeric repeats. Negatively regulates telomerase activity and telomere length.	ssDNA-binding transcriptional regulator	Whirly	GO:0003677,GO:0003697,GO:0003729,GO:0006281,GO:0006355,GO:0006952,GO:0009295,GO:0009507,GO:0009508,GO:0032211,GO:0042162	DNA binding|single-stranded DNA binding|mRNA binding|DNA repair|regulation of transcription, DNA-templated|defense response|nucleoid|chloroplast|plastid chromosome|negative regulation of telomere maintenance via telomerase|telomeric DNA binding
AT1G14430	266.569	515.983	17.1551	0.0333537	-4.90601	1.30642e-23	2.86536e-22	Down	0.0747201	0.354773	0.245652	6.20038	5.84388	4.53874	F14L17.20	Araport:AT1G14430,TAIR:AT1G14430,GeneID:838005		glyoxal oxidase-related protein		GO:0004031,GO:0005576,GO:0007275,GO:0102797,GO:0102798	aldehyde oxidase activity|extracellular region|multicellular organism development|geranial:oxygen oxidoreductase activity|heptaldehyde:oxygen oxidoreductase activity
AT1G14440	282.316	550.468	14.1636	0.0252343	-5.30847	7.67413e-47	8.00112e-45	Down	0.211605	0.232325	0.0935367	5.60171	5.27333	7.06206	HB31	Araport:AT1G14440,TAIR:AT1G14440,GeneID:838006		homeobox protein 31	ZF-HD	GO:0003677,GO:0005634,GO:0042803,GO:0046872,GO:0048574	DNA binding|nucleus|protein homodimerization activity|metal ion binding|long-day photoperiodism, flowering
AT1G14490	19.1219	31.4611	6.78262	0.216278	-2.20904	0.000483702	0.00120615	Down	0.0952652	0.23396	0.17897	0.920574	0.459577	0.559283	AHL28	Araport:AT1G14490,TAIR:AT1G14490,GeneID:838011		Putative AT-hook DNA-binding family protein		GO:0003680,GO:0003700,GO:0005634	AT DNA binding|DNA-binding transcription factor activity|nucleus
AT1G14520	452.893	283.277	622.509	2.19641	1.13515	3.38257e-05	0.00010355	Up	9.92169	9.60667	11.3709	2.53398	4.33046	4.89025	MIOX1	Araport:AT1G14520,TAIR:AT1G14520,GeneID:838014	Encodes MIOX1. Belongs to myo-inositol oxygenase gene family.	myo-inositol oxygenase 1		GO:0005506,GO:0005737,GO:0019310,GO:0019853,GO:0050113	iron ion binding|cytoplasm|inositol catabolic process|L-ascorbic acid biosynthetic process|inositol oxygenase activity	path:ath00053,path:ath00562	Ascorbate and aldarate metabolism|Inositol phosphate metabolism
AT1G14540	36.947	1.07186	72.8222	68.8736	6.10588	1.25494e-08	6.24346e-08	Up	1.92018	1.90635	0.690766	0.0187996	0.0358348	0	PER4	Araport:AT1G14540,TAIR:AT1G14540,GeneID:838016		Peroxidase superfamily protein		GO:0004601,GO:0005576,GO:0006979,GO:0020037,GO:0042744,GO:0046872,GO:0071456	peroxidase activity|extracellular region|response to oxidative stress|heme binding|hydrogen peroxide catabolic process|metal ion binding|cellular response to hypoxia	path:ath00940	Phenylpropanoid biosynthesis
AT1G14590	345.827	466.363	225.291	0.483017	-1.04985	1.13762e-07	5.01472e-07	Down	3.56115	4.44758	4.6562	6.06066	6.90639	8.90903	T5E21.9	Araport:AT1G14590,TAIR:AT1G14590,GeneID:838021		Nucleotide-diphospho-sugar transferase family protein
AT1G14630	533.481	122.255	944.707	7.72194	2.94896	2.14123e-34	1.05991e-32	Up	14.5196	20.281	23.0345	1.81974	1.73434	2.67676	T5E21.19	Araport:AT1G14630,TAIR:AT1G14630,GeneID:838025		XRI1-like protein		GO:0005634,GO:0006281,GO:0007140,GO:0007143,GO:0009555,GO:0010165	nucleus|DNA repair|male meiotic nuclear division|female meiotic nuclear division|pollen development|response to X-ray
AT1G14700	843.277	1440.53	246.027	0.170627	-2.55108	3.27823e-07	1.35434e-06	Down	5.24503	3.38551	1.59927	16.3261	20.4134	14.3161	PAP3	Araport:AT1G14700,TAIR:AT1G14700,GeneID:838035		purple acid phosphatase 3		GO:0003993,GO:0005576,GO:0005773,GO:0046872	acid phosphatase activity|extracellular region|vacuole|metal ion binding	path:ath00740	Riboflavin metabolism
AT1G14740	2968.39	1631.23	4305.54	2.63951	1.40027	8.52553e-17	1.0308e-15	Up	45.0266	35.475	47.6271	13.4197	13.2313	13.6167	TTA1	Araport:AT1G14740,TAIR:AT1G14740,GeneID:838039	Encodes a PHD-finger protein that, with TTA1, is redundantly required for MP-dependent embryonic root meristem initiation.	class I heat shock protein, putative (DUF1423)		GO:0001708,GO:0005634,GO:0009880,GO:0010071,GO:0010078,GO:0010468,GO:0010492,GO:0046872,GO:0090421	cell fate specification|nucleus|embryonic pattern specification|root meristem specification|maintenance of root meristem identity|regulation of gene expression|maintenance of shoot apical meristem identity|metal ion binding|embryonic meristem initiation
AT1G14760	6.33074	12.6615	0	0.0135663	-6.20383	3.03416e-05	9.36412e-05	Down	0	0	0	0.334951	0.372438	0.284893	KNATM	Araport:AT1G14760,TAIR:AT1G14760,GeneID:838041	Encodes a novel Arabidopsis KNOX gene that encodes a MEINOX domain but lacks the homeodomain and interacts with TALE-class homeodomain proteins to modulate their activities	KNOX meinox protein		GO:0003677,GO:0005634,GO:0005737,GO:0010589,GO:0045893	DNA binding|nucleus|cytoplasm|leaf proximal/distal pattern formation|positive regulation of transcription, DNA-templated
AT1G14780	685.512	13.3018	1357.72	102.678	6.68199	1.87185e-24	4.4103e-23	Up	22.3902	10.4361	12.6885	0.230402	0.105021	0.0306734	F10B6.18	Araport:AT1G14780,TAIR:AT1G14780,GeneID:838043		MAC/Perforin domain-containing protein		GO:0005886,GO:0006955,GO:0009626	plasma membrane|immune response|plant-type hypersensitive response
AT1G14790	1024.65	501.069	1548.22	3.09011	1.62766	2.6751e-22	5.29184e-21	Up	8.96918	9.41961	12.8595	2.68093	2.41504	3.28239	RDR1	Araport:AT1G14790,TAIR:AT1G14790,GeneID:838044	Encodes RNA-dependent RNA polymerase. While not required for virus-induced post-transcriptional gene silencing (PTGS), it can promote turnover of viral RNAs in infected plants. Nomenclature according to Xie, et al. (2004). Involved in the production of Cucumber Mosaic Virus siRNAs.	RNA-dependent RNA polymerase 1		GO:0003723,GO:0003968,GO:0005634,GO:0006952,GO:0009615,GO:0009751,GO:0010025,GO:0030422,GO:0031380,GO:0060148,GO:0070919	RNA binding|RNA-directed 5'-3' RNA polymerase activity|nucleus|defense response|response to virus|response to salicylic acid|wax biosynthetic process|production of siRNA involved in RNA interference|nuclear RNA-directed RNA polymerase complex|positive regulation of posttranscriptional gene silencing|production of siRNA involved in chromatin silencing by small RNA
AT1G14810	3776.01	6219.98	1332.04	0.214114	-2.22355	4.08194e-26	1.11656e-24	Down	19.2817	25.8038	20.5316	77.3226	76.7993	103.446	F10B6.22	Araport:AT1G14810,TAIR:AT1G14810,GeneID:838046	encodes an aspartate semialdehyde dehydrogenase, which produces the branch point intermediate for lysine and threonine/methionine biosynthesis	semialdehyde dehydrogenase family protein		GO:0004073,GO:0005737,GO:0009086,GO:0009088,GO:0009089,GO:0009090,GO:0009097,GO:0046983,GO:0050661,GO:0051287	aspartate-semialdehyde dehydrogenase activity|cytoplasm|methionine biosynthetic process|threonine biosynthetic process|lysine biosynthetic process via diaminopimelate|homoserine biosynthetic process|isoleucine biosynthetic process|protein dimerization activity|NADP binding|NAD binding	path:ath00260,path:ath00261,path:ath00270,path:ath00300	Glycine, serine and threonine metabolism|Monobactam biosynthesis|Cysteine and methionine metabolism|Lysine biosynthesis
AT1G14840	1090.13	1725.4	454.865	0.263408	-1.92463	3.71073e-11	2.49176e-10	Down	5.00993	4.99551	3.17563	13.7541	13.1087	15.5332	MAP70-4	Araport:AT1G14840,TAIR:AT1G14840,GeneID:838049	Encodes a microtubule associated protein (MAP70-4). Expressed in all tissues.	microtubule-associated proteins 70-4		GO:0005737,GO:0005874,GO:0005886,GO:0007010,GO:0008017	cytoplasm|microtubule|plasma membrane|cytoskeleton organization|microtubule binding
AT1G14860	160.965	8.1149	313.815	38.8946	5.2815	4.54924e-32	1.95581e-30	Up	4.86093	5.19535	9.44245	0.161049	0.136436	0.109584	NUDT18	Araport:AT1G14860,TAIR:AT1G14860,GeneID:838051		nudix hydrolase homolog 18		GO:0005634,GO:0005737,GO:0005739,GO:0016787,GO:0046872	nucleus|cytoplasm|mitochondrion|hydrolase activity|metal ion binding
AT1G14870	824.748	25.5386	1623.96	63.7765	5.99495	8.61042e-18	1.14129e-16	Up	42.7129	32.4281	45.3892	0.892895	0.560411	0.0666838	PCR2	Araport:AT1G14870,TAIR:AT1G14870,GeneID:838052	PCR2 encodes a membrane protein involved in zinc transport and detoxification.	PLANT CADMIUM RESISTANCE 2		GO:0005886,GO:0006979,GO:0016021	plasma membrane|response to oxidative stress|integral component of membrane
AT1G14880	25635.8	1396.37	49875.3	35.719	5.15862	5.7273e-09	2.97775e-08	Up	741.061	704.653	3082.28	75.1475	6.23422	17.1049	PCR1	Araport:AT1G14880,TAIR:AT1G14880,GeneID:838053		PLANT CADMIUM RESISTANCE 1		GO:0005773,GO:0005886,GO:0016021	vacuole|plasma membrane|integral component of membrane
AT1G14920	1369.56	2130.91	608.199	0.285555	-1.80816	2.6522e-10	1.6174e-09	Down	4.05552	7.51944	8.96517	19.2577	19.1083	20.5332	GAI	Araport:AT1G14920,TAIR:AT1G14920,GeneID:838057	Similar to a putative transcription factor and transcriptional coactivators. Repressor of GA responses and involved in gibberellic acid mediated signaling. Member of the DELLA proteins that restrain the cell proliferation and expansion that drives plant growth. The protein undergoes degradation in response to GA via the 26S proteasome. GAI may be involved in reducing ROS accumulation in response …	GRAS family transcription factor family protein	GRAS	GO:0003700,GO:0003713,GO:0005634,GO:0006808,GO:0007275,GO:0009723,GO:0009737,GO:0009739,GO:0009740,GO:0009863,GO:0009867,GO:0009938,GO:0009939,GO:0010187,GO:0010218,GO:0010233,GO:0010336,GO:0010628,GO:0010629,GO:0033206,GO:0042538,GO:0043565,GO:1900033,GO:1903508,GO:1905614,GO:1905622,GO:2000033,GO:2000377	DNA-binding transcription factor activity|transcription coactivator activity|nucleus|regulation of nitrogen utilization|multicellular organism development|response to ethylene|response to abscisic acid|response to gibberellin|gibberellic acid mediated signaling pathway|salicylic acid mediated signaling pathway|jasmonic acid mediated signaling pathway|negative regulation of gibberellic acid mediat…	path:ath04075	Plant hormone signal transduction
AT1G14970	295.075	461.369	128.781	0.278797	-1.84272	1.54261e-09	8.62949e-09	Down	1.28103	1.46488	1.2691	2.64341	4.60859	4.83202	AT1G14970	Araport:AT1G14970,TAIR:AT1G14970,GeneID:838062		O-fucosyltransferase family protein
AT1G15000	530.367	811.411	249.322	0.306986	-1.70375	6.37105e-11	4.17173e-10	Down	4.21602	5.21153	4.20772	10.0235	10.7704	16.7485	scpl50	Araport:AT1G15000,TAIR:AT1G15000,GeneID:838065		serine carboxypeptidase-like 50		GO:0004185,GO:0005576,GO:0005773	serine-type carboxypeptidase activity|extracellular region|vacuole
AT1G15010	159.613	11.7371	307.489	26.2354	4.71344	6.72614e-06	2.30382e-05	Up	17.3159	7.62193	6.19331	0.214524	0.759411	0	T15D22.5	Araport:AT1G15010,TAIR:AT1G15010,GeneID:838066		mediator of RNA polymerase II transcription subunit
AT1G15040	72.5442	0.698939	144.389	206.219	7.68803	4.0544e-10	2.41385e-09	Up	1.70453	4.58798	1.24886	0.015687	0	0.0160111	GAT1_2.1	Araport:AT1G15040,TAIR:AT1G15040,GeneID:838069	Encodes a nitrogen regulated putative glutamine amidotransferase that represses shoot branching.	Class I glutamine amidotransferase-like superfamily protein		GO:0006541,GO:0016740,GO:0016787,GO:2000032	glutamine metabolic process|transferase activity|hydrolase activity|regulation of secondary shoot formation
AT1G15085	60.7762	27.7289	93.8235	3.37824	1.75627	0.00513481	0.0104222	Up	10.4798	9.44872	23.4637	1.71755	2.14063	6.87732	AT1G15085	Araport:AT1G15085,GeneID:28717241		hypothetical protein
AT1G15130	3486.33	2205.44	4767.21	2.16183	1.11225	5.69478e-10	3.34434e-09	Up	41.8893	37.8	54.9353	18.8555	15.3328	17.1348	F9L1.7	Araport:AT1G15130,TAIR:AT1G15130,GeneID:838077		Endosomal targeting BRO1-like domain-containing protein		GO:0005737,GO:0005770,GO:0005771,GO:0005829,GO:0007033,GO:0009506,GO:0015031,GO:0036257,GO:0043130,GO:0043621	cytoplasm|late endosome|multivesicular body|cytosol|vacuole organization|plasmodesma|protein transport|multivesicular body organization|ubiquitin binding|protein self-association	path:ath04144	Endocytosis
AT1G15140	5021.43	8153.6	1889.26	0.231669	-2.10986	6.3471e-17	7.73042e-16	Down	35.8195	35.4259	30.5488	97.0426	109.461	166.145	F9L1.8	Araport:AT1G15140,TAIR:AT1G15140,GeneID:838079		FAD/NAD(P)-binding oxidoreductase		GO:0016491	oxidoreductase activity
AT1G15165	240.901	368.097	113.705	0.308322	-1.69749	3.54568e-10	2.12741e-09	Down	2.61899	3.57737	2.62408	7.25382	6.69464	10.1684	AT1G15165	Araport:AT1G15165,TAIR:AT1G15165,GeneID:838082		RING/FYVE/PHD zinc finger superfamily protein		GO:0004842,GO:0005634,GO:0005737,GO:0009507	ubiquitin-protein transferase activity|nucleus|cytoplasm|chloroplast
AT1G15170	238.435	363.357	113.513	0.311944	-1.68064	0.00289741	0.00621836	Down	1.52303	2.20682	0.655699	3.32894	2.46025	6.48549	F9L1.11	Araport:AT1G15170,TAIR:AT1G15170,GeneID:838083		MATE efflux family protein		GO:0006855,GO:0009507,GO:0015238,GO:0015297,GO:0016021	drug transmembrane transport|chloroplast|drug transmembrane transporter activity|antiporter activity|integral component of membrane
AT1G15180	1278.89	2046.67	511.113	0.249606	-2.00227	2.20857e-05	6.96515e-05	Down	9.5109	7.09771	3.06541	22.4025	24.1914	20.7304	F9L1.12	Araport:AT1G15180,TAIR:AT1G15180,GeneID:838084		MATE efflux family protein		GO:0006855,GO:0015238,GO:0015297,GO:0016021	drug transmembrane transport|drug transmembrane transporter activity|antiporter activity|integral component of membrane
AT1G15210	480.576	20.3484	940.804	46.0653	5.52561	6.04293e-28	1.92927e-26	Up	3.18146	6.95734	5.63645	0.0343309	0.112182	0.140161	ABCG35	Araport:AT1G15210,TAIR:AT1G15210,GeneID:838087		pleiotropic drug resistance 7		GO:0005524,GO:0005886,GO:0006855,GO:0009507,GO:0016020,GO:0016021,GO:0042626,GO:0055085	ATP binding|plasma membrane|drug transmembrane transport|chloroplast|membrane|integral component of membrane|ATPase activity, coupled to transmembrane movement of substances|transmembrane transport
AT1G15250	594.573	847.783	341.363	0.403133	-1.31067	6.30317e-11	4.12978e-10	Down	12.4373	12.3364	18.7528	29.1157	30.8915	28.5452	F9L1.46	Araport:AT1G15250,TAIR:AT1G15250,GeneID:838092		Zinc-binding ribosomal protein family protein		GO:0003729,GO:0003735,GO:0006412,GO:0019843,GO:0022625,GO:0046872	mRNA binding|structural constituent of ribosome|translation|rRNA binding|cytosolic large ribosomal subunit|metal ion binding	path:ath03010	Ribosome
AT1G15260	1105.05	1862.09	348.015	0.18674	-2.4209	5.26996e-16	5.8088e-15	Down	11.9362	13.0665	9.15447	44.9044	40.4025	70.5524	F9L1.20	Araport:AT1G15260,TAIR:AT1G15260,GeneID:838093		LOW protein: ATP-dependent RNA helicase-like protein
AT1G15310	576.179	129.114	1023.24	7.92743	2.98685	2.32941e-61	5.46448e-59	Up	12.5468	14.3195	18.7243	1.50499	1.50856	1.73472	ATHSRP54A	Araport:AT1G15310,TAIR:AT1G15310,GeneID:838100	54 kDa protein subunit of SRP that interacts with the signal peptide of secreted proteins	signal recognition particle 54 kDa subunit		GO:0003924,GO:0005525,GO:0005737,GO:0005786,GO:0006614,GO:0008312	GTPase activity|GTP binding|cytoplasm|signal recognition particle, endoplasmic reticulum targeting|SRP-dependent cotranslational protein targeting to membrane|7S RNA binding	path:ath03060	Protein export
AT1G15380	71.3805	2.38277	140.378	57.7529	5.85182	4.10124e-16	4.58616e-15	Up	3.09742	2.00013	4.57785	0.0199342	0.0189987	0.101731	GLYI4	Araport:AT1G15380,TAIR:AT1G15380,GeneID:838107		Lactoylglutathione lyase / glyoxalase I family protein
AT1G15390	1129.17	1691.91	566.438	0.334602	-1.57948	1.1387e-16	1.357e-15	Down	12.8523	14.2733	12.9029	27.8285	35.4298	36.7713	PDF1A	Araport:AT1G15390,TAIR:AT1G15390,GeneID:838109	encodes a peptide deformylase-like protein. Removes N-formyl groups, a prerequisite for the action of methionine aminopeptidase during protein synthesis. Targeted to mitochondria. Requires Zn for catalysis.	peptide deformylase 1A		GO:0005739,GO:0006412,GO:0009505,GO:0009507,GO:0009570,GO:0018206,GO:0031365,GO:0042586,GO:0043686,GO:0046872	mitochondrion|translation|plant-type cell wall|chloroplast|chloroplast stroma|peptidyl-methionine modification|N-terminal protein amino acid modification|peptide deformylase activity|co-translational protein modification|metal ion binding
AT1G15410	697.809	1172.29	223.327	0.190264	-2.39393	5.50962e-10	3.24002e-09	Down	2.99196	3.19234	1.4631	11.3648	11.608	11.1365	F9L1.36	Araport:AT1G15410,TAIR:AT1G15410,GeneID:838111		aspartate-glutamate racemase family
AT1G15430	489.21	296.094	682.326	2.30356	1.20386	3.9853e-06	1.41628e-05	Up	9.41432	7.94704	10.4409	2.3184	3.83833	3.89098	F9L1.39	Araport:AT1G15430,TAIR:AT1G15430,GeneID:838114		hypothetical protein (DUF1644)
AT1G15500	5880.32	8459.9	3300.74	0.390125	-1.35799	4.1275e-07	1.6779e-06	Down	38.1565	50.9439	31.9554	79.8317	89.352	91.9475	ATNTT2	Araport:AT1G15500,TAIR:AT1G15500,GeneID:838120		TLC ATP/ADP transporter		GO:0005471,GO:0005524,GO:0005737,GO:0009507,GO:0009536,GO:0009941,GO:0016021,GO:0031969	ATP:ADP antiporter activity|ATP binding|cytoplasm|chloroplast|plastid|chloroplast envelope|integral component of membrane|chloroplast membrane
AT1G15520	496.595	36.5239	956.665	26.2349	4.71341	6.23482e-08	2.84722e-07	Up	6.8541	5.98379	3.46754	0.42531	0.0341863	0.0575311	ABCG40	Araport:AT1G15520,TAIR:AT1G15520,GeneID:838122	ABC transporter family involved in ABA transport and resistance to lead. Localizes to plasma membrane. Upregulated by lead. Expressed in leaves, flowers, stomata and roots.	pleiotropic drug resistance 12		GO:0002229,GO:0005524,GO:0005886,GO:0006855,GO:0009723,GO:0009751,GO:0009753,GO:0010193,GO:0015692,GO:0016021,GO:0042626,GO:0046865,GO:0055085,GO:0080168	defense response to oomycetes|ATP binding|plasma membrane|drug transmembrane transport|response to ethylene|response to salicylic acid|response to jasmonic acid|response to ozone|lead ion transport|integral component of membrane|ATPase activity, coupled to transmembrane movement of substances|terpenoid transport|transmembrane transport|abscisic acid transport
AT1G15550	186.569	329.829	43.3082	0.130886	-2.93362	4.85124e-06	1.70271e-05	Down	0.81495	1.18417	0.223271	4.48442	6.50777	3.38098	GA3OX1	Araport:AT1G15550,TAIR:AT1G15550,GeneID:838125	Involved in later steps of the gibberellic acid biosynthetic pathway. Activated by AGAMOUS in a cal-1, ap1-1 background. Deletion of 208 bp from -1016 to -809 (Delta-808) resulted in loss of GA-negative feedback (this sequence, which contains a 43-bp sequence GNFEI, was shown to be sufficient for GA-negative feedback).	gibberellin 3-oxidase 1		GO:0005737,GO:0009639,GO:0009686,GO:0009739,GO:0009740,GO:0009845,GO:0010114,GO:0016707,GO:0046872,GO:0051213	cytoplasm|response to red or far red light|gibberellin biosynthetic process|response to gibberellin|gibberellic acid mediated signaling pathway|seed germination|response to red light|gibberellin 3-beta-dioxygenase activity|metal ion binding|dioxygenase activity	path:ath00904	Diterpenoid biosynthesis
AT1G15570	394.992	615.846	174.139	0.283367	-1.81926	3.24036e-10	1.9529e-09	Down	1.73538	1.87896	3.43864	6.41168	7.45517	6.35379	CYCA2;3	Araport:AT1G15570,TAIR:AT1G15570,GeneID:838127	A2-type cyclin. Negatively regulates endocycles and acts as a key regulator of ploidy levels in Arabidopsis endoreduplication. Interacts physically with CDKA;1. Expressed preferentially in trichomes and young developing tissues.	CYCLIN A2;3		GO:0000079,GO:0000278,GO:0000307,GO:0005634,GO:0005737,GO:0006468,GO:0007088,GO:0008283,GO:0008284,GO:0010311,GO:0010389,GO:0010444,GO:0016538,GO:0019901,GO:0042023,GO:0045787,GO:0051301,GO:2000123	regulation of cyclin-dependent protein serine/threonine kinase activity|mitotic cell cycle|cyclin-dependent protein kinase holoenzyme complex|nucleus|cytoplasm|protein phosphorylation|regulation of mitotic nuclear division|cell proliferation|positive regulation of cell proliferation|lateral root formation|regulation of G2/M transition of mitotic cell cycle|guard mother cell differentiation|cyclin…
AT1G15610	8.4014	0	16.8028	87.2473	6.44704	7.67918e-05	0.00022228	Up	0.201095	0.246932	0.944466	0	0	0	T16N11.11	Araport:AT1G15610,TAIR:AT1G15610,GeneID:838131		transmembrane protein
AT1G15620	6.53565	0.665499	12.4058	18.0813	4.17642	0.00368529	0.0077377	Up	0.194291	0.27266	0.651793	0	0	0.0521437	T16N11.13	Araport:AT1G15620,TAIR:AT1G15620,GeneID:838132		transmembrane protein
AT1G15625	32.399	6.40424	58.3937	9.18702	3.1996	2.00532e-07	8.54469e-07	Up	1.10972	2.15432	1.56358	0.243165	0.0927014	0.0992757	AT1G15625	Araport:AT1G15625,GeneID:28717242		E3 ubiquitin-protein ligase
AT1G15630	99.7735	3.69369	195.853	52.0725	5.70245	6.3563e-12	4.66129e-11	Up	3.42354	4.83736	6.32149	0.0215803	0	0.220262	T16N11.14	Araport:AT1G15630,TAIR:AT1G15630,GeneID:838133		transmembrane protein
AT1G15640	64.6202	0	129.24	669.286	9.38648	1.56215e-12	1.2202e-11	Up	1.28186	2.49849	4.73988	0	0	0	T16N11.15	Araport:AT1G15640,TAIR:AT1G15640,GeneID:838134		transmembrane protein
AT1G15670	1147.45	311.131	1983.76	6.37871	2.67327	9.78972e-14	8.66975e-13	Up	19.2191	31.4616	44.4554	4.65681	4.39877	2.96183	F7H2.1	Araport:AT1G15670,TAIR:AT1G15670,GeneID:838136	Encodes a member of a family of F-box proteins, called the KISS ME DEADLY (KMD) family, that targets type-B ARR proteins for degradation and is involved in the negative regulation of the cytokinin response. Also named as KFB1, a member of a group of Kelch repeat F-box proteins that negatively regulate phenylpropanoid biosynthesis by targeting the phenypropanoid biosynthesis enzyme phenylalanine a…	Galactose oxidase/kelch repeat superfamily protein		GO:0005829,GO:0080037,GO:2000762	cytosol|negative regulation of cytokinin-activated signaling pathway|regulation of phenylpropanoid metabolic process
AT1G15690	34582.1	52318.3	16845.9	0.321986	-1.63493	5.18001e-10	3.05534e-09	Down	131.093	165.433	149.671	307.818	310.681	552.738	AVP1	Araport:AT1G15690,TAIR:AT1G15690,GeneID:838138	Encodes a H(+)-translocating (pyrophosphate-energized) inorganic pyrophosphatase (H(+)-PPase; EC 3.6.1.1) located in the vacuolar membrane. Expression is found in all tissues examined, including meristems and floral organ primordium. Expression is particularly enhanced in pollen, and is repressed by light. Over expression and loss of function phenotypes suggest AVP1 is involved in regulation of a…	Inorganic H pyrophosphatase family protein		GO:0000325,GO:0004427,GO:0005739,GO:0005773,GO:0005774,GO:0005794,GO:0005886,GO:0009414,GO:0009507,GO:0009651,GO:0009678,GO:0009705,GO:0009926,GO:0009941,GO:0010008,GO:0010248,GO:0016020,GO:0016021,GO:0046872,GO:0048366,GO:1902600	plant-type vacuole|inorganic diphosphatase activity|mitochondrion|vacuole|vacuolar membrane|Golgi apparatus|plasma membrane|response to water deprivation|chloroplast|response to salt stress|hydrogen-translocating pyrophosphatase activity|plant-type vacuole membrane|auxin polar transport|chloroplast envelope|endosome membrane|establishment or maintenance of transmembrane electrochemical gradient|m…
AT1G15710	919.158	1238.64	599.675	0.484042	-1.0468	5.22381e-09	2.72979e-08	Down	7.95098	9.63504	9.69003	14.3811	13.3244	19.4483	F7H2.5	Araport:AT1G15710,TAIR:AT1G15710,GeneID:838140		prephenate dehydrogenase family protein		GO:0004665,GO:0006571,GO:0008977,GO:0009507,GO:0033730	prephenate dehydrogenase (NADP+) activity|tyrosine biosynthetic process|prephenate dehydrogenase (NAD+) activity|chloroplast|arogenate dehydrogenase (NADP+) activity	path:ath00400	Phenylalanine, tyrosine and tryptophan biosynthesis
AT1G15730	1605.13	2432.49	777.778	0.31962	-1.64557	4.03375e-07	1.64319e-06	Down	14.4753	15.5155	8.93213	35.1702	35.8192	31.6297	F7H2.7	Araport:AT1G15730,TAIR:AT1G15730,GeneID:838142		Cobalamin biosynthesis CobW-like protein		GO:0003824,GO:0005524,GO:0005737	catalytic activity|ATP binding|cytoplasm
AT1G15740	3236.68	1784.55	4688.82	2.62757	1.39373	1.1364e-05	3.75701e-05	Up	58.7749	54.8286	50.4281	20.5174	19.1496	11.9302	F7H2.8	Araport:AT1G15740,TAIR:AT1G15740,GeneID:838143		Leucine-rich repeat family protein
AT1G15790	854.095	135.26	1572.93	11.6375	3.54071	6.26274e-09	3.23665e-08	Up	25.6362	23.3575	44.2323	3.90085	1.77737	0.698501	F7H2.13	Araport:AT1G15790,TAIR:AT1G15790,GeneID:838148		mediator of RNA polymerase II transcription subunit 15a-like protein	bHLH	GO:0003713,GO:0005634,GO:0009751,GO:0016592,GO:0031490,GO:0045723	transcription coactivator activity|nucleus|response to salicylic acid|mediator complex|chromatin DNA binding|positive regulation of fatty acid biosynthetic process
AT1G15800	176.578	86.4314	266.725	3.08498	1.62526	0.00526213	0.0106526	Up	4.91449	2.62801	9.49318	0.656545	1.47743	2.41984	F7H2.14	Araport:AT1G15800,TAIR:AT1G15800,GeneID:838149		hypothetical protein
AT1G15870	55.8506	93.1268	18.5744	0.201579	-2.31059	2.38496e-08	1.1497e-07	Down	0.342087	0.413599	0.815684	1.64678	2.3081	2.44706	F7H2.20	Araport:AT1G15870,TAIR:AT1G15870,GeneID:838157		Mitochondrial glycoprotein family protein		GO:0003729,GO:0005739,GO:0005759,GO:0008494,GO:0070131,GO:0097177	mRNA binding|mitochondrion|mitochondrial matrix|translation activator activity|positive regulation of mitochondrial translation|mitochondrial ribosome binding
AT1G15890	139.78	54.4194	225.14	4.13513	2.04793	5.15506e-07	2.06681e-06	Up	2.6431	1.90406	1.55584	0.518928	0.270471	0.463444	F7H2.22	Araport:AT1G15890,TAIR:AT1G15890,GeneID:838159		Disease resistance protein (CC-NBS-LRR class) family
AT1G15930	5764.43	8540.84	2988.01	0.349879	-1.51507	5.88369e-23	1.21981e-21	Down	58.9663	73.971	82.6092	155.297	177.486	176.344	T24D18.3	Araport:AT1G15930,TAIR:AT1G15930,GeneID:838163		Ribosomal protein L7Ae/L30e/S12e/Gadd45 family protein		GO:0003735,GO:0005829,GO:0006412,GO:0009651,GO:0022626,GO:0022627,GO:0042788,GO:0046686	structural constituent of ribosome|cytosol|translation|response to salt stress|cytosolic ribosome|cytosolic small ribosomal subunit|polysomal ribosome|response to cadmium ion	path:ath03010	Ribosome
AT1G15980	8986.72	14091.5	3881.95	0.275464	-1.86007	0.000155746	0.000426455	Down	83.5501	68.5193	24.4987	192.051	165.027	194.861	PnsB1	Araport:AT1G15980,TAIR:AT1G15980,GeneID:838168	encodes a novel subunit of the chloroplast NAD(P)H dehydrogenase complex, involved in cyclic electron flow around photosystem I to produce ATP.	NDH-dependent cyclic electron flow 1		GO:0009507,GO:0009534,GO:0009535,GO:0009773,GO:0010598	chloroplast|chloroplast thylakoid|chloroplast thylakoid membrane|photosynthetic electron transport in photosystem I|NAD(P)H dehydrogenase complex (plastoquinone)
AT1G16022	20.8582	29.1973	12.5191	0.427364	-1.22646	0.00933618	0.0178063	Down	0.744854	0.787993	0.699658	1.47646	1.6082	1.23786	AT1G16022	Araport:AT1G16022,TAIR:AT1G16022,GeneID:6241110		transmembrane protein
AT1G16040	513.165	327.181	699.15	2.13827	1.09644	6.36158e-14	5.71351e-13	Up	11.3132	13.0223	15.6758	5.08052	4.93767	5.45842	AT1G16050	Araport:AT1G16040,TAIR:AT1G16040,GeneID:838175		phosphatidylinositol-glycan biosynthesis class F-like protein		GO:0000234,GO:0005789,GO:0006506,GO:0006666,GO:0016021,GO:0047560	phosphoethanolamine N-methyltransferase activity|endoplasmic reticulum membrane|GPI anchor biosynthetic process|3-keto-sphinganine metabolic process|integral component of membrane|3-dehydrosphinganine reductase activity	path:ath00563	Glycosylphosphatidylinositol (GPI)-anchor biosynthesis
AT1G16080	8009.1	12566.5	3451.71	0.27465	-1.86433	7.87672e-07	3.08522e-06	Down	85.6214	77.9914	39.6697	193.571	190.948	249.83	T24D18.18	Araport:AT1G16080,TAIR:AT1G16080,GeneID:838178		nuclear protein
AT1G16110	849.604	162.629	1536.58	9.45246	3.24069	4.2314e-32	1.8301e-30	Up	19.4261	14.0661	14.8016	1.58543	1.42215	1.25648	WAKL6	Araport:AT1G16110,TAIR:AT1G16110,GeneID:838180	WAK-like kinase	wall associated kinase-like 6		GO:0004674,GO:0005524,GO:0005886,GO:0007166,GO:0009505,GO:0016021,GO:0030247	protein serine/threonine kinase activity|ATP binding|plasma membrane|cell surface receptor signaling pathway|plant-type cell wall|integral component of membrane|polysaccharide binding
AT1G16120	3.50449	0.33275	6.67624	17.6837	4.14435	0.0163335	0.0293856	Up	0.0382967	0.122268	0.035973	0	0	0.00899329	WAKL1	Araport:AT1G16120,TAIR:AT1G16120,GeneID:838181	wall-associated kinase like	wall associated kinase-like 1
AT1G16130	137.634	19.8197	255.448	12.9311	3.69278	8.18903e-06	2.77189e-05	Up	1.96175	1.00506	4.84045	0.319621	0.115262	0.0352676	WAKL2	Araport:AT1G16130,TAIR:AT1G16130,GeneID:838182	wall-associated kinase like	wall associated kinase-like 2
AT1G16160	9.6558	0	19.3116	100.196	6.64668	3.62063e-05	0.000110306	Up	0.0602113	0.187304	0.386479	0	0	0	WAKL5	Araport:AT1G16160,TAIR:AT1G16160,GeneID:838185	WAK-like kinase	wall associated kinase-like 5
AT1G16170	423.48	601.136	245.825	0.408453	-1.29176	1.08785e-08	5.44481e-08	Down	7.00765	7.69068	6.19676	15.3169	13.7097	13.6792	T24D18.25	Araport:AT1G16170,TAIR:AT1G16170,GeneID:838186		ephrin-A3 protein
AT1G16180	7132.75	4267.6	9997.89	2.34282	1.22824	3.27661e-12	2.4631e-11	Up	114.007	149.157	142.101	51.3004	45.5012	46.517	T24D18.26	Araport:AT1G16180,TAIR:AT1G16180,GeneID:838187		Serinc-domain containing serine and sphingolipid biosynthesis protein		GO:0005886,GO:0006658,GO:0016021,GO:0030148	plasma membrane|phosphatidylserine metabolic process|integral component of membrane|sphingolipid biosynthetic process
AT1G16260	1633.97	782.583	2485.35	3.17643	1.66741	1.71578e-09	9.52355e-09	Up	28.2249	19.5642	31.5155	8.27264	6.4606	5.78471	F3O9.6	Araport:AT1G16260,TAIR:AT1G16260,GeneID:838195		Wall-associated kinase family protein
AT1G16330	91.0002	130.948	51.0526	0.390656	-1.35603	0.00447534	0.0092046	Down	0.640573	0.402731	1.04697	0.813547	1.78672	1.79309	CYCB3;1	Araport:AT1G16330,TAIR:AT1G16330,GeneID:838202	core cell cycle genes	cyclin b3;1		GO:0000079,GO:0000278,GO:0000307,GO:0005634,GO:0005737,GO:0006468,GO:0007088,GO:0008284,GO:0016538,GO:0019901,GO:0045787,GO:0051301	regulation of cyclin-dependent protein serine/threonine kinase activity|mitotic cell cycle|cyclin-dependent protein kinase holoenzyme complex|nucleus|cytoplasm|protein phosphorylation|regulation of mitotic nuclear division|positive regulation of cell proliferation|cyclin-dependent protein serine/threonine kinase regulator activity|protein kinase binding|positive regulation of cell cycle|cell divi…
AT1G16360	10.1027	19.9352	0.270277	0.0167434	-5.90026	5.10016e-05	0.000151751	Down	0	0	0.0147734	0.144744	0.206928	0.487526	F3O9.16	Araport:AT1G16360,TAIR:AT1G16360,GeneID:838205		LEM3 (ligand-effect modulator 3) family protein / CDC50 family protein		GO:0005783,GO:0005794,GO:0005886,GO:0015247,GO:0016021,GO:0045332	endoplasmic reticulum|Golgi apparatus|plasma membrane|aminophospholipid transmembrane transporter activity|integral component of membrane|phospholipid translocation
AT1G16370	113.191	41.2049	185.176	4.48808	2.1661	5.28756e-08	2.44046e-07	Up	2.23526	3.87413	2.04613	0.445494	0.499515	0.588434	2023-10-06	Araport:AT1G16370,TAIR:AT1G16370,GeneID:838207		organic cation/carnitine transporter 6		GO:0005524,GO:0006811,GO:0009705,GO:0016021,GO:0022857,GO:0042631,GO:0071472	ATP binding|ion transport|plant-type vacuole membrane|integral component of membrane|transmembrane transporter activity|cellular response to water deprivation|cellular response to salt stress
AT1G16390	330.791	652	9.58075	0.0145302	-6.1048	4.62072e-30	1.73434e-28	Down	0.117162	0.191823	0.0733686	7.9072	9.47726	4.31654	2023-10-03	Araport:AT1G16390,TAIR:AT1G16390,GeneID:838209		organic cation/carnitine transporter 3		GO:0005524,GO:0006811,GO:0009705,GO:0016021,GO:0022857,GO:0070417	ATP binding|ion transport|plant-type vacuole membrane|integral component of membrane|transmembrane transporter activity|cellular response to cold
AT1G16400	939.887	476.724	1403.05	2.94285	1.55721	1.77629e-05	5.68783e-05	Up	21.1156	21.875	12.1364	5.35025	5.96402	4.45043	CYP79F2	Araport:AT1G16400,TAIR:AT1G16400,GeneID:838210	Encodes cytochrome P450 CYP79F2.	cytochrome P450, family 79, subfamily F, polypeptide 2		GO:0005506,GO:0005783,GO:0005789,GO:0016020,GO:0016021,GO:0016709,GO:0019761,GO:0020037	iron ion binding|endoplasmic reticulum|endoplasmic reticulum membrane|membrane|integral component of membrane|oxidoreductase activity, acting on paired donors, with incorporation or reduction of molecular oxygen, NAD(P)H as one donor, and incorporation of one atom of oxygen|glucosinolate biosynthetic process|heme binding	path:ath00966	Glucosinolate biosynthesis
AT1G16445	88.2915	145.469	31.1143	0.21427	-2.2225	1.09247e-09	6.20136e-09	Down	0.695612	0.860495	0.968007	3.15348	4.04499	2.44423	AT1G16445	Araport:AT1G16445,TAIR:AT1G16445,GeneID:838215		S-adenosyl-L-methionine-dependent methyltransferases superfamily protein
AT1G16500	676.964	285.733	1068.2	3.7382	1.90234	5.05908e-06	1.77018e-05	Up	12.9906	19.8619	36.23	3.78804	3.82161	7.6006	F3O9.30	Araport:AT1G16500,TAIR:AT1G16500,GeneID:838220		filamentous hemagglutinin transporter
AT1G16510	690.826	238.182	1143.47	4.80405	2.26425	1.79741e-23	3.88847e-22	Up	27.7965	34.7001	44.7599	7.06354	5.06855	6.23524	F3O9.31	Araport:AT1G16510,TAIR:AT1G16510,GeneID:838221	Encodes a clade III SAUR gene with a distinctive expression pattern in root meristems. It is normally expressed in the quiescent center and cortex/endodermis initials and upon auxin stimulation, the expression is found in the endodermal layer. Overexpression studies suggest roles in cell expansion and auxin transport.	SAUR-like auxin-responsive protein family		GO:0005737,GO:0009734,GO:0009958,GO:0040008,GO:0060918,GO:0090057	cytoplasm|auxin-activated signaling pathway|positive gravitropism|regulation of growth|auxin transport|root radial pattern formation	path:ath04075	Plant hormone signal transduction
AT1G16530	588.845	84.0687	1093.62	13.0144	3.70203	2.75015e-45	2.52569e-43	Up	35.4268	30.2978	54.9726	2.3334	2.68087	2.57736	ASL9	Araport:AT1G16530,TAIR:AT1G16530,GeneID:838223		ASYMMETRIC LEAVES 2-like 9	LBD	GO:0005634	nucleus
AT1G16540	467.454	264.873	670.035	2.53089	1.33965	3.79551e-06	1.35374e-05	Up	5.11439	4.36844	9.07074	1.77903	2.09091	2.10892	ABA3	Araport:AT1G16540,TAIR:AT1G16540,GeneID:838224	Encodes molybdenum cofactor sulfurase. Involved in Moco biosynthesis. Involved in the conversion of ABA-aldehyde to ABA, the last step of abscisic acid (ABA) biosynthesis. <i>sir</i> loss-of-function mutants are resistant to sirtinol, a modulator of auxin signaling.N terminal domain is similar to bacterial NifS suggesting a common mechanism for sulphur mobilization and transfer. Also involved in …	molybdenum cofactor sulfurase (LOS5) (ABA3)		GO:0005622,GO:0006777,GO:0006970,GO:0008265,GO:0009000,GO:0009408,GO:0009409,GO:0009651,GO:0009688,GO:0009734,GO:0010118,GO:0010182,GO:0018315,GO:0030151,GO:0030170,GO:0042742,GO:0045037,GO:0102867	intracellular|Mo-molybdopterin cofactor biosynthetic process|response to osmotic stress|Mo-molybdopterin cofactor sulfurase activity|selenocysteine lyase activity|response to heat|response to cold|response to salt stress|abscisic acid biosynthetic process|auxin-activated signaling pathway|stomatal movement|sugar mediated signaling pathway|molybdenum incorporation into molybdenum-molybdopterin com…	path:ath00790	Folate biosynthesis
AT1G16630	213.904	344.884	82.9237	0.241545	-2.04964	8.21104e-15	8.11033e-14	Down	0.571891	0.656871	1.09918	2.71256	2.53125	2.64465	F19K19.8	Araport:AT1G16630,TAIR:AT1G16630,GeneID:838232		transmembrane protein
AT1G16640	40.267	60.077	20.4571	0.340399	-1.5547	0.00132913	0.00304741	Down	0.370476	0.970499	0.637994	1.22175	1.89556	1.71099	F19K19.7	Araport:AT1G16640,TAIR:AT1G16640,GeneID:838233		AP2/B3-like transcriptional factor family protein	B3	GO:0003677,GO:0005634	DNA binding|nucleus
AT1G16670	945.776	334.284	1557.27	4.66054	2.2205	7.5333e-19	1.10526e-17	Up	22.2238	16.173	27.4311	4.38891	3.66596	3.54845	F19K19.4	Araport:AT1G16670,TAIR:AT1G16670,GeneID:838236		Protein kinase superfamily protein		GO:0002237,GO:0004674,GO:0005524,GO:0005886,GO:0009409,GO:0009625,GO:0033160,GO:0046777,GO:0050826	response to molecule of bacterial origin|protein serine/threonine kinase activity|ATP binding|plasma membrane|response to cold|response to insect|positive regulation of protein import into nucleus, translocation|protein autophosphorylation|response to freezing
AT1G16705	11.0653	20.9769	1.15366	0.0575687	-4.11857	0.000150418	0.00041328	Down	0.0242181	0	0.0682458	0.668646	0.361119	0.272985	AT1G16705	Araport:AT1G16705,TAIR:AT1G16705,GeneID:838241		p300/CBP acetyltransferase-related protein-like protein		GO:0003712,GO:0004402,GO:0005634,GO:0006355,GO:0008270	transcription coregulator activity|histone acetyltransferase activity|nucleus|regulation of transcription, DNA-templated|zinc ion binding
AT1G16780	786.158	1077.53	494.787	0.459012	-1.1234	2.78992e-15	2.8782e-14	Down	4.38475	4.87507	4.94589	8.06224	8.83448	8.81476	VHP2;2	Araport:AT1G16780,TAIR:AT1G16780,GeneID:838249	Encodes a type II H+-PPases that localizes to and function as a proton pump of the Golgi apparatus in most tissues except for mature leaves.	Inorganic H pyrophosphatase family protein		GO:0000139,GO:0004427,GO:0009678,GO:0016021,GO:0046872,GO:1902600	Golgi membrane|inorganic diphosphatase activity|hydrogen-translocating pyrophosphatase activity|integral component of membrane|metal ion binding|proton transmembrane transport
AT1G16790	310.216	435.86	184.571	0.42312	-1.24086	3.03196e-10	1.83345e-09	Down	4.58149	6.09231	5.45809	9.5126	10.0218	12.307	F17F16.10	Araport:AT1G16790,TAIR:AT1G16790,GeneID:838250		ribosomal protein-like protein
AT1G16850	278.373	76.5761	480.17	6.26727	2.64784	0.0135582	0.0248609	Up	7.08162	5.5937	33.3683	0.372417	0.304235	5.48448	F17F16.17	Araport:AT1G16850,TAIR:AT1G16850,GeneID:838256		transmembrane protein
AT1G16880	15859.9	23414.1	8305.64	0.354717	-1.49526	5.89765e-07	2.3471e-06	Down	137.776	140.999	120.419	281.391	217.372	459.833	ACR11	Araport:AT1G16880,TAIR:AT1G16880,GeneID:838259	Encodes a ACT domain-containing protein. The ACT domain, named after bacterial aspartate kinase, chorismate mutase and TyrA (prephenate dehydrogenase), is a regulatory domain that serves as an amino acid-binding site in feedback-regulated amino acid metabolic enzymes.	uridylyltransferase-like protein		GO:0009409,GO:0009416,GO:0009507,GO:0009535,GO:0009570,GO:0009735,GO:0009744,GO:0009941,GO:0010319	response to cold|response to light stimulus|chloroplast|chloroplast thylakoid membrane|chloroplast stroma|response to cytokinin|response to sucrose|chloroplast envelope|stromule
AT1G16916	146.722	198.253	95.1922	0.481027	-1.05581	0.000634572	0.0015517	Down	2.75383	3.59461	5.06716	4.72158	6.65075	8.25633	AT1G16916	Araport:AT1G16916,TAIR:AT1G16916,GeneID:6241479		transmembrane protein
AT1G16920	945.748	1355.48	536.018	0.39519	-1.33938	5.46341e-14	4.93973e-13	Down	13.379	11.2747	12.7774	24.6051	23.2346	31.5863	RABA1b	Araport:AT1G16920,TAIR:AT1G16920,GeneID:838263	small GTP-binding protein (Rab11)similar to YPT3/RAB11 proteins in yeast and mammals, respectively. YPT3/RAB11 is involved in intracellular protein trafficking.	RAB GTPase homolog A1B		GO:0003924,GO:0005525,GO:0005768,GO:0005773,GO:0005774,GO:0005886,GO:0006886,GO:0032482,GO:0042538,GO:0060627	GTPase activity|GTP binding|endosome|vacuole|vacuolar membrane|plasma membrane|intracellular protein transport|Rab protein signal transduction|hyperosmotic salinity response|regulation of vesicle-mediated transport	path:ath04144	Endocytosis
AT1G16960	161.163	221.265	101.06	0.456627	-1.13091	5.50238e-05	0.000162942	Down	3.19648	2.64117	3.64793	5.5536	4.19246	7.6607	F17F16.18	Araport:AT1G16960,TAIR:AT1G16960,GeneID:838267		Ubiquitin domain-containing protein
AT1G17020	1930.23	23.8311	3836.63	161.073	7.33157	4.71209e-74	2.11867e-71	Up	53.2044	59.3139	94.0709	0.46722	0.148432	0.445083	SRG1	Araport:AT1G17020,TAIR:AT1G17020,GeneID:838272	Encodes a novel member of the Fe(II)/ascorbate oxidase gene family; senescence-related gene.	senescence-related gene 1		GO:0010150,GO:0016682,GO:0046872,GO:0051213	leaf senescence|oxidoreductase activity, acting on diphenols and related substances as donors, oxygen as acceptor|metal ion binding|dioxygenase activity
AT1G17030	74.8637	25.3897	124.338	4.89547	2.29145	0.000156453	0.000428228	Up	2.60352	2.2783	0.744908	0.399342	0.301857	0.281099	F20D23.27	Araport:AT1G17030,TAIR:AT1G17030,GeneID:838273		hypothetical protein
AT1G17050	2310.78	3237.6	1383.96	0.427394	-1.22636	0.00438921	0.00905102	Down	25.9846	23.4059	11.339	51.6016	33.9099	35.0308	SPS2	Araport:AT1G17050,TAIR:AT1G17050,GeneID:838275	Encodes one of the two paralogous solanesyl diphosphate synthases - SPS1 (At1g78510) and SPS2 (At1g17050) - that assemble the side-chain of plastoquinone-9 in plastids.	solanesyl diphosphate synthase 2		GO:0008299,GO:0009507,GO:0009536,GO:0009570,GO:0010236,GO:0015979,GO:0046872,GO:0050347,GO:0052924	isoprenoid biosynthetic process|chloroplast|plastid|chloroplast stroma|plastoquinone biosynthetic process|photosynthesis|metal ion binding|trans-octaprenyltranstransferase activity|all-trans-nonaprenyl-diphosphate synthase (geranylgeranyl-diphosphate specific) activity	path:ath00900	Terpenoid backbone biosynthesis
AT1G17080	2016.8	1216.91	2816.69	2.31511	1.21108	1.53566e-11	1.07816e-10	Up	77.9712	84.0369	103.616	36.1821	27.0515	31.5013	F20D23.22	Araport:AT1G17080,TAIR:AT1G17080,GeneID:838278		Ribosomal protein L18ae family		GO:0005840	ribosome
AT1G17140	1261.07	2196.75	325.379	0.14797	-2.75662	7.55252e-20	1.21459e-18	Down	7.16087	4.66313	4.42845	29.8946	32.7975	29.6449	ICR1	Araport:AT1G17140,TAIR:AT1G17140,GeneID:838284	Encodes a ROP/RAC effector, designated interactor of constitutive active ROPs 1 (ICR1), that interacts with GTP-bound ROPs. ICR1 is a scaffold mediating formation of protein complexes that are required for cell polarity. ICR1 is comprised of coiled-coil domains and forms complexes with itself and the exocyst vesicle-tethering complex subunit SEC3.	interactor of constitutive active rops 1		GO:0005634,GO:0005886,GO:0090404,GO:2000012	nucleus|plasma membrane|pollen tube tip|regulation of auxin polar transport
AT1G17170	89.2546	24.2023	154.307	6.35704	2.66836	9.64837e-08	4.30763e-07	Up	4.3032	2.32499	3.73894	0.396028	0.226466	0.768002	GSTU24	Araport:AT1G17170,TAIR:AT1G17170,GeneID:838288	Encodes glutathione transferase belonging to the tau class of GSTs. Naming convention according to Wagner et al. (2002).	glutathione S-transferase TAU 24		GO:0004364,GO:0005737,GO:0005829,GO:0006749,GO:0009407,GO:0043295,GO:0046256	glutathione transferase activity|cytoplasm|cytosol|glutathione metabolic process|toxin catabolic process|glutathione binding|2,4,6-trinitrotoluene catabolic process	path:ath00480	Glutathione metabolism
AT1G17180	6.00975	0.352837	11.6667	31.0935	4.95854	0.00118212	0.00274062	Up	0.279771	0.149909	0.525591	0	0.0223086	0	GSTU25	Araport:AT1G17180,TAIR:AT1G17180,GeneID:838289	Encodes glutathione transferase belonging to the tau class of GSTs. Naming convention according to Wagner et al. (2002).	glutathione S-transferase TAU 25		GO:0004364,GO:0005737,GO:0005829,GO:0006749,GO:0009407,GO:0046256	glutathione transferase activity|cytoplasm|cytosol|glutathione metabolic process|toxin catabolic process|2,4,6-trinitrotoluene catabolic process	path:ath00480	Glutathione metabolism
AT1G17200	1187.82	1970.49	405.156	0.205484	-2.2829	4.77824e-07	1.92575e-06	Down	14.169	13.9722	5.2778	43.0665	50.7117	45.0272	CASP-like protein 2A1	Araport:AT1G17200,TAIR:AT1G17200,GeneID:838291		Uncharacterized protein family (UPF0497)		GO:0005886,GO:0016021,GO:0051539,GO:0080167	plasma membrane|integral component of membrane|4 iron, 4 sulfur cluster binding|response to karrikin
AT1G17220	15112.9	21150.4	9075.35	0.429071	-1.22071	0.000335088	0.000859605	Down	74.9871	72.0034	42.823	117.791	99.1974	161.915	FUG1	Araport:AT1G17220,TAIR:AT1G17220,GeneID:838293	Encodes a chloroplast localized protein with similarity to translation initiation factor 2. Can complement loss of INFB in E.coli suggesting FUG1 does function as a translation initiation factor in vivo. Identified as a suppressor of the leaf variegation mutant var2-6. Suppression is only seen in hypomorphs as complete loss of function alleles are embryo lethal.	Translation initiation factor 2, small GTP-binding protein		GO:0003743,GO:0003924,GO:0005525,GO:0009507,GO:0009570,GO:0009941	translation initiation factor activity|GTPase activity|GTP binding|chloroplast|chloroplast stroma|chloroplast envelope
AT1G17240	67.8021	12.0026	123.602	10.3552	3.37228	6.40302e-18	8.56195e-17	Up	1.28848	1.04648	1.62009	0.130719	0.0978879	0.08577	RLP2	Araport:AT1G17240,TAIR:AT1G17240,GeneID:838295	Encodes a CLAVATA2 (CLV2)-related gene. Complements the clv2 mutant when expressed under the control of the CLV2 promoter.	receptor like protein 2		GO:0005886,GO:0010073,GO:0016021	plasma membrane|meristem maintenance|integral component of membrane
AT1G17250	110.275	59.707	160.843	2.69985	1.43288	1.94445e-05	6.18499e-05	Up	1.44508	2.1573	2.159	0.753971	0.528962	0.470281	RLP3	Araport:AT1G17250,TAIR:AT1G17250,GeneID:838296		receptor like protein 3		GO:0005886,GO:0009620,GO:0010073,GO:0016021,GO:0045087,GO:0050832	plasma membrane|response to fungus|meristem maintenance|integral component of membrane|innate immune response|defense response to fungus
AT1G17260	68.1773	92.2869	44.0676	0.476678	-1.06891	0.000339755	0.000870752	Down	0.363442	0.455209	0.435271	0.635511	0.621628	0.94736	AHA10	Araport:AT1G17260,TAIR:AT1G17260,GeneID:838297	belongs to H+-APTase gene family, involved in proanthocyanidin biosynthesis, disturbs the vacuolar biogenesis and acidification process	autoinhibited H[+]-ATPase isoform 10		GO:0005524,GO:0007033,GO:0007035,GO:0008553,GO:0009506,GO:0009507,GO:0009705,GO:0010023,GO:0010214,GO:0015662,GO:0016021,GO:0019829,GO:0046872,GO:0051453,GO:0120029,GO:1902600	ATP binding|vacuole organization|vacuolar acidification|proton-exporting ATPase activity, phosphorylative mechanism|plasmodesma|chloroplast|plant-type vacuole membrane|proanthocyanidin biosynthetic process|seed coat development|ATPase activity, coupled to transmembrane movement of ions, phosphorylative mechanism|integral component of membrane|cation-transporting ATPase activity|metal ion binding|…	path:ath00190	Oxidative phosphorylation
AT1G17310	6.37877	0	12.7575	65.7856	6.0397	0.000475267	0.00118649	Up	0.483269	0.502666	0.106811	0	0	0	T13M22.2	Araport:AT1G17310,TAIR:AT1G17310,GeneID:838303		MADS-box transcription factor family protein	M-type_MADS	GO:0000977,GO:0000982,GO:0003700,GO:0005634,GO:0007275,GO:0008134,GO:0009559,GO:0043078,GO:0043565,GO:0044212,GO:0045944,GO:0046983	RNA polymerase II regulatory region sequence-specific DNA binding|transcription factor activity, RNA polymerase II proximal promoter sequence-specific DNA binding|DNA-binding transcription factor activity|nucleus|multicellular organism development|transcription factor binding|embryo sac central cell differentiation|polar nucleus|sequence-specific DNA binding|transcription regulatory region DNA bi…
AT1G17330	455.942	290.08	621.804	2.14517	1.10109	0.000331174	0.000850576	Up	11.379	11.1113	22.6546	5.7159	6.00437	5.323	AT1G17330	Araport:AT1G17330,TAIR:AT1G17330,GeneID:838304		Metal-dependent phosphohydrolase
AT1G17345	11.7613	21.1227	2.3998	0.111049	-3.17073	0.0291213	0.0493712	Down	0.146584	0	0	0.30835	0.569393	0.255711	SAUR77	Araport:AT1G17345,TAIR:AT1G17345,GeneID:838306		SAUR-like auxin-responsive protein family		GO:0005634,GO:0005737,GO:0007275,GO:0009733,GO:0009873,GO:0019897,GO:0030307	nucleus|cytoplasm|multicellular organism development|response to auxin|ethylene-activated signaling pathway|extrinsic component of plasma membrane|positive regulation of cell growth
AT1G17380	1109.39	62.4698	2156.3	34.5906	5.11231	2.17516e-77	1.06692e-74	Up	26.6031	24.0229	27.2567	0.669752	0.739643	0.444877	JAZ5	Araport:AT1G17380,TAIR:AT1G17380,GeneID:838310		jasmonate-zim-domain protein 5		GO:0005634,GO:0006952,GO:0009611,GO:0009753,GO:0031347,GO:2000022	nucleus|defense response|response to wounding|response to jasmonic acid|regulation of defense response|regulation of jasmonic acid mediated signaling pathway	path:ath04075	Plant hormone signal transduction
AT1G17400	2.10692	4.21384	0	0.0407532	-4.61694	0.0207034	0.0363611	Down	0	0	0	0.0445346	0.0848895	0.0454549	F28G4.14	Araport:AT1G17400,TAIR:AT1G17400,GeneID:838312		hypothetical protein
AT1G17420	4868.18	866.639	8869.71	10.2336	3.35524	1.61341e-19	2.51404e-18	Up	105.917	69.1291	52.4625	5.61015	5.14858	8.33742	LOX3	Araport:AT1G17420,TAIR:AT1G17420,GeneID:838314	LOX3 encode a Lipoxygenase. Lipoxygenases (LOXs) catalyze the oxygenation of fatty acids (FAs).	lipoxygenase 3		GO:0009507,GO:0009555,GO:0009611,GO:0009620,GO:0009644,GO:0009753,GO:0009901,GO:0016165,GO:0031408,GO:0034440,GO:0046872,GO:0048653,GO:0080086	chloroplast|pollen development|response to wounding|response to fungus|response to high light intensity|response to jasmonic acid|anther dehiscence|linoleate 13S-lipoxygenase activity|oxylipin biosynthetic process|lipid oxidation|metal ion binding|anther development|stamen filament development	path:ath00591,path:ath00592	Linoleic acid metabolism|alpha-Linolenic acid metabolism
AT1G17450	1128.12	749.459	1506.78	2.01081	1.00777	1.53016e-05	4.95408e-05	Up	5.4211	5.14164	8.92752	2.3542	2.42921	3.20124	F28G4.7	Araport:AT1G17450,TAIR:AT1G17450,GeneID:838317		B-block binding subunit of TFIIIC
AT1G17460	391.447	189.374	593.521	3.13366	1.64785	0.000349041	0.000892218	Up	5.32775	4.84726	11.2654	0.930985	1.97177	2.72397	TRFL3	Araport:AT1G17460,TAIR:AT1G17460,GeneID:838319	Arabidopsis thaliana myb family transcription factor (At1g17460)	TRF-like 3	MYB_related	GO:0003677,GO:0005634	DNA binding|nucleus
AT1G17480	276.624	148.842	404.405	2.71846	1.44279	0.00309321	0.00660189	Up	3.34287	4.06851	12.1294	1.52463	1.94609	2.29252	IQD7	Araport:AT1G17480,TAIR:AT1G17480,GeneID:838321		IQ-domain 7
AT1G17490	411.09	264.998	557.181	2.10278	1.07229	3.13585e-05	9.65447e-05	Up	18.386	16.6884	28.3126	7.25649	6.91597	10.8067	F28G4.23	Araport:AT1G17490,TAIR:AT1G17490,GeneID:838322		epidermal patterning factor-like protein
AT1G17500	1519.14	838.743	2199.54	2.62307	1.39125	2.89478e-07	1.20678e-06	Up	10.2349	10.2613	19.5488	4.1252	4.26633	4.00714	F1L3.21	Araport:AT1G17500,TAIR:AT1G17500,GeneID:838324		ATPase E1-E2 type family protein / haloacid dehalogenase-like hydrolase family protein		GO:0000139,GO:0000287,GO:0004012,GO:0005524,GO:0005802,GO:0005886,GO:0016021,GO:0045332,GO:0048194	Golgi membrane|magnesium ion binding|phospholipid-translocating ATPase activity|ATP binding|trans-Golgi network|plasma membrane|integral component of membrane|phospholipid translocation|Golgi vesicle budding
AT1G17530	1039.89	677.449	1402.34	2.07064	1.05008	4.67815e-11	3.11328e-10	Up	22.3507	24.4076	33.4451	10.1517	9.88146	11.9581	TIM23-1	Araport:AT1G17530,TAIR:AT1G17530,GeneID:838327	Encodes a translocase of inner mitochondrial membrane.	translocase of inner mitochondrial membrane 23		GO:0005743,GO:0005744,GO:0006626,GO:0008320,GO:0015450,GO:0030150,GO:0031305	mitochondrial inner membrane|TIM23 mitochondrial import inner membrane translocase complex|protein targeting to mitochondrion|protein transmembrane transporter activity|P-P-bond-hydrolysis-driven protein transmembrane transporter activity|protein import into mitochondrial matrix|integral component of mitochondrial inner membrane
AT1G17550	2466.21	1470.54	3461.89	2.35435	1.23533	2.47367e-06	9.0732e-06	Up	31.3962	25.2885	51.2007	11.8277	11.1269	14.6813	HAB2	Araport:AT1G17550,TAIR:AT1G17550,GeneID:838330	Protein Phosphatase 2C	homology to ABI2		GO:0004722,GO:0009738,GO:0046872	protein serine/threonine phosphatase activity|abscisic acid-activated signaling pathway|metal ion binding	path:ath04016,path:ath04075	MAPK signaling pathway - plant|Plant hormone signal transduction
AT1G17560	207.614	338.374	76.8539	0.227207	-2.13792	5.40583e-19	8.0628e-18	Down	2.01804	1.5956	2.33481	5.9114	7.74944	8.06785	HLL	Araport:AT1G17560,TAIR:AT1G17560,GeneID:838332	Encodes HUELLENLOS (HLL), a mitochondrial ribosome protein, similar to L14 ribosomal protein of eubacteria. HLL is essential for normal ovule development.	Ribosomal protein L14p/L23e family protein		GO:0003735,GO:0005739,GO:0005762,GO:0006412,GO:0009553,GO:0009741,GO:0048481,GO:0060548,GO:0070180,GO:0080060	structural constituent of ribosome|mitochondrion|mitochondrial large ribosomal subunit|translation|embryo sac development|response to brassinosteroid|plant ovule development|negative regulation of cell death|large ribosomal subunit rRNA binding|integument development	path:ath03010	Ribosome
AT1G17590	260.348	141.441	379.255	2.68322	1.42397	4.00885e-06	1.42418e-05	Up	4.01937	4.11783	7.96217	1.58706	1.34969	1.98121	NF-YA8	Araport:AT1G17590,TAIR:AT1G17590,GeneID:838335		nuclear factor Y, subunit A8	NF-YA	GO:0003677,GO:0003700,GO:0016602	DNA binding|DNA-binding transcription factor activity|CCAAT-binding factor complex
AT1G17610	342.911	170.553	515.269	3.02154	1.59528	3.9889e-05	0.000120843	Up	4.08917	3.73859	8.95611	1.24823	1.18965	2.12019	CHILLING SENSITIVE 1	Araport:AT1G17610,TAIR:AT1G17610,GeneID:838337	Mutant accumulates steryl-esters at low temperature.	Disease resistance protein (TIR-NBS class)		GO:0005634,GO:0005737,GO:0006952,GO:0007165,GO:0043531,GO:0046713	nucleus|cytoplasm|defense response|signal transduction|ADP binding|borate transport
AT1G17615	19.1007	0.33275	37.8686	100.774	6.65498	9.12694e-07	3.54022e-06	Up	0.674594	0.404976	1.19692	0	0	0.0176018	F1L3.31	Araport:AT1G17615,TAIR:AT1G17615,GeneID:838338		Disease resistance protein (TIR-NBS class)		GO:0005524,GO:0007165,GO:0009816,GO:0042742,GO:0043531	ATP binding|signal transduction|defense response to bacterium, incompatible interaction|defense response to bacterium|ADP binding
AT1G17650	1638.18	2907.62	368.738	0.126673	-2.98081	1.27076e-32	5.68994e-31	Down	7.32745	6.74928	5.1979	39.4489	38.5032	50.8666	GLYR2	Araport:AT1G17650,TAIR:AT1G17650,GeneID:838342	Glyoxylate reductase located in chloroplasts.	glyoxylate reductase 2		GO:0009507,GO:0009570,GO:0030267,GO:0050661,GO:0051287	chloroplast|chloroplast stroma|glyoxylate reductase (NADP) activity|NADP binding|NAD binding	path:ath00630,path:ath00650	Glyoxylate and dicarboxylate metabolism|Butanoate metabolism
AT1G17700	67.1689	134.068	0.270277	0.00249394	-8.64736	1.42522e-12	1.11568e-11	Down	0	0	0.0275827	2.99971	3.73466	3.50302	PRA1.F1	Araport:AT1G17700,TAIR:AT1G17700,GeneID:838346		prenylated RAB acceptor 1.F1		GO:0005783,GO:0010008,GO:0016021,GO:0016192	endoplasmic reticulum|endosome membrane|integral component of membrane|vesicle-mediated transport
AT1G17710	44.0371	73.6817	14.3925	0.195148	-2.35736	0.00762571	0.0148643	Down	0.451366	0.0738999	0.317984	2.26738	0.346416	0.971623	PEPC1	Araport:AT1G17710,TAIR:AT1G17710,GeneID:838347	Encodes a phosphoethanolamine/phosphocholine phosphatase. It is likely to be involved in the liberation of inorganic phosphate from intracellular sources. Expression is upregulated in the shoot of cax1/cax3 mutant.	Pyridoxal phosphate phosphatase-related protein		GO:0004427,GO:0046872,GO:0051262,GO:0052731,GO:0052732	inorganic diphosphatase activity|metal ion binding|protein tetramerization|phosphocholine phosphatase activity|phosphoethanolamine phosphatase activity	path:ath00750	Vitamin B6 metabolism
AT1G17744	134.734	24.5266	244.941	9.9678	3.31728	4.8502e-05	0.000144922	Up	2.95539	5.26055	11.9347	0.325456	0.11078	1.25754	AT1G17744	Araport:AT1G17744,TAIR:AT1G17744,GeneID:6240445		hypothetical protein		GO:0004617,GO:0005634,GO:0005829,GO:0006564,GO:0009507,GO:0009570,GO:0051287	phosphoglycerate dehydrogenase activity|nucleus|cytosol|L-serine biosynthetic process|chloroplast|chloroplast stroma|NAD binding
AT1G17745	7334.27	1479.06	13189.5	8.91707	3.15657	1.79998e-05	5.75854e-05	Up	89.3283	145.208	195.21	8.08082	2.61801	30.6292	PGDH	Araport:AT1G17745,TAIR:AT1G17745,GeneID:838352	encodes a 3-Phosphoglycerate dehydrogenase	D-3-phosphoglycerate dehydrogenase		GO:0004617,GO:0005634,GO:0005829,GO:0006564,GO:0009507,GO:0009570,GO:0051287	phosphoglycerate dehydrogenase activity|nucleus|cytosol|L-serine biosynthetic process|chloroplast|chloroplast stroma|NAD binding	path:ath00260	Glycine, serine and threonine metabolism
AT1G17780	612.503	392.957	832.049	2.11858	1.0831	0.000651381	0.00158956	Up	10.6376	9.54377	20.8073	5.41839	5.46075	4.76505	F2H15.22	Araport:AT1G17780,TAIR:AT1G17780,GeneID:838356		transmembrane protein
AT1G17810	2.84136	0	5.68272	29.3312	4.87436	0.00643257	0.0127423	Up	0.132177	0.151485	0.103464	0	0	0	BETA-TIP	Araport:AT1G17810,TAIR:AT1G17810,GeneID:838359	beta-tonoplast intrinsic protein (beta-TIP) mRNA, complete	beta-tonoplast intrinsic protein		GO:0005774,GO:0015250,GO:0016021	vacuolar membrane|water channel activity|integral component of membrane
AT1G17830	544.704	92.8639	996.543	10.7487	3.42609	7.46397e-57	1.36515e-54	Up	14.8028	13.3978	19.3302	1.37763	1.12731	1.13624	F2H15.6	Araport:AT1G17830,TAIR:AT1G17830,GeneID:838361		hypothetical protein (DUF789)
AT1G17850	948.765	1460.83	436.697	0.298687	-1.7433	6.60487e-09	3.40206e-08	Down	6.57903	6.51341	4.17622	13.8243	16.7484	18.4431	F2H15.8	Araport:AT1G17850,TAIR:AT1G17850,GeneID:838364		Rhodanese/Cell cycle control phosphatase superfamily protein		GO:0009507	chloroplast
AT1G17860	1635.42	246.008	3024.83	12.3006	3.62065	2.03886e-22	4.09327e-21	Up	129.869	102.949	95.019	8.73277	8.69151	4.63751	F2H15.9	Araport:AT1G17860,TAIR:AT1G17860,GeneID:838365		Kunitz family trypsin and protease inhibitor protein		GO:0004866,GO:0005618,GO:0048046	endopeptidase inhibitor activity|cell wall|apoplast
AT1G17880	4896.07	6767.41	3024.74	0.446983	-1.16171	1.56486e-22	3.17711e-21	Down	91.7457	100.242	113.746	184.714	192.191	189.044	BTF3	Araport:AT1G17880,TAIR:AT1G17880,GeneID:838367		basic transcription factor 3		GO:0009651	response to salt stress
AT1G17920	189.588	339.737	39.4396	0.115297	-3.11657	6.87787e-13	5.54909e-12	Down	0.477183	0.317804	0.174734	2.15113	2.22753	2.81095	HDG12	Araport:AT1G17920,TAIR:AT1G17920,GeneID:838371	Encodes a homeobox-leucine zipper family protein belonging to the HD-ZIP IV family. Together with HDG11, it is involved in trichome branching.	homeodomain GLABROUS 12	HD-ZIP	GO:0003700,GO:0005634,GO:0008289,GO:0010091,GO:0043565,GO:0048497	DNA-binding transcription factor activity|nucleus|lipid binding|trichome branching|sequence-specific DNA binding|maintenance of floral organ identity
AT1G17960	15.0451	23.3065	6.78375	0.287526	-1.79823	0.013612	0.024949	Down	0.161909	0.111336	0.060834	0.312915	0.454446	0.197712	F2H15.18	Araport:AT1G17960,TAIR:AT1G17960,GeneID:838375		Threonyl-tRNA synthetase		GO:0004829,GO:0005524,GO:0005737,GO:0005739,GO:0006435,GO:0009507	threonine-tRNA ligase activity|ATP binding|cytoplasm|mitochondrion|threonyl-tRNA aminoacylation|chloroplast	path:ath00970	Aminoacyl-tRNA biosynthesis
AT1G18020	9.1089	18.2178	0	0.00941032	-6.73154	1.45897e-05	4.73495e-05	Down	0	0	0	0.189117	0.135182	0.514733	AT1G18020	Araport:AT1G18020,TAIR:AT1G18020,GeneID:838382		FMN-linked oxidoreductases superfamily protein		GO:0010181,GO:0016491	FMN binding|oxidoreductase activity	path:ath00592	alpha-Linolenic acid metabolism
AT1G18060	4235.88	6101.33	2370.44	0.388482	-1.36408	0.00715764	0.0140254	Down	63.9617	68.6514	23.6206	137.038	123.699	79.2996	T10F20.7	Araport:AT1G18060,TAIR:AT1G18060,GeneID:838386		microbial collagenase
AT1G18080	14251.1	20290.8	8211.44	0.4047	-1.30507	1.29587e-26	3.67509e-25	Down	131.04	155.584	173.963	288.693	314.142	340.491	ATARCA	Araport:AT1G18080,TAIR:AT1G18080,GeneID:838388	Encodes the Arabidopsis thaliana homolog of the tobacco WD-40 repeat ArcA gene. Knockout mutants show insensitivity to gibberellin in GA-induced seed germination.	Transducin/WD40 repeat-like superfamily protein		GO:0001934,GO:0003735,GO:0005078,GO:0005080,GO:0005634,GO:0005737,GO:0005829,GO:0006417,GO:0009507,GO:0009739,GO:0009749,GO:0009845,GO:0009967,GO:0010228,GO:0010476,GO:0019899,GO:0022626,GO:0022627,GO:0032947,GO:0042254,GO:0042788,GO:0043022,GO:0046686,GO:0071215,GO:0072344	positive regulation of protein phosphorylation|structural constituent of ribosome|MAP-kinase scaffold activity|protein kinase C binding|nucleus|cytoplasm|cytosol|regulation of translation|chloroplast|response to gibberellin|response to glucose|seed germination|positive regulation of signal transduction|vegetative to reproductive phase transition of meristem|gibberellin mediated signaling pathway|…
AT1G18090	271.234	425.321	117.147	0.274614	-1.86452	7.02004e-16	7.61722e-15	Down	1.71053	1.60337	1.43502	4.06172	4.78736	5.6788	T10F20.10	Araport:AT1G18090,TAIR:AT1G18090,GeneID:838389		5'-3' exonuclease family protein		GO:0003677,GO:0005634,GO:0006281,GO:0017108,GO:0045145,GO:0046872,GO:0048256,GO:0051908	DNA binding|nucleus|DNA repair|5'-flap endonuclease activity|single-stranded DNA 5'-3' exodeoxyribonuclease activity|metal ion binding|flap endonuclease activity|double-stranded DNA 5'-3' exodeoxyribonuclease activity	path:ath03430	Mismatch repair
AT1G18140	32.3217	61.7954	2.84787	0.048198	-4.37488	1.25219e-08	6.23119e-08	Down	0.0257121	0	0.096608	0.780885	0.575095	0.712488	LAC1	Araport:AT1G18140,TAIR:AT1G18140,GeneID:838393	putative laccase, a member of laccase family of genes (with 17 members in Arabidopsis).	laccase 1		GO:0005507,GO:0016722,GO:0046274,GO:0048046,GO:0052716	copper ion binding|oxidoreductase activity, oxidizing metal ions|lignin catabolic process|apoplast|hydroquinone:oxygen oxidoreductase activity
AT1G18170	1735.81	2516.29	955.328	0.37957	-1.39756	1.76467e-08	8.62046e-08	Down	19.9115	24.8413	21.1763	37.3826	43.9144	65.2958	T10F20.17	Araport:AT1G18170,TAIR:AT1G18170,GeneID:838396		FKBP-like peptidyl-prolyl cis-trans isomerase family protein		GO:0003755,GO:0009507,GO:0009535,GO:0009543	peptidyl-prolyl cis-trans isomerase activity|chloroplast|chloroplast thylakoid membrane|chloroplast thylakoid lumen
AT1G18193	12.8018	25.6035	0	0.00669763	-7.22213	8.65255e-05	0.000248324	Down	0	0	0	0.219691	0.471107	3.53162	AT1G18193	Araport:AT1G18193,GeneID:28717247		hypothetical protein
AT1G18197	40.8583	0.36619	81.3505	215.867	7.754	7.31357e-10	4.23963e-09	Up	2.76385	1.73976	2.29369	0.0246952	0	0	AT1G18197	Araport:AT1G18197,GeneID:28717248		GCK domain protein
AT1G18200	107.237	23.4789	190.995	8.13143	3.02351	3.69102e-08	1.7355e-07	Up	6.9882	3.8935	4.50675	0.28797	0.891983	0.391893	RABA6b	Araport:AT1G18200,TAIR:AT1G18200,GeneID:838399		Rab GTPase-like A1I protein		GO:0003924,GO:0005525,GO:0005768,GO:0005886,GO:0006886,GO:0032482	GTPase activity|GTP binding|endosome|plasma membrane|intracellular protein transport|Rab protein signal transduction
AT1G18210	2714.93	1742.97	3686.89	2.11543	1.08095	0.000151774	0.000416475	Up	64.8011	54.7258	115.371	27.4148	26.6355	37.0649	T10F20.22	Araport:AT1G18210,TAIR:AT1G18210,GeneID:838401		Calcium-binding EF-hand family protein		GO:0005509,GO:0005773,GO:0005886	calcium ion binding|vacuole|plasma membrane	path:ath04626	Plant-pathogen interaction
AT1G18270	2143.97	1346.68	2941.26	2.18414	1.12707	1.65727e-07	7.14485e-07	Up	16.4967	17.0003	15.5712	7.23356	5.73804	5.72726	T10O22.24	Araport:AT1G18270,TAIR:AT1G18270,GeneID:838407		ketose-bisphosphate aldolase class-II family protein		GO:0004332,GO:0006096,GO:0008270	fructose-bisphosphate aldolase activity|glycolytic process|zinc ion binding
AT1G18300	1483.11	545.202	2421.01	4.44057	2.15074	0.011534	0.0215074	Up	75.7251	64.1096	27.4778	4.64744	24.1819	2.329	NUDT4	Araport:AT1G18300,TAIR:AT1G18300,GeneID:838410		nudix hydrolase homolog 4		GO:0000210,GO:0005634,GO:0005737,GO:0005829,GO:0046872,GO:0047631	NAD+ diphosphatase activity|nucleus|cytoplasm|cytosol|metal ion binding|ADP-ribose diphosphatase activity
AT1G18360	836.22	1217.08	455.356	0.373913	-1.41923	0.000110162	0.000309935	Down	9.99338	6.38788	5.19405	15.7927	18.6283	14.1749	F15H18.13	Araport:AT1G18360,TAIR:AT1G18360,GeneID:838417		alpha/beta-Hydrolases superfamily protein		GO:0003846,GO:0004622,GO:0005783,GO:0005794,GO:0005886,GO:0006979,GO:0009506,GO:0009809,GO:0010043,GO:0016020,GO:0016787,GO:0042542,GO:0046686,GO:0090430	2-acylglycerol O-acyltransferase activity|lysophospholipase activity|endoplasmic reticulum|Golgi apparatus|plasma membrane|response to oxidative stress|plasmodesma|lignin biosynthetic process|response to zinc ion|membrane|hydrolase activity|response to hydrogen peroxide|response to cadmium ion|caffeoyl-CoA: alcohol caffeoyl transferase activity	path:ath00561	Glycerolipid metabolism
AT1G18370	602.625	878.305	326.945	0.372591	-1.42434	8.91587e-05	0.000255303	Down	2.06785	1.51986	4.2411	5.11364	5.45434	6.50491	HIK	Araport:AT1G18370,TAIR:AT1G18370,GeneID:838418	Encodes a kinesin HINKEL. Required for cytokinesis in pollen. Mutant has cytokinesis defects; seedling lethal.	ATP binding microtubule motor family protein		GO:0000911,GO:0003777,GO:0005524,GO:0005871,GO:0005874,GO:0007018,GO:0008017,GO:0009524,GO:0009555,GO:0009558,GO:0016887,GO:0048229	cytokinesis by cell plate formation|microtubule motor activity|ATP binding|kinesin complex|microtubule|microtubule-based movement|microtubule binding|phragmoplast|pollen development|embryo sac cellularization|ATPase activity|gametophyte development
AT1G18390	437.749	91.2508	784.247	8.59003	3.10266	3.53079e-34	1.73185e-32	Up	7.04817	5.44998	6.63519	0.489006	0.726502	0.638567	F15H18.25	Araport:AT1G18390,TAIR:AT1G18390,GeneID:838420		Serine/Threonine kinase family catalytic domain protein
AT1G18400	104.291	198.495	10.0869	0.0501181	-4.31852	1.47215e-07	6.38887e-07	Down	0.368913	0.11531	0.0157513	2.93218	3.02991	2.66199	BEE1	Araport:AT1G18400,TAIR:AT1G18400,GeneID:838421	Encodes the brassinosteroid signaling component BEE1 (BR-ENHANCED EXPRESSION 1). Positively modulates the shade avoidance syndrome in Arabidopsis seedlings.	BR enhanced expression 1	bHLH	GO:0003677,GO:0003700,GO:0005634,GO:0006351,GO:0006355,GO:0046983,GO:1902448	DNA binding|DNA-binding transcription factor activity|nucleus|transcription, DNA-templated|regulation of transcription, DNA-templated|protein dimerization activity|positive regulation of shade avoidance
AT1G18410	25.9965	10.7718	41.2212	3.85288	1.94594	0.0145683	0.0265283	Up	0.232683	0.152384	0.473556	0.118967	0.0340153	0.024285	F15H18.10	Araport:AT1G18410,TAIR:AT1G18410,GeneID:838422		P-loop containing nucleoside triphosphate hydrolases superfamily protein		GO:0003777,GO:0005524,GO:0005871,GO:0005874,GO:0007018,GO:0008017,GO:0016887	microtubule motor activity|ATP binding|kinesin complex|microtubule|microtubule-based movement|microtubule binding|ATPase activity
AT1G18440	571.086	873.051	269.12	0.307873	-1.69959	5.73408e-13	4.6664e-12	Down	6.62939	4.86962	5.12384	15.5368	14.6156	15.0163	F15H18.24	Araport:AT1G18440,TAIR:AT1G18440,GeneID:838424		Peptidyl-tRNA hydrolase family protein		GO:0004045,GO:0009507,GO:0009570	aminoacyl-tRNA hydrolase activity|chloroplast|chloroplast stroma
AT1G18470	2174.49	1046.93	3302.06	3.15393	1.65715	2.10975e-33	9.83427e-32	Up	35.6413	30.3878	39.0347	8.8422	8.86331	9.98744	F15H18.5	Araport:AT1G18470,TAIR:AT1G18470,GeneID:838427		Transmembrane Fragile-X-F-associated protein		GO:0003777,GO:0005524,GO:0005739,GO:0005871,GO:0005874,GO:0007018,GO:0008017,GO:0016887,GO:0031347,GO:0046872	microtubule motor activity|ATP binding|mitochondrion|kinesin complex|microtubule|microtubule-based movement|microtubule binding|ATPase activity|regulation of defense response|metal ion binding
AT1G18485	484.829	734.954	234.704	0.319309	-1.64697	8.613e-07	3.35534e-06	Down	2.20552	1.34723	2.3655	3.55763	4.81167	7.17941	AT1G18485	Araport:AT1G18485,TAIR:AT1G18485,GeneID:838429		Pentatricopeptide repeat (PPR) superfamily protein
AT1G18540	9946.1	14087.7	5804.52	0.412059	-1.27908	1.14753e-24	2.74873e-23	Down	88.7761	97.3598	120.153	191.747	209.483	212.746	F25I16.12	Araport:AT1G18540,TAIR:AT1G18540,GeneID:838435		Ribosomal protein L6 family protein		GO:0000027,GO:0002181,GO:0003723,GO:0003735,GO:0005783,GO:0005829,GO:0005886,GO:0009506,GO:0009507,GO:0009735,GO:0016020,GO:0022625,GO:0022626	ribosomal large subunit assembly|cytoplasmic translation|RNA binding|structural constituent of ribosome|endoplasmic reticulum|cytosol|plasma membrane|plasmodesma|chloroplast|response to cytokinin|membrane|cytosolic large ribosomal subunit|cytosolic ribosome	path:ath03010	Ribosome
AT1G18620	1421.75	2320.04	523.464	0.225566	-2.14838	0.000950264	0.00224949	Down	4.13193	4.11658	1.00747	12.5623	16.2036	5.87416	TRM3	Araport:AT1G18620,TAIR:AT1G18620,GeneID:838443		LONGIFOLIA protein		GO:0005737,GO:0005856,GO:0008017,GO:0051513	cytoplasm|cytoskeleton|microtubule binding|regulation of monopolar cell growth
AT1G18640	1083.63	1491.65	675.603	0.452769	-1.14315	2.10074e-07	8.92309e-07	Down	11.7282	13.6395	11.5106	20.9258	25.5871	21.2594	PSP	Araport:AT1G18640,TAIR:AT1G18640,GeneID:838445	Encodes a 3-phosphoserine phosphatase acting in the last step of serine biosynthesis within the chloroplast. Essential for embryo, pollen and root development.	3-phosphoserine phosphatase		GO:0000287,GO:0004647,GO:0005509,GO:0005737,GO:0006563,GO:0006564,GO:0009507,GO:0009555,GO:0009793,GO:0016311,GO:0016791,GO:0048364	magnesium ion binding|phosphoserine phosphatase activity|calcium ion binding|cytoplasm|L-serine metabolic process|L-serine biosynthetic process|chloroplast|pollen development|embryo development ending in seed dormancy|dephosphorylation|phosphatase activity|root development	path:ath00260	Glycine, serine and threonine metabolism
AT1G18650	926.405	1638.47	214.337	0.130678	-2.93591	1.76751e-09	9.80377e-09	Down	4.16144	4.31343	1.48022	17.9804	26.6108	20.3496	PDCB3	Araport:AT1G18650,TAIR:AT1G18650,GeneID:838446	Encodes a member of the X8-GPI family of proteins. It localizes to the plasmodesmata and is predicted to bind callose.	plasmodesmata callose-binding protein 3		GO:0001872,GO:0005886,GO:0009506,GO:0030247,GO:0031225	(1->3)-beta-D-glucan binding|plasma membrane|plasmodesma|polysaccharide binding|anchored component of membrane
AT1G18670	1592.24	522.301	2662.18	5.09492	2.34906	6.38137e-46	6.1759e-44	Up	20.3785	17.9744	20.7766	2.87627	2.93443	3.90982	IBS1	Araport:AT1G18670,TAIR:AT1G18670,GeneID:838448	Encodes a cyclin-dependent kinase-like protein with a ser/thr protein kinase domain and an N-terminal myristoylation sequence. Mutants in this gene are unable to express female sterility in response to beta-aminobutyric acid, as wild type plants do.	Protein kinase superfamily protein
AT1G18710	423.158	68.7696	777.547	11.2865	3.49653	2.26304e-11	1.56191e-10	Up	18.4143	14.71	15.8334	0.614557	0.692212	2.452	MYB47	Araport:AT1G18710,TAIR:AT1G18710,GeneID:838453	Member of the R2R3 factor gene family.	myb domain protein 47	MYB	GO:0000902,GO:0003677,GO:0005634,GO:0010091,GO:0035017,GO:1901957	cell morphogenesis|DNA binding|nucleus|trichome branching|cuticle pattern formation|regulation of cutin biosynthetic process
AT1G18720	5099.24	2509.8	7688.67	3.06333	1.6151	9.13219e-05	0.00026084	Up	108.336	120.074	181.856	25.1577	22.975	64.6909	F6A14.17	Araport:AT1G18720,TAIR:AT1G18720,GeneID:838454		ER membrane protein, putative (DUF962)		GO:0005783,GO:0030176,GO:0046521	endoplasmic reticulum|integral component of endoplasmic reticulum membrane|sphingoid catabolic process
AT1G18730	3749.87	5829.18	1670.55	0.286529	-1.80325	3.50884e-09	1.87817e-08	Down	36.2101	25.2056	24.0549	70.4756	70.1904	113.709	PnsB4	Araport:AT1G18730,TAIR:AT1G18730,GeneID:838455	likely a subunit of the chloroplast NAD(P)H dehydrogenase complex, involved in PSI cyclic electron transport. Located on the thylakoid membrane. Mutant has impaired NAD(P)H dehydrogenase activity.	NDH dependent flow 6		GO:0009507,GO:0009535,GO:0009773,GO:0010598,GO:0016021	chloroplast|chloroplast thylakoid membrane|photosynthetic electron transport in photosystem I|NAD(P)H dehydrogenase complex (plastoquinone)|integral component of membrane
AT1G18773	107.209	149.764	64.6538	0.43074	-1.21511	0.00250463	0.00545402	Down	2.03881	1.39732	1.29158	3.51268	3.41022	2.2046	AT1G18773	Araport:AT1G18773,TAIR:AT1G18773,GeneID:6240661		acyl thioesterase-like protein		GO:0002084,GO:0005737,GO:0005886,GO:0006631,GO:0008474,GO:0052689	protein depalmitoylation|cytoplasm|plasma membrane|fatty acid metabolic process|palmitoyl-(protein) hydrolase activity|carboxylic ester hydrolase activity
AT1G18835	8.16382	14.9922	1.33547	0.0863282	-3.53403	0.00740612	0.0144729	Down	0.0797552	0.0783476	0	1.0276	0.139911	0.374582	MIF3	Araport:AT1G18835,TAIR:AT1G18835,GeneID:5007704	Encodes a small zinc finger protein whose overexpression induces ectopic meristem formation on leaf margins.	mini zinc finger	ZF-HD	GO:0005634,GO:0005737,GO:0007275,GO:0042803,GO:0046872,GO:0048509	nucleus|cytoplasm|multicellular organism development|protein homodimerization activity|metal ion binding|regulation of meristem development
AT1G18840	861.987	1220.85	503.121	0.412146	-1.27877	8.46374e-16	9.11044e-15	Down	5.00609	4.36816	5.88019	10.0133	8.9173	11.8692	IQD30	Araport:AT1G18840,TAIR:AT1G18840,GeneID:838465		IQ-domain 30		GO:0005829,GO:0005875,GO:0005886	cytosol|microtubule associated complex|plasma membrane
AT1G18860	19.7087	0	39.4174	203.544	7.6692	4.13315e-09	2.19331e-08	Up	0.589469	0.619465	0.463565	0	0	0	WRKY61	Araport:AT1G18860,TAIR:AT1G18860,GeneID:838467	member of WRKY Transcription Factor; Group II-b	WRKY DNA-binding protein 61	WRKY	GO:0003700,GO:0005634,GO:0043565	DNA-binding transcription factor activity|nucleus|sequence-specific DNA binding
AT1G18870	172.558	64.9621	280.154	4.30761	2.10689	0.000321726	0.000828184	Up	2.96694	2.56386	5.50445	0.351228	0.377938	1.43394	ICS2	Araport:AT1G18870,TAIR:AT1G18870,GeneID:838468	Encodes a protein with isochorismate synthase activity involved in phylloquinone biosynthesis. Mutant studies of this gene's function suggest that its function is redundant with that of ICS1 (AT1G7410).	isochorismate synthase 2		GO:0006952,GO:0008909,GO:0009507,GO:0009536,GO:0009697,GO:0042372	defense response|isochorismate synthase activity|chloroplast|plastid|salicylic acid biosynthetic process|phylloquinone biosynthetic process	path:ath00130	Ubiquinone and other terpenoid-quinone biosynthesis
AT1G18890	3096.01	1100.14	5091.87	4.62912	2.21074	2.12547e-18	2.97482e-17	Up	51.1609	40.9695	62.5153	11.3186	7.98069	8.15736	CDPK1	Araport:AT1G18890,TAIR:AT1G18890,GeneID:838470	encodes a calcium-dependent protein kinase whose gene expression is induced by dehydration and high salt. Kinase activity could not be detected in vitro.	calcium-dependent protein kinase 1		GO:0004672,GO:0004674,GO:0004683,GO:0005509,GO:0005524,GO:0005634,GO:0005737,GO:0009738,GO:0009931,GO:0016020,GO:0018105,GO:0035556,GO:0046777	protein kinase activity|protein serine/threonine kinase activity|calmodulin-dependent protein kinase activity|calcium ion binding|ATP binding|nucleus|cytoplasm|abscisic acid-activated signaling pathway|calcium-dependent protein serine/threonine kinase activity|membrane|peptidyl-serine phosphorylation|intracellular signal transduction|protein autophosphorylation	path:ath04626	Plant-pathogen interaction
AT1G18910	628.716	263.943	993.49	3.76651	1.91323	3.74555e-11	2.51357e-10	Up	6.03416	4.91577	9.11423	1.61508	1.52256	1.19453	F14D16.31	Araport:AT1G18910,TAIR:AT1G18910,GeneID:838472		zinc ion binding protein		GO:0005634,GO:0008270,GO:0010106,GO:0016021,GO:0016567,GO:0016874	nucleus|zinc ion binding|cellular response to iron ion starvation|integral component of membrane|protein ubiquitination|ligase activity
AT1G18980	37.3304	0.33275	74.3281	197.385	7.62487	2.01081e-08	9.77195e-08	Up	1.02257	3.50226	1.89509	0	0	0.0259603	F14D16.13	Araport:AT1G18980,TAIR:AT1G18980,GeneID:838479		RmlC-like cupins superfamily protein		GO:0005618,GO:0030145,GO:0045735,GO:0048046	cell wall|manganese ion binding|nutrient reservoir activity|apoplast
AT1G19020	1195.27	136.171	2254.37	16.5624	4.04984	4.85507e-10	2.86996e-09	Up	110.704	56.9712	90.1954	5.0333	6.53565	1.03436	F14D16.17	Araport:AT1G19020,TAIR:AT1G19020,GeneID:838483		CDP-diacylglycerol-glycerol-3-phosphate 3-phosphatidyltransferase
AT1G19050	652.365	908.062	396.667	0.436737	-1.19516	9.55844e-15	9.38537e-14	Down	10.3856	11.306	12.4067	18.5107	22.3771	24.0412	ARR7	Araport:AT1G19050,TAIR:AT1G19050,GeneID:838487	Encodes a member of the Arabidopsis response regulator (ARR) family, most closely related to ARR15. A two-component response regulator protein containing a phosphate accepting domain in the receiver domain but lacking a DNA binding domain in the output domain. Involved in response to cytokinin and meristem stem cell maintenance. Arr7 protein is stabilized by cytokinin.	response regulator 7		GO:0000156,GO:0005634,GO:0006355,GO:0009735,GO:0009736,GO:0010200,GO:0019827	phosphorelay response regulator activity|nucleus|regulation of transcription, DNA-templated|response to cytokinin|cytokinin-activated signaling pathway|response to chitin|stem cell population maintenance	path:ath04075	Plant hormone signal transduction
AT1G19150	6148.31	10519.2	1777.41	0.168945	-2.56537	2.08803e-07	8.87257e-07	Down	51.5257	52.1237	16.0635	192.299	189.906	228.713	Lhca6	Araport:AT1G19150,TAIR:AT1G19150,GeneID:838498	PSI type II chlorophyll a/b-binding protein (Lhca2*1) mRNA	PSI type II chlorophyll a/b-binding protein (Lhca2*1)		GO:0009416,GO:0009507,GO:0009522,GO:0009535,GO:0009637,GO:0009768,GO:0009941,GO:0010114,GO:0010218,GO:0010287,GO:0016021,GO:0016168,GO:0018298,GO:0046872	response to light stimulus|chloroplast|photosystem I|chloroplast thylakoid membrane|response to blue light|photosynthesis, light harvesting in photosystem I|chloroplast envelope|response to red light|response to far red light|plastoglobule|integral component of membrane|chlorophyll binding|protein-chromophore linkage|metal ion binding	path:ath00196	Photosynthesis - antenna proteins
AT1G19180	2454.83	208.846	4700.82	22.5156	4.49286	4.06455e-30	1.52824e-28	Up	74.3994	59.0572	77.4872	2.26742	3.81946	1.56079	JAZ1	Araport:AT1G19180,TAIR:AT1G19180,GeneID:838501	JAZ1 is a nuclear-localized protein involved in jasmonate signaling. JAZ1 transcript levels rise in response to a jasmonate stimulus. JAZ1 can interact with the COI1 F-box subunit of an SCF E3 ubiquitin ligase in a yeast-two-hybrid assay only in the presence of jasmonate-isoleucine (JA-ILE) or coronatine. Application of jasmonate methyl ester to Arabidopsis roots reduces the levels of a JAZ1:GUS …	jasmonate-zim-domain protein 1		GO:0005634,GO:0009555,GO:0009611,GO:0009753,GO:0009867,GO:0009908,GO:0031347,GO:0042742,GO:1900067,GO:2000022	nucleus|pollen development|response to wounding|response to jasmonic acid|jasmonic acid mediated signaling pathway|flower development|regulation of defense response|defense response to bacterium|regulation of cellular response to alkaline pH|regulation of jasmonic acid mediated signaling pathway	path:ath04075	Plant hormone signal transduction
AT1G19190	31.5253	6.4443	56.6064	8.84528	3.14491	6.51459e-05	0.000190719	Up	1.0739	1.58242	1.30295	0.267671	0.0196238	0.084062	T29M8.6	Araport:AT1G19190,TAIR:AT1G19190,GeneID:838502		alpha/beta-Hydrolases superfamily protein		GO:0052689	carboxylic ester hydrolase activity
AT1G19200	84.5493	51.1825	117.916	2.30722	1.20615	0.0265984	0.0454762	Up	1.83068	1.52169	5.6879	0.842397	0.988142	1.32277	T29M8.7	Araport:AT1G19200,TAIR:AT1G19200,GeneID:838503		cyclin-dependent kinase, putative (DUF581)		GO:0009744,GO:0009749,GO:0019900,GO:0046872,GO:1905582	response to sucrose|response to glucose|kinase binding|metal ion binding|response to mannose
AT1G19230	48.9117	17.6475	80.1759	4.55547	2.1876	4.06745e-05	0.000123153	Up	0.480829	0.716133	0.764898	0.18557	0.0476166	0.123841	T29M8.10	Araport:AT1G19230,TAIR:AT1G19230,GeneID:838506		Riboflavin synthase-like superfamily protein		GO:0004601,GO:0005509,GO:0016021,GO:0050664	peroxidase activity|calcium ion binding|integral component of membrane|oxidoreductase activity, acting on NAD(P)H, oxygen as acceptor	path:ath04016,path:ath04626	MAPK signaling pathway - plant|Plant-pathogen interaction
AT1G19250	1177.78	6.22523	2349.34	378.285	8.56333	3.01466e-05	9.31594e-05	Up	46.4863	30.9918	19.1647	0.211115	0	0	FMO1	Araport:AT1G19250,TAIR:AT1G19250,GeneID:838508	FMO1 is required for full expression of TIR-NB-LRR-conditioned resistance to avirulent pathogens and for basal resistance to invasive virulent pathogens. Functions in an EDS1-regulated but SA-independent mechanism that promotes resistance and cell death at pathogen infection sites.	flavin-dependent monooxygenase 1		GO:0004497,GO:0004499,GO:0009626,GO:0009627,GO:0009870,GO:0010204,GO:0031543,GO:0042742,GO:0050660,GO:0050661,GO:0050832,GO:0051707,GO:0062034,GO:0062047,GO:0071456	monooxygenase activity|N,N-dimethylaniline monooxygenase activity|plant-type hypersensitive response|systemic acquired resistance|defense response signaling pathway, resistance gene-dependent|defense response signaling pathway, resistance gene-independent|peptidyl-proline dioxygenase activity|defense response to bacterium|flavin adenine dinucleotide binding|NADP binding|defense response to fungus…
AT1G19270	794.947	358.082	1231.81	3.44236	1.7834	1.58965e-20	2.73152e-19	Up	12.4532	12.3169	16.4544	3.76166	2.99848	3.10143	DA1	Araport:AT1G19270,TAIR:AT1G19270,GeneID:838510		DA1		GO:0008233,GO:0008285,GO:0032875,GO:0043130,GO:0046620,GO:0046621,GO:0046872,GO:0048317,GO:0048482,GO:0080113,GO:1900057	peptidase activity|negative regulation of cell proliferation|regulation of DNA endoreduplication|ubiquitin binding|regulation of organ growth|negative regulation of organ growth|metal ion binding|seed morphogenesis|plant ovule morphogenesis|regulation of seed growth|positive regulation of leaf senescence
AT1G19300	1095.57	589.514	1601.62	2.7163	1.44164	6.32287e-07	2.50846e-06	Up	23.7219	22.1719	31.7147	6.41521	5.80442	11.7543	PARVUS	Araport:AT1G19300,TAIR:AT1G19300,GeneID:838512	The PARVUS/GLZ1 gene encodes a putative family 8 glycosyl transferase that contributes to xylan biosynthesis. Its gene expression shows good co-variance with the IRX3 gene involved in secondary cell wall synthesis. PARVUS/GLZ1 is predicted to have galacturonosyltransferase activity and may be involved in the formation of the complex oligosaccharide sequence present at the reducing end of xylan. P…	Nucleotide-diphospho-sugar transferases superfamily protein		GO:0005783,GO:0005789,GO:0005794,GO:0010051,GO:0010417,GO:0016021,GO:0032504,GO:0045489,GO:0047262,GO:0048366,GO:0052386	endoplasmic reticulum|endoplasmic reticulum membrane|Golgi apparatus|xylem and phloem pattern formation|glucuronoxylan biosynthetic process|integral component of membrane|multicellular organism reproduction|pectin biosynthetic process|polygalacturonate 4-alpha-galacturonosyltransferase activity|leaf development|cell wall thickening
AT1G19310	579.911	298.205	861.616	2.88788	1.53001	4.59734e-17	5.70885e-16	Up	19.9329	21.0202	24.0021	4.92869	6.55109	7.24126	F18O14.3	Araport:AT1G19310,TAIR:AT1G19310,GeneID:838513		RING/U-box superfamily protein		GO:0004842,GO:0005789,GO:0006970,GO:0009409,GO:0009414,GO:0009611,GO:0009723,GO:0016021,GO:0016567,GO:0043161,GO:0046872	ubiquitin-protein transferase activity|endoplasmic reticulum membrane|response to osmotic stress|response to cold|response to water deprivation|response to wounding|response to ethylene|integral component of membrane|protein ubiquitination|proteasome-mediated ubiquitin-dependent protein catabolic process|metal ion binding	path:ath04141	Protein processing in endoplasmic reticulum
AT1G19380	1524.77	280.087	2769.45	9.88989	3.30595	3.63355e-09	1.94107e-08	Up	104.431	74.4804	67.8553	7.67917	10.3578	2.44085	F18O14.10	Araport:AT1G19380,TAIR:AT1G19380,GeneID:838521		sugar, putative (DUF1195)
AT1G19394	53.2364	11.9624	94.5104	7.92668	2.98672	4.71412e-06	1.65836e-05	Up	2.66743	1.92432	8.29972	0.537002	0.329015	0.430648	AT1G19394	Araport:AT1G19394,TAIR:AT1G19394,GeneID:2745756		hypothetical protein
AT1G19397	80.7362	34.2038	127.269	3.73323	1.90042	3.52549e-06	1.26391e-05	Up	2.83434	3.46558	5.97614	0.91574	1.08435	0.651431	AT1G19397	Araport:AT1G19397,TAIR:AT1G19397,GeneID:2745757		transmembrane protein
AT1G19450	3200.25	4665.68	1734.83	0.371798	-1.42741	0.022375	0.0389496	Down	29.33	27.0026	7.57521	63.6644	56.6852	24.8115	F18O14.22	Araport:AT1G19450,TAIR:AT1G19450,GeneID:838529		Major facilitator superfamily protein		GO:0005351,GO:0005355,GO:0005773,GO:0005774,GO:0005887,GO:0008645	carbohydrate:proton symporter activity|glucose transmembrane transporter activity|vacuole|vacuolar membrane|integral component of plasma membrane|hexose transmembrane transport
AT1G19510	28.8205	53.7618	3.87924	0.0710531	-3.81496	1.89221e-05	6.02948e-05	Down	0.190285	0.186926	0.0714956	1.64614	0.46733	3.39606	RL5	Araport:AT1G19510,TAIR:AT1G19510,GeneID:838537		RAD-like 5	MYB_related	GO:0003677,GO:0005634	DNA binding|nucleus
AT1G19540	82.3545	133.355	31.3543	0.235179	-2.08817	7.04409e-05	0.000204997	Down	0.198013	0.644341	0.371996	1.87929	1.29176	1.08112	F18O14.30	Araport:AT1G19540,TAIR:AT1G19540,GeneID:838541		NmrA-like negative transcriptional regulator family protein		GO:0005737,GO:0005886,GO:0006979,GO:0016491,GO:0046686	cytoplasm|plasma membrane|response to oxidative stress|oxidoreductase activity|response to cadmium ion
AT1G19550	214.064	412.564	15.5649	0.0376721	-4.73036	2.16696e-13	1.85125e-12	Down	0.933024	0.278952	0.762096	12.2454	5.83539	26.864	F18O14.31	Araport:AT1G19550,TAIR:AT1G19550,GeneID:838542		Glutathione S-transferase family protein		GO:0004364,GO:0005244,GO:0005507,GO:0005739,GO:0005773,GO:0005777,GO:0005829,GO:0005886,GO:0006952,GO:0009507,GO:0009570,GO:0009610,GO:0009753,GO:0010043,GO:0010193,GO:0010731,GO:0034765,GO:0043903,GO:0045174,GO:0048046,GO:0070301,GO:0080151	glutathione transferase activity|voltage-gated ion channel activity|copper ion binding|mitochondrion|vacuole|peroxisome|cytosol|plasma membrane|defense response|chloroplast|chloroplast stroma|response to symbiotic fungus|response to jasmonic acid|response to zinc ion|response to ozone|protein glutathionylation|regulation of ion transmembrane transport|regulation of symbiosis, encompassing mutuali…	path:ath00053,path:ath00480	Ascorbate and aldarate metabolism|Glutathione metabolism
AT1G19570	21431.6	7186.18	35677	4.96461	2.31168	4.79006e-13	3.94577e-12	Up	863.878	1121.38	1194.93	167.305	108.506	263.648	DHAR1	Araport:AT1G19570,TAIR:AT1G19570,GeneID:838544	Encodes a member of the dehydroascorbate reductase gene family. Critical for a mutualistic symbiosis between the host Arabidopsis and the root colonizing fungus Piriformospora indica.	dehydroascorbate reductase		GO:0004364,GO:0005244,GO:0005507,GO:0005739,GO:0005773,GO:0005777,GO:0005829,GO:0005886,GO:0006952,GO:0009507,GO:0009570,GO:0009610,GO:0009753,GO:0010043,GO:0010193,GO:0010731,GO:0034765,GO:0043903,GO:0045174,GO:0048046,GO:0070301,GO:0080151	glutathione transferase activity|voltage-gated ion channel activity|copper ion binding|mitochondrion|vacuole|peroxisome|cytosol|plasma membrane|defense response|chloroplast|chloroplast stroma|response to symbiotic fungus|response to jasmonic acid|response to zinc ion|response to ozone|protein glutathionylation|regulation of ion transmembrane transport|regulation of symbiosis, encompassing mutuali…	path:ath00053,path:ath00480	Ascorbate and aldarate metabolism|Glutathione metabolism
AT1G19610	220.638	8.33552	432.941	52.3041	5.70885	4.89967e-11	3.25168e-10	Up	27.5912	18.0558	9.08271	0.690431	0.146229	0.0391498	PDF1.4	Araport:AT1G19610,TAIR:AT1G19610,GeneID:838548	Predicted to encode a PR (pathogenesis-related) protein. Belongs to the plant defensin (PDF) family with the following members: At1g75830/PDF1.1, At5g44420/PDF1.2a, At2g26020/PDF1.2b, At5g44430/PDF1.2c, At2g26010/PDF1.3, At1g19610/PDF1.4, At1g55010/PDF1.5, At2g02120/PDF2.1, At2g02100/PDF2.2, At2g02130/PDF2.3, At1g61070/PDF2.4, At5g63660/PDF2.5, At2g02140/PDF2.6, At5g38330/PDF3.1 and At4g30070/PDF…	defensin-like protein		GO:0005576,GO:0006952,GO:0031640,GO:0050832	extracellular region|defense response|killing of cells of other organism|defense response to fungus
AT1G19620	13.2247	21.9203	4.52906	0.203324	-2.29815	0.00525824	0.0106457	Down	0.135433	0.18626	0.0508863	0.249282	0.73651	0.559752	F14P1.5	Araport:AT1G19620,TAIR:AT1G19620,GeneID:838549		transmembrane protein
AT1G19650	1237.94	807.827	1668.06	2.06435	1.04569	5.98681e-05	0.00017632	Up	21.4562	17.1776	14.7798	7.34527	6.22779	8.3149	F14P1.2	Araport:AT1G19650,TAIR:AT1G19650,GeneID:838552		Sec14p-like phosphatidylinositol transfer family protein		GO:0000139,GO:0005886,GO:0015031	Golgi membrane|plasma membrane|protein transport
AT1G19660	8056.03	4506.32	11605.7	2.57539	1.36479	1.44225e-05	4.68421e-05	Up	195.703	185.807	116.03	56.9883	54.6689	51.403	AtBBD2	Araport:AT1G19660,TAIR:AT1G19660,GeneID:838553		Wound-responsive family protein		GO:0004518,GO:0005634	nuclease activity|nucleus
AT1G19690	526.253	727.195	325.312	0.447489	-1.16008	6.33447e-05	0.000185799	Down	5.88072	5.4194	8.4208	10.6832	8.77049	17.3635	F14P1.35	Araport:AT1G19690,TAIR:AT1G19690,GeneID:838556		NAD(P)-binding Rossmann-fold superfamily protein
AT1G19700	1795.51	1046.13	2544.89	2.43261	1.2825	3.87776e-16	4.36112e-15	Up	24.8266	21.601	24.2644	8.35013	7.6774	8.17174	BEL10	Araport:AT1G19700,TAIR:AT1G19700,GeneID:838558	Encodes a member of the BEL family of homeodomain proteins. Its interaction with PLP (PAS/LOV PROTEIN) is diminished by blue light.	BEL1-like homeodomain 10	TALE	GO:0003677,GO:0003700,GO:0005634	DNA binding|DNA-binding transcription factor activity|nucleus
AT1G19720	2148.97	3035.12	1262.82	0.415989	-1.26538	0.00729098	0.0142699	Down	14.2128	13.1845	4.86404	20.7827	24.6891	20.7613	F14P1.33	Araport:AT1G19720,TAIR:AT1G19720,GeneID:838561		Pentatricopeptide repeat (PPR-like) superfamily protein
AT1G19750	19.9728	8.42094	31.5246	3.76177	1.91141	0.0017814	0.0039911	Up	0.224243	0.453528	0.65669	0.0849773	0.115699	0.0867332	F14P1.15	Araport:AT1G19750,TAIR:AT1G19750,GeneID:838564		Transducin/WD40 repeat-like superfamily protein		GO:0005634,GO:0006281,GO:0010224	nucleus|DNA repair|response to UV-B	path:ath03420,path:ath04120	Nucleotide excision repair|Ubiquitin mediated proteolysis
AT1G19830	18.7042	37.1381	0.270277	0.00900433	-6.79517	1.40565e-07	6.11133e-07	Down	0	0	0.0292443	1.11744	0.764619	1.14053	F14P1.18	Araport:AT1G19830,TAIR:AT1G19830,GeneID:838570		SAUR-like auxin-responsive protein family		GO:0009734,GO:0040008	auxin-activated signaling pathway|regulation of growth	path:ath04075	Plant hormone signal transduction
AT1G19920	4018.64	5660.42	2376.86	0.419871	-1.25198	1.27447e-06	4.84423e-06	Down	33.9817	33.0371	33.0612	62.2867	47.131	92.2472	APS2	Araport:AT1G19920,TAIR:AT1G19920,GeneID:838580	encodes a chloroplast form of ATP sulfurylase.	Pseudouridine synthase/archaeosine transglycosylase-like family protein		GO:0000103,GO:0004020,GO:0004781,GO:0005524,GO:0005829,GO:0009507,GO:0009570,GO:0009970,GO:0070814	sulfate assimilation|adenylylsulfate kinase activity|sulfate adenylyltransferase (ATP) activity|ATP binding|cytosol|chloroplast|chloroplast stroma|cellular response to sulfate starvation|hydrogen sulfide biosynthetic process	path:ath00230,path:ath00261,path:ath00450,path:ath00920	Purine metabolism|Monobactam biosynthesis|Selenocompound metabolism|Sulfur metabolism
AT1G19940	127.78	218.966	36.5939	0.167793	-2.57524	4.59639e-07	1.85732e-06	Down	0.145739	0.53963	0.631829	2.31109	1.55364	2.56945	GH9B5	Araport:AT1G19940,TAIR:AT1G19940,GeneID:838583		glycosyl hydrolase 9B5		GO:0005576,GO:0008810,GO:0030245,GO:0071555	extracellular region|cellulase activity|cellulose catabolic process|cell wall organization
AT1G19950	285.79	449.295	122.285	0.271836	-1.87919	8.99298e-17	1.08307e-15	Down	1.94291	2.56796	2.2398	5.93318	6.30544	8.57764	HVA22H	Araport:AT1G19950,TAIR:AT1G19950,GeneID:838584		HVA22-like protein H (ATHVA22H)
AT1G19960	3481.57	1467.18	5495.95	3.7455	1.90516	2.43984e-19	3.73717e-18	Up	144.242	166.833	172.281	33.2838	27.612	47.4652	T20H2.25	Araport:AT1G19960,TAIR:AT1G19960,GeneID:838585		transcription factor
AT1G19970	178.37	254.673	102.067	0.400739	-1.31926	9.36312e-07	3.62661e-06	Down	2.38864	1.45443	2.48476	4.23307	3.99979	4.89537	T20H2.24	Araport:AT1G19970,TAIR:AT1G19970,GeneID:838586		ER lumen protein retaining receptor family protein		GO:0005789,GO:0006621,GO:0015031,GO:0016021,GO:0016192,GO:0046923	endoplasmic reticulum membrane|protein retention in ER lumen|protein transport|integral component of membrane|vesicle-mediated transport|ER retention sequence binding
AT1G19990	202.636	298.862	106.411	0.35712	-1.48552	4.26801e-13	3.53326e-12	Down	2.24503	2.16039	3.31384	5.69238	5.66638	6.4986	T20H2.23	Araport:AT1G19990,TAIR:AT1G19990,GeneID:838588		nucleolin
AT1G20010	4847.89	7877.16	1818.63	0.230844	-2.11501	9.01939e-06	3.03016e-05	Down	28.8287	31.3686	10.6487	70.5656	102.495	89.5146	TUB5	Araport:AT1G20010,TAIR:AT1G20010,GeneID:838590	beta tubulin	tubulin beta-5 chain		GO:0000226,GO:0000278,GO:0003924,GO:0005200,GO:0005525,GO:0005618,GO:0005737,GO:0005774,GO:0005874,GO:0005886,GO:0007017,GO:0009507,GO:0009570,GO:0016020,GO:0045298	microtubule cytoskeleton organization|mitotic cell cycle|GTPase activity|structural constituent of cytoskeleton|GTP binding|cell wall|cytoplasm|vacuolar membrane|microtubule|plasma membrane|microtubule-based process|chloroplast|chloroplast stroma|membrane|tubulin complex	path:ath04145	Phagosome
AT1G20020	34470.9	49876.4	19065.5	0.38225	-1.38741	0.00141996	0.00323846	Down	344.58	264.642	218.839	369.806	451.135	1056.14	FNR2	Araport:AT1G20020,TAIR:AT1G20020,GeneID:838591	Encodes a leaf-type ferredoxin:NADP(H) oxidoreductase. It is present in both chloroplast stroma and thylakoid membranes but is more abundant in the stroma	ferredoxin-NADP[+]-oxidoreductase 2		GO:0004324,GO:0008266,GO:0009507,GO:0009534,GO:0009535,GO:0009570,GO:0009579,GO:0009735,GO:0009817,GO:0015979,GO:0042742,GO:0048046,GO:0098807	ferredoxin-NADP+ reductase activity|poly(U) RNA binding|chloroplast|chloroplast thylakoid|chloroplast thylakoid membrane|chloroplast stroma|thylakoid|response to cytokinin|defense response to fungus, incompatible interaction|photosynthesis|defense response to bacterium|apoplast|chloroplast thylakoid membrane protein complex	path:ath00195	Photosynthesis
AT1G20060	116.263	164.657	67.8684	0.413298	-1.27475	0.000262769	0.000688489	Down	0.323856	0.569693	0.735753	0.831763	1.07019	1.35125	T20H2.17	Araport:AT1G20060,TAIR:AT1G20060,GeneID:838594		ATP binding microtubule motor family protein		GO:0003777,GO:0005524,GO:0005871,GO:0005874,GO:0007018,GO:0008017,GO:0016887	microtubule motor activity|ATP binding|kinesin complex|microtubule|microtubule-based movement|microtubule binding|ATPase activity
AT1G20065	5.89932	11.2035	0.595186	0.0547344	-4.19141	0.00172966	0.00388405	Down	0	0.017702	0.0169266	0.116088	0.252893	0.15234	AT1G20065	Araport:AT1G20065,TAIR:AT1G20065,GeneID:5007707		DNA-directed RNA polymerase I subunit RPA12-like protein		GO:0000122,GO:0001054,GO:0003676,GO:0005736,GO:0006360,GO:0006363,GO:0006379,GO:0008270,GO:0042254,GO:0042790,GO:0061629	negative regulation of transcription by RNA polymerase II|RNA polymerase I activity|nucleic acid binding|RNA polymerase I complex|transcription by RNA polymerase I|termination of RNA polymerase I transcription|mRNA cleavage|zinc ion binding|ribosome biogenesis|nucleolar large rRNA transcription by RNA polymerase I|RNA polymerase II sequence-specific DNA-binding transcription factor binding
AT1G20090	1368.61	1955.34	781.875	0.400042	-1.32178	2.50129e-15	2.59783e-14	Down	13.0049	14.8062	18.5532	29.5582	34.2867	31.5989	ROP2	Araport:AT1G20090,TAIR:AT1G20090,GeneID:838598	Member of the Rho GTPase family. Functions to organize the microtubular cytoskeleton in combination with RIC1 and RIC4. These interactions affect pavement cell morphogenesis and pollen tube growth. ROP2 expression is stimulated by brassinosteroid treatment. Inhibit light-induced stomatal opening.	RHO-related protein from plants 2		GO:0000226,GO:0000902,GO:0003924,GO:0005525,GO:0005634,GO:0005730,GO:0005737,GO:0005886,GO:0007015,GO:0007266,GO:0009416,GO:0009860,GO:0010119,GO:0016477,GO:0019901,GO:0030036,GO:0030838,GO:0031532	microtubule cytoskeleton organization|cell morphogenesis|GTPase activity|GTP binding|nucleus|nucleolus|cytoplasm|plasma membrane|actin filament organization|Rho protein signal transduction|response to light stimulus|pollen tube growth|regulation of stomatal movement|cell migration|protein kinase binding|actin cytoskeleton organization|positive regulation of actin filament polymerization|actin cyt…	path:ath04145,path:ath04933	Phagosome|AGE-RAGE signaling pathway in diabetic complications
AT1G20100	2626.23	1529.34	3723.12	2.4346	1.28368	1.28358e-05	4.20752e-05	Up	60.7361	45.7744	100.33	22.7719	19.0457	27.9694	T20H2.11	Araport:AT1G20100,TAIR:AT1G20100,GeneID:838599		DNA ligase-like protein
AT1G20110	3967.05	2532.52	5401.59	2.13314	1.09298	2.10716e-10	1.30058e-09	Up	55.1504	51.6875	69.8525	25.091	21.5905	21.551	FYVE-domain protein 1	Araport:AT1G20110,TAIR:AT1G20110,GeneID:838600		RING/FYVE/PHD zinc finger superfamily protein		GO:0000813,GO:0003729,GO:0005634,GO:0015031,GO:0031902,GO:0036258,GO:0043130,GO:0046872,GO:0055072,GO:0070676	ESCRT I complex|mRNA binding|nucleus|protein transport|late endosome membrane|multivesicular body assembly|ubiquitin binding|metal ion binding|iron ion homeostasis|intralumenal vesicle formation
AT1G20120	101.891	36.4238	167.359	4.58637	2.19735	5.78962e-05	0.000170835	Up	3.7961	2.7592	2.20662	0.563988	0.209036	0.879453	T20H2.29	Araport:AT1G20120,TAIR:AT1G20120,GeneID:838601		GDSL-like Lipase/Acylhydrolase superfamily protein		GO:0005576,GO:0016042,GO:0016298	extracellular region|lipid catabolic process|lipase activity
AT1G20180	13.2491	0	26.4982	136.85	7.09645	3.58439e-07	1.47209e-06	Up	0.64815	0.318355	0.432584	0	0	0	T20H2.5	Araport:AT1G20180,TAIR:AT1G20180,GeneID:838607		transmembrane protein (DUF677)		GO:0016021	integral component of membrane
AT1G20190	862.872	1347.04	378.705	0.280988	-1.83142	0.00274733	0.00592989	Down	11.842	7.86885	2.18853	18.5184	18.7978	31.0737	EXPA11	Araport:AT1G20190,TAIR:AT1G20190,GeneID:838608	member of Alpha-Expansin Gene Family. Naming convention from the Expansin Working Group (Kende et al, 2004. Plant Mol Bio)	expansin 11
AT1G20220	2181.26	3064.16	1298.37	0.423688	-1.23893	5.43299e-17	6.68881e-16	Down	23.3732	21.3783	24.9005	46.9322	45.1957	44.1838	T20H2.2	Araport:AT1G20220,TAIR:AT1G20220,GeneID:838610		Alba DNA/RNA-binding protein
AT1G20225	1760.22	1039.38	2481.06	2.38685	1.25511	6.84649e-18	9.11543e-17	Up	63.4609	73.4434	68.7313	24.0989	22.1303	25.6435	AT1G20225	Araport:AT1G20225,TAIR:AT1G20225,GeneID:838611		Thioredoxin superfamily protein
AT1G20330	4625.09	7003.23	2246.95	0.320831	-1.64011	3.0328e-07	1.26043e-06	Down	32.4638	41.3598	32.1312	99.6591	108.675	64.2769	SMT2	Araport:AT1G20330,TAIR:AT1G20330,GeneID:838621	Encodes a sterol-C24-methyltransferases involved in sterol biosynthesis. Mutants display altered sterol composition, serrated petals and sepals and altered cotyledon vascular patterning as well as ectopic endoreduplication. This suggests that suppression of endoreduplication is important for petal morphogenesis and that normal sterol composition is required for this suppression.	sterol methyltransferase 2		GO:0005783,GO:0005794,GO:0007389,GO:0008757,GO:0009825,GO:0010051,GO:0016126,GO:0030797,GO:0032876	endoplasmic reticulum|Golgi apparatus|pattern specification process|S-adenosylmethionine-dependent methyltransferase activity|multidimensional cell growth|xylem and phloem pattern formation|sterol biosynthetic process|24-methylenesterol C-methyltransferase activity|negative regulation of DNA endoreduplication	path:ath00100	Steroid biosynthesis
AT1G20340	116877	185852	47902	0.257741	-1.95601	1.76808e-05	5.66405e-05	Down	1201.08	1143.95	447.722	3204.62	3354.97	2655.46	DRT112	Araport:AT1G20340,TAIR:AT1G20340,GeneID:838622	recombination and DNA-damage resistance protein (DRT112) One of two Arabidopsis plastocyanin genes. Predominant form, expressed 10x higher than PETE1. PETE2 is thought to be post-transcriptionally regulated via copper accumulation and is involved in copper homeostasis. Mutation of this gene does not have obvious effect on photosynthesis. In plsp1-1 mutant plastids, the nonmature form of the prote…	Cupredoxin superfamily protein		GO:0005507,GO:0009507,GO:0009534,GO:0009535,GO:0009570,GO:0009579,GO:0017148,GO:0019904,GO:0031977,GO:0046028,GO:0046688,GO:0055035,GO:0055070	copper ion binding|chloroplast|chloroplast thylakoid|chloroplast thylakoid membrane|chloroplast stroma|thylakoid|negative regulation of translation|protein domain specific binding|thylakoid lumen|electron transporter, transferring electrons from cytochrome b6/f complex of photosystem II activity|response to copper ion|plastid thylakoid membrane|copper ion homeostasis	path:ath00195	Photosynthesis
AT1G20350	661.631	47.4204	1275.84	26.9641	4.75297	4.58173e-22	8.93251e-21	Up	31.8657	30.33	45.9045	1.50329	1.3153	0.402452	TIM17-1	Araport:AT1G20350,TAIR:AT1G20350,GeneID:838623	mitochondrial inner membrane translocase	translocase inner membrane subunit 17-1		GO:0005744,GO:0030150,GO:0031305	TIM23 mitochondrial import inner membrane translocase complex|protein import into mitochondrial matrix|integral component of mitochondrial inner membrane
AT1G20440	6881.55	3375.61	10387.5	3.07713	1.62159	4.05164e-07	1.64986e-06	Up	139.462	76.4164	148.095	27.318	27.3158	44.4341	COR47	Araport:AT1G20440,TAIR:AT1G20440,GeneID:838632	Belongs to the dehydrin protein family, which contains highly conserved stretches of 7-17 residues that are repetitively scattered in their sequences, the K-, S-, Y- and lysine rich segments. Cold regulated gene, amino acid sequence homology with Group II LEA (late embryogenesis abundant) proteins. Also responds to osmotic stress, ABA, dehydration and inhibits e.coli growth while overexpressed. C…	cold-regulated 47		GO:0005507,GO:0005829,GO:0006970,GO:0009409,GO:0009414,GO:0009631,GO:0009737,GO:0010286,GO:0016020,GO:0016151,GO:0050832	copper ion binding|cytosol|response to osmotic stress|response to cold|response to water deprivation|cold acclimation|response to abscisic acid|heat acclimation|membrane|nickel cation binding|defense response to fungus
AT1G20450	5528	2643.75	8412.24	3.18189	1.66988	1.10482e-07	4.88209e-07	Up	177.193	85.4699	155.83	33.5928	37.1385	38.8456	ERD10	Araport:AT1G20450,TAIR:AT1G20450,GeneID:838633	Encodes a gene induced by low temperature and dehydration. Inhibits e.coli growth while overexpressed. Belongs to the dehydrin protein family, which contains highly conserved stretches of 7-17 residues that are repetitively scattered in their sequences, the K-, S-, Y- and lysine rich segments. LTI29 and LTI30 double overexpressors confer cold tolerance. Localized to membranes and cytoplasm.	Dehydrin family protein		GO:0001786,GO:0003779,GO:0005507,GO:0005634,GO:0005737,GO:0005829,GO:0009409,GO:0009414,GO:0009506,GO:0009631,GO:0009737,GO:0010029,GO:0016020,GO:0016151,GO:0019898,GO:0031210,GO:0050821,GO:0090559	phosphatidylserine binding|actin binding|copper ion binding|nucleus|cytoplasm|cytosol|response to cold|response to water deprivation|plasmodesma|cold acclimation|response to abscisic acid|regulation of seed germination|membrane|nickel cation binding|extrinsic component of membrane|phosphatidylcholine binding|protein stabilization|regulation of membrane permeability
AT1G20480	71.5075	117.221	25.7944	0.219718	-2.18627	1.24176e-13	1.08941e-12	Down	0.350474	0.35753	0.379856	1.3398	1.45428	1.30418	F5M15.29	Araport:AT1G20480,TAIR:AT1G20480,GeneID:838636		AMP-dependent synthetase and ligase family protein		GO:0005524,GO:0005777,GO:0016874	ATP binding|peroxisome|ligase activity	path:ath00592	alpha-Linolenic acid metabolism
AT1G20510	2583.1	1483.15	3683.05	2.48326	1.31224	1.66948e-09	9.28386e-09	Up	36.4594	40.7465	33.5113	13.3682	12.41	11.3825	OPCL1	Araport:AT1G20510,TAIR:AT1G20510,GeneID:838639		OPC-8:0 CoA ligase1		GO:0005524,GO:0005777,GO:0009611,GO:0009695,GO:0016874	ATP binding|peroxisome|response to wounding|jasmonic acid biosynthetic process|ligase activity	path:ath00592	alpha-Linolenic acid metabolism
AT1G20570	24.5181	43.9873	5.04881	0.117463	-3.08972	4.55339e-08	2.11791e-07	Down	0.0324938	0.0239402	0.0763055	0.276616	0.292136	0.366268	F5M15.11	Araport:AT1G20570,TAIR:AT1G20570,GeneID:838645		Spc97 / Spc98 family of spindle pole body (SBP) component		GO:0000922,GO:0000923,GO:0000930,GO:0005200,GO:0005635,GO:0005737,GO:0005813,GO:0005816,GO:0005819,GO:0005874,GO:0005938,GO:0007020,GO:0008275,GO:0009624,GO:0009898,GO:0015631,GO:0031122,GO:0043015,GO:0051321,GO:0051415,GO:0055028,GO:0090063,GO:0090307	spindle pole|equatorial microtubule organizing center|gamma-tubulin complex|structural constituent of cytoskeleton|nuclear envelope|cytoplasm|centrosome|spindle pole body|spindle|microtubule|cell cortex|microtubule nucleation|gamma-tubulin small complex|response to nematode|cytoplasmic side of plasma membrane|tubulin binding|cytoplasmic microtubule organization|gamma-tubulin binding|meiotic cell …
AT1G20620	144856	58532.9	231179	3.94955	1.98169	5.94841e-19	8.84759e-18	Up	1827.88	1979.24	1680.42	356.73	442.443	358.264	CAT3	Araport:AT1G20620,TAIR:AT1G20620,GeneID:838651	Catalase, catalyzes the breakdown of hydrogen peroxide (H2O2) into water and oxygen.	catalase 3		GO:0003729,GO:0004096,GO:0005618,GO:0005739,GO:0005773,GO:0005777,GO:0005886,GO:0006995,GO:0009409,GO:0009416,GO:0009506,GO:0009507,GO:0009570,GO:0009941,GO:0009970,GO:0016020,GO:0016036,GO:0020037,GO:0022626,GO:0042542,GO:0042744,GO:0046686,GO:0048046,GO:0050897	mRNA binding|catalase activity|cell wall|mitochondrion|vacuole|peroxisome|plasma membrane|cellular response to nitrogen starvation|response to cold|response to light stimulus|plasmodesma|chloroplast|chloroplast stroma|chloroplast envelope|cellular response to sulfate starvation|membrane|cellular response to phosphate starvation|heme binding|cytosolic ribosome|response to hydrogen peroxide|hydroge…	path:ath00380,path:ath00630,path:ath04016,path:ath04146	Tryptophan metabolism|Glyoxylate and dicarboxylate metabolism|MAPK signaling pathway - plant|Peroxisome
AT1G20630	2925.34	1848.25	4002.43	2.16533	1.11459	1.70619e-07	7.33819e-07	Up	53.8986	45.4323	45.0344	16.6449	20.3949	18.7117	CAT1	Araport:AT1G20630,TAIR:AT1G20630,GeneID:838652	Catalyzes the reduction of hydrogen peroxide using heme group as cofactor. Protects cells from toxicity by H2O2.	catalase 1		GO:0004096,GO:0005618,GO:0005739,GO:0005777,GO:0006995,GO:0009416,GO:0009737,GO:0009941,GO:0009970,GO:0016036,GO:0020037,GO:0022626,GO:0042542,GO:0042744,GO:0046686,GO:0050897	catalase activity|cell wall|mitochondrion|peroxisome|cellular response to nitrogen starvation|response to light stimulus|response to abscisic acid|chloroplast envelope|cellular response to sulfate starvation|cellular response to phosphate starvation|heme binding|cytosolic ribosome|response to hydrogen peroxide|hydrogen peroxide catabolic process|response to cadmium ion|cobalt ion binding	path:ath00380,path:ath00630,path:ath04016,path:ath04146	Tryptophan metabolism|Glyoxylate and dicarboxylate metabolism|MAPK signaling pathway - plant|Peroxisome
AT1G20680	23.7155	1.03842	46.3925	44.2156	5.46648	6.57968e-08	2.99457e-07	Up	1.40391	0.689565	1.07146	0	0.0384813	0.0206052	F2D10.17	Araport:AT1G20680,TAIR:AT1G20680,GeneID:838656		transport/golgi organization-like protein (DUF833)
AT1G20693	5179.48	2766.32	7592.64	2.74454	1.45657	0.000294903	0.000765069	Up	172.475	174.09	239.49	38.9909	37.783	104.21	HMGB2	Araport:AT1G20693,TAIR:AT1G20693,GeneID:838658	Encodes a protein belonging to the subgroup of HMGB (high mobility group B) proteins that have a distinctive DNA-binding motif, the HMG-box domain. The motif confers non-sequence specific interaction with linear DNA and structure-specific binding to distorted DNA sites. The HMGB proteins are involved in the assembly of nucleoprotein complexes. Can be phosphorylated by CK2alpha.	high mobility group B2		GO:0000785,GO:0003677,GO:0003682,GO:0003700,GO:0005634,GO:0005829,GO:0006333,GO:0030527	chromatin|DNA binding|chromatin binding|DNA-binding transcription factor activity|nucleus|cytosol|chromatin assembly or disassembly|structural constituent of chromatin
AT1G20720	178.539	261.889	95.1882	0.364723	-1.45513	5.93797e-07	2.36184e-06	Down	0.409588	0.570508	0.878574	1.22086	1.4424	1.51024	F2D10.21	Araport:AT1G20720,TAIR:AT1G20720,GeneID:838662		RAD3-like DNA-binding helicase protein		GO:0000723,GO:0000725,GO:0003677,GO:0004003,GO:0005524,GO:0005634,GO:0005739,GO:0006260,GO:0006281,GO:0006310,GO:0006355,GO:0009555,GO:0010569,GO:0032508,GO:0036297,GO:0043007,GO:0045910,GO:0046872,GO:0048364,GO:0051539,GO:0070182,GO:0070716,GO:0090657,GO:1904430	telomere maintenance|recombinational repair|DNA binding|ATP-dependent DNA helicase activity|ATP binding|nucleus|mitochondrion|DNA replication|DNA repair|DNA recombination|regulation of transcription, DNA-templated|pollen development|regulation of double-strand break repair via homologous recombination|DNA duplex unwinding|interstrand cross-link repair|maintenance of rDNA|negative regulation of DN…	path:ath03440	Homologous recombination
AT1G20740	38.6381	0	77.2762	399.256	8.64117	4.79619e-09	2.51945e-08	Up	3.55249	1.38635	0.708527	0	0	0	F2D10.23	Araport:AT1G20740,TAIR:AT1G20740,GeneID:838664		transport/golgi organization-like protein (DUF833)
AT1G20810	1550.33	2389.51	711.153	0.297427	-1.74939	2.7139e-14	2.54879e-13	Down	17.7264	17.8527	13.6062	42.5022	45.6251	51.2335	F2D10.32	Araport:AT1G20810,TAIR:AT1G20810,GeneID:838672		FKBP-like peptidyl-prolyl cis-trans isomerase family protein		GO:0003755,GO:0009507,GO:0009543,GO:0031977	peptidyl-prolyl cis-trans isomerase activity|chloroplast|chloroplast thylakoid lumen|thylakoid lumen
AT1G20816	255.432	389.449	121.415	0.311034	-1.68486	1.85858e-07	7.94924e-07	Down	4.31184	4.2954	2.73817	10.5354	10.8134	9.26991	F2D10.33	Araport:AT1G20816,TAIR:AT1G20816,GeneID:838673		outer envelope pore-like protein		GO:0008308,GO:0015288,GO:0031359,GO:0034426,GO:0044070,GO:0046930	voltage-gated anion channel activity|porin activity|integral component of chloroplast outer membrane|etioplast membrane|regulation of anion transport|pore complex
AT1G20840	1223.44	1798.57	648.312	0.360482	-1.472	0.000504348	0.00125344	Down	4.75106	5.99433	7.878	9.01194	9.30479	25.346	TMT1	Araport:AT1G20840,TAIR:AT1G20840,GeneID:838676	The protein encoded by this gene is found in the tonoplast (vacuole membrane) of Arabidopsis cells. The gene is expressed at highest levels in juvenile (sink) and adult (source) leaves, followed by flower tissues.	tonoplast monosaccharide transporter1		GO:0005351,GO:0005355,GO:0005773,GO:0005774,GO:0005887,GO:0008645,GO:0009624,GO:0009705	carbohydrate:proton symporter activity|glucose transmembrane transporter activity|vacuole|vacuolar membrane|integral component of plasma membrane|hexose transmembrane transport|response to nematode|plant-type vacuole membrane
AT1G20850	1075.46	1897.67	253.241	0.133308	-2.90717	1.71304e-23	3.71567e-22	Down	6.4508	3.70269	4.56215	26.9225	31.9422	33.9433	XCP2	Araport:AT1G20850,TAIR:AT1G20850,GeneID:838677		xylem cysteine peptidase 2		GO:0004197,GO:0005615,GO:0005618,GO:0005764,GO:0005886,GO:0010623,GO:0042742,GO:0051603	cysteine-type endopeptidase activity|extracellular space|cell wall|lysosome|plasma membrane|programmed cell death involved in cell development|defense response to bacterium|proteolysis involved in cellular protein catabolic process
AT1G20870	78.686	129.253	28.1194	0.21852	-2.19416	1.02839e-11	7.35164e-11	Down	0.293978	0.476503	0.538474	1.63684	1.34085	2.00203	F9H16.15	Araport:AT1G20870,TAIR:AT1G20870,GeneID:838680		HSP20-like chaperones superfamily protein		GO:0005634,GO:1901537	nucleus|positive regulation of DNA demethylation
AT1G20880	482.021	253.658	710.385	2.80177	1.48634	1.75227e-10	1.08811e-09	Up	7.90858	6.48706	10.8947	2.23631	2.71355	2.46216	F9H16.14	Araport:AT1G20880,TAIR:AT1G20880,GeneID:838681		RNA-binding (RRM/RBD/RNP motifs) family protein		GO:0003729,GO:0005634,GO:0009414,GO:0009651,GO:0009737,GO:0010029	mRNA binding|nucleus|response to water deprivation|response to salt stress|response to abscisic acid|regulation of seed germination
AT1G20900	46.4468	12.608	80.2856	6.36769	2.67077	2.99637e-13	2.51625e-12	Up	1.36273	1.37214	1.55205	0.172443	0.194233	0.192007	ESC	Araport:AT1G20900,TAIR:AT1G20900,GeneID:838683	Encodes an AT hook domain containing protein that acts redundantly with SOB3 to modulate hypocotyl growth inhibition in response to light.	Putative AT-hook DNA-binding family protein		GO:0003680,GO:0003690,GO:0003700,GO:0005634,GO:0006325,GO:0009640,GO:0009908,GO:0010150,GO:0010228,GO:0042393,GO:0043621,GO:0045087,GO:0045824	AT DNA binding|double-stranded DNA binding|DNA-binding transcription factor activity|nucleus|chromatin organization|photomorphogenesis|flower development|leaf senescence|vegetative to reproductive phase transition of meristem|histone binding|protein self-association|innate immune response|negative regulation of innate immune response
AT1G20950	2392.99	3287.98	1498.01	0.455643	-1.13402	5.07759e-09	2.65853e-08	Down	13.4873	18.2512	19.7152	29.8824	25.9745	38.1402	F9H16.6	Araport:AT1G20950,TAIR:AT1G20950,GeneID:838689		Phosphofructokinase family protein		GO:0003872,GO:0005524,GO:0005829,GO:0009744,GO:0009749,GO:0009750,GO:0015979,GO:0046872,GO:0047334	6-phosphofructokinase activity|ATP binding|cytosol|response to sucrose|response to glucose|response to fructose|photosynthesis|metal ion binding|diphosphate-fructose-6-phosphate 1-phosphotransferase activity	path:ath00010,path:ath00030,path:ath00051	Glycolysis / Gluconeogenesis|Pentose phosphate pathway|Fructose and mannose metabolism
AT1G21000	2143.2	606.949	3679.46	6.06434	2.60035	6.88827e-54	1.03238e-51	Up	65.8275	63.4169	80.8865	9.89364	9.9072	8.75052	F9H16.1	Araport:AT1G21000,TAIR:AT1G21000,GeneID:838694		PLATZ transcription factor family protein
AT1G21010	817.179	257.714	1376.64	5.34274	2.41758	7.32122e-13	5.88479e-12	Up	37.3636	32.1358	28.1461	5.05989	6.45002	3.65815	F9H16.19	Araport:AT1G21010,TAIR:AT1G21010,GeneID:838695		poly polymerase
AT1G21060	372.703	603.085	142.321	0.235562	-2.08582	1.65416e-06	6.19685e-06	Down	2.81509	2.69026	1.12094	8.05389	8.21272	7.6742	T22I11.12	Araport:AT1G21060,TAIR:AT1G21060,GeneID:838700		Serine/Threonine-kinase, putative (Protein of unknown function, DUF547)
AT1G21070	217.706	389.299	46.1115	0.117844	-3.08505	3.41794e-23	7.23906e-22	Down	0.71162	0.844698	0.557034	4.85727	3.91412	6.392	T22I11.10	Araport:AT1G21070,TAIR:AT1G21070,GeneID:838703		Nucleotide-sugar transporter family protein		GO:0000139,GO:0005794,GO:0008643,GO:0015297,GO:0016021,GO:0022857,GO:0048354	Golgi membrane|Golgi apparatus|carbohydrate transport|antiporter activity|integral component of membrane|transmembrane transporter activity|mucilage biosynthetic process involved in seed coat development
AT1G21100	212.143	61.4075	362.879	5.91803	2.56512	9.94705e-07	3.83901e-06	Up	5.31867	8.14937	5.38871	1.43151	0.777522	0.408476	IGMT1	Araport:AT1G21100,TAIR:AT1G21100,GeneID:838706		O-methyltransferase family protein		GO:0005829,GO:0008168,GO:0008171,GO:0008757,GO:0019438,GO:0042343,GO:0046983	cytosol|methyltransferase activity|O-methyltransferase activity|S-adenosylmethionine-dependent methyltransferase activity|aromatic compound biosynthetic process|indole glucosinolate metabolic process|protein dimerization activity
AT1G21110	121.937	35.1116	208.763	5.96033	2.57539	1.84818e-05	5.90313e-05	Up	3.16931	4.65237	3.94115	0.911486	0.521228	0.169149	IGMT3	Araport:AT1G21110,TAIR:AT1G21110,GeneID:838707		O-methyltransferase family protein		GO:0005829,GO:0008171,GO:0008757,GO:0019438,GO:0046983	cytosol|O-methyltransferase activity|S-adenosylmethionine-dependent methyltransferase activity|aromatic compound biosynthetic process|protein dimerization activity
AT1G21120	144.263	59.5745	228.951	3.85113	1.94528	2.48404e-06	9.10816e-06	Up	3.7422	3.74584	5.34767	1.42003	0.591139	0.716359	IGMT2	Araport:AT1G21120,TAIR:AT1G21120,GeneID:838708		O-methyltransferase family protein		GO:0005829,GO:0008168,GO:0008171,GO:0008757,GO:0019438,GO:0042343,GO:0046983	cytosol|methyltransferase activity|O-methyltransferase activity|S-adenosylmethionine-dependent methyltransferase activity|aromatic compound biosynthetic process|indole glucosinolate metabolic process|protein dimerization activity
AT1G21150	105.184	177.864	32.5033	0.18321	-2.44843	4.61389e-14	4.22115e-13	Down	0.35955	0.614268	0.631415	1.89907	2.331	3.06899	T22I11.17	Araport:AT1G21150,TAIR:AT1G21150,GeneID:838711		Mitochondrial transcription termination factor family protein		GO:0003690,GO:0006353,GO:0006355,GO:0009295,GO:0009507,GO:0009508,GO:0009658,GO:0032502	double-stranded DNA binding|DNA-templated transcription, termination|regulation of transcription, DNA-templated|nucleoid|chloroplast|plastid chromosome|chloroplast organization|developmental process
AT1G21240	2406.7	57.7932	4755.61	82.3937	6.36446	4.23693e-20	6.98026e-19	Up	43.8289	38.4018	79.9739	1.139	0.159089	0.280612	WAK3	Araport:AT1G21240,TAIR:AT1G21240,GeneID:838719	encodes a wall-associated kinase	wall associated kinase 3
AT1G21245	17.0944	0	34.1889	177.318	7.4702	7.29108e-08	3.30164e-07	Up	1.23788	1.2667	3.19761	0	0	0	AT1G21245	Araport:AT1G21245,TAIR:AT1G21245,GeneID:838720		Protein kinase superfamily protein
AT1G21250	17889.9	4420.99	31358.8	7.0933	2.82646	1.4401e-11	1.0157e-10	Up	245.002	202.518	491.992	50.027	22.1827	35.0424	WAK1	Araport:AT1G21250,TAIR:AT1G21250,GeneID:838721	cell wall-associated kinase, may function as a signaling receptor of extracellular matrix component such as oligogalacturonides.	cell wall-associated kinase
AT1G21270	5284.33	3300.63	7268.03	2.20215	1.13891	1.50001e-06	5.64976e-06	Up	54.3916	47.3421	62.8451	23.8279	20.87	16.6965	WAK2	Araport:AT1G21270,TAIR:AT1G21270,GeneID:838723	cytoplasmic serine/threonine protein kinase induced by salicylic acid. mutant plants exhibit a loss of cell expansion and dependence on sugars and salts for seedling growth, affecting the expression and activity of vacuolar invertase.	wall-associated kinase 2
AT1G21310	16999	1079.37	32918.7	30.4989	4.93068	4.25355e-55	6.75001e-53	Up	386.407	687.226	537.039	17.3113	10.168	16.6124	EXT3	Araport:AT1G21310,TAIR:AT1G21310,GeneID:838728	Encodes extensin 3.	extensin 3		GO:0005199,GO:0005576,GO:0009530,GO:0009664	structural constituent of cell wall|extracellular region|primary cell wall|plant-type cell wall organization
AT1G21313	523.235	35.8872	1010.58	28.1926	4.81724	7.82976e-31	3.12929e-29	Up	33.6518	74.4195	62.2649	2.21567	1.03238	1.75891	AT1G21313	Araport:AT1G21313,GeneID:28717257		transmembrane protein
AT1G21350	1884.68	2514.39	1254.97	0.498956	-1.00301	6.72207e-07	2.65707e-06	Down	26.0293	24.5508	23.0326	34.9085	44.752	43.8507	F24J8.1	Araport:AT1G21350,TAIR:AT1G21350,GeneID:838734		Thioredoxin superfamily protein
AT1G21370	793.642	434.515	1152.77	2.6543	1.40833	3.32888e-05	0.000102008	Up	13.0637	14.4187	28.297	6.87206	5.27936	4.7894	F24J8.26	Araport:AT1G21370,TAIR:AT1G21370,GeneID:838736		transmembrane protein		GO:0003824,GO:0005634,GO:0005737,GO:0005829,GO:0016021	catalytic activity|nucleus|cytoplasm|cytosol|integral component of membrane
AT1G21390	495.478	85.0515	905.904	10.6467	3.41233	1.09869e-33	5.19996e-32	Up	14.9044	14.8695	26.091	1.31823	1.17148	1.83638	emb2170	Araport:AT1G21390,TAIR:AT1G21390,GeneID:838738		embryo defective 2170
AT1G21400	3648.5	339.251	6957.75	20.514	4.35854	4.4231e-80	2.72741e-77	Up	49.8362	54.7738	85.1844	2.79597	2.11525	2.67639	F24J8.4	Araport:AT1G21400,TAIR:AT1G21400,GeneID:838739		Thiamin diphosphate-binding fold (THDP-binding) superfamily protein		GO:0003826,GO:0003863,GO:0005947,GO:0009083,GO:0009646,GO:0009744,GO:0043617,GO:0046872	alpha-ketoacid dehydrogenase activity|3-methyl-2-oxobutanoate dehydrogenase (2-methylpropanoyl-transferring) activity|mitochondrial alpha-ketoglutarate dehydrogenase complex|branched-chain amino acid catabolic process|response to absence of light|response to sucrose|cellular response to sucrose starvation|metal ion binding	path:ath00280,path:ath00640	Valine, leucine and isoleucine degradation|Propanoate metabolism
AT1G21410	1076.3	499.456	1653.15	3.31116	1.72734	2.53232e-14	2.38658e-13	Up	27.2133	22.3272	33.6131	8.09364	6.17386	6.40181	SKP2A	Araport:AT1G21410,TAIR:AT1G21410,GeneID:838740	AtSKP2;1 is a homolog of human SKP2, the human F-box protein that recruits E2F1. Contains an F-box motif at the N-terminal region and a C-terminal Leu-rich repeat domain. Forms part of an E3-ubiquitin-ligase SCF (Skp1, cullin, F-box) complex and recruits phosphorylated AtE2Fc, a transcriptional factor that might play a role in cell division and during the transition from skotomorphogenesis to pho…	F-box/RNI-like superfamily protein		GO:0004842,GO:0005634,GO:0006511,GO:0009734,GO:0010311,GO:0016567,GO:0019005,GO:0031146,GO:0051781,GO:0071365	ubiquitin-protein transferase activity|nucleus|ubiquitin-dependent protein catabolic process|auxin-activated signaling pathway|lateral root formation|protein ubiquitination|SCF ubiquitin ligase complex|SCF-dependent proteasomal ubiquitin-dependent protein catabolic process|positive regulation of cell division|cellular response to auxin stimulus	path:ath04120	Ubiquitin mediated proteolysis
AT1G21450	1405.66	754.933	2056.39	2.72411	1.44579	3.30711e-06	1.19016e-05	Up	24.9746	18.2916	21.189	6.78412	7.93204	4.83377	SCL1	Araport:AT1G21450,TAIR:AT1G21450,GeneID:838743	Encodes a scarecrow-like protein (SCL1). Member of GRAS gene family.	SCARECROW-like 1	GRAS	GO:0003700,GO:0005634,GO:0006355,GO:0043565	DNA-binding transcription factor activity|nucleus|regulation of transcription, DNA-templated|sequence-specific DNA binding
AT1G21460	733.099	1011.48	454.713	0.449547	-1.15345	0.000148165	0.000407922	Down	9.75941	7.18066	11.3384	16.3816	11.8353	24.5698	SWEET1	Araport:AT1G21460,TAIR:AT1G21460,GeneID:838744		Nodulin MtN3 family protein		GO:0005783,GO:0005789,GO:0005886,GO:0005887,GO:0051119,GO:0051260	endoplasmic reticulum|endoplasmic reticulum membrane|plasma membrane|integral component of plasma membrane|sugar transmembrane transporter activity|protein homooligomerization
AT1G21470	9.22126	16.8001	1.64246	0.0955328	-3.38786	0.00863416	0.0166184	Down	0.0244704	0.0961538	0	0.0900814	0.386344	0.620614	F24J8.28	Araport:AT1G21470,TAIR:AT1G21470,GeneID:28717258		hypothetical protein		GO:0005524,GO:0009507,GO:0019538	ATP binding|chloroplast|protein metabolic process
AT1G21500	7330.98	12489.1	2172.83	0.17397	-2.52309	0.00679329	0.013382	Down	95.643	88.7738	6.50411	385.819	455.636	88.0412	F24J8.11	Araport:AT1G21500,TAIR:AT1G21500,GeneID:838749		hypothetical protein
AT1G21520	1760.53	176.138	3344.93	18.9981	4.24778	1.49537e-19	2.34372e-18	Up	84.6574	93.4679	122.165	7.01149	1.82022	4.19235	F24J8.16	Araport:AT1G21520,TAIR:AT1G21520,GeneID:838752		hypothetical protein
AT1G21528	24.4422	0	48.8845	252.514	7.98022	1.23154e-09	6.94515e-09	Up	3.73937	2.13823	2.56882	0	0	0	AT1G21528	Araport:AT1G21528,TAIR:AT1G21528,GeneID:5007710		hypothetical protein
AT1G21540	84.5168	146.178	22.8552	0.155569	-2.68437	1.25356e-18	1.79643e-17	Down	0.296202	0.279336	0.267101	1.6574	1.38217	1.45793	F24J8.14	Araport:AT1G21540,TAIR:AT1G21540,GeneID:838755		AMP-dependent synthetase and ligase family protein		GO:0006631,GO:0016874	fatty acid metabolic process|ligase activity
AT1G21600	3268.66	4630.7	1906.63	0.411733	-1.28022	0.000121332	0.000338975	Down	27.5224	27.0219	35.6405	39.9629	48.1757	96.6826	PTAC6	Araport:AT1G21600,TAIR:AT1G21600,GeneID:838761	Present in transcriptionally active plastid chromosomes. Involved in plastid gene expression.	plastid transcriptionally active 6
AT1G21651	5.8237	0.719027	10.9284	15.5397	3.95789	0.00320207	0.00680723	Up	0.112555	0.0552841	0.158588	0.00863212	0.00822704	0	AT1G21651	Araport:AT1G21651,TAIR:AT1G21651,GeneID:6241299		zinc ion binding protein		GO:0005634,GO:0005730,GO:0030490,GO:0030515,GO:0032040,GO:0034511	nucleus|nucleolus|maturation of SSU-rRNA|snoRNA binding|small-subunit processome|U3 snoRNA binding
AT1G21670	1832.63	796.622	2868.64	3.60057	1.84822	0.00019413	0.000522603	Up	31.3505	19.7265	43.8103	3.82459	4.98806	13.4621	F8K7.9	Araport:AT1G21670,TAIR:AT1G21670,GeneID:838769		DPP6 amino-terminal domain protein
AT1G21750	12660.4	4054.95	21265.9	5.24447	2.3908	5.31838e-13	4.35438e-12	Up	204.882	214.376	462.479	43.6706	36.2264	57.4119	PDIL1-1	Araport:AT1G21750,TAIR:AT1G21750,GeneID:838779	Encodes a protein disulfide isomerase-like (PDIL) protein, a member of a multigene family within the thioredoxin (TRX) superfamily; isoform contains non-consensus GA donor splice site at intron 9. Transcript levels for this gene are up-regulated in response to three different chemical inducers of ER stress (dithiothreitol, beta-mercaptoethanol, and tunicamycin). Neither AtIRE1-2 nor AtbZIP60 appe…	PDI-like 1-1		GO:0000326,GO:0000327,GO:0003756,GO:0005773,GO:0005783,GO:0005788,GO:0006457,GO:0009505,GO:0009507,GO:0009579,GO:0009651,GO:0009735,GO:0009793,GO:0010043,GO:0016020,GO:0034976,GO:0043067,GO:0045454,GO:0048316	protein storage vacuole|lytic vacuole within protein storage vacuole|protein disulfide isomerase activity|vacuole|endoplasmic reticulum|endoplasmic reticulum lumen|protein folding|plant-type cell wall|chloroplast|thylakoid|response to salt stress|response to cytokinin|embryo development ending in seed dormancy|response to zinc ion|membrane|response to endoplasmic reticulum stress|regulation of pr…	path:ath04141	Protein processing in endoplasmic reticulum
AT1G21770	2483.18	1421.53	3544.82	2.49344	1.31814	4.58153e-18	6.20707e-17	Up	169.681	164.068	165.793	57.5413	49.2143	60.7671	F8K7.21	Araport:AT1G21770,TAIR:AT1G21770,GeneID:838781		Acyl-CoA N-acyltransferases (NAT) superfamily protein		GO:0004402,GO:0005777,GO:0006473,GO:0016410	histone acetyltransferase activity|peroxisome|protein acetylation|N-acyltransferase activity
AT1G21810	102.174	148.676	55.6721	0.375399	-1.4135	0.000507518	0.00126018	Down	0.533087	0.349119	0.773074	1.59232	0.844932	1.17719	T26F17.2	Araport:AT1G21810,TAIR:AT1G21810,GeneID:838784		filament-like protein (DUF869)
AT1G21880	953.315	1466.97	439.663	0.299694	-1.73844	2.72971e-15	2.82013e-14	Down	5.841	6.55359	7.38269	14.4007	16.387	24.5015	LYM1	Araport:AT1G21880,TAIR:AT1G21880,GeneID:838790	Encodes a lysin-motif protein mediating bacterial peptidoglycan sensing and immunity to bacterial infection. Induction of chitin-responsive genes by chitin treatment is not blocked in the mutant.	lysm domain GPI-anchored protein 1 precursor		GO:0005576,GO:0005886,GO:0006952,GO:0006955,GO:0031225,GO:0042834,GO:0046658	extracellular region|plasma membrane|defense response|immune response|anchored component of membrane|peptidoglycan binding|anchored component of plasma membrane
AT1G21900	1675.82	950.65	2400.99	2.5262	1.33697	1.95478e-06	7.26005e-06	Up	42.5267	45.4974	85.1877	20.5235	16.2377	19.0201	p24delta5	Araport:AT1G21900,TAIR:AT1G21900,GeneID:838792	Encodes an ER-localized p24 protein. Interacts with p24beta2 at ER export sites for ER exit and coupled transport to the Golgi apparatus. Once in the Golgi, p24delta5 interacts very efficiently with the COPI machinery for retrograde transport back to the ER.	emp24/gp25L/p24 family/GOLD family protein		GO:0005783,GO:0005789,GO:0005793,GO:0005794,GO:0005801,GO:0006886,GO:0006888,GO:0007030,GO:0016021,GO:0030134	endoplasmic reticulum|endoplasmic reticulum membrane|endoplasmic reticulum-Golgi intermediate compartment|Golgi apparatus|cis-Golgi network|intracellular protein transport|ER to Golgi vesicle-mediated transport|Golgi organization|integral component of membrane|COPII-coated ER to Golgi transport vesicle
AT1G21920	1836.38	1057.58	2615.19	2.47282	1.30616	0.0100869	0.0190743	Up	40.9963	40.5138	22.0154	13.7576	15.4012	5.63131	T26F17.15	Araport:AT1G21920,TAIR:AT1G21920,GeneID:838794		Histone H3 K4-specific methyltransferase SET7/9 family protein
AT1G22030	94.1859	154.897	33.4745	0.216785	-2.20567	2.05046e-15	2.13886e-14	Down	0.509248	0.385915	0.642354	1.86128	2.01641	1.98174	F2E2.8	Araport:AT1G22030,TAIR:AT1G22030,GeneID:838808		BPS1-like protein
AT1G22040	690.836	418.798	962.874	2.29955	1.20135	2.98272e-11	2.02622e-10	Up	10.2639	14.3495	14.5345	4.54454	4.54671	5.01486	F2E2.11	Araport:AT1G22040,TAIR:AT1G22040,GeneID:838809		Galactose oxidase/kelch repeat superfamily protein
AT1G22070	2257.87	841.307	3674.44	4.36733	2.12675	1.94308e-08	9.45346e-08	Up	35.6137	37.6881	79.9868	6.43809	8.70874	13.703	TGA3	Araport:AT1G22070,TAIR:AT1G22070,GeneID:838812	Encodes a transcription factor. Like other TGAla-related factors, TGA3 has a highly conserved bZIP region and exhibits similar DNA-binding properties.	transcription factor TGA3	bZIP	GO:0003700,GO:0005516,GO:0005634,GO:0006351,GO:0009626,GO:0009862,GO:0042742,GO:0043565	DNA-binding transcription factor activity|calmodulin binding|nucleus|transcription, DNA-templated|plant-type hypersensitive response|systemic acquired resistance, salicylic acid mediated signaling pathway|defense response to bacterium|sequence-specific DNA binding	path:ath04075	Plant hormone signal transduction
AT1G22110	17.995	8.51453	27.4756	3.23474	1.69365	0.00441895	0.00910416	Up	0.31513	0.362942	0.244973	0.110007	0.0762506	0.0510364	F2E2.18	Araport:AT1G22110,TAIR:AT1G22110,GeneID:838816		structural constituent of ribosome
AT1G22150	59.0736	2.42957	115.718	47.4235	5.56753	1.15723e-07	5.08868e-07	Up	2.05493	1.22129	0.279885	0.0283676	0	0.038605	SULTR1;3	Araport:AT1G22150,TAIR:AT1G22150,GeneID:838820	sulfate transporter Sultr1;3	sulfate transporter 1;3		GO:0005886,GO:0008271,GO:0015116,GO:0015293,GO:0015301,GO:0016021	plasma membrane|secondary active sulfate transmembrane transporter activity|sulfate transmembrane transporter activity|symporter activity|anion:anion antiporter activity|integral component of membrane
AT1G22170	166.134	256.287	75.9821	0.297496	-1.74906	7.81427e-11	5.05841e-10	Down	1.02657	1.08724	1.76283	3.24763	3.05302	4.48996	F16L1.10	Araport:AT1G22170,TAIR:AT1G22170,GeneID:838822		Phosphoglycerate mutase family protein		GO:0004619,GO:0005634,GO:0005829,GO:0006094,GO:0046538,GO:0061621	phosphoglycerate mutase activity|nucleus|cytosol|gluconeogenesis|2,3-bisphosphoglycerate-dependent phosphoglycerate mutase activity|canonical glycolysis	path:ath00010,path:ath00260	Glycolysis / Gluconeogenesis|Glycine, serine and threonine metabolism
AT1G22180	725.048	249.44	1200.66	4.81415	2.26728	2.25635e-12	1.72744e-11	Up	15.902	12.7473	24.8119	3.4268	2.01362	3.72114	F16L1.9	Araport:AT1G22180,TAIR:AT1G22180,GeneID:838823		Sec14p-like phosphatidylinositol transfer family protein		GO:0005628,GO:0005886,GO:0120010,GO:0120014	prospore membrane|plasma membrane|intermembrane phospholipid transfer|intermembrane phospholipid transfer activity
AT1G22190	2177.15	1010.64	3343.66	3.3084	1.72613	1.81683e-05	5.80814e-05	Up	63.8175	59.7496	39.393	11.5481	19.4832	10.105	F16L1.8	Araport:AT1G22190,TAIR:AT1G22190,GeneID:838824	The gene encodes a putative transcription factor belongings to the abiotic stress-associated DREB A-6 clade.	Integrase-type DNA-binding superfamily protein	ERF	GO:0003700,GO:0005634,GO:0006970,GO:0009409,GO:0009414,GO:0009873,GO:0043565	DNA-binding transcription factor activity|nucleus|response to osmotic stress|response to cold|response to water deprivation|ethylene-activated signaling pathway|sequence-specific DNA binding
AT1G22210	2.42698	0	4.85397	25.0143	4.64468	0.0222857	0.038813	Up	0.0999254	0.157059	0.0375449	0	0	0	TPPC	Araport:AT1G22210,TAIR:AT1G22210,GeneID:838826		Haloacid dehalogenase-like hydrolase (HAD) superfamily protein		GO:0004805,GO:0005992	trehalose-phosphatase activity|trehalose biosynthetic process	path:ath00500	Starch and sucrose metabolism
AT1G22230	19.4305	28.4516	10.4095	0.363491	-1.46001	0.00539973	0.0109035	Down	0.186038	0.255856	0.157275	0.428033	0.538489	0.401927	F16L1.4	Araport:AT1G22230,TAIR:AT1G22230,GeneID:838828		nucleolar GTP-binding protein
AT1G22250	53.3532	71.2446	35.4618	0.496414	-1.01039	0.00444932	0.00915922	Down	1.2636	0.993041	1.24628	1.65715	1.55167	2.72996	F16L1.2	Araport:AT1G22250,TAIR:AT1G22250,GeneID:838830		hypothetical protein
AT1G22280	1721.33	798.262	2644.4	3.31314	1.7282	2.18151e-09	1.1983e-08	Up	37.649	26.6208	59.0188	10.5576	8.97123	10.9269	PAPP2C	Araport:AT1G22280,TAIR:AT1G22280,GeneID:838835	Encodes a phytochrome-associated protein, PAPP2C (phytochrome-associated protein phosphatase type 2C). PAPP2C interacts in the nucleus with phyA (phytochrome A) and phyB. Functions as a regulator of phytochrome-interacting factor PIF3 by dephosphorylating phytochromes in the nucleus.	phytochrome-associated protein phosphatase type 2C		GO:0004722,GO:0005634,GO:0046872	protein serine/threonine phosphatase activity|nucleus|metal ion binding
AT1G22330	304.6	565.695	43.505	0.0766695	-3.7052	5.00037e-09	2.62001e-08	Down	0.839529	1.10511	0.26812	8.79251	11.1928	4.22686	T16E15.6	Araport:AT1G22330,TAIR:AT1G22330,GeneID:838839		RNA-binding (RRM/RBD/RNP motifs) family protein		GO:0003729,GO:0005634,GO:0009414,GO:0009651,GO:0009737,GO:0010029	mRNA binding|nucleus|response to water deprivation|response to salt stress|response to abscisic acid|regulation of seed germination
AT1G22340	36.384	50.995	21.7729	0.425782	-1.23181	0.00463797	0.00950406	Down	0.289318	0.40388	0.34328	0.560554	0.49418	1.00124	UGT85A7	Araport:AT1G22340,TAIR:AT1G22340,GeneID:838841		UDP-glucosyl transferase 85A7		GO:0008194,GO:0015020,GO:0043231	UDP-glycosyltransferase activity|glucuronosyltransferase activity|intracellular membrane-bounded organelle
AT1G22380	44.138	86.0392	2.23677	0.0254479	-5.29631	2.31415e-11	1.59515e-10	Down	0.0597818	0.0146817	0.0280772	0.92155	0.616124	1.89522	UGT85A3	Araport:AT1G22380,TAIR:AT1G22380,GeneID:838845	Encodes a putative UDP-glucosyl transferase. At1g22380 was initially identified as encoding the protein AAF87154, which has been classified as a bHLH protein (AtbHLH152). Subsequently it has been found that the AAF87154 protein appears to be encoded by the AT1G23970 genomic locus.	UDP-glucosyl transferase 85A3		GO:0008194,GO:0015020,GO:0043231	UDP-glycosyltransferase activity|glucuronosyltransferase activity|intracellular membrane-bounded organelle
AT1G22400	4133.83	1083.3	7184.36	6.63247	2.72955	1.8105e-08	8.83235e-08	Up	75.0185	50.3426	171.685	12.743	14.9684	7.75101	UGT85A1	Araport:AT1G22400,TAIR:AT1G22400,GeneID:838846		UDP-Glycosyltransferase superfamily protein		GO:0008194,GO:0015020,GO:0043231,GO:0050403,GO:0050502	UDP-glycosyltransferase activity|glucuronosyltransferase activity|intracellular membrane-bounded organelle|trans-zeatin O-beta-D-glucosyltransferase activity|cis-zeatin O-beta-D-glucosyltransferase activity	path:ath00908	Zeatin biosynthesis
AT1G22410	16268.7	8143.24	24394.1	2.99565	1.58287	2.32708e-17	2.96476e-16	Up	306.242	242.846	387.896	84.7867	77.0926	97.023	F12K8.24	Araport:AT1G22410,TAIR:AT1G22410,GeneID:838847		Class-II DAHP synthetase family protein		GO:0003849,GO:0009073,GO:0009423,GO:0009507	3-deoxy-7-phosphoheptulonate synthase activity|aromatic amino acid family biosynthetic process|chorismate biosynthetic process|chloroplast	path:ath00400	Phenylalanine, tyrosine and tryptophan biosynthesis
AT1G22430	1362.01	2052.04	671.977	0.327328	-1.61119	0.000152295	0.000417799	Down	14.0773	8.45246	5.86971	20.0453	20.9276	33.9821	F12K8.22	Araport:AT1G22430,TAIR:AT1G22430,GeneID:838849		GroES-like zinc-binding dehydrogenase family protein		GO:0004022,GO:0005737,GO:0008270	alcohol dehydrogenase (NAD) activity|cytoplasm|zinc ion binding	path:ath00010,path:ath00071,path:ath00350	Glycolysis / Gluconeogenesis|Fatty acid degradation|Tyrosine metabolism
AT1G22440	34.7627	4.30069	65.2248	15.3872	3.94366	2.10738e-10	1.30058e-09	Up	0.971019	0.939644	1.04824	0.106703	0.025424	0.027227	F12K8.21	Araport:AT1G22440,TAIR:AT1G22440,GeneID:838850		Zinc-binding alcohol dehydrogenase family protein		GO:0004022,GO:0005829,GO:0008270	alcohol dehydrogenase (NAD) activity|cytosol|zinc ion binding	path:ath00010,path:ath00071,path:ath00350	Glycolysis / Gluconeogenesis|Fatty acid degradation|Tyrosine metabolism
AT1G22470	7.71554	15.1062	0.324909	0.0221625	-5.49573	0.00257971	0.00560507	Down	0	0.0306577	0	0.660597	0.492728	0.0293151	F12K8.18	Araport:AT1G22470,TAIR:AT1G22470,GeneID:838853		hypothetical protein
AT1G22480	18.9731	0.36619	37.5799	100.066	6.64481	1.97908e-06	7.34397e-06	Up	0.395047	0.844632	1.59345	0.0213862	0	0	F12K8.17	Araport:AT1G22480,TAIR:AT1G22480,GeneID:838854		Cupredoxin superfamily protein		GO:0009055,GO:0046872	electron transfer activity|metal ion binding
AT1G22500	539.536	137.845	941.227	6.82976	2.77183	4.59957e-06	1.61964e-05	Up	16.9007	23.9951	11.5998	1.91921	3.61058	0.80058	ATL15	Araport:AT1G22500,TAIR:AT1G22500,GeneID:838856	Gene encodes a putative C3HC4-type RING zinc finger factor. it is induced in response to light and ascorbate stimulus.	RING/U-box superfamily protein		GO:0004842,GO:0009416,GO:0016021,GO:0016567,GO:0033591,GO:0046872	ubiquitin-protein transferase activity|response to light stimulus|integral component of membrane|protein ubiquitination|response to L-ascorbic acid|metal ion binding
AT1G22510	454.606	213.936	695.276	3.25013	1.7005	3.92471e-13	3.26158e-12	Up	19.2808	15.6326	19.3292	5.30263	3.52234	5.10762	F12K8.14	Araport:AT1G22510,TAIR:AT1G22510,GeneID:838857		E3 ubiquitin-protein ligase RNF170-like protein (DUF 1232)
AT1G22530	2605.32	3881.07	1329.57	0.342579	-1.54549	5.90541e-07	2.34975e-06	Down	11.4398	15.2618	14.4357	28.0237	44.5432	26.0808	PATL2	Araport:AT1G22530,TAIR:AT1G22530,GeneID:838859		PATELLIN 2		GO:0002020,GO:0005794,GO:0005886,GO:0007049,GO:0008289,GO:0009507,GO:0051301	protease binding|Golgi apparatus|plasma membrane|cell cycle|lipid binding|chloroplast|cell division
AT1G22550	237.491	332.997	141.986	0.426029	-1.23098	7.55395e-06	2.56901e-05	Down	1.62252	2.3647	1.91134	3.69635	2.97463	4.97201	F12K8.11	Araport:AT1G22550,TAIR:AT1G22550,GeneID:838861		Major facilitator superfamily protein		GO:0009705,GO:0015333,GO:0015706,GO:0016021,GO:0035673,GO:0080054,GO:1904680	plant-type vacuole membrane|peptide:proton symporter activity|nitrate transport|integral component of membrane|oligopeptide transmembrane transporter activity|low-affinity nitrate transmembrane transporter activity|peptide transmembrane transporter activity
AT1G22570	990.74	265.206	1716.27	6.4711	2.69401	7.05224e-07	2.77943e-06	Up	27.045	21.3759	12.9491	1.52804	4.54336	1.87813	F12K8.8	Araport:AT1G22570,TAIR:AT1G22570,GeneID:838863		Major facilitator superfamily protein		GO:0015333,GO:0016021,GO:0035673,GO:1904680	peptide:proton symporter activity|integral component of membrane|oligopeptide transmembrane transporter activity|peptide transmembrane transporter activity
AT1G22590	464.435	865.204	63.6655	0.0732873	-3.77029	1.3076e-31	5.4904e-30	Down	0.740421	0.810479	0.526589	7.00888	6.27175	10.8398	AGL87	Araport:AT1G22590,TAIR:AT1G22590,GeneID:838865		AGAMOUS-like 87	M-type_MADS	GO:0000982,GO:0000987,GO:0003700,GO:0005634,GO:0007275,GO:0008134,GO:0043078,GO:0043565,GO:0044212,GO:0045944,GO:0046983	transcription factor activity, RNA polymerase II proximal promoter sequence-specific DNA binding|proximal promoter sequence-specific DNA binding|DNA-binding transcription factor activity|nucleus|multicellular organism development|transcription factor binding|polar nucleus|sequence-specific DNA binding|transcription regulatory region DNA binding|positive regulation of transcription by RNA polymera…
AT1G22680	2.24984	4.49968	0	0.0381034	-4.71394	0.0192486	0.0340762	Down	0	0	0	0.068436	0.0326122	0.122238	T22J18.15	Araport:AT1G22680,TAIR:AT1G22680,GeneID:838874		hypothetical protein
AT1G22690	789.665	1451.32	128.015	0.0881129	-3.5045	1.84211e-12	1.42445e-11	Down	5.71607	4.31937	3.27238	40.4348	62.9235	21.6995	T22J18.14	Araport:AT1G22690,TAIR:AT1G22690,GeneID:838875		Gibberellin-regulated family protein		GO:0005576,GO:0009740	extracellular region|gibberellic acid mediated signaling pathway
AT1G22700	3569.68	5103.57	2035.79	0.398822	-1.32618	9.77026e-06	3.26411e-05	Down	45.1291	47.4176	28.8797	75.7868	88.3496	93.8321	T22J18.13	Araport:AT1G22700,TAIR:AT1G22700,GeneID:838876	Encodes a TPR protein with homology to Ycf37 from Synechocystis that is localized to the thylakoid membrane and is involved in photosystem I biogenesis.	Tetratricopeptide repeat (TPR)-like superfamily protein		GO:0009507,GO:0009535,GO:0016021,GO:0048564	chloroplast|chloroplast thylakoid membrane|integral component of membrane|photosystem I assembly
AT1G22740	286.049	516.858	55.239	0.106346	-3.23316	1.75658e-18	2.47943e-17	Down	1.95208	1.17455	1.0085	8.66823	11.8785	12.3771	RABG3B	Araport:AT1G22740,TAIR:AT1G22740,GeneID:838880	GTP-binding protein Rab7	RAB GTPase homolog G3B		GO:0003924,GO:0005525,GO:0005773,GO:0005774,GO:0005886,GO:0006886,GO:0010089,GO:0010508,GO:0010623,GO:0032482,GO:1905177	GTPase activity|GTP binding|vacuole|vacuolar membrane|plasma membrane|intracellular protein transport|xylem development|positive regulation of autophagy|programmed cell death involved in cell development|Rab protein signal transduction|tracheary element differentiation	path:ath04144,path:ath04145	Endocytosis|Phagosome
AT1G22770	1994.29	867.524	3121.06	3.59783	1.84713	0.000191094	0.000515074	Up	21.1746	21.3672	15.3489	4.6535	6.58948	1.99689	GI	Araport:AT1G22770,TAIR:AT1G22770,GeneID:838883	Together with CONSTANTS (CO) and FLOWERING LOCUS T (FT), GIGANTEA promotes flowering under long days in a circadian clock-controlled flowering pathway. GI acts earlier than CO and FT in the pathway by increasing CO and FT mRNA abundance. Located in the nucleus. Regulates several developmental processes, including photoperiod-mediated flowering, phytochrome B signaling, circadian clock, carbohydra…	gigantea protein (GI)		GO:0005634,GO:0005654,GO:0005737,GO:0006355,GO:0007623,GO:0009409,GO:0009585,GO:0009637,GO:0009908,GO:0010218,GO:0010378,GO:0030154,GO:0042542,GO:0042752,GO:0048578,GO:0048586,GO:0080167	nucleus|nucleoplasm|cytoplasm|regulation of transcription, DNA-templated|circadian rhythm|response to cold|red, far-red light phototransduction|response to blue light|flower development|response to far red light|temperature compensation of the circadian clock|cell differentiation|response to hydrogen peroxide|regulation of circadian rhythm|positive regulation of long-day photoperiodism, flowering…	path:ath04712	Circadian rhythm - plant
AT1G22780	4143.22	6210	2076.43	0.334416	-1.58028	2.31904e-37	1.34181e-35	Down	61.2471	73.7067	81.9908	174.51	175.643	186.789	PFL	Araport:AT1G22780,TAIR:AT1G22780,GeneID:838884	S18 ribosomal protein involved in the binding of f-Met tRNA during initiation of mRNA translation. Expression restricted to meristems. Mutant phenotype-pointed first leaves,reduced fresh weight, growth retardation.	Ribosomal protein S13/S18 family		GO:0003729,GO:0003735,GO:0005618,GO:0005730,GO:0005773,GO:0005774,GO:0005829,GO:0005840,GO:0005886,GO:0006413,GO:0009506,GO:0016020,GO:0019843,GO:0022626,GO:0022627	mRNA binding|structural constituent of ribosome|cell wall|nucleolus|vacuole|vacuolar membrane|cytosol|ribosome|plasma membrane|translational initiation|plasmodesma|membrane|rRNA binding|cytosolic ribosome|cytosolic small ribosomal subunit	path:ath03010	Ribosome
AT1G22930	12433.9	4236.48	20631.4	4.87011	2.28395	1.92322e-45	1.78909e-43	Up	135.874	118.037	162.763	25.4122	20.9424	24.4538	F19G10.11	Araport:AT1G22930,TAIR:AT1G22930,GeneID:838900		T-complex protein 11
AT1G22980	19.3118	7.72862	30.8949	4.01429	2.00515	0.000127915	0.000356124	Up	0.472696	0.402439	0.666021	0.116007	0.096743	0.103604	AT1G22980	Araport:AT1G22980,TAIR:AT1G22980,GeneID:838905		Grap2/cyclin-D-interacting protein
AT1G22985	113.754	59.0769	168.432	2.84585	1.50886	9.24275e-07	3.58192e-06	Up	5.31925	4.69096	5.96173	1.00133	1.72311	1.95887	CRF7	Araport:AT1G22985,TAIR:AT1G22985,GeneID:838906	encodes a member of the ERF (ethylene response factor) subfamily B-5 of ERF/AP2 transcription factor family. The protein contains one AP2 domain. There are 7 members in this subfamily.	Integrase-type DNA-binding superfamily protein	ERF	GO:0003677,GO:0003700,GO:0005634,GO:0009873	DNA binding|DNA-binding transcription factor activity|nucleus|ethylene-activated signaling pathway
AT1G22990	383.587	0.685586	766.489	1096	10.098	6.85509e-21	1.21268e-19	Up	31.8382	18.4156	32.192	0	0.0300604	0.0321922	HIPP22	Araport:AT1G22990,TAIR:AT1G22990,GeneID:838907		Heavy metal transport/detoxification superfamily protein		GO:0016020,GO:0030001,GO:0046872,GO:0055073,GO:0071585	membrane|metal ion transport|metal ion binding|cadmium ion homeostasis|detoxification of cadmium ion
AT1G23000	102.287	204.574	0	0.000839082	-10.2189	4.1078e-17	5.11566e-16	Down	0	0	0	2.6558	2.09653	3.05294	F19G10.6	Araport:AT1G23000,TAIR:AT1G23000,GeneID:838908		Heavy metal transport/detoxification superfamily protein		GO:0030001,GO:0046872	metal ion transport|metal ion binding
AT1G23010	236.763	101.517	372.009	3.66066	1.8721	1.5444e-08	7.59771e-08	Up	4.37443	3.35582	5.50691	0.767815	0.76145	1.50382	LPR1	Araport:AT1G23010,TAIR:AT1G23010,GeneID:838909	Encodes a protein with multicopper oxidase activity. Located in ER. Function together with LPR2 (AT1G71040) and a P5-type ATPase (At5g23630/PDR2) in a common pathway that adjusts root meristem activity to Pi (inorganic phosphate) availability.	Cupredoxin superfamily protein		GO:0005507,GO:0005783,GO:0005789,GO:0010073,GO:0016036,GO:0016682,GO:0016722,GO:0080167	copper ion binding|endoplasmic reticulum|endoplasmic reticulum membrane|meristem maintenance|cellular response to phosphate starvation|oxidoreductase activity, acting on diphenols and related substances as donors, oxygen as acceptor|oxidoreductase activity, oxidizing metal ions|response to karrikin
AT1G23030	1766.15	2513.28	1019.02	0.405423	-1.3025	0.0146468	0.0266623	Down	13.5122	11.7232	8.19444	33.7338	25.0509	9.32648	F19G10.3	Araport:AT1G23030,TAIR:AT1G23030,GeneID:838911		ARM repeat superfamily protein		GO:0004842,GO:0005634,GO:0005737,GO:0010200,GO:0016567,GO:0051865	ubiquitin-protein transferase activity|nucleus|cytoplasm|response to chitin|protein ubiquitination|protein autoubiquitination
AT1G23040	968.147	300.277	1636.02	5.45188	2.44675	2.65696e-25	6.75412e-24	Up	25.3798	23.5893	33.0056	4.57787	4.37698	3.3588	F19G10.19	Araport:AT1G23040,TAIR:AT1G23040,GeneID:838912		hydroxyproline-rich glycoprotein family protein
AT1G23060	53.3984	12.5811	94.2156	7.4879	2.90456	3.88916e-10	2.31995e-09	Up	1.28672	0.707383	1.51913	0.130369	0.103543	0.15524	MDP40	Araport:AT1G23060,TAIR:AT1G23060,GeneID:838914		hypothetical protein		GO:0005737,GO:0005874	cytoplasm|microtubule
AT1G23080	3806.75	5408.65	2204.85	0.407594	-1.29479	4.71232e-05	0.00014103	Down	18.3747	22.4032	12.4495	36.5925	30.411	44.1037	PIN7	Araport:AT1G23080,TAIR:AT1G23080,GeneID:838916	Encodes a novel component of auxin efflux that is located apically in the basal cell and is involved during embryogenesis in setting up the apical-basal axis in the embryo. It is also involved in pattern specification during root development. In roots, it is expressed at lateral and basal membranes of provascular cells in the meristem and elongation zone, whereas in the columella cells it coincid…	Auxin efflux carrier family protein		GO:0005783,GO:0005886,GO:0009506,GO:0009734,GO:0009926,GO:0009942,GO:0010252,GO:0010315,GO:0010329,GO:0016020,GO:0016021	endoplasmic reticulum|plasma membrane|plasmodesma|auxin-activated signaling pathway|auxin polar transport|longitudinal axis specification|auxin homeostasis|auxin efflux|auxin efflux transmembrane transporter activity|membrane|integral component of membrane
AT1G23090	1521.09	2119.4	922.78	0.435566	-1.19904	1.46228e-08	7.21514e-08	Down	8.64559	7.12468	12.3169	18.3887	16.2366	18.3806	AST91	Araport:AT1G23090,TAIR:AT1G23090,GeneID:838917	Encodes AST91 mRNA for sulfate transporter.	sulfate transporter 91		GO:0008271,GO:0015116,GO:0015293,GO:0015301,GO:0016021	secondary active sulfate transmembrane transporter activity|sulfate transmembrane transporter activity|symporter activity|anion:anion antiporter activity|integral component of membrane
AT1G23100	174.732	241.541	107.922	0.448164	-1.1579	4.69949e-06	1.65348e-05	Down	4.53692	4.69906	7.68946	9.25845	11.03	10.7005	T26J12.12	Araport:AT1G23100,TAIR:AT1G23100,GeneID:838918		GroES-like family protein		GO:0005507,GO:0005524,GO:0005739,GO:0005759,GO:0009408,GO:0046872,GO:0051082,GO:0051085,GO:0051087	copper ion binding|ATP binding|mitochondrion|mitochondrial matrix|response to heat|metal ion binding|unfolded protein binding|chaperone cofactor-dependent protein refolding|chaperone binding
AT1G23110	26.6015	46.4183	6.78463	0.143972	-2.79614	1.67339e-05	5.37987e-05	Down	0.114921	0.177402	0.0462632	0.846102	0.446398	0.693952	T26J12.20	Araport:AT1G23110,TAIR:AT1G23110,GeneID:838919		fold protein
AT1G23120	37.1443	16.534	57.7546	3.48613	1.80163	0.00566338	0.0113784	Up	0.798609	2.24147	2.19687	0.314987	0.200137	0.750156	T26J12.11	Araport:AT1G23120,TAIR:AT1G23120,GeneID:838920		Polyketide cyclase/dehydrase and lipid transport superfamily protein		GO:0005507,GO:0005829,GO:0006952,GO:0010043,GO:0010228,GO:0080184	copper ion binding|cytosol|defense response|response to zinc ion|vegetative to reproductive phase transition of meristem|response to phenylpropanoid
AT1G23130	29989.3	19756.8	40221.9	2.03584	1.02563	2.60664e-08	1.2507e-07	Up	1247.3	1383.78	1198.07	492.938	556.767	519.612	T26J12.10	Araport:AT1G23130,TAIR:AT1G23130,GeneID:838921		Polyketide cyclase/dehydrase and lipid transport superfamily protein		GO:0006952	defense response
AT1G23140	224.48	86.1595	362.8	4.21304	2.07486	1.69939e-08	8.31661e-08	Up	10.3301	12.1955	12.3235	3.13137	1.23679	2.53383	T26J12.9	Araport:AT1G23140,TAIR:AT1G23140,GeneID:838922	Expression is upregulated in the shoot of cax1/cax3 mutant.	Calcium-dependent lipid-binding (CaLB domain) family protein		GO:0005096,GO:0005543,GO:0005634,GO:0005886,GO:0009738,GO:0009789,GO:0043547,GO:0046872,GO:0048046	GTPase activator activity|phospholipid binding|nucleus|plasma membrane|abscisic acid-activated signaling pathway|positive regulation of abscisic acid-activated signaling pathway|positive regulation of GTPase activity|metal ion binding|apoplast
AT1G23150	286.214	70.8352	501.593	7.08733	2.82524	5.44677e-43	4.4027e-41	Up	11.4731	14.6828	15.325	1.64678	1.54642	1.65609	T26J12.8	Araport:AT1G23150,TAIR:AT1G23150,GeneID:838923		hypothetical protein
AT1G23205	850.938	1642.68	59.1908	0.0359472	-4.79798	6.8961e-19	1.01522e-17	Down	2.08276	1.28469	1.02369	19.0564	22.793	65.0159	F26F24.4	Araport:AT1G23205,TAIR:AT1G23205,GeneID:838929		Plant invertase/pectin methylesterase inhibitor superfamily protein		GO:0004857	enzyme inhibitor activity
AT1G23210	12.6846	2.1637	23.2055	10.8288	3.4368	0.00460306	0.00943968	Up	0.316869	0.653681	0.148821	0.0729047	0	0.0148822	GH9B6	Araport:AT1G23210,TAIR:AT1G23210,GeneID:838930		glycosyl hydrolase 9B6		GO:0005576,GO:0008810,GO:0030245,GO:0071555	extracellular region|cellulase activity|cellulose catabolic process|cell wall organization	path:ath00500	Starch and sucrose metabolism
AT1G23290	5283.45	7267.11	3299.78	0.454131	-1.13882	5.41574e-08	2.49495e-07	Down	82.6585	103.407	146.262	175.691	204.768	220.571	RPL27AB	Araport:AT1G23290,TAIR:AT1G23290,GeneID:838938	Encodes a ribosomal protein L27A, a constituent of the large subunit of the ribosomal complex. Regulated by TCP20.	Ribosomal protein L18e/L15 superfamily protein		GO:0003735,GO:0005730,GO:0006412,GO:0009506,GO:0009791,GO:0009908,GO:0010229,GO:0022625,GO:0022626	structural constituent of ribosome|nucleolus|translation|plasmodesma|post-embryonic development|flower development|inflorescence development|cytosolic large ribosomal subunit|cytosolic ribosome	path:ath03010	Ribosome
AT1G23300	55.7051	79.0688	32.3414	0.409765	-1.28713	1.69785e-05	5.45203e-05	Down	0.275804	0.395983	0.408532	0.683377	0.707134	0.79714	F26F24.14	Araport:AT1G23300,TAIR:AT1G23300,GeneID:838939		MATE efflux family protein		GO:0005774,GO:0006855,GO:0015238,GO:0015297,GO:0016021	vacuolar membrane|drug transmembrane transport|drug transmembrane transporter activity|antiporter activity|integral component of membrane
AT1G23340	72.575	144.807	0.342828	0.00230793	-8.75918	9.06448e-13	7.2268e-12	Down	0.0107894	0	0	1.13198	1.21135	1.76346	F26F24.22	Araport:AT1G23340,TAIR:AT1G23340,GeneID:838943		carboxyl-terminal proteinase, putative (DUF239)
AT1G23360	798.489	1108.14	488.838	0.440738	-1.18201	1.0693e-08	5.35498e-08	Down	9.98884	9.01261	8.48187	16.1041	15.2691	21.1793	MENG	Araport:AT1G23360,TAIR:AT1G23360,GeneID:838945	Encodes a 2-phytyl-1,4-naphthoquinone methyltransferase that catalyzes the final step in phylloquinone (vitamin K1) biosynthesis.	S-adenosyl-L-methionine-dependent methyltransferases superfamily protein		GO:0009507,GO:0042372,GO:0052624	chloroplast|phylloquinone biosynthetic process|2-phytyl-1,4-naphthoquinone methyltransferase activity	path:ath00130	Ubiquinone and other terpenoid-quinone biosynthesis
AT1G23410	173.052	320.099	26.0049	0.0820433	-3.60747	2.11919e-20	3.59429e-19	Down	0.408779	0.774446	1.26164	8.41086	8.70765	7.04874	F26F24.28	Araport:AT1G23410,TAIR:AT1G23410,GeneID:838949		Ribosomal protein S27a / Ubiquitin family protein		GO:0003735,GO:0005634,GO:0005737,GO:0005794,GO:0005886,GO:0006412,GO:0009506,GO:0016567,GO:0019941,GO:0022627,GO:0031386,GO:0031625,GO:0046872	structural constituent of ribosome|nucleus|cytoplasm|Golgi apparatus|plasma membrane|translation|plasmodesma|protein ubiquitination|modification-dependent protein catabolic process|cytosolic small ribosomal subunit|protein tag|ubiquitin protein ligase binding|metal ion binding	path:ath03010	Ribosome
AT1G23440	1876.51	972.482	2780.54	2.85999	1.51601	2.98484e-11	2.02703e-10	Up	24.9856	25.2398	36.2014	9.74237	7.75921	7.22924	F28C11.26	Araport:AT1G23440,TAIR:AT1G23440,GeneID:838952		Peptidase C15, pyroglutamyl peptidase I-like protein
AT1G23460	310.781	451.189	170.373	0.377644	-1.4049	8.79974e-11	5.66237e-10	Down	2.35858	1.85865	2.72673	4.21007	5.17192	5.90389	F28C11.9	Araport:AT1G23460,TAIR:AT1G23460,GeneID:838954		Pectin lyase-like superfamily protein		GO:0004650,GO:0005576,GO:0005975,GO:0009505,GO:0071555	polygalacturonase activity|extracellular region|carbohydrate metabolic process|plant-type cell wall|cell wall organization
AT1G23480	734.224	1344.03	124.42	0.0924858	-3.43462	3.61116e-09	1.92959e-08	Down	1.33739	1.54347	0.67644	13.8833	13.7322	4.29586	CSLA03	Araport:AT1G23480,TAIR:AT1G23480,GeneID:838956	encodes a gene similar to cellulose synthase	cellulose synthase-like A3		GO:0000139,GO:0016021,GO:0047259,GO:0071555	Golgi membrane|integral component of membrane|glucomannan 4-beta-mannosyltransferase activity|cell wall organization
AT1G23560	41.7593	5.76557	77.753	13.6067	3.76624	2.34934e-05	7.37005e-05	Up	0.889386	0.857803	2.32399	0.133938	0.0992857	0	F28C11.32	Araport:AT1G23560,TAIR:AT1G23560,GeneID:838966		OBP32pep, putative (DUF220)
AT1G23700	4.35957	8.39424	0.324909	0.0398253	-4.65017	0.00307806	0.00657339	Down	0	0.0125542	0	0.0588069	0.134513	0.0840308	F5O8.25	Araport:AT1G23700,TAIR:AT1G23700,GeneID:838980		Protein kinase superfamily protein		GO:0004674,GO:0005524,GO:0005737,GO:0005829,GO:0023014,GO:0031098,GO:0032147,GO:0046872,GO:1902456	protein serine/threonine kinase activity|ATP binding|cytoplasm|cytosol|signal transduction by protein phosphorylation|stress-activated protein kinase signaling cascade|activation of protein kinase activity|metal ion binding|regulation of stomatal opening
AT1G23710	661.304	296.608	1026	3.45846	1.79013	0.000163915	0.000447064	Up	25.3761	21.2774	14.3273	2.8324	7.70797	4.27276	F5O8.26	Araport:AT1G23710,TAIR:AT1G23710,GeneID:838981		hypothetical protein (DUF1645)
AT1G23730	1071.63	132.161	2011.09	15.2274	3.9286	1.93654e-36	1.07717e-34	Up	24.6654	42.826	30.9113	2.09116	1.73187	1.53086	BCA3	Araport:AT1G23730,TAIR:AT1G23730,GeneID:838983		beta carbonic anhydrase 3		GO:0004089,GO:0005737,GO:0005829,GO:0005886,GO:0008270,GO:0010037,GO:0010119,GO:0015976,GO:0016020	carbonate dehydratase activity|cytoplasm|cytosol|plasma membrane|zinc ion binding|response to carbon dioxide|regulation of stomatal movement|carbon utilization|membrane	path:ath00910	Nitrogen metabolism
AT1G23790	137.54	212.726	62.3531	0.294446	-1.76392	5.39932e-05	0.000160088	Down	0.524264	0.636987	1.63287	2.22198	2.34763	3.12321	F5O8.34	Araport:AT1G23790,TAIR:AT1G23790,GeneID:838990		dicer-like protein (DUF936)
AT1G23800	592.192	309.08	875.304	2.83208	1.50186	9.48421e-08	4.2361e-07	Up	10.6596	9.955	15.8403	3.64101	2.40951	4.64222	ALDH2B7	Araport:AT1G23800,TAIR:AT1G23800,GeneID:838991	Encodes a mitochondrial aldehyde dehydrogenase; nuclear gene for mitochondrial product.	aldehyde dehydrogenase 2B7		GO:0004029,GO:0005759,GO:0043878	aldehyde dehydrogenase (NAD) activity|mitochondrial matrix|glyceraldehyde-3-phosphate dehydrogenase (NAD+) (non-phosphorylating) activity	path:ath00010,path:ath00053,path:ath00071,path:ath00280,path:ath00310,path:ath00330,path:ath00340,path:ath00380,path:ath00410,path:ath00561,path:ath00620	Glycolysis / Gluconeogenesis|Ascorbate and aldarate metabolism|Fatty acid degradation|Valine, leucine and isoleucine degradation|Lysine degradation|Arginine and proline metabolism|Histidine metabolism|Tryptophan metabolism|beta-Alanine metabolism|Glycerolipid metabolism|Pyruvate metabolism
AT1G23830	179.032	98.882	259.182	2.62445	1.39201	1.35721e-10	8.52237e-10	Up	6.01958	5.8234	6.7508	2.21174	1.86704	1.78446	F5O8.39	Araport:AT1G23830,TAIR:AT1G23830,GeneID:838994		transmembrane protein
AT1G23840	332.727	50.2523	615.201	12.2612	3.61603	2.67677e-06	9.77e-06	Up	11.7363	12.6719	15.8632	1.98816	0.473716	0.175608	F5O8.40	Araport:AT1G23840,TAIR:AT1G23840,GeneID:838995		transmembrane protein
AT1G23850	192.124	25.2439	359.004	14.2635	3.83425	3.16517e-12	2.3846e-11	Up	5.02458	6.01038	8.42804	0.676326	0.134914	0.305017	T23E23.1	Araport:AT1G23850,TAIR:AT1G23850,GeneID:838996		transmembrane protein
AT1G23880	152.587	230.9	74.2726	0.322804	-1.63127	1.39831e-08	6.91847e-08	Down	0.576656	0.876437	1.11399	2.46326	1.92776	2.13602	T23E23.5	Araport:AT1G23880,TAIR:AT1G23880,GeneID:838999		NHL domain-containing protein		GO:0000209,GO:0009507,GO:0009534,GO:0009535,GO:0009570,GO:0010196,GO:0016021,GO:0016787,GO:0042651,GO:0043161,GO:0045454,GO:0046872,GO:0061630	protein polyubiquitination|chloroplast|chloroplast thylakoid|chloroplast thylakoid membrane|chloroplast stroma|nonphotochemical quenching|integral component of membrane|hydrolase activity|thylakoid membrane|proteasome-mediated ubiquitin-dependent protein catabolic process|cell redox homeostasis|metal ion binding|ubiquitin protein ligase activity
AT1G23935	112.534	188.237	36.832	0.195716	-2.35316	3.46194e-17	4.3414e-16	Down	0.227619	0.205948	0.258819	0.937148	1.09807	0.883367	AT1G23935	Araport:AT1G23935,TAIR:AT1G23935,GeneID:2745761		apoptosis inhibitory protein		GO:0006886,GO:0016192,GO:0030121	intracellular protein transport|vesicle-mediated transport|AP-1 adaptor complex
AT1G23965	2.83924	5.67848	0	0.0302649	-5.04621	0.0176824	0.0316016	Down	0	0	0	0.20188	0.0192407	0.103026	AT1G23965	Araport:AT1G23965,TAIR:AT1G23965,GeneID:7922328		transcription factor
AT1G23985	9.66382	17.7398	1.58783	0.0879636	-3.50695	0.000169978	0.000462723	Down	0.0485727	0.143146	0.0456255	0.491723	0.852087	0.912515	AT1G23985	Araport:AT1G23985,GeneID:28717263		hypothetical protein		GO:0016021,GO:0016567,GO:0016740,GO:0031625,GO:0046872	integral component of membrane|protein ubiquitination|transferase activity|ubiquitin protein ligase binding|metal ion binding
AT1G24020	3441.04	6726.71	155.364	0.0231212	-5.43464	2.15551e-44	1.90657e-42	Down	2.9491	2.35005	4.92042	90.5329	84.5479	193.912	MLP423	Araport:AT1G24020,TAIR:AT1G24020,GeneID:839014		MLP-like protein 423		GO:0006952,GO:0016020	defense response|membrane
AT1G24090	75.512	105.035	45.9894	0.439506	-1.18604	0.00543624	0.010968	Down	0.553011	0.757258	1.1491	1.44972	1.99903	1.0704	T23E23.25	Araport:AT1G24090,TAIR:AT1G24090,GeneID:839020		RNase H family protein
AT1G24140	229.677	65.3502	394.004	6.03677	2.59378	4.08227e-05	0.000123527	Up	7.22147	4.65812	5.89793	1.53472	0.597799	0.272423	F3I6.6	Araport:AT1G24140,TAIR:AT1G24140,GeneID:839026		Matrixin family protein		GO:0004222,GO:0005886,GO:0008270,GO:0031012,GO:0031225	metalloendopeptidase activity|plasma membrane|zinc ion binding|extracellular matrix|anchored component of membrane
AT1G24145	883.784	105.86	1661.71	15.7128	3.97387	1.64351e-13	1.42336e-12	Up	44.856	33.5493	53.4427	3.68544	2.2533	0.828023	AT1G24145	Araport:AT1G24145,TAIR:AT1G24145,GeneID:839027		transmembrane protein
AT1G24147	1237.62	470.245	2005	4.26474	2.09246	0.000186912	0.00050462	Up	59.0763	40.3488	76.2264	20.7993	6.92355	5.5414	AT1G24147	Araport:AT1G24147,TAIR:AT1G24147,GeneID:5007719		transmembrane protein
AT1G24148	1162.19	487.033	1837.34	3.77442	1.91625	1.20095e-23	2.6502e-22	Up	33.6718	32.1891	45.7441	8.9247	7.83082	7.53671	AT1G24148	Araport:AT1G24148,TAIR:AT1G24148,GeneID:6241475		hypothetical protein
AT1G24150	1198.71	301.985	2095.43	6.94142	2.79523	6.66059e-16	7.24176e-15	Up	24.0557	14.1005	22.4832	3.0727	2.32009	1.79831	FH4	Araport:AT1G24150,TAIR:AT1G24150,GeneID:839028	Encodes a group I formin. Localized to cell junctions. Polymerizes actin. Binds profilin.	formin homologue 4		GO:0005886,GO:0016021	plasma membrane|integral component of membrane
AT1G24170	1396.06	2198.77	593.363	0.269961	-1.88918	1.88307e-32	8.36221e-31	Down	7.93918	8.04577	10.0656	28.9693	24.9663	25.7146	LGT9	Araport:AT1G24170,TAIR:AT1G24170,GeneID:839030	Encodes a protein with putative galacturonosyltransferase activity.	Nucleotide-diphospho-sugar transferases superfamily protein		GO:0000139,GO:0005794,GO:0016021,GO:0045489,GO:0047262,GO:0071555	Golgi membrane|Golgi apparatus|integral component of membrane|pectin biosynthetic process|polygalacturonate 4-alpha-galacturonosyltransferase activity|cell wall organization
AT1G24260	42.8163	72.2659	13.3666	0.184737	-2.43646	2.98061e-07	1.24017e-06	Down	0.243972	0.319555	0.286461	1.60913	0.748978	1.4896	2023-09-03	Araport:AT1G24260,TAIR:AT1G24260,GeneID:839040	Member of the MADs box transcription factor family. SEP3 is redundant with SEP1 and 2. Flowers of SEP1/2/3 triple mutants show a conversion of petals and stamens to sepals.SEP3 forms heterotetrameric complexes with other MADS box family members and binds to the CArG box motif.	K-box region and MADS-box transcription factor family protein	MIKC_MADS	GO:0000977,GO:0000982,GO:0001708,GO:0003677,GO:0003700,GO:0005634,GO:0007275,GO:0008134,GO:0009908,GO:0010093,GO:0043565,GO:0044212,GO:0045944,GO:0046983,GO:0048481,GO:0048833	RNA polymerase II regulatory region sequence-specific DNA binding|transcription factor activity, RNA polymerase II proximal promoter sequence-specific DNA binding|cell fate specification|DNA binding|DNA-binding transcription factor activity|nucleus|multicellular organism development|transcription factor binding|flower development|specification of floral organ identity|sequence-specific DNA bindin…
[truncated: 7,819 more rows]

## Sheet: quintuple-vs-WT GO.top.Up
id	Term	Category	ListHits	p-value	Enrichment_score	geneID
[truncated: 30 more rows]

## Sheet: quintuple-vs-WT GO.top.Down
id	Term	Category	ListHits	p-value	Enrichment_score	geneID
[truncated: 30 more rows]
