# Supplementary material for: Canonical ETI‐Dependent and ‐Independent Pathways Mediate Autoimmunity Caused by Loss of CBP60b Clade Function
Source: Mol Plant Pathol. 2026 Jul 11;27(7):e70318. doi: 10.1111/mpp.70318 (PMC13354941; doi:10.1111/mpp.70318)
Supplement: Supplementary file 12 — Table S4: octuple‐vs‐WT DGE and GO top. [file MPP-27-e70318-s008.xlsx]

## Sheet: octuple-vs-WT-diff-q-val-0.05-F
octuple-vs-WT-diff-q-val-0.05-FC-2.gene
gene_id	BaseMean_DESeq2	BaseMean_control_WT	BaseMean_case_octuple	FoldChange	log2FoldChange	p-value	q-value	Regulation	Expression_octuple-1	Expression_octuple-2	Expression_octuple-3	Expression_WT-1	Expression_WT-2	Expression_WT-3	gene_symbol	gene_Dbxref	description	product	TF_Family	GO_id	GO_term	pathway	pathway_description
AT1G01190	343.145	551.436	134.854	0.244166	-2.03407	3.59232e-12	4.57198e-10	Down	1.91268	2.11451	1.3544	7.0353	8.07726	6.44597	CYP78A8	Araport:AT1G01190,TAIR:AT1G01190,GeneID:839233	member of CYP78A	cytochrome P450, family 78, subfamily A, polypeptide 8		GO:0005506,GO:0016020,GO:0016021,GO:0016709,GO:0020037,GO:0040008,GO:0048316	iron ion binding|membrane|integral component of membrane|oxidoreductase activity, acting on paired donors, with incorporation or reduction of molecular oxygen, NAD(P)H as one donor, and incorporation of one atom of oxygen|heme binding|regulation of growth|seed development
AT1G01560	112.168	38.3785	185.957	4.85477	2.2794	0.0010638	0.0191275	Up	2.41221	0.806293	4.14326	0.849339	0.318887	0.236424	MPK11	Araport:AT1G01560,TAIR:AT1G01560,GeneID:839523	member of MAP Kinase	MAP kinase 11		GO:0004707,GO:0005524,GO:0005634,GO:0005737,GO:0005829,GO:0009737,GO:0010468,GO:0035556	MAP kinase activity|ATP binding|nucleus|cytoplasm|cytosol|response to abscisic acid|regulation of gene expression|intracellular signal transduction
AT1G01700	29.3654	17.2323	41.4986	2.41431	1.27161	0.0023291	0.0362348	Up	0.471148	0.449811	0.47144	0.225631	0.182786	0.149691	ROPGEF2	Araport:AT1G01700,TAIR:AT1G01700,GeneID:839250	Encodes a member of KPP-like gene family, homolog of KPP (kinase partner protein) gene in tomato. Also a member of the RopGEF (guanine nucleotide exchange factor) family, containing the novel PRONE domain (plant-specific Rop nucleotide exchanger), which is exclusively active towards members of the Rop subfamily.	RHO guanyl-nucleotide exchange factor 2		GO:0005089	Rho guanyl-nucleotide exchange factor activity
AT1G02450	69.555	12.0767	127.033	10.5522	3.39948	3.20682e-07	1.60928e-05	Up	3.78157	1.73942	9.49855	0.572588	0.400193	0.350652	NIMIN1	Araport:AT1G02450,TAIR:AT1G02450,GeneID:837800	NIMIN1 modulates PR gene expression according the following model: NPR1 forms a ternary complex with NIMIN1 and TGA factors upon SAR induction that binds to a positive regulatory cis-element of the PR-1 promoter, termed LS7. This leads to PR-1 gene induction. NIMIN1 decreases transcriptional activation, possibly through its EAR motif, which results in fine-tuning of PR-1 gene expression.	NIM1-interacting 1		GO:0005634,GO:0010112,GO:0042742,GO:0045892	nucleus|regulation of systemic acquired resistance|defense response to bacterium|negative regulation of transcription, DNA-templated
AT1G02800	120.422	163.071	77.7735	0.47734	-1.06691	1.43791e-05	0.000483737	Down	0.912232	0.891655	1.23896	1.76111	1.85253	2.59639	CEL2	Araport:AT1G02800,TAIR:AT1G02800,GeneID:839385	Encodes a protein with similarity to endo-1,4-b-glucanases and is a member of Glycoside Hydrolase Family 9. CEL2 is induced by nemotodes and is expressed in syncitia induced by Heterodera schachtii.May be involved in the development and function of syncitia.	cellulase 2		GO:0005576,GO:0007389,GO:0008810,GO:0009624,GO:0030245,GO:0071555	extracellular region|pattern specification process|cellulase activity|response to nematode|cellulose catabolic process|cell wall organization
AT1G02810	43.3854	13.3877	73.3832	5.48862	2.45644	1.62359e-09	1.36729e-07	Up	0.823353	0.794191	0.815732	0.1227	0.19136	0.11385	F22D16.20	Araport:AT1G02810,TAIR:AT1G02810,GeneID:838078		Plant invertase/pectin methylesterase inhibitor superfamily		GO:0005576,GO:0005618,GO:0030599,GO:0042545,GO:0045330,GO:0045490,GO:0046910	extracellular region|cell wall|pectinesterase activity|cell wall modification|aspartyl esterase activity|pectin catabolic process|pectinesterase inhibitor activity	path:ath00040	Pentose and glucuronate interconversions
AT1G02920	1240.89	419.836	2061.94	4.91221	2.29637	0.000882405	0.0163963	Up	58.2286	23.3951	39.2513	15.7824	5.45616	1.96104	GSTF7	Araport:AT1G02920,TAIR:AT1G02920,GeneID:839295	Encodes glutathione transferase belonging to the phi class of GSTs. Naming convention according to Wagner et al. (2002).	glutathione S-transferase 7		GO:0004364,GO:0005507,GO:0005634,GO:0005737,GO:0005773,GO:0005829,GO:0006749,GO:0009407,GO:0009651,GO:0009817,GO:0042742,GO:0043295,GO:0046686,GO:0050897	glutathione transferase activity|copper ion binding|nucleus|cytoplasm|vacuole|cytosol|glutathione metabolic process|toxin catabolic process|response to salt stress|defense response to fungus, incompatible interaction|defense response to bacterium|glutathione binding|response to cadmium ion|cobalt ion binding	path:ath00480	Glutathione metabolism
AT1G02930	5651.77	2048.24	9255.3	4.51874	2.17592	1.07228e-05	0.00036776	Up	199.17	97.1767	267.588	55.6439	15.8238	48.5253	GSTF6	Araport:AT1G02930,TAIR:AT1G02930,GeneID:839515	Encodes glutathione transferase belonging to the phi class of GSTs. Naming convention according to Wagner et al. (2002).	glutathione S-transferase 6		GO:0004364,GO:0005507,GO:0005618,GO:0005737,GO:0005739,GO:0005773,GO:0005829,GO:0006749,GO:0006979,GO:0009407,GO:0009414,GO:0009506,GO:0009651,GO:0042742,GO:0043295,GO:0046686,GO:0050897,GO:2001147,GO:2001227	glutathione transferase activity|copper ion binding|cell wall|cytoplasm|mitochondrion|vacuole|cytosol|glutathione metabolic process|response to oxidative stress|toxin catabolic process|response to water deprivation|plasmodesma|response to salt stress|defense response to bacterium|glutathione binding|response to cadmium ion|cobalt ion binding|camalexin binding|quercitrin binding	path:ath00480	Glutathione metabolism
AT1G02940	81.9951	43.7021	120.288	2.75223	1.4606	0.00333369	0.0479367	Up	2.60584	1.66717	4.67941	0.926869	0.604413	1.61819	GSTF5	Araport:AT1G02940,TAIR:AT1G02940,GeneID:839479	Encodes glutathione transferase belonging to the phi class of GSTs. Naming convention according to Wagner et al. (2002).	glutathione S-transferase (class phi) 5		GO:0004364,GO:0005737,GO:0005739,GO:0005829,GO:0006749,GO:0009407	glutathione transferase activity|cytoplasm|mitochondrion|cytosol|glutathione metabolic process|toxin catabolic process	path:ath00480	Glutathione metabolism
AT1G03820	1245.5	240.203	2250.79	9.3663	3.22748	1.21822e-19	3.57462e-17	Up	39.2263	52.8848	48.8801	4.51574	2.71503	7.75354	F21M11.27	Araport:AT1G03820,TAIR:AT1G03820,GeneID:839400		E6-like protein
AT1G04330	11.1515	1.75325	20.5498	11.9077	3.57382	0.000492721	0.0100869	Up	0.665626	0.487959	0.976351	0.137069	0	0.0349754	F19P19.24	Araport:AT1G04330,TAIR:AT1G04330,GeneID:839548		hypothetical protein		GO:0005634,GO:0005737,GO:0009507	nucleus|cytoplasm|chloroplast
AT1G04490	67.0027	17.0228	116.983	6.8901	2.78453	5.81371e-06	0.000214731	Up	1.6531	0.956849	0.659255	0.266246	0.0906258	0.106758	F19P19.4	Araport:AT1G04490,TAIR:AT1G04490,GeneID:839509		hypothetical protein (DUF3527)
AT1G04600	58.3885	21.2797	95.4972	4.49071	2.16694	3.40452e-07	1.69241e-05	Up	0.548789	0.277994	0.344709	0.0907376	0.0825487	0.0799835	XIA	Araport:AT1G04600,TAIR:AT1G04600,GeneID:839480	member of Myosin-like proteins	myosin XI A		GO:0003774,GO:0003779,GO:0005516,GO:0005524,GO:0007015,GO:0016459,GO:0030048	motor activity|actin binding|calmodulin binding|ATP binding|actin filament organization|myosin complex|actin filament-based movement
AT1G04660	55.0593	96.8978	13.2209	0.137837	-2.85897	1.51138e-06	6.45071e-05	Down	0.0985656	0.128456	0.465862	1.28549	1.43473	2.07166	T1G11.8	Araport:AT1G04660,TAIR:AT1G04660,GeneID:839454		glycine-rich protein
AT1G05000	157.314	50.485	264.142	5.22916	2.38658	7.07445e-06	0.00025549	Up	2.47725	1.07875	2.99701	0.400582	0.171413	0.650837	PFA-DSP1	Araport:AT1G05000,TAIR:AT1G05000,GeneID:839348	Encodes an atypical dual-specificity phosphatase.	Phosphotyrosine protein phosphatases superfamily protein		GO:0004725,GO:0005737,GO:0016791	protein tyrosine phosphatase activity|cytoplasm|phosphatase activity
AT1G05340	187.673	29.1108	346.236	11.8957	3.57237	3.5717e-16	7.47122e-14	Up	16.2936	6.30764	8.33778	0.841823	0.830973	0.859218	YUP8H12.4	Araport:AT1G05340,TAIR:AT1G05340,GeneID:837033		cysteine-rich TM module stress tolerance protein
AT1G05710	580.67	211.552	949.789	4.488	2.16607	5.47996e-18	1.38366e-15	Up	10.9453	7.54628	12.9273	1.97904	1.83378	2.99624	F3F20.16	Araport:AT1G05710,TAIR:AT1G05710,GeneID:837078		basic helix-loop-helix (bHLH) DNA-binding superfamily protein	bHLH	GO:0001228,GO:0003677,GO:0003700,GO:0005634,GO:0046983	DNA-binding transcription activator activity, RNA polymerase II-specific|DNA binding|DNA-binding transcription factor activity|nucleus|protein dimerization activity
AT1G06350	173.794	54.6841	292.904	5.35264	2.42025	1.04261e-07	6.03484e-06	Up	5.52243	7.91444	2.90082	0.902852	1.06187	1.07836	ADS4	Araport:AT1G06350,TAIR:AT1G06350,GeneID:837146		Fatty acid desaturase family protein		GO:0005789,GO:0006636,GO:0009979,GO:0016021,GO:0016717	endoplasmic reticulum membrane|unsaturated fatty acid biosynthetic process|16:0 monogalactosyldiacylglycerol desaturase activity|integral component of membrane|oxidoreductase activity, acting on paired donors, with oxidation of a pair of donors resulting in the reduction of molecular oxygen to two molecules of water
AT1G06620	357.218	135.343	579.093	4.28095	2.09793	5.54415e-07	2.60871e-05	Up	12.0316	7.56833	6.14037	2.78807	1.68052	1.369	F12K11.24	Araport:AT1G06620,TAIR:AT1G06620,GeneID:837171	encodes a protein whose sequence is similar to a 2-oxoglutarate-dependent dioxygenase	2-oxoglutarate (2OG) and Fe(II)-dependent oxygenase superfamily protein		GO:0016491,GO:0046872	oxidoreductase activity|metal ion binding
AT1G07000	675.869	435.5	916.237	2.10479	1.07368	0.000209378	0.00486102	Up	10.2699	6.3384	12.2656	5.41249	3.83402	3.86063	EXO70B2	Araport:AT1G07000,TAIR:AT1G07000,GeneID:837210	A member of EXO70 gene family, putative exocyst subunits, conserved in land plants. Arabidopsis thaliana contains 23 putative EXO70 genes, which can be classified into eight clusters on the phylogenetic tree.	exocyst subunit exo70 family protein B2		GO:0000145,GO:0002237,GO:0002238,GO:0005634,GO:0005737,GO:0005829,GO:0005886,GO:0006887,GO:0006952,GO:0009414,GO:0009617,GO:0009620,GO:0042545,GO:0043621,GO:0045335,GO:0070062,GO:0090333,GO:1900150,GO:1900426,GO:1902290	exocyst|response to molecule of bacterial origin|response to molecule of fungal origin|nucleus|cytoplasm|cytosol|plasma membrane|exocytosis|defense response|response to water deprivation|response to bacterium|response to fungus|cell wall modification|protein self-association|phagocytic vesicle|extracellular exosome|regulation of stomatal closure|regulation of defense response to fungus|positive r…
AT1G07260	87.2348	39.838	134.632	3.37601	1.75532	3.5831e-05	0.00107376	Up	2.67111	1.11345	1.62611	0.417929	0.513957	0.632967	UGT71C3	Araport:AT1G07260,TAIR:AT1G07260,GeneID:837237		UDP-glucosyl transferase 71C3		GO:0008194,GO:0043231,GO:0080043	UDP-glycosyltransferase activity|intracellular membrane-bounded organelle|quercetin 3-O-glucosyltransferase activity
AT1G07390	215.306	117.696	312.915	2.65541	1.40893	3.85486e-06	0.000148888	Up	2.21339	1.55254	1.72705	0.55498	0.512056	0.976219	RLP1	Araport:AT1G07390,TAIR:AT1G07390,GeneID:837251		receptor like protein 1		GO:0005886,GO:0016021,GO:0042742,GO:0045087	plasma membrane|integral component of membrane|defense response to bacterium|innate immune response
AT1G07710	13.8974	23.8612	3.93361	0.163057	-2.61655	0.000411813	0.00863132	Down	0.0853645	0.0357596	0.0238503	0.288793	0.215406	0.371655	F24B9.19	Araport:AT1G07710,TAIR:AT1G07710,GeneID:837285		Ankyrin repeat family protein		GO:0005783,GO:0005886,GO:0016021	endoplasmic reticulum|plasma membrane|integral component of membrane
AT1G07750	1154.06	749.049	1559.08	2.08119	1.05741	2.21441e-05	0.000698271	Up	29.0744	22.6195	18.2278	11.0018	11.0069	10.8879	F24B9.13	Araport:AT1G07750,TAIR:AT1G07750,GeneID:837290		RmlC-like cupins superfamily protein		GO:0000326,GO:0045735	protein storage vacuole|nutrient reservoir activity
AT1G07870	359.432	226.242	492.623	2.17914	1.12376	2.84906e-07	1.4681e-05	Up	4.60957	4.69855	5.64656	2.71353	1.83068	2.09535	F24B9.4	Araport:AT1G07870,TAIR:AT1G07870,GeneID:837302		Protein kinase superfamily protein
AT1G07900	73.4354	20.3	126.571	6.22202	2.63738	0.00129915	0.0227588	Up	2.58365	2.00813	7.94476	0.320505	0.183279	1.47208	LBD1	Araport:AT1G07900,TAIR:AT1G07900,GeneID:837305		LOB domain-containing protein 1	LBD	GO:0005739	mitochondrion
AT1G08080	13.5792	1.02736	26.1311	25.4192	4.66785	0.000471228	0.00971282	Up	0.124985	1.41712	0.391104	0.0257376	0.0245298	0.0262694	ACA7	Araport:AT1G08080,TAIR:AT1G08080,GeneID:837326		alpha carbonic anhydrase 7		GO:0004089,GO:0008270,GO:0009570	carbonate dehydratase activity|zinc ion binding|chloroplast stroma	path:ath00910	Nitrogen metabolism
AT1G08290	76.1264	28.9876	123.265	4.26604	2.0929	5.71048e-08	3.49697e-06	Up	1.29198	1.41771	1.93086	0.501984	0.239214	0.307414	WIP3	Araport:AT1G08290,TAIR:AT1G08290,GeneID:837349		WIP domain protein 3	C2H2	GO:0003676,GO:0003700,GO:0005634,GO:0006355,GO:0010468,GO:0046872	nucleic acid binding|DNA-binding transcription factor activity|nucleus|regulation of transcription, DNA-templated|regulation of gene expression|metal ion binding
AT1G08310	97.4023	14.5924	180.212	12.3937	3.63154	5.04246e-09	3.85986e-07	Up	4.45435	1.568	2.60435	0.400902	0.106985	0.163674	T23G18.18	Araport:AT1G08310,TAIR:AT1G08310,GeneID:837351		alpha/beta-Hydrolases superfamily protein
AT1G08440	20.278	4.86074	35.6952	7.40295	2.8881	4.59062e-06	0.000171961	Up	0.549629	0.387306	0.462474	0.0789646	0.075259	0.0268654	T27G7.12	Araport:AT1G08440,TAIR:AT1G08440,GeneID:837364		aluminum activated malate transporter family protein		GO:0009705,GO:0015743,GO:0016021	plant-type vacuole membrane|malate transport|integral component of membrane
AT1G08450	4037.91	2679.1	5396.72	2.01451	1.01043	0.00150654	0.025793	Up	90.6727	52.2745	91.9681	50.3583	31.348	29.7424	CRT3	Araport:AT1G08450,TAIR:AT1G08450,GeneID:837365	Encodes one of three Arabidopsis calreticulins. In CRT-deficient mouse fibroblasts, this protein restores ER Ca2+ levels. Non-receptor component required for EFR-mediated immunity. Mutants show de-repressed anthocyanin accumulation in the presence of elf18, and EFR accumulation and signalling.	calreticulin 3		GO:0005509,GO:0005783,GO:0005788,GO:0005789,GO:0006457,GO:0009626,GO:0010204,GO:0030246,GO:0042742,GO:0046283,GO:0051082	calcium ion binding|endoplasmic reticulum|endoplasmic reticulum lumen|endoplasmic reticulum membrane|protein folding|plant-type hypersensitive response|defense response signaling pathway, resistance gene-independent|carbohydrate binding|defense response to bacterium|anthocyanin-containing compound metabolic process|unfolded protein binding	path:ath04141,path:ath04145	Protein processing in endoplasmic reticulum|Phagosome
AT1G08630	18.6015	6.84688	30.3561	4.4271	2.14636	0.00176077	0.0289718	Up	0.550983	0.258506	0.204742	0.079423	0.0648822	0.0810641	THA1	Araport:AT1G08630,TAIR:AT1G08630,GeneID:837385	Encodes a threonine aldolase, involved in threonine degradation to glycine. Primarily expressed in seeds and seedlings.	threonine aldolase 1		GO:0004793,GO:0005829,GO:0006545,GO:0006567,GO:0008732	threonine aldolase activity|cytosol|glycine biosynthetic process|threonine catabolic process|L-allo-threonine aldolase activity	path:ath00260	Glycine, serine and threonine metabolism
AT1G08650	3672.47	2246.31	5098.64	2.26984	1.18259	3.53871e-06	0.000138449	Up	84.493	72.8209	72.6801	31.4402	40.6096	25.7774	PPCK1	Araport:AT1G08650,TAIR:AT1G08650,GeneID:837387	Encodes a phosphoenolpyruvate carboxylase kinase that is expressed at highest levels in leaves. Expression is induced by light.	phosphoenolpyruvate carboxylase kinase 1		GO:0004674,GO:0004683,GO:0005524,GO:0005634,GO:0005737,GO:0009416,GO:0009738,GO:0009931,GO:0018105,GO:0035556,GO:0046898	protein serine/threonine kinase activity|calmodulin-dependent protein kinase activity|ATP binding|nucleus|cytoplasm|response to light stimulus|abscisic acid-activated signaling pathway|calcium-dependent protein serine/threonine kinase activity|peptidyl-serine phosphorylation|intracellular signal transduction|response to cycloheximide
AT1G08730	26.8186	41.3426	12.2945	0.296366	-1.75455	0.000571803	0.0113752	Down	0.043424	0.0679112	0.050956	0.12966	0.230107	0.17341	XIC	Araport:AT1G08730,TAIR:AT1G08730,GeneID:837394	Class XI myosin gene	Myosin family protein with Dil domain-containing protein		GO:0000146,GO:0003774,GO:0003779,GO:0005516,GO:0005524,GO:0007015,GO:0009860,GO:0016459,GO:0030048,GO:0051640	microfilament motor activity|motor activity|actin binding|calmodulin binding|ATP binding|actin filament organization|pollen tube growth|myosin complex|actin filament-based movement|organelle localization
AT1G08940	186.196	97.159	275.233	2.83553	1.50362	9.3807e-08	5.50517e-06	Up	6.60482	3.80433	6.30493	2.02396	1.8904	1.75591	F7G19.18	Araport:AT1G08940,TAIR:AT1G08940,GeneID:837415		Phosphoglycerate mutase family protein		GO:0003824	catalytic activity
AT1G09080	254.486	38.3505	470.622	12.2979	3.62034	9.44598e-10	8.28071e-08	Up	4.63031	2.73039	8.75815	0.626713	0.437311	0.148493	BIP3	Araport:AT1G09080,TAIR:AT1G09080,GeneID:837429		Heat shock protein 70 (Hsp 70) family protein		GO:0005524,GO:0005634,GO:0005737,GO:0005788,GO:0006986,GO:0009860,GO:0016020,GO:0016592,GO:0016887,GO:0030433,GO:0030968,GO:0031072,GO:0034605,GO:0034620,GO:0034663,GO:0042026,GO:0042623,GO:0044183,GO:0051082,GO:0051085,GO:0051787	ATP binding|nucleus|cytoplasm|endoplasmic reticulum lumen|response to unfolded protein|pollen tube growth|membrane|mediator complex|ATPase activity|ubiquitin-dependent ERAD pathway|endoplasmic reticulum unfolded protein response|heat shock protein binding|cellular response to heat|cellular response to unfolded protein|endoplasmic reticulum chaperone complex|protein refolding|ATPase activity, coup…	path:ath03060,path:ath04141	Protein export|Protein processing in endoplasmic reticulum
AT1G09380	5.35895	0.325859	10.392	28.2051	4.81788	0.00131381	0.0229586	Up	0.140751	0.178849	0.123873	0	0	0.0147915	UMAMIT25	Araport:AT1G09380,TAIR:AT1G09380,GeneID:837460	nodulin MtN21-like transporter family protein	nodulin MtN21 /EamA-like transporter family protein		GO:0005886,GO:0016021,GO:0022857	plasma membrane|integral component of membrane|transmembrane transporter activity
AT1G09420	582.904	928.633	237.176	0.255244	-1.97005	1.59926e-20	5.19809e-18	Down	2.60742	2.35796	2.48951	7.87432	8.19988	12.6543	G6PD4	Araport:AT1G09420,TAIR:AT1G09420,GeneID:837465	Encodes a protein similar to glucose-6-phosphate dehydrogenase but, based on amino acid differences in the active site and lack of activity, does not encode a functional G6PDH. The amino acid sequence for the consensus sequence of the G6PDH active site (DHYLGKE) differs in three places in this protein. gc exon splice site at 20574 is based on protein alignment, and is not confirmed experimentally.	glucose-6-phosphate dehydrogenase 4		GO:0004345,GO:0006006,GO:0006098,GO:0009507,GO:0050661	glucose-6-phosphate dehydrogenase activity|glucose metabolic process|pentose-phosphate shunt|chloroplast|NADP binding	path:ath00030,path:ath00480	Pentose phosphate pathway|Glutathione metabolism
AT1G09480	83.5887	36.7585	130.419	3.5562	1.83034	0.000242968	0.00549004	Up	2.89587	1.44938	2.69534	1.02383	0.410855	0.458325	F14J9.14	Araport:AT1G09480,TAIR:AT1G09480,GeneID:837471	similar to Eucalyptus gunnii alcohol dehydrogenase of unknown physiological function (GI:1143445), Vigna unguiculata (gi:1854445), NOT a cinnamyl-alcohol dehydrogenase	NAD(P)-binding Rossmann-fold superfamily protein		GO:0005829,GO:0007623,GO:0009409,GO:0009809,GO:0016491,GO:0016616,GO:0016621,GO:0050662	cytosol|circadian rhythm|response to cold|lignin biosynthetic process|oxidoreductase activity|oxidoreductase activity, acting on the CH-OH group of donors, NAD or NADP as acceptor|cinnamoyl-CoA reductase activity|coenzyme binding
AT1G10460	40.8252	21.5192	60.1311	2.79101	1.48079	0.00152039	0.0259043	Up	1.56297	0.746882	0.883072	0.321855	0.39196	0.401507	GLP7	Araport:AT1G10460,TAIR:AT1G10460,GeneID:837586	germin-like protein (GLP7)	germin-like protein 7		GO:0005618,GO:0030145,GO:0045735,GO:0048046	cell wall|manganese ion binding|nutrient reservoir activity|apoplast
AT1G10585	40.0418	11.701	68.3826	5.8518	2.54888	0.000494116	0.0100959	Up	2.66184	0.430218	1.33222	0.302124	0.205676	0.220262	AT1G10585	Araport:AT1G10585,TAIR:AT1G10585,GeneID:837600		basic helix-loop-helix (bHLH) DNA-binding superfamily protein	bHLH	GO:0000977,GO:0003700,GO:0005634,GO:0005737,GO:0006355,GO:0006357,GO:0008134,GO:0046983,GO:0090575	RNA polymerase II regulatory region sequence-specific DNA binding|DNA-binding transcription factor activity|nucleus|cytoplasm|regulation of transcription, DNA-templated|regulation of transcription by RNA polymerase II|transcription factor binding|protein dimerization activity|RNA polymerase II transcription factor complex
AT1G10586	47.1734	0.325859	94.0209	255.865	7.99924	1.65864e-10	1.59282e-08	Up	2.68373	1.92554	3.74111	0	0	0.0300036	AT1G10586	Araport:AT1G10586,TAIR:AT1G10586,GeneID:6240488		basic helix-loop-helix (bHLH) DNA-binding superfamily protein	bHLH	GO:0000977,GO:0006357,GO:0008134,GO:0046983,GO:0090575	RNA polymerase II regulatory region sequence-specific DNA binding|regulation of transcription by RNA polymerase II|transcription factor binding|protein dimerization activity|RNA polymerase II transcription factor complex
AT1G11112	25.1837	42.9818	7.3857	0.171587	-2.54299	0.000223202	0.00509794	Down	0.0905773	0.324625	0.265721	1.15022	0.711075	2.09413	AT1G11112	Araport:AT1G11112,TAIR:AT1G11112,GeneID:6240255		hypothetical protein
AT1G11580	3036.72	1371.75	4701.7	3.42763	1.77721	7.42438e-05	0.00200582	Up	91.8844	27.6556	50.0247	21.1606	12.1788	14.4479	PMEPCRA	Araport:AT1G11580,TAIR:AT1G11580,GeneID:837701		methylesterase PCR A		GO:0005576,GO:0005618,GO:0005774,GO:0005829,GO:0009617,GO:0017148,GO:0030598,GO:0030599,GO:0031640,GO:0042545,GO:0045330,GO:0045490,GO:0046910,GO:0050832,GO:0090729	extracellular region|cell wall|vacuolar membrane|cytosol|response to bacterium|negative regulation of translation|rRNA N-glycosylase activity|pectinesterase activity|killing of cells of other organism|cell wall modification|aspartyl esterase activity|pectin catabolic process|pectinesterase inhibitor activity|defense response to fungus|toxin activity	path:ath00040	Pentose and glucuronate interconversions
AT1G11600	558.044	792.597	323.491	0.408243	-1.2925	4.12565e-06	0.000157971	Down	2.72989	3.97926	5.15329	7.63794	8.25788	12.4483	CYP77B1	Araport:AT1G11600,TAIR:AT1G11600,GeneID:837704	member of CYP77B	cytochrome P450, family 77, subfamily B, polypeptide 1		GO:0005506,GO:0016020,GO:0016709,GO:0020037	iron ion binding|membrane|oxidoreductase activity, acting on paired donors, with incorporation or reduction of molecular oxygen, NAD(P)H as one donor, and incorporation of one atom of oxygen|heme binding
AT1G12080	508.069	769.361	246.777	0.320937	-1.63964	7.83394e-05	0.00209838	Down	4.1196	5.74472	11.3603	16.7121	15.3349	32.0945	F12F1.4	Araport:AT1G12080,TAIR:AT1G12080,GeneID:837760		Vacuolar calcium-binding protein-like protein
AT1G12160	35.6476	7.72112	63.574	8.29721	3.05263	3.26554e-05	0.000989829	Up	1.0431	0.701783	0.900801	0.22317	0.0398807	0.0427089	T28K15.10	Araport:AT1G12160,TAIR:AT1G12160,GeneID:837768		Flavin-binding monooxygenase family protein		GO:0004497,GO:0004499,GO:0009751,GO:0009753,GO:0019761,GO:0050660,GO:0050661	monooxygenase activity|N,N-dimethylaniline monooxygenase activity|response to salicylic acid|response to jasmonic acid|glucosinolate biosynthetic process|flavin adenine dinucleotide binding|NADP binding
AT1G12180	6.02504	0	12.0501	63.6891	5.99297	0.00204183	0.0327794	Up	0.1381	0.944894	0.135045	0	0	0	T28K15.15	Araport:AT1G12180,TAIR:AT1G12180,GeneID:837771		14.7 kDa heat shock-like protein		GO:0005737	cytoplasm
AT1G12340	34.4759	64.716	4.23575	0.0649313	-3.94494	1.27808e-07	7.25862e-06	Down	0.20746	0.135187	0.101435	1.10363	1.5608	4.21505	F5O11.7	Araport:AT1G12340,TAIR:AT1G12340,GeneID:837788		Cornichon family protein		GO:0016021,GO:0016192	integral component of membrane|vesicle-mediated transport
AT1G12570	258.536	362.82	154.252	0.424712	-1.23544	1.99904e-06	8.3137e-05	Down	1.71602	1.60019	1.31158	4.18359	2.89367	3.586	F5O11.31	Araport:AT1G12570,TAIR:AT1G12570,GeneID:837814		Glucose-methanol-choline (GMC) oxidoreductase family protein		GO:0005576,GO:0007267,GO:0009553,GO:0010430,GO:0016614,GO:0046593,GO:0050660	extracellular region|cell-cell signaling|embryo sac development|fatty acid omega-oxidation|oxidoreductase activity, acting on CH-OH group of donors|mandelonitrile lyase activity|flavin adenine dinucleotide binding
AT1G12805	17.5155	2.00494	33.0261	16.2995	4.02676	0.000232418	0.00528557	Up	2.59844	0.322517	1.29064	0.042467	0.0404741	0.173378	AT1G12805	Araport:AT1G12805,TAIR:AT1G12805,GeneID:2745749		nucleotide binding protein
AT1G13340	487.061	127.274	846.848	6.65928	2.73537	2.46768e-08	1.63432e-06	Up	14.6282	11.6715	11.2505	3.21574	1.2687	0.931224	T6J4.22	Araport:AT1G13340,TAIR:AT1G13340,GeneID:837894		Regulator of Vps4 activity in the MVB pathway protein		GO:0005737,GO:0005768,GO:0015031,GO:0032511	cytoplasm|endosome|protein transport|late endosome to vacuole transport via multivesicular body sorting pathway
AT1G13520	25.5063	2.43596	48.5766	20.0885	4.3283	1.35738e-05	0.000458107	Up	1.30947	0.632257	0.370266	0.081221	0	0.0331597	F13B4.3	Araport:AT1G13520,TAIR:AT1G13520,GeneID:837912		hypothetical protein (DUF1262)
AT1G13750	533.428	272.681	794.175	2.91365	1.54283	0.000234424	0.00532546	Up	11.9634	5.40933	9.3718	4.3045	2.48506	1.97303	F21F23.18	Araport:AT1G13750,TAIR:AT1G13750,GeneID:837935		Purple acid phosphatases superfamily protein		GO:0003993,GO:0005576,GO:0046872	acid phosphatase activity|extracellular region|metal ion binding
AT1G13830	36.0206	9.06875	62.9724	6.99898	2.80714	1.37456e-06	5.90251e-05	Up	1.31274	0.849643	1.2837	0.27398	0.121858	0.0745711	F16A14.5	Araport:AT1G13830,TAIR:AT1G13830,GeneID:837944		Carbohydrate-binding X8 domain superfamily protein		GO:0001872,GO:0009408,GO:0009506,GO:0030247,GO:0031225,GO:0046658	(1->3)-beta-D-glucan binding|response to heat|plasmodesma|polysaccharide binding|anchored component of membrane|anchored component of plasma membrane
AT1G14120	209.378	54.704	364.053	6.66006	2.73553	2.1943e-07	1.15898e-05	Up	8.66145	7.22714	3.37417	1.12382	1.19201	0.499518	F7A19.20	Araport:AT1G14120,TAIR:AT1G14120,GeneID:837971		2-oxoglutarate (2OG) and Fe(II)-dependent oxygenase superfamily protein		GO:0009852,GO:0010252,GO:0046872,GO:0050302,GO:0051213	auxin catabolic process|auxin homeostasis|metal ion binding|indole-3-acetaldehyde oxidase activity|dioxygenase activity
AT1G14250	1174.62	396.139	1953.1	4.93155	2.30204	5.50712e-14	9.08976e-12	Up	28.268	20.0896	22.4011	6.3596	3.22798	4.35221	AT1G14250	Araport:AT1G14250,TAIR:AT1G14250,GeneID:837986		GDA1/CD39 nucleoside phosphatase family protein		GO:0005524,GO:0005773,GO:0016021,GO:0102485,GO:0102486,GO:0102487,GO:0102488,GO:0102489,GO:0102490,GO:0102491	ATP binding|vacuole|integral component of membrane|dATP phosphohydrolase activity|dCTP phosphohydrolase activity|dUTP phosphohydrolase activity|dTTP phosphohydrolase activity|GTP phosphohydrolase activity|8-oxo-dGTP phosphohydrolase activity|dGTP phosphohydrolase activity	path:ath00230,path:ath00240	Purine metabolism|Pyrimidine metabolism
AT1G14430	376.8	503.878	249.721	0.495722	-1.0124	9.5595e-06	0.000331435	Down	2.64922	2.81795	3.05867	6.20038	5.84388	4.53874	F14L17.20	Araport:AT1G14430,TAIR:AT1G14430,GeneID:838005		glyoxal oxidase-related protein		GO:0004031,GO:0005576,GO:0007275,GO:0102797,GO:0102798	aldehyde oxidase activity|extracellular region|multicellular organism development|geranial:oxygen oxidoreductase activity|heptaldehyde:oxygen oxidoreductase activity
AT1G14630	276.413	119.455	433.372	3.62299	1.85718	2.28669e-21	8.18829e-19	Up	7.39873	7.33346	8.31947	1.81974	1.73434	2.67676	T5E21.19	Araport:AT1G14630,TAIR:AT1G14630,GeneID:838025		XRI1-like protein		GO:0005634,GO:0006281,GO:0007140,GO:0007143,GO:0009555,GO:0010165	nucleus|DNA repair|male meiotic nuclear division|female meiotic nuclear division|pollen development|response to X-ray
AT1G14780	229.573	12.9763	446.17	34.5777	5.11177	4.86638e-15	8.87601e-13	Up	6.82019	3.26185	3.13011	0.230402	0.105021	0.0306734	F10B6.18	Araport:AT1G14780,TAIR:AT1G14780,GeneID:838043		MAC/Perforin domain-containing protein		GO:0005886,GO:0006955,GO:0009626	plasma membrane|immune response|plant-type hypersensitive response
AT1G14860	21.3536	7.92403	34.7832	4.40352	2.13866	2.64575e-05	0.000817204	Up	0.625658	0.611545	0.611817	0.161049	0.136436	0.109584	NUDT18	Araport:AT1G14860,TAIR:AT1G14860,GeneID:838051		nudix hydrolase homolog 18		GO:0005634,GO:0005737,GO:0005739,GO:0016787,GO:0046872	nucleus|cytoplasm|mitochondrion|hydrolase activity|metal ion binding
AT1G14870	143.561	24.914	262.208	10.5457	3.39858	2.99726e-05	0.000915075	Up	9.75074	3.2045	3.97121	0.892895	0.560411	0.0666838	PCR2	Araport:AT1G14870,TAIR:AT1G14870,GeneID:838052	PCR2 encodes a membrane protein involved in zinc transport and detoxification.	PLANT CADMIUM RESISTANCE 2		GO:0005886,GO:0006979,GO:0016021	plasma membrane|response to oxidative stress|integral component of membrane
AT1G15520	203.635	35.6155	371.655	10.4512	3.3856	9.57179e-05	0.00247877	Up	2.92137	1.27937	1.4454	0.42531	0.0341863	0.0575311	ABCG40	Araport:AT1G15520,TAIR:AT1G15520,GeneID:838122	ABC transporter family involved in ABA transport and resistance to lead. Localizes to plasma membrane. Upregulated by lead. Expressed in leaves, flowers, stomata and roots.	pleiotropic drug resistance 12		GO:0002229,GO:0005524,GO:0005886,GO:0006855,GO:0009723,GO:0009751,GO:0009753,GO:0010193,GO:0015692,GO:0016021,GO:0042626,GO:0046865,GO:0055085,GO:0080168	defense response to oomycetes|ATP binding|plasma membrane|drug transmembrane transport|response to ethylene|response to salicylic acid|response to jasmonic acid|response to ozone|lead ion transport|integral component of membrane|ATPase activity, coupled to transmembrane movement of substances|terpenoid transport|transmembrane transport|abscisic acid transport
AT1G16110	283.495	158.822	408.167	2.57004	1.36179	0.000149446	0.00365011	Up	5.45275	3.06328	2.72806	1.58543	1.42215	1.25648	WAKL6	Araport:AT1G16110,TAIR:AT1G16110,GeneID:838180	WAK-like kinase	wall associated kinase-like 6		GO:0004674,GO:0005524,GO:0005886,GO:0007166,GO:0009505,GO:0016021,GO:0030247	protein serine/threonine kinase activity|ATP binding|plasma membrane|cell surface receptor signaling pathway|plant-type cell wall|integral component of membrane|polysaccharide binding
AT1G16510	421.252	232.624	609.881	2.62245	1.39092	2.75263e-07	1.42188e-05	Up	20.8722	11.8836	16.9397	7.06354	5.06855	6.23524	F3O9.31	Araport:AT1G16510,TAIR:AT1G16510,GeneID:838221	Encodes a clade III SAUR gene with a distinctive expression pattern in root meristems. It is normally expressed in the quiescent center and cortex/endodermis initials and upon auxin stimulation, the expression is found in the endodermal layer. Overexpression studies suggest roles in cell expansion and auxin transport.	SAUR-like auxin-responsive protein family		GO:0005737,GO:0009734,GO:0009958,GO:0040008,GO:0060918,GO:0090057	cytoplasm|auxin-activated signaling pathway|positive gravitropism|regulation of growth|auxin transport|root radial pattern formation	path:ath04075	Plant hormone signal transduction
AT1G16530	225.657	82.1224	369.192	4.49382	2.16794	4.04992e-11	4.5512e-09	Up	15.5844	10.7419	8.46984	2.3334	2.68087	2.57736	ASL9	Araport:AT1G16530,TAIR:AT1G16530,GeneID:838223		ASYMMETRIC LEAVES 2-like 9	LBD	GO:0005634	nucleus
AT1G17020	137.885	23.276	252.495	10.8481	3.43937	4.05369e-08	2.57959e-06	Up	6.98815	1.99593	2.67722	0.46722	0.148432	0.445083	SRG1	Araport:AT1G17020,TAIR:AT1G17020,GeneID:838272	Encodes a novel member of the Fe(II)/ascorbate oxidase gene family; senescence-related gene.	senescence-related gene 1		GO:0010150,GO:0016682,GO:0046872,GO:0051213	leaf senescence|oxidoreductase activity, acting on diphenols and related substances as donors, oxygen as acceptor|metal ion binding|dioxygenase activity
AT1G17380	383.986	61.0014	706.97	11.6116	3.53749	8.29545e-36	8.7629e-33	Up	8.46657	6.29752	7.64318	0.669752	0.739643	0.444877	JAZ5	Araport:AT1G17380,TAIR:AT1G17380,GeneID:838310		jasmonate-zim-domain protein 5		GO:0005634,GO:0006952,GO:0009611,GO:0009753,GO:0031347,GO:2000022	nucleus|defense response|response to wounding|response to jasmonic acid|regulation of defense response|regulation of jasmonic acid mediated signaling pathway	path:ath04075	Plant hormone signal transduction
AT1G17710	218.665	71.9071	365.423	5.08497	2.34624	0.000997697	0.0182181	Up	10.3215	2.62896	5.99999	2.26738	0.346416	0.971623	PEPC1	Araport:AT1G17710,TAIR:AT1G17710,GeneID:838347	Encodes a phosphoethanolamine/phosphocholine phosphatase. It is likely to be involved in the liberation of inorganic phosphate from intracellular sources. Expression is upregulated in the shoot of cax1/cax3 mutant.	Pyridoxal phosphate phosphatase-related protein		GO:0004427,GO:0046872,GO:0051262,GO:0052731,GO:0052732	inorganic diphosphatase activity|metal ion binding|protein tetramerization|phosphocholine phosphatase activity|phosphoethanolamine phosphatase activity	path:ath00750	Vitamin B6 metabolism
AT1G17830	220.004	90.6923	349.316	3.85828	1.94796	1.71084e-22	6.8198e-20	Up	4.52754	4.54431	5.44502	1.37763	1.12731	1.13624	F2H15.6	Araport:AT1G17830,TAIR:AT1G17830,GeneID:838361		hypothetical protein (DUF789)
AT1G17860	444.833	240.189	649.476	2.70453	1.43538	0.000338538	0.00728339	Up	27.291	19.6395	14.7208	8.73277	8.69151	4.63751	F2H15.9	Araport:AT1G17860,TAIR:AT1G17860,GeneID:838365		Kunitz family trypsin and protease inhibitor protein		GO:0004866,GO:0005618,GO:0048046	endopeptidase inhibitor activity|cell wall|apoplast
AT1G18193	12.8223	25.0584	0.586226	0.0245678	-5.34709	0.00150916	0.025817	Down	0	0	0.104324	0.219691	0.471107	3.53162	AT1G18193	Araport:AT1G18193,GeneID:28717247		hypothetical protein
AT1G18197	12.6613	0.356849	24.9657	67.7944	6.08309	6.79997e-06	0.00024642	Up	0.767508	0.562647	0.492535	0.0246952	0	0	AT1G18197	Araport:AT1G18197,GeneID:28717248		GCK domain protein
AT1G18410	32.0315	10.5083	53.5546	5.12737	2.35822	0.00175903	0.0289657	Up	0.346631	0.163759	0.4576	0.118967	0.0340153	0.024285	F15H18.10	Araport:AT1G18410,TAIR:AT1G18410,GeneID:838422		P-loop containing nucleoside triphosphate hydrolases superfamily protein		GO:0003777,GO:0005524,GO:0005871,GO:0005874,GO:0007018,GO:0008017,GO:0016887	microtubule motor activity|ATP binding|kinesin complex|microtubule|microtubule-based movement|microtubule binding|ATPase activity
AT1G18670	871.106	510.299	1231.91	2.41275	1.27068	2.06551e-18	5.52379e-16	Up	7.90435	7.87499	8.17029	2.87627	2.93443	3.90982	IBS1	Araport:AT1G18670,TAIR:AT1G18670,GeneID:838448	Encodes a cyclin-dependent kinase-like protein with a ser/thr protein kinase domain and an N-terminal myristoylation sequence. Mutants in this gene are unable to express female sterility in response to beta-aminobutyric acid, as wild type plants do.	Protein kinase superfamily protein
AT1G18710	179.472	67.2533	291.691	4.33127	2.11479	8.2131e-05	0.00217988	Up	4.08768	4.87943	7.39315	0.614557	0.692212	2.452	MYB47	Araport:AT1G18710,TAIR:AT1G18710,GeneID:838453	Member of the R2R3 factor gene family.	myb domain protein 47	MYB	GO:0000902,GO:0003677,GO:0005634,GO:0010091,GO:0035017,GO:1901957	cell morphogenesis|DNA binding|nucleus|trichome branching|cuticle pattern formation|regulation of cutin biosynthetic process
AT1G19180	474.632	203.953	745.312	3.65569	1.87015	6.41531e-07	2.98538e-05	Up	9.47446	8.76017	11.1429	2.26742	3.81946	1.56079	JAZ1	Araport:AT1G19180,TAIR:AT1G19180,GeneID:838501	JAZ1 is a nuclear-localized protein involved in jasmonate signaling. JAZ1 transcript levels rise in response to a jasmonate stimulus. JAZ1 can interact with the COI1 F-box subunit of an SCF E3 ubiquitin ligase in a yeast-two-hybrid assay only in the presence of jasmonate-isoleucine (JA-ILE) or coronatine. Application of jasmonate methyl ester to Arabidopsis roots reduces the levels of a JAZ1:GUS …	jasmonate-zim-domain protein 1		GO:0005634,GO:0009555,GO:0009611,GO:0009753,GO:0009867,GO:0009908,GO:0031347,GO:0042742,GO:1900067,GO:2000022	nucleus|pollen development|response to wounding|response to jasmonic acid|jasmonic acid mediated signaling pathway|flower development|regulation of defense response|defense response to bacterium|regulation of cellular response to alkaline pH|regulation of jasmonic acid mediated signaling pathway	path:ath04075	Plant hormone signal transduction
AT1G19380	1008.13	273.42	1742.83	6.37563	2.67257	4.69849e-07	2.25602e-05	Up	58.814	41.848	36.1885	7.67917	10.3578	2.44085	F18O14.10	Araport:AT1G19380,TAIR:AT1G19380,GeneID:838521		sugar, putative (DUF1195)
AT1G19550	206.614	403.3	9.92804	0.0246243	-5.34377	2.31486e-19	6.60894e-17	Down	0.471372	0.24809	0.390029	12.2454	5.83539	26.864	F18O14.31	Araport:AT1G19550,TAIR:AT1G19550,GeneID:838542		Glutathione S-transferase family protein		GO:0004364,GO:0005244,GO:0005507,GO:0005739,GO:0005773,GO:0005777,GO:0005829,GO:0005886,GO:0006952,GO:0009507,GO:0009570,GO:0009610,GO:0009753,GO:0010043,GO:0010193,GO:0010731,GO:0034765,GO:0043903,GO:0045174,GO:0048046,GO:0070301,GO:0080151	glutathione transferase activity|voltage-gated ion channel activity|copper ion binding|mitochondrion|vacuole|peroxisome|cytosol|plasma membrane|defense response|chloroplast|chloroplast stroma|response to symbiotic fungus|response to jasmonic acid|response to zinc ion|response to ozone|protein glutathionylation|regulation of ion transmembrane transport|regulation of symbiosis, encompassing mutuali…	path:ath00053,path:ath00480	Ascorbate and aldarate metabolism|Glutathione metabolism
AT1G19570	11870	7022.26	16717.8	2.38068	1.25137	0.000185697	0.00440317	Up	456.93	294.506	563.542	167.305	108.506	263.648	DHAR1	Araport:AT1G19570,TAIR:AT1G19570,GeneID:838544	Encodes a member of the dehydroascorbate reductase gene family. Critical for a mutualistic symbiosis between the host Arabidopsis and the root colonizing fungus Piriformospora indica.	dehydroascorbate reductase		GO:0004364,GO:0005244,GO:0005507,GO:0005739,GO:0005773,GO:0005777,GO:0005829,GO:0005886,GO:0006952,GO:0009507,GO:0009570,GO:0009610,GO:0009753,GO:0010043,GO:0010193,GO:0010731,GO:0034765,GO:0043903,GO:0045174,GO:0048046,GO:0070301,GO:0080151	glutathione transferase activity|voltage-gated ion channel activity|copper ion binding|mitochondrion|vacuole|peroxisome|cytosol|plasma membrane|defense response|chloroplast|chloroplast stroma|response to symbiotic fungus|response to jasmonic acid|response to zinc ion|response to ozone|protein glutathionylation|regulation of ion transmembrane transport|regulation of symbiosis, encompassing mutuali…	path:ath00053,path:ath00480	Ascorbate and aldarate metabolism|Glutathione metabolism
AT1G19610	77.0745	8.12775	146.021	18.046	4.17361	7.403e-05	0.0020026	Up	8.53106	6.62721	0.983595	0.690431	0.146229	0.0391498	PDF1.4	Araport:AT1G19610,TAIR:AT1G19610,GeneID:838548	Predicted to encode a PR (pathogenesis-related) protein. Belongs to the plant defensin (PDF) family with the following members: At1g75830/PDF1.1, At5g44420/PDF1.2a, At2g26020/PDF1.2b, At5g44430/PDF1.2c, At2g26010/PDF1.3, At1g19610/PDF1.4, At1g55010/PDF1.5, At2g02120/PDF2.1, At2g02100/PDF2.2, At2g02130/PDF2.3, At1g61070/PDF2.4, At5g63660/PDF2.5, At2g02140/PDF2.6, At5g38330/PDF3.1 and At4g30070/PDF…	defensin-like protein		GO:0005576,GO:0006952,GO:0031640,GO:0050832	extracellular region|defense response|killing of cells of other organism|defense response to fungus
AT1G19670	6253.49	3599.08	8907.9	2.47506	1.30746	2.31456e-11	2.70164e-09	Up	139.536	112.244	186.857	51.7501	49.7269	70.2145	CLH1	Araport:AT1G19670,TAIR:AT1G19670,GeneID:838554	Chlorophyllase is the first enzyme involved in chlorophyll degradation. It catalyzes the hydrolysis of the ester bond to yield chlorophyllide and phytol. AtCLH1 lacks a typical signal sequence for the chloroplast. Its expression is induced rapidly by methyljasmonate, a known promoter of senescence and chlorophyll degradation.	chlorophyllase 1		GO:0005773,GO:0015996,GO:0042742,GO:0047746,GO:0050832,GO:0102293	vacuole|chlorophyll catabolic process|defense response to bacterium|chlorophyllase activity|defense response to fungus|pheophytinase b activity	path:ath00860	Porphyrin and chlorophyll metabolism
AT1G19830	23.4923	36.2759	10.7087	0.297391	-1.74956	0.000577467	0.0114555	Down	0.222624	0.244802	0.46261	1.11744	0.764619	1.14053	F14P1.18	Araport:AT1G19830,TAIR:AT1G19830,GeneID:838570		SAUR-like auxin-responsive protein family		GO:0009734,GO:0040008	auxin-activated signaling pathway|regulation of growth	path:ath04075	Plant hormone signal transduction
AT1G20160	646.697	306.438	986.957	3.22043	1.68725	2.89906e-06	0.000115781	Up	12.2141	7.10874	6.83968	3.11712	1.67323	3.2181	ATSBT5.2	Araport:AT1G20160,TAIR:AT1G20160,GeneID:838606		Subtilisin-like serine endopeptidase family protein		GO:0004252,GO:0005618,GO:0006508,GO:0008236,GO:0010037,GO:0048046,GO:1900425,GO:2000038,GO:2000122	serine-type endopeptidase activity|cell wall|proteolysis|serine-type peptidase activity|response to carbon dioxide|apoplast|negative regulation of defense response to bacterium|regulation of stomatal complex development|negative regulation of stomatal complex development
AT1G20350	145.16	46.2822	244.038	5.27938	2.40037	5.17079e-05	0.00146832	Up	9.19101	4.37487	4.21298	1.50329	1.3153	0.402452	TIM17-1	Araport:AT1G20350,TAIR:AT1G20350,GeneID:838623	mitochondrial inner membrane translocase	translocase inner membrane subunit 17-1		GO:0005744,GO:0030150,GO:0031305	TIM23 mitochondrial import inner membrane translocase complex|protein import into mitochondrial matrix|integral component of mitochondrial inner membrane
AT1G20680	22.8721	1.01517	44.7289	43.7013	5.4496	9.96487e-06	0.000343439	Up	0.862714	1.49486	0.230081	0	0.0384813	0.0206052	F2D10.17	Araport:AT1G20680,TAIR:AT1G20680,GeneID:838656		transport/golgi organization-like protein (DUF833)
AT1G20730	14.495	0	28.9899	153.338	7.26057	1.53729e-05	0.000512807	Up	1.06369	0.700202	0.106138	0	0	0	F2D10.22	Araport:AT1G20730,TAIR:AT1G20730,GeneID:838663		transport/golgi organization-like protein, putative (DUF833)
AT1G20740	40.6841	0	81.3683	430.509	8.7499	7.78266e-10	6.87968e-08	Up	1.6964	2.89112	0.659297	0	0	0	F2D10.23	Araport:AT1G20740,TAIR:AT1G20740,GeneID:838664		transport/golgi organization-like protein (DUF833)
AT1G20900	24.6299	12.3161	36.9436	2.99161	1.58092	0.00279492	0.0417597	Up	0.669926	0.654814	0.372219	0.172443	0.194233	0.192007	ESC	Araport:AT1G20900,TAIR:AT1G20900,GeneID:838683	Encodes an AT hook domain containing protein that acts redundantly with SOB3 to modulate hypocotyl growth inhibition in response to light.	Putative AT-hook DNA-binding family protein		GO:0003680,GO:0003690,GO:0003700,GO:0005634,GO:0006325,GO:0009640,GO:0009908,GO:0010150,GO:0010228,GO:0042393,GO:0043621,GO:0045087,GO:0045824	AT DNA binding|double-stranded DNA binding|DNA-binding transcription factor activity|nucleus|chromatin organization|photomorphogenesis|flower development|leaf senescence|vegetative to reproductive phase transition of meristem|histone binding|protein self-association|innate immune response|negative regulation of innate immune response
AT1G21310	7732.57	1054.25	14410.9	13.6696	3.7729	8.59601e-45	1.65098e-41	Up	237.647	202.736	172.128	17.3113	10.168	16.6124	EXT3	Araport:AT1G21310,TAIR:AT1G21310,GeneID:838728	Encodes extensin 3.	extensin 3		GO:0005199,GO:0005576,GO:0009530,GO:0009664	structural constituent of cell wall|extracellular region|primary cell wall|plant-type cell wall organization
AT1G21313	251.293	35.0456	467.541	13.3605	3.7399	1.91894e-32	1.68923e-29	Up	20.5627	25.147	22.5395	2.21567	1.03238	1.75891	AT1G21313	Araport:AT1G21313,GeneID:28717257		transmembrane protein
AT1G21390	130.83	83.0997	178.561	2.14782	1.10287	6.66475e-05	0.00182628	Up	3.59867	2.33372	3.60365	1.31823	1.17148	1.83638	emb2170	Araport:AT1G21390,TAIR:AT1G21390,GeneID:838738		embryo defective 2170
AT1G21400	628.328	331.357	925.298	2.79295	1.48179	3.43841e-06	0.000135276	Up	9.35088	4.16884	8.46891	2.79597	2.11525	2.67639	F24J8.4	Araport:AT1G21400,TAIR:AT1G21400,GeneID:838739		Thiamin diphosphate-binding fold (THDP-binding) superfamily protein		GO:0003826,GO:0003863,GO:0005947,GO:0009083,GO:0009646,GO:0009744,GO:0043617,GO:0046872	alpha-ketoacid dehydrogenase activity|3-methyl-2-oxobutanoate dehydrogenase (2-methylpropanoyl-transferring) activity|mitochondrial alpha-ketoglutarate dehydrogenase complex|branched-chain amino acid catabolic process|response to absence of light|response to sucrose|cellular response to sucrose starvation|metal ion binding	path:ath00280,path:ath00640	Valine, leucine and isoleucine degradation|Propanoate metabolism
AT1G21520	594.987	171.955	1018.02	5.92236	2.56617	3.31443e-08	2.12839e-06	Up	31.8635	21.6573	25.7916	7.01149	1.82022	4.19235	F24J8.16	Araport:AT1G21520,TAIR:AT1G21520,GeneID:838752		hypothetical protein
AT1G21528	7.61638	0	15.2328	80.5191	6.33126	0.000190937	0.00449713	Up	0.399088	1.46282	0.390259	0	0	0	AT1G21528	Araport:AT1G21528,TAIR:AT1G21528,GeneID:5007710		hypothetical protein
AT1G21550	105.797	182.435	29.1586	0.160548	-2.63893	1.41793e-08	9.87976e-07	Down	0.420374	0.570683	1.14187	4.06378	5.47731	2.99423	F24J8.15	Araport:AT1G21550,TAIR:AT1G21550,GeneID:838756		Calcium-binding EF-hand family protein		GO:0005509	calcium ion binding	path:ath04626	Plant-pathogen interaction
AT1G22150	24.8733	2.37398	47.3727	19.8573	4.3116	7.48822e-09	5.61005e-07	Up	0.431638	0.350088	0.565779	0.0283676	0	0.038605	SULTR1;3	Araport:AT1G22150,TAIR:AT1G22150,GeneID:838820	sulfate transporter Sultr1;3	sulfate transporter 1;3		GO:0005886,GO:0008271,GO:0015116,GO:0015293,GO:0015301,GO:0016021	plasma membrane|secondary active sulfate transmembrane transporter activity|sulfate transmembrane transporter activity|symporter activity|anion:anion antiporter activity|integral component of membrane
AT1G22900	106.774	69.0651	144.483	2.08911	1.06289	0.000376227	0.00799652	Up	3.20665	4.11096	2.86305	1.60298	1.41374	1.78262	F19G10.14	Araport:AT1G22900,TAIR:AT1G22900,GeneID:838897		Disease resistance-responsive (dirigent-like protein) family protein		GO:0048046	apoplast
AT1G22990	15.3413	0.670513	30.0122	43.9677	5.45837	9.21757e-06	0.000320823	Up	1.37848	0.808432	0.599105	0	0.0300604	0.0321922	HIPP22	Araport:AT1G22990,TAIR:AT1G22990,GeneID:838907		Heavy metal transport/detoxification superfamily protein		GO:0016020,GO:0030001,GO:0046872,GO:0055073,GO:0071585	membrane|metal ion transport|metal ion binding|cadmium ion homeostasis|detoxification of cadmium ion
AT1G23110	195.647	45.3315	345.962	7.63985	2.93354	4.58027e-17	1.07519e-14	Up	6.53002	3.61449	5.49589	0.846102	0.446398	0.693952	T26J12.20	Araport:AT1G23110,TAIR:AT1G23110,GeneID:838919		fold protein
AT1G23140	169.945	84.1399	255.75	3.04167	1.60486	5.96684e-05	0.00166089	Up	8.13745	4.92767	8.62725	3.13137	1.23679	2.53383	T26J12.9	Araport:AT1G23140,TAIR:AT1G23140,GeneID:838922	Expression is upregulated in the shoot of cax1/cax3 mutant.	Calcium-dependent lipid-binding (CaLB domain) family protein		GO:0005096,GO:0005543,GO:0005634,GO:0005886,GO:0009738,GO:0009789,GO:0043547,GO:0046872,GO:0048046	GTPase activator activity|phospholipid binding|nucleus|plasma membrane|abscisic acid-activated signaling pathway|positive regulation of abscisic acid-activated signaling pathway|positive regulation of GTPase activity|metal ion binding|apoplast
AT1G23150	187.455	69.1901	305.721	4.41711	2.1431	6.23217e-16	1.29085e-13	Up	6.93857	8.55229	6.34807	1.64678	1.54642	1.65609	T26J12.8	Araport:AT1G23150,TAIR:AT1G23150,GeneID:838923		hypothetical protein
AT1G23850	96.3761	24.6377	168.115	6.8349	2.77292	2.24504e-05	0.000705819	Up	4.17033	1.7619	1.89713	0.676326	0.134914	0.305017	T23E23.1	Araport:AT1G23850,TAIR:AT1G23850,GeneID:838996		transmembrane protein
AT1G24430	15.3427	3.10088	27.5845	8.90109	3.15398	0.000639288	0.0124596	Up	0.41245	0.686843	0.14938	0.0471855	0.0599617	0.032107	F21J9.9	Araport:AT1G24430,TAIR:AT1G24430,GeneID:839059		HXXXD-type acyl-transferase family protein		GO:0009820,GO:0050636	alkaloid metabolic process|vinorine synthase activity
AT1G26380	140.07	36.8711	243.269	6.60797	2.72421	0.000380365	0.00804922	Up	5.20696	2.19354	1.91095	0.986569	0.197952	0.172242	T1K7.24	Araport:AT1G26380,TAIR:AT1G26380,GeneID:839180		FAD-binding Berberine family protein		GO:0005576,GO:0005618,GO:0005783,GO:0005886,GO:0016491,GO:0071456,GO:0071949	extracellular region|cell wall|endoplasmic reticulum|plasma membrane|oxidoreductase activity|cellular response to hypoxia|FAD binding
AT1G26410	57.4762	0	114.952	608.561	9.24926	3.75709e-12	4.75305e-10	Up	2.45313	0.848453	1.11947	0	0	0	T1K7.21	Araport:AT1G26410,TAIR:AT1G26410,GeneID:839183		FAD-binding Berberine family protein		GO:0005576,GO:0005618,GO:0016491,GO:0071456,GO:0071949	extracellular region|cell wall|oxidoreductase activity|cellular response to hypoxia|FAD binding
AT1G26420	206.981	26.01	387.952	14.9427	3.90137	1.16362e-05	0.000396512	Up	7.11465	2.52089	5.62793	0.562489	0.374018	0.0133514	T1K7.20	Araport:AT1G26420,TAIR:AT1G26420,GeneID:839184		FAD-binding Berberine family protein		GO:0005576,GO:0005618,GO:0016491,GO:0071949	extracellular region|cell wall|oxidoreductase activity|FAD binding
AT1G26730	444.341	124.381	764.3	6.15057	2.62072	1.78094e-22	6.96778e-20	Up	6.70564	5.76606	5.44564	1.21794	0.791446	0.823357	T24P13.11	Araport:AT1G26730,TAIR:AT1G26730,GeneID:839214		EXS (ERD1/XPR1/SYG1) family protein		GO:0005794,GO:0005802,GO:0005886,GO:0006817,GO:0015114,GO:0016021,GO:0016036	Golgi apparatus|trans-Golgi network|plasma membrane|phosphate ion transport|phosphate ion transmembrane transporter activity|integral component of membrane|cellular response to phosphate starvation
AT1G26930	184.232	83.9489	284.516	3.39055	1.76152	3.1395e-05	0.000955739	Up	4.48873	3.85712	2.24295	1.2824	1.0528	0.712765	T2P11.12	Araport:AT1G26930,TAIR:AT1G26930,GeneID:839583		Galactose oxidase/kelch repeat superfamily protein		GO:0005634,GO:0005777	nucleus|peroxisome
AT1G27565	28.2579	55.8337	0.682106	0.0116415	-6.42457	4.1651e-07	2.03224e-05	Down	0	0.0876746	0	0.923553	3.38882	3.20497	AT1G27565	Araport:AT1G27565,TAIR:AT1G27565,GeneID:5007731		hypothetical protein
AT1G27720	43.4054	24.6547	62.1562	2.52255	1.33488	0.00122074	0.0216001	Up	0.414327	0.338492	0.42935	0.191016	0.0849577	0.181966	TAF4B	Araport:AT1G27720,TAIR:AT1G27720,GeneID:839665		TBP-associated factor 4B		GO:0003677,GO:0005669,GO:0008134,GO:0009506,GO:0045944,GO:0051123	DNA binding|transcription factor TFIID complex|transcription factor binding|plasmodesma|positive regulation of transcription by RNA polymerase II|RNA polymerase II preinitiation complex assembly	path:ath03022	Basal transcription factors
AT1G28190	134.319	62.0559	206.583	3.33158	1.73621	1.1594e-07	6.62016e-06	Up	4.80509	2.47289	4.34283	1.08694	1.21454	1.05202	F3H9.15	Araport:AT1G28190,TAIR:AT1G28190,GeneID:839713		hypothetical protein
AT1G28370	183.164	46.5015	319.826	6.88041	2.78249	9.88199e-06	0.000341138	Up	6.75502	6.43431	5.4454	0.472872	1.76517	0.341872	ERF11	Araport:AT1G28370,TAIR:AT1G28370,GeneID:839733	encodes a member of the ERF (ethylene response factor) subfamily B-1 of ERF/AP2 transcription factor family. The protein contains one AP2 domain. There are 15 members in this subfamily including ATERF-3, ATERF-4, ATERF-7, and leafy petiole.	ERF domain protein 11	ERF	GO:0003677,GO:0003700,GO:0005634,GO:0009873,GO:0010087,GO:0051301	DNA binding|DNA-binding transcription factor activity|nucleus|ethylene-activated signaling pathway|phloem or xylem histogenesis|cell division
AT1G28390	275.515	148.732	402.298	2.70209	1.43408	6.86279e-09	5.17822e-07	Up	4.33948	4.0559	3.89148	1.41042	1.08912	1.98596	F3M18.17	Araport:AT1G28390,TAIR:AT1G28390,GeneID:839736		Protein kinase superfamily protein
AT1G28400	4134.33	1587.14	6681.52	4.20921	2.07355	6.90126e-28	3.73854e-25	Up	81.576	93.0916	94.1351	18.2217	17.3279	27.2552	F3M18.16	Araport:AT1G28400,TAIR:AT1G28400,GeneID:839738		GATA zinc finger protein		GO:0005576,GO:0005618,GO:0090378	extracellular region|cell wall|seed trichome elongation
AT1G28480	73.1619	16.3355	129.988	7.97714	2.99587	0.00026953	0.00599407	Up	4.37809	0.630927	6.58651	0.635715	0.495722	0.206452	GRX480	Araport:AT1G28480,TAIR:AT1G28480,GeneID:839748	Encodes GRX480, a member of the glutaredoxin family that regulates protein redox state. GRX480 interacts with TGA factors and suppresses JA-responsive PDF1.2 transcription. GRX480 transcription is SA-inducible and requires NPR1. Maybe involved in SA/JA cross-talk.	Thioredoxin superfamily protein		GO:0000122,GO:0005634,GO:0005737,GO:0009055,GO:0009751,GO:0009863,GO:0009867,GO:0015035,GO:0045454	negative regulation of transcription by RNA polymerase II|nucleus|cytoplasm|electron transfer activity|response to salicylic acid|salicylic acid mediated signaling pathway|jasmonic acid mediated signaling pathway|protein disulfide oxidoreductase activity|cell redox homeostasis
AT1G29090	33.5138	0.356849	66.6708	181.127	7.50086	4.16661e-06	0.000158403	Up	0.416166	2.48761	0.20348	0.0164806	0	0	F28N24.20	Araport:AT1G29090,TAIR:AT1G29090,GeneID:839784		Cysteine proteinases superfamily protein		GO:0007568,GO:0008234,GO:0009723,GO:0009737,GO:0009739,GO:0010150,GO:0010282,GO:0010623	aging|cysteine-type peptidase activity|response to ethylene|response to abscisic acid|response to gibberellin|leaf senescence|senescence-associated vacuole|programmed cell death involved in cell development
AT1G29290	21.459	3.13847	39.7796	12.7775	3.67553	2.10845e-05	0.00067086	Up	0.617225	0.841448	0.492387	0.0501719	0.095635	0	F28N24.30	Araport:AT1G29290,TAIR:AT1G29290,GeneID:28717277		B-cell lymphoma 6 protein		GO:0005179,GO:0006970,GO:0006995,GO:0007275,GO:0010037,GO:0048046,GO:1902025,GO:2000280	hormone activity|response to osmotic stress|cellular response to nitrogen starvation|multicellular organism development|response to carbon dioxide|apoplast|nitrate import|regulation of root development
AT1G29690	942.56	591.545	1293.58	2.18671	1.12876	5.28524e-05	0.00149881	Up	15.4898	13.5278	11.0442	5.52595	7.31532	4.96588	CAD1	Araport:AT1G29690,TAIR:AT1G29690,GeneID:839846	Encodes a protein containing a domain with significant homology to the MACPF (membrane attack complex and perforin) domain of complements and perforin proteins that are involved in innate immunity in animals. Transgenic <i>cad1-1</i> mutant plants show lesions seen in the hypersensitive response, as well as a spontaneous activation of expression of pathogenesis-related genes and leading to a 32-f…	MAC/Perforin domain-containing protein		GO:0005886,GO:0006955,GO:0008219,GO:0009626,GO:0010337	plasma membrane|immune response|cell death|plant-type hypersensitive response|regulation of salicylic acid metabolic process
AT1G29980	1779.08	786.12	2772.03	3.52546	1.81781	2.34162e-07	1.22454e-05	Up	31.4131	27.613	32.5486	5.02879	6.64024	14.1319	T1P2.9	Araport:AT1G29980,TAIR:AT1G29980,GeneID:839877		choice-of-anchor C domain protein, putative (Protein of unknown function, DUF642)
AT1G30080	15.3815	1.66028	29.1027	17.1687	4.10171	7.59192e-06	0.000270622	Up	0.354021	0.314578	0.283246	0.0110458	0	0.045096	T1P2.13	Araport:AT1G30080,TAIR:AT1G30080,GeneID:839887		Glycosyl hydrolase superfamily protein		GO:0005576,GO:0005618,GO:0005886,GO:0005975,GO:0006952,GO:0031225,GO:0042973,GO:0046658,GO:0071555	extracellular region|cell wall|plasma membrane|carbohydrate metabolic process|defense response|anchored component of membrane|glucan endo-1,3-beta-D-glucosidase activity|anchored component of plasma membrane|cell wall organization
AT1G30640	391.777	233.878	549.677	2.35086	1.23319	7.12815e-06	0.00025699	Up	5.57878	4.83291	4.12977	2.46046	1.85895	1.69855	T5I8.9	Araport:AT1G30640,TAIR:AT1G30640,GeneID:839944		Protein kinase family protein		GO:0004674,GO:0005524	protein serine/threonine kinase activity|ATP binding
AT1G30730	109.254	3.81559	214.692	56.5923	5.82253	7.81073e-13	1.10564e-10	Up	3.37082	2.81913	1.48563	0.0244414	0.104825	0	T5I8.18	Araport:AT1G30730,TAIR:AT1G30730,GeneID:839953		FAD-binding Berberine family protein		GO:0005576,GO:0005618,GO:0016491,GO:0071949	extracellular region|cell wall|oxidoreductase activity|FAD binding
AT1G30760	361.573	24.4876	698.659	28.5999	4.83794	3.91145e-12	4.91888e-10	Up	7.95877	13.4965	3.41079	0.518331	0.235241	0.10077	AT1G30760	Araport:AT1G30760,TAIR:AT1G30760,GeneID:839958		FAD-binding Berberine family protein		GO:0005576,GO:0005618,GO:0045551,GO:0050268,GO:0052747,GO:0071949	extracellular region|cell wall|cinnamyl-alcohol dehydrogenase activity|coniferyl-alcohol dehydrogenase activity|sinapyl alcohol dehydrogenase activity|FAD binding	path:ath00940	Phenylpropanoid biosynthesis
AT1G30900	429.427	230.769	628.084	2.72293	1.44516	0.00220694	0.0346662	Up	6.61334	2.7	8.38516	3.06649	1.33326	1.75877	VSR6	Araport:AT1G30900,TAIR:AT1G30900,GeneID:839974		VACUOLAR SORTING RECEPTOR 6		GO:0000139,GO:0005509,GO:0005768,GO:0005802,GO:0006511,GO:0006623,GO:0006896,GO:0016020,GO:0016021,GO:0017119,GO:0030665,GO:0031902,GO:0061630	Golgi membrane|calcium ion binding|endosome|trans-Golgi network|ubiquitin-dependent protein catabolic process|protein targeting to vacuole|Golgi to vacuole transport|membrane|integral component of membrane|Golgi transport complex|clathrin-coated vesicle membrane|late endosome membrane|ubiquitin protein ligase activity
AT1G32350	74.5537	3.16845	145.939	46.6302	5.54319	1.21678e-09	1.045e-07	Up	4.26829	1.03561	1.43569	0.109089	0.0148529	0.0159062	AOX1D	Araport:AT1G32350,TAIR:AT1G32350,GeneID:840127		alternative oxidase 1D		GO:0005739,GO:0005743,GO:0009916,GO:0010230,GO:0016021,GO:0046872,GO:0070469,GO:0102721	mitochondrion|mitochondrial inner membrane|alternative oxidase activity|alternative respiration|integral component of membrane|metal ion binding|respiratory chain|ubiquinol:oxygen oxidoreductase activity
AT1G32510	9.78399	0.344654	19.2233	52.1497	5.70459	0.000212781	0.00491841	Up	0.278519	0.680592	0.175087	0	0.0195224	0	NAC011	Araport:AT1G32510,TAIR:AT1G32510,GeneID:840145		NAC domain containing protein 11	NAC	GO:0003700,GO:0005634,GO:0008283,GO:0043565,GO:0071365	DNA-binding transcription factor activity|nucleus|cell proliferation|sequence-specific DNA binding|cellular response to auxin stimulus
AT1G32960	54.3283	3.21164	105.445	33.1391	5.05046	0.000161133	0.00389502	Up	1.92187	0.280503	0.603774	0.0805849	0	0	SBT3.3	Araport:AT1G32960,TAIR:AT1G32960,GeneID:840190		Subtilase family protein		GO:0004252,GO:0009505,GO:0009682,GO:0031012	serine-type endopeptidase activity|plant-type cell wall|induced systemic resistance|extracellular matrix
AT1G33610	375.903	226.147	525.658	2.32515	1.21732	0.00273373	0.0411364	Up	8.55788	6.39069	5.78583	3.57256	3.41761	1.57828	T1E4.10	Araport:AT1G33610,TAIR:AT1G33610,GeneID:840255		Leucine-rich repeat (LRR) family protein		GO:0000166,GO:0006281,GO:0009507	nucleotide binding|DNA repair|chloroplast
AT1G33790	257.939	129.906	385.972	2.97058	1.57074	0.000665506	0.0129111	Up	3.58304	4.45142	1.62909	1.05159	1.28977	0.870974	F14M2.9	Araport:AT1G33790,TAIR:AT1G33790,GeneID:840271		jacalin lectin family protein		GO:0009507,GO:0030246	chloroplast|carbohydrate binding
AT1G33930	62.4179	88.2761	36.5597	0.414864	-1.26929	0.000369781	0.00789127	Down	0.416792	0.678984	0.866089	1.3053	1.46559	1.82503	T3M13.5	Araport:AT1G33930,TAIR:AT1G33930,GeneID:840290		P-loop containing nucleoside triphosphate hydrolases superfamily protein		GO:0005525	GTP binding
AT1G34060	254.651	425.544	83.7583	0.196849	-2.34484	0.00181715	0.0297143	Down	1.73893	0.583868	1.10335	7.51714	7.81569	0.962546	F12G12.12	Araport:AT1G34060,TAIR:AT1G34060,GeneID:840303		Pyridoxal phosphate (PLP)-dependent transferases superfamily protein		GO:0008483,GO:0016021,GO:0016846	transaminase activity|integral component of membrane|carbon-sulfur lyase activity
AT1G34245	96.5939	131.603	61.585	0.468354	-1.09433	3.35786e-05	0.00101345	Down	1.39476	1.74502	2.15497	3.13066	3.55859	4.30932	EPF2	Araport:AT1G34245,TAIR:AT1G34245,GeneID:840324	Encodes a secretory peptide EPF2 expressed in proliferating cells of the stomatal lineage, known as meristemoids, and in guard mother cells, the progenitors of stomata. Controls asymmetric cell divisions during stomatal development. EPF2 is related to EPF1, also involved in stomatal development. Its transcript levels change after inducing MUTE expression in a mute background.	Putative membrane lipoprotein		GO:0005576,GO:0010052,GO:0010374,GO:0019901,GO:0090626,GO:2000122	extracellular region|guard cell differentiation|stomatal complex development|protein kinase binding|plant epidermis morphogenesis|negative regulation of stomatal complex development	path:ath04016	MAPK signaling pathway - plant
AT1G34420	141.076	41.9929	240.159	5.73018	2.51858	2.97978e-07	1.51331e-05	Up	1.97129	1.37438	1.73896	0.496779	0.14204	0.217304	F12K21.25	Araport:AT1G34420,TAIR:AT1G34420,GeneID:840345		leucine-rich repeat transmembrane protein kinase family protein
AT1G34750	579.616	367.199	792.033	2.15748	1.10935	0.000371558	0.00791451	Up	10.1374	6.74502	15.1292	5.0789	3.44302	5.75529	F11O6.14	Araport:AT1G34750,TAIR:AT1G34750,GeneID:840379		Protein phosphatase 2C family protein		GO:0004722,GO:0005886,GO:0046872	protein serine/threonine phosphatase activity|plasma membrane|metal ion binding
AT1G35230	274.908	79.077	470.739	5.95778	2.57477	0.00217259	0.034254	Up	19.3895	8.40667	16.4642	5.72634	0.656107	0.606822	AGP5	Araport:AT1G35230,TAIR:AT1G35230,GeneID:840412	Encodes arabinogalactan-protein (AGP5).	arabinogalactan protein 5		GO:0005886,GO:0031225	plasma membrane|anchored component of membrane
AT1G35260	63.8773	17.3551	110.399	6.33213	2.66269	1.97032e-05	0.000633592	Up	3.76421	2.70797	3.76928	0.279053	0.206856	1.13928	MLP165	Araport:AT1G35260,TAIR:AT1G35260,GeneID:840415		MLP-like protein 165		GO:0006952	defense response
AT1G35910	79.029	45.2095	112.848	2.49375	1.31832	3.28171e-05	0.000993305	Up	2.03493	1.66962	1.39439	0.703504	0.597611	0.702431	TPPD	Araport:AT1G35910,TAIR:AT1G35910,GeneID:840493		Haloacid dehalogenase-like hydrolase (HAD) superfamily protein		GO:0004805,GO:0005992,GO:0006970,GO:0006979,GO:0009507,GO:0009651,GO:0015927	trehalose-phosphatase activity|trehalose biosynthetic process|response to osmotic stress|response to oxidative stress|chloroplast|response to salt stress|trehalase activity	path:ath00500	Starch and sucrose metabolism
AT1G36060	284.467	9.63052	559.304	58.1286	5.86118	4.07379e-13	6.06106e-11	Up	10.0368	8.16717	2.78494	0.0387531	0.270853	0.0395539	F5J5.5	Araport:AT1G36060,TAIR:AT1G36060,GeneID:840510	encodes a member of the DREB subfamily A-6 of ERF/AP2 transcription factor family. The protein contains one AP2 domain. There are 8 members in this subfamily including RAP2.4.	Integrase-type DNA-binding superfamily protein	ERF	GO:0003700,GO:0005634,GO:0006355,GO:0009415,GO:0009873,GO:0043565	DNA-binding transcription factor activity|nucleus|regulation of transcription, DNA-templated|response to water|ethylene-activated signaling pathway|sequence-specific DNA binding
AT1G45145	891.086	360.172	1422	3.94909	1.98152	0.000440379	0.00917544	Up	57.2206	24.0007	39.1226	18.2325	5.63939	5.17244	TRX5	Araport:AT1G45145,TAIR:AT1G45145,GeneID:841082	encodes a cytosolic thioredoxin that reduces disulfide bridges of target proteins by the reversible formation of a disulfide bridge between two neighboring Cys residues present in the active site. Thioredoxins have been found to regulate a variety of biological reactions in prokaryotic and eukaryotic cells.	thioredoxin H-type 5		GO:0005829,GO:0005886,GO:0006662,GO:0006979,GO:0009506,GO:0010188,GO:0015035,GO:0016671,GO:0045454,GO:0046686,GO:0048046,GO:0050832	cytosol|plasma membrane|glycerol ether metabolic process|response to oxidative stress|plasmodesma|response to microbial phytotoxin|protein disulfide oxidoreductase activity|oxidoreductase activity, acting on a sulfur group of donors, disulfide as acceptor|cell redox homeostasis|response to cadmium ion|apoplast|defense response to fungus
AT1G45616	96.0127	49.6712	142.354	2.87134	1.52172	1.68255e-07	9.2571e-06	Up	0.936373	0.811246	1.38736	0.335979	0.368941	0.342922	RLP6	Araport:AT1G45616,TAIR:AT1G45616,GeneID:841101		receptor like protein 6		GO:0005886,GO:0016020,GO:0016021	plasma membrane|membrane|integral component of membrane
AT1G46480	253.723	131.15	376.295	2.86762	1.51985	2.19623e-05	0.000695647	Up	6.85073	4.39634	7.38788	1.86231	1.28799	3.22966	WOX4	Araport:AT1G46480,TAIR:AT1G46480,GeneID:841113	Encodes WOX4, a WUSCHEL-related homeobox gene family member with 65 amino acids in its homeodomain. Proteins in this family contain a sequence of eight residues (TLPLFPMH) downstream of the homeodomain called the WUS box. This protein also contains an acidic domain approximately 10 residues upstream of the WUS box. Part of the TDIF-TDR-WOX4 signaling pathway that plays a crucial role in the maint…	WUSCHEL related homeobox 4	WOX	GO:0003677,GO:0005634,GO:0007165,GO:0010067,GO:0010087,GO:0051301	DNA binding|nucleus|signal transduction|procambium histogenesis|phloem or xylem histogenesis|cell division
AT1G49330	24.9853	0.651717	49.3188	73.2972	6.19569	2.28455e-05	0.000716108	Up	1.77216	0.153972	1.09754	0	0	0.041386	F13F21.24	Araport:AT1G49330,TAIR:AT1G49330,GeneID:841356		hydroxyproline-rich glycoprotein family protein
AT1G49900	6.22551	0.689309	11.7617	17.1734	4.1021	0.00276891	0.0415179	Up	0.0781896	0.0840685	0.122336	0	0.0153456	0	T18C15.3	Araport:AT1G49900,TAIR:AT1G49900,GeneID:841413		C2H2 type zinc finger transcription factor family		GO:0003677,GO:0003700,GO:0005634,GO:0009414,GO:0009737,GO:0009738,GO:0009793,GO:0010200,GO:0042538,GO:0043565,GO:0044212,GO:0045892,GO:0046872	DNA binding|DNA-binding transcription factor activity|nucleus|response to water deprivation|response to abscisic acid|abscisic acid-activated signaling pathway|embryo development ending in seed dormancy|response to chitin|hyperosmotic salinity response|sequence-specific DNA binding|transcription regulatory region DNA binding|negative regulation of transcription, DNA-templated|metal ion binding
AT1G50290	309.299	420.392	198.206	0.471072	-1.08598	6.09174e-05	0.0016912	Down	5.53104	5.13096	4.83276	9.78153	7.76457	14.9889	F14I3.24	Araport:AT1G50290,TAIR:AT1G50290,GeneID:841451		hypothetical protein
AT1G50830	18.3378	5.72655	30.949	5.3572	2.42148	0.000273709	0.00607422	Up	0.234404	0.343676	0.20466	0.0258588	0.0410756	0.0791794	F8A12.7	Araport:AT1G50830,TAIR:AT1G50830,GeneID:841505		Aminotransferase-like, plant mobile domain family protein		GO:0004721,GO:0005634,GO:0046872	phosphoprotein phosphatase activity|nucleus|metal ion binding
AT1G51355	16.1665	26.3866	5.94648	0.227953	-2.13319	0.00071601	0.0136897	Down	0.136133	0.0665311	0.221869	0.537303	0.690207	0.548405	AT1G51355	Araport:AT1G51355,TAIR:AT1G51355,GeneID:841559		cyclin-dependent kinase inhibitor SMR3-like protein		GO:0004860,GO:0005634,GO:0007049,GO:0045786,GO:0045839	protein kinase inhibitor activity|nucleus|cell cycle|negative regulation of cell cycle|negative regulation of mitotic nuclear division
AT1G51620	60.9987	3.40235	118.595	34.7409	5.11856	1.13773e-13	1.79379e-11	Up	2.75671	1.12653	1.79715	0.0160361	0.0917013	0.0491023	F19C24.15	Araport:AT1G51620,TAIR:AT1G51620,GeneID:841587		Protein kinase superfamily protein
AT1G51760	1372.22	839.087	1905.36	2.27103	1.18335	5.44022e-07	2.57703e-05	Up	28.5251	20.7746	25.0226	13.0491	8.25788	10.4599	IAR3	Araport:AT1G51760,TAIR:AT1G51760,GeneID:841602	encodes a member of the six Arabidopsis IAA-amino acid conjugate hydrolase subfamily and conjugates and conjugates IAA-Ala in vitro. Gene is expressed most strongly in roots, stems, and flowers.	peptidase M20/M25/M40 family protein		GO:0005783,GO:0005788,GO:0005886,GO:0009611,GO:0010179,GO:0046872	endoplasmic reticulum|endoplasmic reticulum lumen|plasma membrane|response to wounding|IAA-Ala conjugate hydrolase activity|metal ion binding
AT1G51800	202.04	36.0795	368	10.2162	3.35279	0.000141459	0.00348323	Up	4.07016	2.11187	2.37319	0.64232	0.119449	0.0319801	IOS1	Araport:AT1G51800,TAIR:AT1G51800,GeneID:841606	The gene encodes a putative member of the LRR-RLK protein family. Expressin and mutant analysis revealed that it contributes to the interaction between Arabidopsis and Hyaloperonospora arabidopsidis. and	Leucine-rich repeat protein kinase family protein		GO:0002229,GO:0002237,GO:0002238,GO:0002239,GO:0004674,GO:0005524,GO:0005886,GO:0009620,GO:0009738,GO:0009788,GO:0010200,GO:0016021,GO:0042802,GO:0042803,GO:0090406,GO:1900150,GO:1900426,GO:1902289,GO:2000071	defense response to oomycetes|response to molecule of bacterial origin|response to molecule of fungal origin|response to oomycetes|protein serine/threonine kinase activity|ATP binding|plasma membrane|response to fungus|abscisic acid-activated signaling pathway|negative regulation of abscisic acid-activated signaling pathway|response to chitin|integral component of membrane|identical protein bindi…
AT1G51850	74.5433	18.5218	130.565	7.06681	2.82106	0.000426247	0.00892499	Up	1.46165	0.54244	1.15415	0.193149	0.207096	0.0164284	T14L22.6	Araport:AT1G51850,TAIR:AT1G51850,GeneID:841612		Leucine-rich repeat protein kinase family protein
AT1G51860	159.604	30.0872	289.12	9.62472	3.26674	0.000846586	0.0158869	Up	3.65939	1.14319	1.53662	0.502374	0.105617	0.015081	T14L22.7	Araport:AT1G51860,TAIR:AT1G51860,GeneID:841613		Leucine-rich repeat protein kinase family protein
AT1G51913	5.65244	0.344654	10.9602	29.776	4.89608	0.000846722	0.0158869	Up	0.803381	0.719821	0.720141	0	0.0656971	0	AT1G51913	Araport:AT1G51913,TAIR:AT1G51913,GeneID:5007791		transmembrane protein
AT1G52000	3757.9	950.685	6565.11	6.90517	2.78768	1.70834e-19	4.94412e-17	Up	59.558	40.1669	73.4614	7.80755	5.15542	11.4977	F5F19.6	Araport:AT1G52000,TAIR:AT1G52000,GeneID:841629		Mannose-binding lectin superfamily protein		GO:0030246	carbohydrate binding
AT1G52030	3397.94	176.12	6619.77	37.5997	5.23265	6.0498e-24	2.84031e-21	Up	82.5421	27.0543	44.8679	2.14346	0.700841	1.12582	MBP2	Araport:AT1G52030,TAIR:AT1G52030,GeneID:841632	Similar to myrosinase binding proteins which may be involved in metabolizing glucosinolates and forming defense compounds to protect against herbivory. Also similar to lectins and other agglutinating factors. Expressed only in flowers.	myrosinase-binding protein 2		GO:0006952,GO:0007155,GO:0009611,GO:0009908,GO:0010169,GO:0010180,GO:0030246	defense response|cell adhesion|response to wounding|flower development|thioglucosidase complex|thioglucosidase binding|carbohydrate binding
AT1G52040	4220.81	426.461	8015.17	18.7927	4.2321	5.05012e-22	1.93989e-19	Up	151.589	45.3329	132.035	5.16103	3.94802	7.90151	MBP1	Araport:AT1G52040,TAIR:AT1G52040,GeneID:841633	Encodes myrosinase-binding protein expressed in flowers.	myrosinase-binding protein 1		GO:0005634,GO:0005773,GO:0006952,GO:0030246	nucleus|vacuole|defense response|carbohydrate binding
AT1G52100	578.151	172.571	983.732	5.70183	2.51143	0.000104511	0.00267511	Up	14.5088	11.9998	4.84362	2.26543	2.51375	0.536171	F5F19.16	Araport:AT1G52100,TAIR:AT1G52100,GeneID:841640		Mannose-binding lectin superfamily protein		GO:0016020,GO:0030246	membrane|carbohydrate binding
AT1G52400	55592.5	8278.76	102906	12.4301	3.63577	6.83596e-23	2.94741e-20	Up	1499.08	543.6	1105.53	89.4686	59.8358	96.5506	BGLU18	Araport:AT1G52400,TAIR:AT1G52400,GeneID:841670	encodes a member of glycosyl hydrolase family 1, located in inducible ER bodies which were formed after wounding, required in inducible ER body formation	beta glucosidase 18		GO:0005634,GO:0005773,GO:0005777,GO:0005783,GO:0005788,GO:0005975,GO:0008422,GO:0009414,GO:0009506,GO:0009507,GO:0009625,GO:0009651,GO:0009687,GO:0009737,GO:0009738,GO:0009789,GO:0010119,GO:0010168,GO:0019762,GO:0030104,GO:0042802,GO:0050832,GO:0051258,GO:0051993	nucleus|vacuole|peroxisome|endoplasmic reticulum|endoplasmic reticulum lumen|carbohydrate metabolic process|beta-glucosidase activity|response to water deprivation|plasmodesma|chloroplast|response to insect|response to salt stress|abscisic acid metabolic process|response to abscisic acid|abscisic acid-activated signaling pathway|positive regulation of abscisic acid-activated signaling pathway|reg…	path:ath00906	Carotenoid biosynthesis
AT1G52410	5714.54	1523.49	9905.59	6.50187	2.70085	7.78171e-23	3.28808e-20	Up	116.489	63.9537	72.7697	13.255	10.7872	14.0384	TSA1	Araport:AT1G52410,TAIR:AT1G52410,GeneID:841671	Contains a novel calcium-binding repeat sequence. Binds TSK in vitro. Localizes to small cytoplasmic vesicles in interphase cells. In cells synchronized for cell division, TSA1 and TSK relocalize to ends of spindle microtubules that are ahead of separating chromatids during metaphase and anaphase of mitosis. May be involved in mitosis together with TSK. Expressed preferentially in the flower and …	TSK-associating protein 1		GO:0005509,GO:0005635,GO:0005773,GO:0005777,GO:0005788,GO:0009535,GO:0009640,GO:0050832	calcium ion binding|nuclear envelope|vacuole|peroxisome|endoplasmic reticulum lumen|chloroplast thylakoid membrane|photomorphogenesis|defense response to fungus
AT1G52890	78.7068	15.5598	141.854	9.14507	3.19299	4.35499e-09	3.35795e-07	Up	3.58083	1.21092	2.65525	0.314524	0.299764	0.160511	NAC019	Araport:AT1G52890,TAIR:AT1G52890,GeneID:841722	encodes a NAC transcription factor whose expression is induced by drought, high salt, and abscisic acid. This gene binds to ERD1 promoter in vitro.	NAC domain containing protein 19	NAC	GO:0003677,GO:0003700,GO:0005634,GO:0009414,GO:0045893	DNA binding|DNA-binding transcription factor activity|nucleus|response to water deprivation|positive regulation of transcription, DNA-templated
AT1G52900	4.10865	0	8.2173	43.4271	5.44052	0.00236301	0.0366813	Up	0.400886	0.241134	0.120621	0	0	0	F14G24.17	Araport:AT1G52900,TAIR:AT1G52900,GeneID:841723		Toll-Interleukin-Resistance (TIR) domain family protein		GO:0005524,GO:0005737,GO:0007165,GO:0009626,GO:0043531	ATP binding|cytoplasm|signal transduction|plant-type hypersensitive response|ADP binding
AT1G53470	33.0231	13.2617	52.7845	3.9717	1.98976	6.06249e-06	0.000222365	Up	0.387187	0.363898	0.458715	0.0996646	0.0584539	0.140849	MSL4	Araport:AT1G53470,TAIR:AT1G53470,GeneID:841782		mechanosensitive channel of small conductance-like 4		GO:0005886,GO:0006820,GO:0008381,GO:0016021	plasma membrane|anion transport|mechanosensitive ion channel activity|integral component of membrane
AT1G53620	9.07103	0.670513	17.4715	25.7375	4.6858	0.00167719	0.0278569	Up	1.3162	0.124501	0.871896	0	0.0416645	0.0446193	F22G10.5	Araport:AT1G53620,TAIR:AT1G53620,GeneID:841797		transmembrane protein
AT1G53625	101.311	3.89435	198.729	51.5374	5.68755	7.79279e-08	4.61172e-06	Up	10.4987	1.91556	9.3425	0.360326	0	0.0367771	AT1G53625	Araport:AT1G53625,TAIR:AT1G53625,GeneID:841798		hypothetical protein
AT1G53690	44.5402	71.2047	17.8757	0.251531	-1.99119	0.000203933	0.00475552	Down	0.808066	0.362009	0.691416	2.66935	2.97361	1.37995	F22G10.4	Araport:AT1G53690,TAIR:AT1G53690,GeneID:841806	Protein of unknown function that is homologous to At5g41010, which encodes a non-catalytic subunit common to nuclear DNA-dependent RNA polymerases II, IV and V; homologous to budding yeast RPB12.	DNA directed RNA polymerase, 7 kDa subunit		GO:0003677,GO:0003899,GO:0005665,GO:0005666,GO:0005736,GO:0006360,GO:0006366,GO:0006383,GO:0009860,GO:0046872	DNA binding|DNA-directed 5'-3' RNA polymerase activity|RNA polymerase II, core complex|RNA polymerase III complex|RNA polymerase I complex|transcription by RNA polymerase I|transcription by RNA polymerase II|transcription by RNA polymerase III|pollen tube growth|metal ion binding	path:ath00230,path:ath00240,path:ath03020	Purine metabolism|Pyrimidine metabolism|RNA polymerase
AT1G53830	98.866	12.0909	185.641	15.4	3.94486	6.83253e-11	7.18163e-09	Up	2.744	1.03073	2.78309	0.116748	0.222538	0.05958	PME2	Araport:AT1G53830,TAIR:AT1G53830,GeneID:841820	encodes a pectin methylesterase	pectin methylesterase 2		GO:0005576,GO:0009505,GO:0030599,GO:0042545,GO:0045330,GO:0045490,GO:0046910	extracellular region|plant-type cell wall|pectinesterase activity|cell wall modification|aspartyl esterase activity|pectin catabolic process|pectinesterase inhibitor activity	path:ath00040	Pentose and glucuronate interconversions
AT1G54000	407.646	77.3038	737.989	9.55597	3.2564	1.61715e-07	8.96734e-06	Up	15.1839	7.61702	7.27997	1.75087	0.946038	0.309567	GLL22	Araport:AT1G54000,TAIR:AT1G54000,GeneID:841838		GDSL-like Lipase/Acylhydrolase superfamily protein		GO:0000325,GO:0005576,GO:0005773,GO:0005774,GO:0009505,GO:0009506,GO:0016042,GO:0016788	plant-type vacuole|extracellular region|vacuole|vacuolar membrane|plant-type cell wall|plasmodesma|lipid catabolic process|hydrolase activity, acting on ester bonds
AT1G54010	3897.73	1662.94	6132.51	3.68783	1.88277	1.05823e-07	6.10854e-06	Up	105.771	104.468	67.4806	24.6908	31.5525	16.9423	F15I1.9	Araport:AT1G54010,TAIR:AT1G54010,GeneID:841839		GDSL-like Lipase/Acylhydrolase superfamily protein		GO:0005773,GO:0005774,GO:0005783,GO:0009506,GO:0016020,GO:0016788	vacuole|vacuolar membrane|endoplasmic reticulum|plasmodesma|membrane|hydrolase activity, acting on ester bonds
AT1G54020	891.438	13.7557	1769.12	129.03	7.01156	6.94012e-89	1.46624e-84	Up	33.994	21.7459	23.4742	0.241283	0.172471	0.184702	F15I1.10	Araport:AT1G54020,TAIR:AT1G54020,GeneID:841840		GDSL-like Lipase/Acylhydrolase superfamily protein		GO:0005576,GO:0005773,GO:0016042,GO:0016788	extracellular region|vacuole|lipid catabolic process|hydrolase activity, acting on ester bonds
AT1G54030	2323.81	1489.7	3157.93	2.11951	1.08373	2.92623e-10	2.6763e-08	Up	47.9766	44.9852	44.6985	20.2877	17.265	26.2657	MVP1	Araport:AT1G54030,TAIR:AT1G54030,GeneID:841841	Encodes a vacuolar protein. Mutation causes organizational defects in the endoplasmic reticulum and aberrant protein trafficking in the plant secretory pathway.	GDSL-like Lipase/Acylhydrolase superfamily protein		GO:0005773,GO:0005783,GO:0006886,GO:0007029,GO:0009506,GO:0009705,GO:0010168,GO:0016788,GO:0032527	vacuole|endoplasmic reticulum|intracellular protein transport|endoplasmic reticulum organization|plasmodesma|plant-type vacuole membrane|ER body|hydrolase activity, acting on ester bonds|protein exit from endoplasmic reticulum
AT1G54890	3.79288	0	7.58577	40.2305	5.33022	0.00191236	0.0310548	Up	0.123103	0.0752039	0.165522	0	0	0	F14C21.44	Araport:AT1G54890,TAIR:AT1G54890,GeneID:841928		Late embryogenesis abundant (LEA) protein-like protein
AT1G58225	195.35	19.1892	371.51	19.4518	4.28184	3.07244e-15	5.90105e-13	Up	11.6069	6.55622	15.6564	0.990896	0.372035	0.275828	AT1G58225	Araport:AT1G58225,TAIR:AT1G58225,GeneID:842190		hypothetical protein
AT1G58400	38.5772	15.1765	61.9779	4.09123	2.03253	1.79099e-05	0.000583924	Up	0.498969	0.487714	0.374788	0.156359	0.0709628	0.0987939	F9K23.7	Araport:AT1G58400,TAIR:AT1G58400,GeneID:842209		Disease resistance protein (CC-NBS-LRR class) family
AT1G58420	134.374	35.2028	233.544	6.63807	2.73076	1.39289e-07	7.80572e-06	Up	5.05175	2.63508	10.26	0.625171	1.09633	0.816754	F9K23.5	Araport:AT1G58420,TAIR:AT1G58420,GeneID:842211		Uncharacterized conserved protein UCP031279
AT1G59740	630.22	389.061	871.379	2.23955	1.16321	3.86975e-05	0.00114826	Up	11.2662	6.55406	10.3009	4.16823	2.87425	5.21076	AtNPF4.3	Araport:AT1G59740,TAIR:AT1G59740,GeneID:842267		Major facilitator superfamily protein		GO:0005886,GO:0009624,GO:0015333,GO:0016021,GO:0035673,GO:1904680	plasma membrane|response to nematode|peptide:proton symporter activity|integral component of membrane|oligopeptide transmembrane transporter activity|peptide transmembrane transporter activity
AT1G59780	5.99595	0	11.9919	63.4755	5.98813	0.00210049	0.0335175	Up	0.20182	0.0146124	0.0584757	0	0	0	F23H11.10	Araport:AT1G59780,TAIR:AT1G59780,GeneID:842271		NB-ARC domain-containing disease resistance protein
AT1G60030	267.519	73.6667	461.371	6.25633	2.64532	2.58307e-21	9.09543e-19	Up	4.12129	5.75894	4.12793	0.628268	0.726396	0.851496	NAT7	Araport:AT1G60030,TAIR:AT1G60030,GeneID:842297		nucleobase-ascorbate transporter 7		GO:0005886,GO:0009506,GO:0016021,GO:0022857	plasma membrane|plasmodesma|integral component of membrane|transmembrane transporter activity
AT1G60040	10.2733	0	20.5465	108.683	6.76398	0.000994786	0.0181807	Up	0.0483205	1.27523	0.118129	0	0	0	AGL49	Araport:AT1G60040,TAIR:AT1G60040,GeneID:842298		AGAMOUS-like 49	M-type_MADS	GO:0000982,GO:0000987,GO:0003700,GO:0005634,GO:0007275,GO:0008134,GO:0009909,GO:0010048,GO:0043565,GO:0044212,GO:0045944,GO:0046983	transcription factor activity, RNA polymerase II proximal promoter sequence-specific DNA binding|proximal promoter sequence-specific DNA binding|DNA-binding transcription factor activity|nucleus|multicellular organism development|transcription factor binding|regulation of flower development|vernalization response|sequence-specific DNA binding|transcription regulatory region DNA binding|positive r…
AT1G60970	9.02148	1.72886	16.3141	9.53401	3.25308	0.000661417	0.0128435	Up	0.367456	0.282203	0.692987	0.0540489	0.0515125	0.0275828	T7P1.11	Araport:AT1G60970,TAIR:AT1G60970,GeneID:842388		SNARE-like superfamily protein		GO:0000139,GO:0006886,GO:0006890,GO:0006891,GO:0030126	Golgi membrane|intracellular protein transport|retrograde vesicle-mediated transport, Golgi to ER|intra-Golgi vesicle-mediated transport|COPI vesicle coat
AT1G61255	41.3901	4.75456	78.0257	16.3383	4.03019	8.99992e-09	6.5787e-07	Up	2.57006	3.78445	1.43612	0.171832	0.0655072	0.245535	AT1G61255	Araport:AT1G61255,TAIR:AT1G61255,GeneID:842419		hypothetical protein
AT1G61550	7.21943	0.325859	14.113	38.3684	5.26185	0.000191559	0.00450675	Up	0.108329	0.105885	0.121065	0	0	0.00813162	T25B24.10	Araport:AT1G61550,TAIR:AT1G61550,GeneID:842449		S-locus lectin protein kinase family protein
AT1G61610	337.43	80.3388	594.522	7.40983	2.88944	1.80429e-10	1.70175e-08	Up	5.82666	3.83825	3.9131	0.931853	0.513791	0.314416	T25B24.4	Araport:AT1G61610,TAIR:AT1G61610,GeneID:842457		S-locus lectin protein kinase family protein
AT1G61710	7.30053	13.0486	1.55242	0.121569	-3.04016	0.00160998	0.0270597	Down	0.0191044	0.0186735	0.0560453	0.255715	0.262462	0.220845	T13M11.7	Araport:AT1G61710,TAIR:AT1G61710,GeneID:842468		Cysteine/Histidine-rich C1 domain family protein
AT1G61800	552.822	152.91	952.735	6.22827	2.63883	9.87261e-05	0.00254675	Up	7.0808	8.34205	22.2799	1.13552	0.614908	4.2145	GPT2	Araport:AT1G61800,TAIR:AT1G61800,GeneID:842477	glucose6-Phosphate/phosphate transporter 2. Expression is upregulated in the shoot of cax1/cax3 mutant.	glucose-6-phosphate/phosphate translocator 2		GO:0005315,GO:0005774,GO:0009624,GO:0009643,GO:0009744,GO:0009749,GO:0010109,GO:0015120,GO:0015152,GO:0015713,GO:0015714,GO:0015760,GO:0015979,GO:0016021,GO:0031969,GO:0035436,GO:0071917,GO:0080167	inorganic phosphate transmembrane transporter activity|vacuolar membrane|response to nematode|photosynthetic acclimation|response to sucrose|response to glucose|regulation of photosynthesis|phosphoglycerate transmembrane transporter activity|glucose-6-phosphate transmembrane transporter activity|phosphoglycerate transmembrane transport|phosphoenolpyruvate transport|glucose-6-phosphate transport|p…
AT1G62420	9.18211	0.344654	18.0196	48.9725	5.6139	5.91141e-05	0.00164873	Up	0.476231	0.271535	0.349272	0	0.0194721	0	F24O1.44	Araport:AT1G62420,TAIR:AT1G62420,GeneID:842540		DUF506 family protein (DUF506)
AT1G62440	323.775	5.64861	641.902	114.9	6.84424	5.9886e-19	1.66475e-16	Up	9.2741	6.43532	3.18561	0.110799	0.0479998	0	LRX2	Araport:AT1G62440,TAIR:AT1G62440,GeneID:842542	encodes a paralog of LRX1 (LEUCINE-RICH REPEAT/EXTENSIN 1) which acts synergistically with LRX1 in root hair cell morphogenesis.	leucine-rich repeat/extensin 2		GO:0005576,GO:0005618,GO:0007275,GO:0071555	extracellular region|cell wall|multicellular organism development|cell wall organization
AT1G62770	74.3559	31.5888	117.123	3.69534	1.88571	0.000156367	0.00380595	Up	3.16465	2.79317	2.47109	0.486329	0.417157	1.38986	F23N19.14	Araport:AT1G62770,TAIR:AT1G62770,GeneID:842576		Plant invertase/pectin methylesterase inhibitor superfamily protein		GO:0004857,GO:0043086,GO:0046910,GO:0048046	enzyme inhibitor activity|negative regulation of catalytic activity|pectinesterase inhibitor activity|apoplast
AT1G62790	1165.72	751.888	1579.56	2.10052	1.07075	1.14364e-08	8.13523e-07	Up	41.8148	41.0868	34.7886	17.7354	18.9199	18.0761	F23N19.16	Araport:AT1G62790,TAIR:AT1G62790,GeneID:842578		Bifunctional inhibitor/lipid-transfer protein/seed storage 2S albumin superfamily protein
AT1G63750	662.282	217.453	1107.11	5.09376	2.34873	4.67606e-21	1.54361e-18	Up	7.10923	5.12263	5.38446	1.27535	1.12357	0.951664	F24D7.6	Araport:AT1G63750,TAIR:AT1G63750,GeneID:842679		Disease resistance protein (TIR-NBS-LRR class) family		GO:0005524,GO:0007165,GO:0043531,GO:0050832	ATP binding|signal transduction|ADP binding|defense response to fungus
AT1G63860	420.083	221.076	619.09	2.80105	1.48597	2.8578e-08	1.86348e-06	Up	4.45304	3.29881	3.32892	1.31516	1.46619	1.04678	T12P18.12	Araport:AT1G63860,TAIR:AT1G63860,GeneID:3767624		Disease resistance protein (TIR-NBS-LRR class) family		GO:0005524,GO:0007165,GO:0043531,GO:0050832	ATP binding|signal transduction|ADP binding|defense response to fungus
AT1G64060	1561.25	611.521	2510.98	4.1073	2.03819	5.35975e-29	3.2353e-26	Up	16.1229	12.5599	15.9642	4.04893	3.04742	3.42762	RBOH F	Araport:AT1G64060,TAIR:AT1G64060,GeneID:842710	Interacts with AtrbohD gene to fine tune the spatial control of ROI production and hypersensitive response to cell in and around infection site.	respiratory burst oxidase protein F		GO:0002679,GO:0004601,GO:0005509,GO:0005622,GO:0005886,GO:0007231,GO:0009723,GO:0009738,GO:0009873,GO:0010119,GO:0016021,GO:0016174,GO:0033500,GO:0043069,GO:0050665,GO:0052542	respiratory burst involved in defense response|peroxidase activity|calcium ion binding|intracellular|plasma membrane|osmosensory signaling pathway|response to ethylene|abscisic acid-activated signaling pathway|ethylene-activated signaling pathway|regulation of stomatal movement|integral component of membrane|NAD(P)H oxidase activity|carbohydrate homeostasis|negative regulation of programmed cell …	path:ath04016,path:ath04626	MAPK signaling pathway - plant|Plant-pathogen interaction
AT1G64065	77.7406	48.826	106.655	2.18631	1.1285	0.00342254	0.048956	Up	2.28255	1.09782	2.63949	0.820695	0.817736	1.00899	AT1G64065	Araport:AT1G64065,TAIR:AT1G64065,GeneID:2745848		Late embryogenesis abundant (LEA) hydroxyproline-rich glycoprotein family		GO:0005886,GO:0016021	plasma membrane|integral component of membrane
AT1G64160	9.4003	0	18.8006	99.4402	6.63576	0.000106711	0.00271298	Up	1.00423	0.302023	0.151079	0	0	0	DIR5	Araport:AT1G64160,TAIR:AT1G64160,GeneID:842720	Encodes a dirigent protein involved in the synthesis of (-)pinoresinol. Dirigent proteins impart stereoselectivity on the phenoxy radical coupling reaction yielding optically active lignans from two molecules of coniferyl alcohol.	Disease resistance-responsive (dirigent-like protein) family protein		GO:0042349,GO:0048046,GO:1901599	guiding stereospecific synthesis activity|apoplast|(-)-pinoresinol biosynthetic process
AT1G64360	315.13	162.378	467.881	2.87859	1.52536	2.39946e-18	6.33667e-16	Up	16.914	14.3899	15.58	4.81693	4.84772	6.25732	F15H21.8	Araport:AT1G64360,TAIR:AT1G64360,GeneID:842743		hypothetical protein
AT1G65240	194.725	33.9283	355.522	10.4846	3.3902	1.33832e-37	1.57082e-34	Up	5.69949	4.49397	4.58908	0.448179	0.480541	0.443145	T23K8.15	Araport:AT1G65240,TAIR:AT1G65240,GeneID:842831		Eukaryotic aspartyl protease family protein		GO:0004190,GO:0005886,GO:0006508,GO:0030163,GO:0031225,GO:0046658	aspartic-type endopeptidase activity|plasma membrane|proteolysis|protein catabolic process|anchored component of membrane|anchored component of plasma membrane
AT1G65486	404.855	140.397	669.314	4.76934	2.25379	3.31632e-20	1.06157e-17	Up	18.8489	12.6322	14.3433	3.22305	3.24733	2.8432	AT1G65486	Araport:AT1G65486,TAIR:AT1G65486,GeneID:6240283		transmembrane protein
AT1G65490	3174.04	1630.8	4717.29	2.89277	1.53245	0.000397765	0.00836385	Up	189.981	142.9	122.518	66.3138	60.213	24.5396	F5I14.26	Araport:AT1G65490,TAIR:AT1G65490,GeneID:842861		transmembrane protein
AT1G65500	532.514	68.2705	996.757	14.6086	3.86875	9.43566e-36	9.49272e-33	Up	39.6563	24.8756	28.7108	2.57948	1.4091	2.24749	F5I14.4	Araport:AT1G65500,TAIR:AT1G65500,GeneID:842862		transmembrane protein
AT1G65510	165.236	3.21164	327.261	102.482	6.67922	0.000130154	0.00324264	Up	19.1268	10.2619	8.54918	0.353774	0	0	F5I14.24	Araport:AT1G65510,TAIR:AT1G65510,GeneID:842863		transmembrane protein
AT1G65610	75.4366	10.3656	140.508	13.5862	3.76407	6.53611e-08	3.92297e-06	Up	2.67173	0.827296	0.85758	0.167993	0.0500342	0.0964486	KOR2	Araport:AT1G65610,TAIR:AT1G65610,GeneID:842872		Six-hairpin glycosidases superfamily protein		GO:0008810,GO:0016021,GO:0030245,GO:0071555	cellulase activity|integral component of membrane|cellulose catabolic process|cell wall organization
AT1G65690	116.818	25.2303	208.405	8.28006	3.04964	4.95248e-05	0.00140822	Up	5.83431	1.66028	4.44142	0.96951	0.181179	0.213431	F1E22.7	Araport:AT1G65690,TAIR:AT1G65690,GeneID:842880		Late embryogenesis abundant (LEA) hydroxyproline-rich glycoprotein family		GO:0005829,GO:0005886,GO:0006970,GO:0009737,GO:0009738,GO:0010116,GO:0016021,GO:1902074	cytosol|plasma membrane|response to osmotic stress|response to abscisic acid|abscisic acid-activated signaling pathway|positive regulation of abscisic acid biosynthetic process|integral component of membrane|response to salt
AT1G65730	17.0002	4.07846	29.922	7.30929	2.86973	0.000451649	0.00938248	Up	0.510795	0.154321	0.181635	0.028687	0.0364544	0.0487996	YSL7	Araport:AT1G65730,TAIR:AT1G65730,GeneID:842884	Arabidopsis thaliana metal-nicotianamine transporter YSL4	YELLOW STRIPE like 7		GO:0005886,GO:0016021,GO:0055085	plasma membrane|integral component of membrane|transmembrane transport
AT1G65790	253.436	120.011	386.861	3.22646	1.68995	0.00314627	0.0459055	Up	2.81115	1.48964	5.34348	1.60169	0.612162	0.572591	RK1	Araport:AT1G65790,TAIR:AT1G65790,GeneID:842890	An alternatively spliced gene that encodes a functional transmembrane receptor serine/threonine kinase, alternate form may not have transmembrane domain.	receptor kinase 1
AT1G65845	1018.02	165.083	1870.95	11.3386	3.50318	1.35359e-11	1.62484e-09	Up	78.7445	49.9757	40.1436	6.2744	6.12581	1.87436	AT1G65845	Araport:AT1G65845,TAIR:AT1G65845,GeneID:842895		transmembrane protein
AT1G65890	187.765	114.4	261.13	2.27993	1.18899	0.00330695	0.0477226	Up	3.76443	3.25005	2.39217	1.16156	0.815725	2.15898	AAE12	Araport:AT1G65890,TAIR:AT1G65890,GeneID:842901		acyl activating enzyme 12		GO:0005777,GO:0006631,GO:0016874	peroxisome|fatty acid metabolic process|ligase activity
AT1G66280	48.2751	2.45476	94.0954	38.7984	5.27792	1.24036e-08	8.735e-07	Up	1.45398	1.30185	0.358167	0.0571396	0.0108916	0.0116641	BGLU22	Araport:AT1G66280,TAIR:AT1G66280,GeneID:842945		Glycosyl hydrolase superfamily protein		GO:0005783,GO:0005788,GO:0005975,GO:0008422,GO:0009506,GO:0009651,GO:0016020,GO:0019762,GO:0070417,GO:0071472,GO:0102483	endoplasmic reticulum|endoplasmic reticulum lumen|carbohydrate metabolic process|beta-glucosidase activity|plasmodesma|response to salt stress|membrane|glucosinolate catabolic process|cellular response to cold|cellular response to salt stress|scopolin beta-glucosidase activity	path:ath00460,path:ath00500,path:ath00940	Cyanoamino acid metabolism|Starch and sucrose metabolism|Phenylpropanoid biosynthesis
AT1G66320	8.31855	0	16.6371	88.2663	6.46379	1.55184e-05	0.000516311	Up	0.227279	0.138845	0.375048	0	0	0	T27F4.7	Araport:AT1G66320,TAIR:AT1G66320,GeneID:842949		F-box/RNI-like superfamily protein
AT1G66465	350.695	24.9862	676.405	27.1634	4.76359	1.61449e-12	2.13424e-10	Up	11.8679	9.31139	16.0463	0.913268	0.278532	0.0932139	AT1G66465	Araport:AT1G66465,GeneID:28717403		transmembrane protein
AT1G66480	128.456	77.3882	179.525	2.31903	1.21352	1.7857e-07	9.79908e-06	Up	3.61505	3.6099	3.49686	1.64982	1.22724	1.64284	F28G11.8	Araport:AT1G66480,TAIR:AT1G66480,GeneID:842966	Involved in chloroplast avoidance movement under intermediate and high light intensities	plastid movement impaired 2		GO:0005886	plasma membrane
AT1G66830	127.4	59.8951	194.906	3.25631	1.70324	5.51775e-05	0.00155847	Up	0.779521	1.61531	2.32494	0.441439	0.47427	0.475136	F4N21.23	Araport:AT1G66830,TAIR:AT1G66830,GeneID:843001		Leucine-rich repeat protein kinase family protein
AT1G66860	15.735	1.77205	29.6979	16.9679	4.08474	0.00227546	0.0355312	Up	1.03602	0.208487	0.119189	0.062748	0.0149509	0	F4N21.3	Araport:AT1G66860,TAIR:AT1G66860,GeneID:843004		Class I glutamine amidotransferase-like superfamily protein		GO:0006541,GO:0016740,GO:0016787,GO:2000032	glutamine metabolic process|transferase activity|hydrolase activity|regulation of secondary shoot formation
AT1G66870	35.9516	0.356849	71.5463	194.778	7.60568	1.31713e-08	9.24486e-07	Up	0.731023	0.729736	2.0533	0.0160145	0	0	F4N21.2	Araport:AT1G66870,TAIR:AT1G66870,GeneID:843005		Carbohydrate-binding X8 domain superfamily protein		GO:0005576,GO:0005886,GO:0005975,GO:0006952,GO:0009505,GO:0031225,GO:0042973,GO:0046658,GO:0071555	extracellular region|plasma membrane|carbohydrate metabolic process|defense response|plant-type cell wall|anchored component of membrane|glucan endo-1,3-beta-D-glucosidase activity|anchored component of plasma membrane|cell wall organization
AT1G66880	1658.78	627.929	2689.64	4.28423	2.09904	1.10343e-08	7.87575e-07	Up	14.2431	7.39612	17.0141	3.98575	2.21403	2.38074	F4N21.1	Araport:AT1G66880,TAIR:AT1G66880,GeneID:843006		Protein kinase superfamily protein
AT1G66920	499.039	111.401	886.676	7.96467	2.99361	1.61001e-10	1.55318e-08	Up	11.2452	6.73135	9.6219	1.85337	0.506104	0.988345	T4O24.7	Araport:AT1G66920,TAIR:AT1G66920,GeneID:843010		Protein kinase superfamily protein		GO:0004674,GO:0005524,GO:0016021	protein serine/threonine kinase activity|ATP binding|integral component of membrane
AT1G66960	145.431	6.66277	284.198	43.0331	5.42738	8.3043e-14	1.33927e-11	Up	1.85537	1.08526	3.60723	0.105294	0.0143362	0.0230293	LUP5	Araport:AT1G66960,TAIR:AT1G66960,GeneID:843014		Terpenoid cyclases family protein		GO:0016104,GO:0042300	triterpenoid biosynthetic process|beta-amyrin synthase activity
AT1G67100	12.2285	1.35322	23.1038	16.9959	4.08712	8.56795e-05	0.00226552	Up	0.535587	0.218128	0.872899	0.0229773	0.021899	0.0469042	LBD40	Araport:AT1G67100,TAIR:AT1G67100,GeneID:843030		LOB domain-containing protein 40	LBD	GO:0009739	response to gibberellin
AT1G67260	25.0688	48.8782	1.25931	0.0260783	-5.26101	7.1648e-08	4.26397e-06	Down	0.0117185	0.0114542	0.0229186	0.458497	0.275988	1.02215	TCP1	Araport:AT1G67260,TAIR:AT1G67260,GeneID:3767658	Encodes protein with TCP (TB1,CYC,PCF) domain which is likely to be involved in DNA binding and protein-protein interactions. Based on genome analysis, there is a 9-member gene family that possesses this domain in Arabidopsis. Orthologue of Antirrhinum gene CYCLOIDEA.	TCP family transcription factor	TCP	GO:0003677,GO:0003700,GO:0005634,GO:0009908,GO:0043565,GO:0048831,GO:2000032	DNA binding|DNA-binding transcription factor activity|nucleus|flower development|sequence-specific DNA binding|regulation of shoot system development|regulation of secondary shoot formation
AT1G67520	68.5547	26.2426	110.867	4.23261	2.08155	0.000468898	0.00967699	Up	1.00735	0.414952	1.06247	0.303751	0.07767	0.18148	T1F15.1	Araport:AT1G67520,TAIR:AT1G67520,GeneID:843073		lectin protein kinase family protein
AT1G67600	53.8817	26.0325	81.731	3.12983	1.64609	9.54066e-05	0.00247623	Up	1.79234	1.21009	1.64428	0.266353	0.489575	0.699059	F12A21.27	Araport:AT1G67600,TAIR:AT1G67600,GeneID:843081		Acid phosphatase/vanadium-dependent haloperoxidase-related protein
AT1G67856	40.1878	16.1937	64.1818	3.97164	1.98973	7.69789e-06	0.000272418	Up	2.77466	2.27228	2.30996	0.579095	0.809482	0.394041	AT1G67856	Araport:AT1G67856,TAIR:AT1G67856,GeneID:6240476		RING/U-box superfamily protein		GO:0006970,GO:0009651,GO:0009687,GO:0009688,GO:0009739,GO:0010200,GO:0016021,GO:0016567,GO:0016740,GO:0046872	response to osmotic stress|response to salt stress|abscisic acid metabolic process|abscisic acid biosynthetic process|response to gibberellin|response to chitin|integral component of membrane|protein ubiquitination|transferase activity|metal ion binding
AT1G67920	41.5155	9.23305	73.7979	8.00342	3.00062	1.42221e-05	0.000479218	Up	3.01773	1.02103	4.99395	0.438185	0.189828	0.447239	T23K23.23	Araport:AT1G67920,TAIR:AT1G67920,GeneID:843120		hypothetical protein
AT1G68290	143.757	8.18891	279.324	34.0561	5.08984	4.64545e-32	3.77479e-29	Up	7.15718	4.78764	6.17302	0.0869525	0.269334	0.155311	ENDO2	Araport:AT1G68290,TAIR:AT1G68290,GeneID:843158	Encodes an endonuclease ENDO2. ENDO2 purified from transgenic Arabidopsis digests RNA, ssDNA, and dsDNA, with a substrate preference for ssDNA and RNA. ENDO2 produced and purified from Nicotiana benthamiana expression showed no demonstrable endonuclease activity, either towards single stranded DNA or mismatches, in vitro.	endonuclease 2		GO:0000014,GO:0003676,GO:0004519,GO:0004521,GO:0006308,GO:0008309,GO:0043765,GO:0046872,GO:0090502	single-stranded DNA endodeoxyribonuclease activity|nucleic acid binding|endonuclease activity|endoribonuclease activity|DNA catabolic process|double-stranded DNA exodeoxyribonuclease activity|T/G mismatch-specific endonuclease activity|metal ion binding|RNA phosphodiester bond hydrolysis, endonucleolytic
AT1G68360	62.2696	14.366	110.173	7.63114	2.9319	7.63684e-06	0.000271165	Up	2.7647	2.21294	2.36293	0.201728	0.0854496	0.686321	T22E19.1	Araport:AT1G68360,TAIR:AT1G68360,GeneID:843165		C2H2 and C2HC zinc fingers superfamily protein		GO:0003700,GO:0005634,GO:0006355,GO:0007275,GO:0009736,GO:0009740,GO:0010026,GO:0010090,GO:0019760,GO:0043565,GO:0044212,GO:0046872	DNA-binding transcription factor activity|nucleus|regulation of transcription, DNA-templated|multicellular organism development|cytokinin-activated signaling pathway|gibberellic acid mediated signaling pathway|trichome differentiation|trichome morphogenesis|glucosinolate metabolic process|sequence-specific DNA binding|transcription regulatory region DNA binding|metal ion binding
AT1G68690	261.096	157.868	364.324	2.30783	1.20654	3.29399e-07	1.64132e-05	Up	2.71232	2.37644	2.17298	1.18436	0.859416	1.03026	PERK9	Araport:AT1G68690,TAIR:AT1G68690,GeneID:3767664	Encodes a member of the proline-rich extensin-like receptor kinase (PERK) family. This family consists of 15 predicted receptor kinases (PMID: 15653807).	Protein kinase superfamily protein
AT1G69790	44.9518	20.1284	69.7751	3.46141	1.79136	6.81751e-05	0.00186331	Up	1.40317	0.699204	0.834037	0.240789	0.269988	0.318049	T6C23.1	Araport:AT1G69790,TAIR:AT1G69790,GeneID:843315		Protein kinase superfamily protein
AT1G69880	36.2239	2.04812	70.3997	34.3309	5.10144	1.01484e-08	7.29268e-07	Up	3.44864	1.10473	1.70035	0.0895163	0	0.091366	TH8	Araport:AT1G69880,TAIR:AT1G69880,GeneID:843324		thioredoxin H-type 8		GO:0005737,GO:0006662,GO:0015035,GO:0045454	cytoplasm|glycerol ether metabolic process|protein disulfide oxidoreductase activity|cell redox homeostasis
AT1G70130	54.6183	0.325859	108.911	295.957	8.20924	1.70044e-10	1.62558e-08	Up	0.777102	1.67739	1.1082	0	0	0.0113425	F20P5.15	Araport:AT1G70130,TAIR:AT1G70130,GeneID:843349		Concanavalin A-like lectin protein kinase family protein
AT1G70140	194.523	78.2805	310.765	3.97642	1.99147	9.05111e-12	1.10533e-09	Up	3.17037	2.18099	2.8812	0.824946	0.642513	0.525113	FH8	Araport:AT1G70140,TAIR:AT1G70140,GeneID:843350	Encodes a group I formin. Binds to F-actin barbed ends. Has severing actin filaments activity. Binds profilin. Involved in the initiation and tip growth of root hairs through regulation of actin cytoskeleton.	formin 8		GO:0003779,GO:0005522,GO:0005886,GO:0005911,GO:0009932,GO:0016021,GO:0045010,GO:0051015	actin binding|profilin binding|plasma membrane|cell-cell junction|cell tip growth|integral component of membrane|actin nucleation|actin filament binding
AT1G70390	5.0898	0	10.1796	53.8098	5.7498	0.000854122	0.0159832	Up	0.393046	0.203389	0.113044	0	0	0	F17O7.7	Araport:AT1G70390,TAIR:AT1G70390,GeneID:843375		F-box and associated interaction domains-containing protein
AT1G70430	172.512	245.66	99.3634	0.405204	-1.30328	2.92988e-05	0.000895796	Down	0.699079	0.764229	1.38522	1.86577	2.05804	2.87099	F17O7.3	Araport:AT1G70430,TAIR:AT1G70430,GeneID:843379		Protein kinase superfamily protein		GO:0004674,GO:0005524,GO:0005737,GO:0005829,GO:0023014,GO:0031098,GO:0032147,GO:0046872,GO:1902456	protein serine/threonine kinase activity|ATP binding|cytoplasm|cytosol|signal transduction by protein phosphorylation|stress-activated protein kinase signaling cascade|activation of protein kinase activity|metal ion binding|regulation of stomatal opening
AT1G70710	1643.77	724.719	2562.81	3.53582	1.82204	2.31363e-12	3.03603e-10	Up	35.8612	21.7843	29.8147	7.56528	6.05575	10.626	GH9B1	Araport:AT1G70710,TAIR:AT1G70710,GeneID:843408	endo-1,4-beta-glucanase. Involved in cell elongation.	glycosyl hydrolase 9B1		GO:0005576,GO:0008810,GO:0009507,GO:0030245,GO:0042547	extracellular region|cellulase activity|chloroplast|cellulose catabolic process|cell wall modification involved in multidimensional cell growth	path:ath00500	Starch and sucrose metabolism
AT1G71110	413.825	247.932	579.718	2.33734	1.22487	4.1162e-05	0.00121287	Up	5.25305	5.13456	7.77949	1.94879	1.907	3.75475	F23N20.10	Araport:AT1G71110,TAIR:AT1G71110,GeneID:843451		transmembrane protein
AT1G71380	76.4602	2.41157	150.509	62.7898	5.97246	1.6418e-22	6.67043e-20	Up	1.85408	1.89517	1.82491	0.0374315	0.0237833	0.02547	CEL3	Araport:AT1G71380,TAIR:AT1G71380,GeneID:843479		cellulase 3		GO:0005576,GO:0005618,GO:0005794,GO:0005886,GO:0008810,GO:0009505,GO:0009506,GO:0030245,GO:0071555	extracellular region|cell wall|Golgi apparatus|plasma membrane|cellulase activity|plant-type cell wall|plasmodesma|cellulose catabolic process|cell wall organization	path:ath00500	Starch and sucrose metabolism
AT1G71390	30.9315	3.18725	58.6758	18.5894	4.21641	0.000700777	0.0134716	Up	0.385701	0.0789072	1.23676	0.0646487	0.0176043	0	RLP11	Araport:AT1G71390,TAIR:AT1G71390,GeneID:843480		receptor like protein 11		GO:0005886,GO:0010073,GO:0016021	plasma membrane|meristem maintenance|integral component of membrane
AT1G71920	145.79	288.947	2.63254	0.00901712	-6.79312	1.54249e-11	1.84114e-09	Down	0	0.0737383	0.0245904	4.50515	5.26847	0.71352	HISN6B	Araport:AT1G71920,TAIR:AT1G71920,GeneID:843523	Encodes a protein that is believed to act as a histidinol-phosphate transaminase involved in histidine biosynthesis. If the gene encoding the other protein shown to have this function, HISN6A (AT5G10330), is disrupted, a residual level of histidine biosynthesis continues, suggesting that HISN6B can somewhat compensate for the loss of HISN6A.	HISTIDINE BIOSYNTHESIS 6B		GO:0000105,GO:0004400,GO:0009507,GO:0030170	histidine biosynthetic process|histidinol-phosphate transaminase activity|chloroplast|pyridoxal phosphate binding	path:ath00340,path:ath00350,path:ath00360,path:ath00400,path:ath00960	Histidine metabolism|Tyrosine metabolism|Phenylalanine metabolism|Phenylalanine, tyrosine and tryptophan biosynthesis|Tropane, piperidine and pyridine alkaloid biosynthesis
AT1G71990	256.362	356.817	155.906	0.436492	-1.19597	1.34461e-07	7.59561e-06	Down	1.99995	2.80733	2.33803	4.95448	5.51881	5.51513	FUT13	Araport:AT1G71990,TAIR:AT1G71990,GeneID:843530	This gene encodes a Lewis-type alpha 1,4-fucosyltransferase	fucosyltransferase 13		GO:0006486,GO:0008417,GO:0010493,GO:0016021,GO:0032580,GO:0036065,GO:0046920,GO:0071555	protein glycosylation|fucosyltransferase activity|Lewis a epitope biosynthetic process|integral component of membrane|Golgi cisterna membrane|fucosylation|alpha-(1->3)-fucosyltransferase activity|cell wall organization
AT1G72060	139.487	24.6747	254.298	10.3225	3.36772	1.1694e-06	5.10808e-05	Up	13.5234	5.80619	5.06723	0.845854	1.20924	0.19923	F28P5.12	Araport:AT1G72060,TAIR:AT1G72060,GeneID:843537		serine-type endopeptidase inhibitor
AT1G72070	62.629	31.2133	94.0447	3.01219	1.59081	4.83626e-05	0.00138075	Up	2.71329	2.05036	1.76142	0.868623	0.492242	0.766765	F28P5.5	Araport:AT1G72070,TAIR:AT1G72070,GeneID:843538		Chaperone DnaJ-domain superfamily protein		GO:0005524,GO:0006457,GO:0009408,GO:0009507,GO:0009535,GO:0009941,GO:0031072,GO:0046872,GO:0051082	ATP binding|protein folding|response to heat|chloroplast|chloroplast thylakoid membrane|chloroplast envelope|heat shock protein binding|metal ion binding|unfolded protein binding
AT1G72260	1149.92	1.69787	2298.13	1347.34	10.3959	9.79555e-29	5.59326e-26	Up	106.098	12.438	52.0752	0.0247209	0.0471216	0.0504634	THI2.1	Araport:AT1G72260,TAIR:AT1G72260,GeneID:843558	Encodes a thionin which is a cysteine rich protein having antimicrobial properties. Thi2.1 is expressed in response to a variety of pathogens and induced by ethylene and jasmonic acid. Belongs to the plant thionin (PR-13) family with the following members: At1g66100, At5g36910, At1g72260, At2g15010, At1g12663, At1g12660.	thionin 2.1		GO:0005576,GO:0006952,GO:0090729	extracellular region|defense response|toxin activity
AT1G72280	210.042	127.981	292.103	2.28533	1.19241	0.000262904	0.00587764	Up	3.81551	3.26794	4.40494	2.15479	1.55277	1.09966	ERO1	Araport:AT1G72280,TAIR:AT1G72280,GeneID:843560	endoplasmic reticulum oxidoreductin	endoplasmic reticulum oxidoreductins 1		GO:0003756,GO:0005783,GO:0005789,GO:0015035,GO:0016671,GO:0034975	protein disulfide isomerase activity|endoplasmic reticulum|endoplasmic reticulum membrane|protein disulfide oxidoreductase activity|oxidoreductase activity, acting on a sulfur group of donors, disulfide as acceptor|protein folding in endoplasmic reticulum	path:ath04141	Protein processing in endoplasmic reticulum
AT1G72416	344.154	467.231	221.078	0.473157	-1.07961	0.00033731	0.00726437	Down	3.40102	4.03435	3.71325	8.94144	8.37603	5.39591	AT1G72416	Araport:AT1G72416,TAIR:AT1G72416,GeneID:3767688		Chaperone DnaJ-domain superfamily protein		GO:0005788	endoplasmic reticulum lumen
AT1G72830	178.397	117.509	239.285	2.03719	1.02658	0.000817258	0.0153888	Up	2.956	1.62412	2.16347	1.21932	0.99094	0.993684	NF-YA3	Araport:AT1G72830,TAIR:AT1G72830,GeneID:843614	Encodes a subunit of CCAAT-binding complex, binds to CCAAT box motif present in some plant promoter sequences. One of three members of this class (HAP2A, HAP2B, HAP2C), it is expressed in vegetative and reproductive tissues. Expression is upregulated in the shoot of cax1/cax3 mutant.	nuclear factor Y, subunit A3	NF-YA	GO:0003677,GO:0003700,GO:0016602	DNA binding|DNA-binding transcription factor activity|CCAAT-binding factor complex
AT1G72910	396.754	601.905	191.603	0.318687	-1.64979	2.91064e-05	0.000891205	Down	2.23689	1.30932	4.31123	7.25764	6.54696	9.71736	F3N23.11	Araport:AT1G72910,TAIR:AT1G72910,GeneID:843622		Toll-Interleukin-Resistance (TIR) domain-containing protein		GO:0005737,GO:0006952,GO:0007165,GO:0009506	cytoplasm|defense response|signal transduction|plasmodesma
AT1G72920	121.421	168.181	74.6603	0.443939	-1.17157	0.0026665	0.0404126	Down	1.23362	1.48406	1.63319	2.05181	4.5629	2.83217	F3N23.12	Araport:AT1G72920,TAIR:AT1G72920,GeneID:843623		Toll-Interleukin-Resistance (TIR) domain family protein		GO:0005737,GO:0006952,GO:0007165,GO:0009506	cytoplasm|defense response|signal transduction|plasmodesma
AT1G73010	487.709	112.471	862.946	7.67647	2.94044	3.69456e-08	2.35815e-06	Up	18.4001	6.19638	23.2424	2.99996	1.0397	1.87428	PS2	Araport:AT1G73010,TAIR:AT1G73010,GeneID:843632	Encodes PPsPase1, a pyrophosphate-specific phosphatase catalyzing the specific cleavage of pyrophosphate (Km 38.8 uM) with an alkaline catalytic pH optimum. Expression is upregulated in the shoot of cax1/cax3 mutant.	inorganic pyrophosphatase 1		GO:0004427,GO:0016036,GO:0016462,GO:0016791,GO:0046872,GO:0051262	inorganic diphosphatase activity|cellular response to phosphate starvation|pyrophosphatase activity|phosphatase activity|metal ion binding|protein tetramerization	path:ath00750	Vitamin B6 metabolism
AT1G73040	74.9028	40.1083	109.697	2.73996	1.45416	0.00136226	0.0236877	Up	2.06883	2.46538	5.21008	1.37145	0.778692	1.25087	F3N23.24	Araport:AT1G73040,TAIR:AT1G73040,GeneID:843635		Mannose-binding lectin superfamily protein		GO:0030246	carbohydrate binding
AT1G74010	99.425	46.9852	151.865	3.23721	1.69475	0.000913866	0.0169065	Up	2.82384	2.35513	1.90595	1.20093	0.512045	0.403204	F2P9.12	Araport:AT1G74010,TAIR:AT1G74010,GeneID:843739		Calcium-dependent phosphotriesterase superfamily protein		GO:0005773,GO:0005774,GO:0005783,GO:0005794,GO:0005886,GO:0009058,GO:0009506,GO:0009611,GO:0009753,GO:0009820,GO:0016020,GO:0016829,GO:0051365	vacuole|vacuolar membrane|endoplasmic reticulum|Golgi apparatus|plasma membrane|biosynthetic process|plasmodesma|response to wounding|response to jasmonic acid|alkaloid metabolic process|membrane|lyase activity|cellular response to potassium ion starvation	path:ath00901	Indole alkaloid biosynthesis
AT1G74140	16.3476	0	32.6953	172.975	7.43442	2.15032e-08	1.45143e-06	Up	0.781631	0.6112	0.554147	0	0	0	F9E11.9	Araport:AT1G74140,TAIR:AT1G74140,GeneID:843754		Rhomboid-related intramembrane serine protease family protein		GO:0004252,GO:0016021,GO:0031969	serine-type endopeptidase activity|integral component of membrane|chloroplast membrane
AT1G74430	304.647	121.964	487.331	3.99807	1.9993	4.49815e-11	4.99295e-09	Up	9.73024	7.59913	6.65417	2.47967	1.68128	1.68161	MYB95	Araport:AT1G74430,TAIR:AT1G74430,GeneID:843784	Encodes a putative transcription factor (MYB95).	myb domain protein 95	MYB	GO:0000902,GO:0003677,GO:0005634,GO:0010091,GO:0035017,GO:1901957	cell morphogenesis|DNA binding|nucleus|trichome branching|cuticle pattern formation|regulation of cutin biosynthetic process
AT1G74490	28.7701	15.6941	41.846	2.6594	1.4111	0.00343081	0.0490412	Up	0.675946	0.646641	0.506292	0.148079	0.296373	0.226708	F1M20.17	Araport:AT1G74490,TAIR:AT1G74490,GeneID:843790		Protein kinase superfamily protein
AT1G74710	1254.25	439.104	2069.4	4.71403	2.23696	4.20084e-07	2.04496e-05	Up	27.812	13.2661	26.8963	6.43628	4.76184	2.41616	EDS16	Araport:AT1G74710,TAIR:AT1G74710,GeneID:843810	Encodes a protein with isochorismate synthase activity. Mutants fail to accumulate salicylic acid. Its function may be redundant with that of ICS2 (AT1G18870).	ADC synthase superfamily protein		GO:0008909,GO:0009409,GO:0009507,GO:0009536,GO:0009617,GO:0009627,GO:0009697,GO:0010118,GO:0031348,GO:0042372,GO:0042742,GO:0050829,GO:0050832,GO:0060866	isochorismate synthase activity|response to cold|chloroplast|plastid|response to bacterium|systemic acquired resistance|salicylic acid biosynthetic process|stomatal movement|negative regulation of defense response|phylloquinone biosynthetic process|defense response to bacterium|defense response to Gram-negative bacterium|defense response to fungus|leaf abscission	path:ath00130	Ubiquinone and other terpenoid-quinone biosynthesis
AT1G75040	8139.65	972.316	15307	15.7438	3.97671	3.34854e-13	5.05319e-11	Up	292.164	202.196	518.164	35.0533	7.30678	18.6868	PR5	Araport:AT1G75040,TAIR:AT1G75040,GeneID:843842	Thaumatin-like protein involved in response to pathogens. mRNA level of the PR-5 gene (At1g75040)is significantly changed after cutting the inflorescence stem indicating the existence of a network of signal transducing pathways as other stress-regulated genes (At5g01410, At3g17800, At1g29930)do not response to the treatment.	pathogenesis-related protein 5		GO:0005618,GO:0005773,GO:0009615,GO:0009627,GO:0010224,GO:0031540,GO:0046686,GO:0048046	cell wall|vacuole|response to virus|systemic acquired resistance|response to UV-B|regulation of anthocyanin biosynthetic process|response to cadmium ion|apoplast
AT1G75390	320.274	127.85	512.698	4.00827	2.00298	6.20444e-08	3.75591e-06	Up	6.3601	12.6571	8.35571	1.61446	2.66246	2.44395	bZIP44	Araport:AT1G75390,TAIR:AT1G75390,GeneID:843875		basic leucine-zipper 44	bZIP	GO:0003700,GO:0005634,GO:0009845,GO:0043565,GO:0044212,GO:0045893,GO:0046982	DNA-binding transcription factor activity|nucleus|seed germination|sequence-specific DNA binding|transcription regulatory region DNA binding|positive regulation of transcription, DNA-templated|protein heterodimerization activity
AT1G75590	40.9888	17.517	64.4607	3.67952	1.87952	0.000757666	0.0143562	Up	2.05148	1.53339	1.13285	0.298201	0.66315	0.278999	F10A5.20	Araport:AT1G75590,TAIR:AT1G75590,GeneID:843894		SAUR-like auxin-responsive protein family		GO:0009734,GO:0040008	auxin-activated signaling pathway|regulation of growth	path:ath04075	Plant hormone signal transduction
AT1G75750	6654.7	9536.62	3772.79	0.395603	-1.33788	7.86087e-05	0.00210223	Down	79.0472	156.756	112.485	292.043	337.895	225.546	GASA1	Araport:AT1G75750,TAIR:AT1G75750,GeneID:843908	GA-responsive GAST1 protein homolog regulated by BR and GA antagonistically. Possibly involved in cell elongation based on expression data	GAST1 protein homolog 1		GO:0005576,GO:0005618,GO:0009505,GO:0009737,GO:0009739,GO:0009740,GO:0009741,GO:0009826	extracellular region|cell wall|plant-type cell wall|response to abscisic acid|response to gibberellin|gibberellic acid mediated signaling pathway|response to brassinosteroid|unidimensional cell growth
AT1G76040	700.256	311.363	1089.15	3.49908	1.80698	4.77261e-17	1.10803e-14	Up	11.2106	7.52838	12.0168	3.09498	2.36697	3.03411	CPK29	Araport:AT1G76040,TAIR:AT1G76040,GeneID:843936	member of Calcium Dependent Protein Kinase	calcium-dependent protein kinase 29		GO:0004683,GO:0005509,GO:0005524,GO:0005634,GO:0005737,GO:0005886,GO:0009738,GO:0009931,GO:0018105,GO:0035556	calmodulin-dependent protein kinase activity|calcium ion binding|ATP binding|nucleus|cytoplasm|plasma membrane|abscisic acid-activated signaling pathway|calcium-dependent protein serine/threonine kinase activity|peptidyl-serine phosphorylation|intracellular signal transduction	path:ath04626	Plant-pathogen interaction
AT1G76470	92.1956	0	184.391	976.009	9.93075	8.46923e-16	1.73718e-13	Up	3.8685	2.66911	2.60672	0	0	0	F14G6.7	Araport:AT1G76470,TAIR:AT1G76470,GeneID:843980		NAD(P)-binding Rossmann-fold superfamily protein		GO:0006952,GO:0007623,GO:0009409,GO:0009699,GO:0016491,GO:0016616,GO:0016621,GO:0042754,GO:0050662	defense response|circadian rhythm|response to cold|phenylpropanoid biosynthetic process|oxidoreductase activity|oxidoreductase activity, acting on the CH-OH group of donors, NAD or NADP as acceptor|cinnamoyl-CoA reductase activity|negative regulation of circadian rhythm|coenzyme binding
AT1G76640	25.8763	0	51.7525	273.763	8.09678	1.39089e-08	9.73025e-07	Up	1.28108	3.38827	1.14221	0	0	0	CALMODULIN LIKE 39	Araport:AT1G76640,TAIR:AT1G76640,GeneID:843997		Calcium-binding EF-hand family protein		GO:0005509,GO:0005737	calcium ion binding|cytoplasm	path:ath04626	Plant-pathogen interaction
AT1G76700	598.725	368.324	829.127	2.25207	1.17125	7.08799e-15	1.25839e-12	Up	11.3448	10.127	14.5305	5.095	4.74555	5.62871	F28O16.7	Araport:AT1G76700,TAIR:AT1G76700,GeneID:844003		DNAJ heat shock N-terminal domain-containing protein
AT1G76790	1276.74	291.272	2262.2	7.76399	2.9568	1.89594e-06	7.91609e-05	Up	39.181	28.5416	50.613	1.94418	2.06802	11.3214	IGMT5	Araport:AT1G76790,TAIR:AT1G76790,GeneID:844013		O-methyltransferase family protein		GO:0005829,GO:0008171,GO:0008757,GO:0009759,GO:0019438,GO:0046983	cytosol|O-methyltransferase activity|S-adenosylmethionine-dependent methyltransferase activity|indole glucosinolate biosynthetic process|aromatic compound biosynthetic process|protein dimerization activity
AT1G76930	9274.97	1209.34	17340.6	14.3396	3.84193	4.07856e-11	4.55914e-09	Up	401.097	359.051	132.675	36.4425	12.1513	12.5793	EXT4	Araport:AT1G76930,TAIR:AT1G76930,GeneID:844028	Encodes an Arabidopsis extensin gene that belongs to cell-wall hydroxyproline-rich glycoproteins. The cross-link of extensins enforces cell wall strength. Transgenic plants overexpressing this gene show an increase in stem thickness.	extensin 4		GO:0005199,GO:0005576,GO:0009530,GO:0009611,GO:0009664,GO:0009737,GO:0009751,GO:0009753	structural constituent of cell wall|extracellular region|primary cell wall|response to wounding|plant-type cell wall organization|response to abscisic acid|response to salicylic acid|response to jasmonic acid
AT1G76960	2224.52	827.491	3621.55	4.37703	2.12995	0.000235924	0.00535379	Up	220.266	96.3609	153.075	65.052	22.1278	14.7055	F22K20.6	Araport:AT1G76960,TAIR:AT1G76960,GeneID:844031		transmembrane protein
AT1G76980	142.79	77.4199	208.159	2.68888	1.427	8.93097e-06	0.000312392	Up	3.03117	2.19863	3.6079	1.14388	0.672966	1.38373	F22K20.8	Araport:AT1G76980,TAIR:AT1G76980,GeneID:844034		patatin-like phospholipase domain protein
AT1G77120	245.908	108.368	383.447	3.53813	1.82299	2.91805e-07	1.49635e-05	Up	6.95088	3.24135	7.05201	1.55064	1.15104	2.02401	ADH1	Araport:AT1G77120,TAIR:AT1G77120,GeneID:844047	Catalyzes the reduction of acetaldehyde using NADH as reductant. Requires zinc for activity. Dimer. Anaerobic response polypeptide (ANP). Fermentation. The protein undergoes thiolation following treatment with the oxidant tert-butylhydroperoxide.	alcohol dehydrogenase 1		GO:0000166,GO:0001666,GO:0004022,GO:0005829,GO:0005886,GO:0006970,GO:0008270,GO:0009409,GO:0009413,GO:0009414,GO:0009651,GO:0009737,GO:0009744,GO:0031000,GO:0032355,GO:0042542,GO:0042803,GO:0046686,GO:1900039	nucleotide binding|response to hypoxia|alcohol dehydrogenase (NAD) activity|cytosol|plasma membrane|response to osmotic stress|zinc ion binding|response to cold|response to flooding|response to water deprivation|response to salt stress|response to abscisic acid|response to sucrose|response to caffeine|response to estradiol|response to hydrogen peroxide|protein homodimerization activity|response t…	path:ath00010,path:ath00071,path:ath00350,path:ath00592	Glycolysis / Gluconeogenesis|Fatty acid degradation|Tyrosine metabolism|alpha-Linolenic acid metabolism
AT1G77380	175.2	25.5347	324.866	12.6892	3.66553	6.81353e-39	8.99684e-36	Up	4.65364	3.55775	3.94155	0.276675	0.263692	0.397916	AAP3	Araport:AT1G77380,TAIR:AT1G77380,GeneID:844074	Amino acid permease which transports basic amino acids.	amino acid permease 3		GO:0003333,GO:0005886,GO:0015171,GO:0015293,GO:0015802,GO:0016021,GO:0031965	amino acid transmembrane transport|plasma membrane|amino acid transmembrane transporter activity|symporter activity|basic amino acid transport|integral component of membrane|nuclear membrane
AT1G77530	4.99382	0	9.98763	53.0171	5.72839	0.000576241	0.011442	Up	0.101686	0.0993921	0.255693	0	0	0	T5M16.12	Araport:AT1G77530,TAIR:AT1G77530,GeneID:844089		O-methyltransferase family protein		GO:0005829,GO:0008171,GO:0008757,GO:0019438,GO:0046983	cytosol|O-methyltransferase activity|S-adenosylmethionine-dependent methyltransferase activity|aromatic compound biosynthetic process|protein dimerization activity
AT1G78390	34.6927	0	69.3855	367.22	8.5205	1.37697e-10	1.36579e-08	Up	0.457476	1.0815	0.697042	0	0	0	NCED9	Araport:AT1G78390,TAIR:AT1G78390,GeneID:844175	Encodes 9-cis-epoxycarotenoid dioxygenase, a key enzyme in the biosynthesis of abscisic acid. The expression of this gene increases during the first 6h of imbibition.	nine-cis-epoxycarotenoid dioxygenase 9		GO:0009507,GO:0009570,GO:0009688,GO:0010162,GO:0010436,GO:0016121,GO:0045549,GO:0046872	chloroplast|chloroplast stroma|abscisic acid biosynthetic process|seed dormancy process|carotenoid dioxygenase activity|carotene catabolic process|9-cis-epoxycarotenoid dioxygenase activity|metal ion binding	path:ath00906	Carotenoid biosynthesis
AT1G78430	184.629	253.234	116.023	0.458227	-1.12586	1.57342e-06	6.67501e-05	Down	1.5973	1.506	1.949	3.26013	2.84359	4.67929	RIP4	Araport:AT1G78430,TAIR:AT1G78430,GeneID:844179	Encodes RIP4 (ROP interactive partner 4), a putative Rho protein effector, interacting specifically with the active form of ROPs (Rho proteins of plants).	ROP interactive partner 2
AT1G78450	295.266	491.119	99.4128	0.202567	-2.30353	0.000340733	0.00731571	Down	1.38002	1.82219	4.37993	6.30683	5.39315	25.1889	F3F9.4	Araport:AT1G78450,TAIR:AT1G78450,GeneID:844181		SOUL heme-binding family protein
AT1G78490	2363.54	1516.56	3210.52	2.11683	1.0819	8.91199e-08	5.25932e-06	Up	27.2599	21.3269	19.786	10.8804	9.28689	11.4795	CYP708A3	Araport:AT1G78490,TAIR:AT1G78490,GeneID:844185	member of CYP708A	cytochrome P450, family 708, subfamily A, polypeptide 3		GO:0004497,GO:0005506,GO:0007275,GO:0010268,GO:0016021,GO:0016125,GO:0016132,GO:0016705,GO:0020037,GO:0055114	monooxygenase activity|iron ion binding|multicellular organism development|brassinosteroid homeostasis|integral component of membrane|sterol metabolic process|brassinosteroid biosynthetic process|oxidoreductase activity, acting on paired donors, with incorporation or reduction of molecular oxygen|heme binding|oxidation-reduction process
AT1G79310	20.1615	2.42478	37.8981	15.6914	3.9719	0.000228408	0.00520558	Up	0.703258	0.620004	0.242718	0.0141979	0.0811899	0	MC7	Araport:AT1G79310,TAIR:AT1G79310,GeneID:844269	Encodes a putative metacaspase. Arabidopsis contains three type I MCP genes (MCP1a-c) and six type II MCP genes (MCP2a#Aeif): AtMCP1a/At5g64240, AtMCP1b/At1g02170, AtMCP1c/At4g25110, AtMCP2a/At1g79310, AtMCP2b/At1g79330, AtMCP2c/At1g79320, AtMCP2d/At1g79340, AtMCP2e/At1g16420, AtMCP2f/At5g04200.	metacaspase 7		GO:0008234	cysteine-type peptidase activity
AT1G79450	90.2568	15.6873	164.826	10.5528	3.39955	2.47573e-08	1.63452e-06	Up	2.17742	2.0879	2.73569	0.425683	0.0676179	0.144826	ALIS5	Araport:AT1G79450,TAIR:AT1G79450,GeneID:844283		ALA-interacting subunit 5		GO:0000139,GO:0005783,GO:0005789,GO:0005794,GO:0005886,GO:0015247,GO:0016021,GO:0031902,GO:0045332	Golgi membrane|endoplasmic reticulum|endoplasmic reticulum membrane|Golgi apparatus|plasma membrane|aminophospholipid transmembrane transporter activity|integral component of membrane|late endosome membrane|phospholipid translocation
AT1G80110	118.354	63.4868	173.221	2.72572	1.44663	4.67558e-05	0.00134396	Up	1.97272	3.24583	3.53664	0.880169	0.806602	1.46847	PP2-B11	Araport:AT1G80110,TAIR:AT1G80110,GeneID:844351		phloem protein 2-B11		GO:0005634,GO:0016567,GO:0030246	nucleus|protein ubiquitination|carbohydrate binding
AT1G80520	152.426	96.1945	208.657	2.16639	1.11529	4.56065e-08	2.86765e-06	Up	3.972	4.30948	4.40849	1.63587	1.89042	2.19145	T21F11.15	Araport:AT1G80520,TAIR:AT1G80520,GeneID:844391		Sterile alpha motif (SAM) domain-containing protein
AT1G80555	36.7965	69.8539	3.73901	0.0544668	-4.19848	1.10305e-11	1.33931e-09	Down	0.0646981	0.094858	0.221434	1.69868	1.93641	3.19559	AT1G80555	Araport:AT1G80555,TAIR:AT1G80555,GeneID:5007861		Isocitrate/isopropylmalate dehydrogenase family protein		GO:0000287,GO:0003862,GO:0009098,GO:0009507,GO:0009536,GO:0009570,GO:0009651,GO:0019761,GO:0051287	magnesium ion binding|3-isopropylmalate dehydrogenase activity|leucine biosynthetic process|chloroplast|plastid|chloroplast stroma|response to salt stress|glucosinolate biosynthetic process|NAD binding
AT1G80570	46.9966	63.6852	30.3079	0.475233	-1.07329	0.00268409	0.0406172	Down	0.440786	0.269277	0.312501	0.658076	0.735331	0.694835	T21F11.10	Araport:AT1G80570,TAIR:AT1G80570,GeneID:844396		RNI-like superfamily protein		GO:0006511,GO:0016567,GO:0019005,GO:0031146	ubiquitin-dependent protein catabolic process|protein ubiquitination|SCF ubiquitin ligase complex|SCF-dependent proteasomal ubiquitin-dependent protein catabolic process
AT1G80660	22.8433	3.0455	42.6412	13.9119	3.79825	4.39333e-07	2.12885e-05	Up	0.270336	0.277127	0.315937	0	0.0388219	0.0207875	HA9	Araport:AT1G80660,TAIR:AT1G80660,GeneID:844405		H[+]-ATPase 9		GO:0005524,GO:0005774,GO:0005886,GO:0008553,GO:0016021,GO:0046872,GO:0051453,GO:0120029,GO:1902600	ATP binding|vacuolar membrane|plasma membrane|proton-exporting ATPase activity, phosphorylative mechanism|integral component of membrane|metal ion binding|regulation of intracellular pH|proton export across plasma membrane|proton transmembrane transport	path:ath00190	Oxidative phosphorylation
AT1G80820	219.226	25.3451	413.107	16.3299	4.02945	6.0822e-06	0.000222701	Up	6.98748	3.81827	2.98065	0.509846	0.280754	0.011564	CCR2	Araport:AT1G80820,TAIR:AT1G80820,GeneID:844421	Encodes an cinnamoyl CoA reductase isoform. Involved in lignin biosynthesis.	cinnamoyl coa reductase		GO:0006952,GO:0007623,GO:0009409,GO:0009699,GO:0016491,GO:0016616,GO:0016621,GO:0042754,GO:0050662	defense response|circadian rhythm|response to cold|phenylpropanoid biosynthetic process|oxidoreductase activity|oxidoreductase activity, acting on the CH-OH group of donors, NAD or NADP as acceptor|cinnamoyl-CoA reductase activity|negative regulation of circadian rhythm|coenzyme binding	path:ath00940	Phenylpropanoid biosynthesis
AT2G01610	795.43	128.154	1462.71	11.4058	3.5117	1.32328e-16	2.97414e-14	Up	26.37	35.2906	31.4332	2.4683	1.18646	4.51283	T8O11.22	Araport:AT2G01610,TAIR:AT2G01610,GeneID:814690		Plant invertase/pectin methylesterase inhibitor superfamily protein		GO:0004857,GO:0043086,GO:0046910,GO:0048046,GO:0071669	enzyme inhibitor activity|negative regulation of catalytic activity|pectinesterase inhibitor activity|apoplast|plant-type cell wall organization or biogenesis
AT2G02100	3581.72	1684.88	5478.56	3.25136	1.70104	0.000714538	0.0136864	Up	141.405	178.331	196.407	22.7709	32.3578	104.57	LCR69	Araport:AT2G02100,TAIR:AT2G02100,GeneID:814741	Predicted to encode a PR (pathogenesis-related) protein. Belongs to the plant defensin (PDF) family with the following members: At1g75830/PDF1.1, At5g44420/PDF1.2a, At2g26020/PDF1.2b, At5g44430/PDF1.2c, At2g26010/PDF1.3, At1g19610/PDF1.4, At1g55010/PDF1.5, At2g02120/PDF2.1, At2g02100/PDF2.2, At2g02130/PDF2.3, At1g61070/PDF2.4, At5g63660/PDF2.5, At2g02140/PDF2.6, At5g38330/PDF3.1 and At4g30070/PDF…	low-molecular-weight cysteine-rich 69		GO:0005576,GO:0005618,GO:0005886,GO:0006952,GO:0009505,GO:0031640,GO:0050832	extracellular region|cell wall|plasma membrane|defense response|plant-type cell wall|killing of cells of other organism|defense response to fungus
AT2G02120	39.254	0.651717	77.8564	115.244	6.84854	1.80644e-07	9.8872e-06	Up	3.28265	0.850474	5.64656	0	0	0.0831264	PDF2.1	Araport:AT2G02120,TAIR:AT2G02120,GeneID:814743	Predicted to encode a PR (pathogenesis-related) protein. Belongs to the plant defensin (PDF) family with the following members: At1g75830/PDF1.1, At5g44420/PDF1.2a, At2g26020/PDF1.2b, At5g44430/PDF1.2c, At2g26010/PDF1.3, At1g19610/PDF1.4, At1g55010/PDF1.5, At2g02120/PDF2.1, At2g02100/PDF2.2, At2g02130/PDF2.3, At1g61070/PDF2.4, At5g63660/PDF2.5, At2g02140/PDF2.6, At5g38330/PDF3.1 and At4g30070/PDF…	Scorpion toxin-like knottin superfamily protein		GO:0005576,GO:0006952,GO:0031640,GO:0050832	extracellular region|defense response|killing of cells of other organism|defense response to fungus
AT2G02320	6.3668	0	12.7336	67.4641	6.07605	0.000371619	0.00791451	Up	0.449529	0.0836931	0.313989	0	0	0	PP2-B7	Araport:AT2G02320,TAIR:AT2G02320,GeneID:814763		phloem protein 2-B7		GO:0030246	carbohydrate binding
AT2G02340	10.2975	0	20.5949	109.186	6.77064	1.62446e-06	6.87773e-05	Up	0.358652	0.467416	0.701436	0	0	0	PP2-B8	Araport:AT2G02340,TAIR:AT2G02340,GeneID:814765		phloem protein 2-B8		GO:0030246	carbohydrate binding
AT2G02990	149.418	9.356	289.48	31.0047	4.95442	1.935e-07	1.03495e-05	Up	11.1568	2.55998	4.57775	0.382203	0	0.19505	RNS1	Araport:AT2G02990,TAIR:AT2G02990,GeneID:814828	member of the ribonuclease T2 family, responds to inorganic phosphate starvation, and inhibits production of anthocyanin. Also involved in wound-induced signaling independent of jasmonic acid.	ribonuclease 1		GO:0003723,GO:0004521,GO:0004540,GO:0005576,GO:0005618,GO:0005886,GO:0006401,GO:0009611,GO:0009718,GO:0016036,GO:0033897	RNA binding|endoribonuclease activity|ribonuclease activity|extracellular region|cell wall|plasma membrane|RNA catabolic process|response to wounding|anthocyanin-containing compound biosynthetic process|cellular response to phosphate starvation|ribonuclease T2 activity
AT2G04100	275.622	106.49	444.754	4.17754	2.06265	3.09961e-07	1.5629e-05	Up	7.31591	5.45387	3.31359	1.45475	1.33949	0.968903	F3L12.7	Araport:AT2G04100,TAIR:AT2G04100,GeneID:814946		MATE efflux family protein		GO:0006855,GO:0015238,GO:0015297,GO:0016021	drug transmembrane transport|drug transmembrane transporter activity|antiporter activity|integral component of membrane
AT2G04170	103.037	65.7793	140.295	2.13062	1.09127	1.53455e-06	6.53638e-05	Up	1.59486	1.4815	1.80292	0.64054	0.699279	0.891512	T16B23.2	Araport:AT2G04170,TAIR:AT2G04170,GeneID:814954		TRAF-like family protein		GO:0004197,GO:0004843,GO:0005634,GO:0005737,GO:0005829,GO:0006511,GO:0009867,GO:0016579,GO:0031647	cysteine-type endopeptidase activity|thiol-dependent ubiquitin-specific protease activity|nucleus|cytoplasm|cytosol|ubiquitin-dependent protein catabolic process|jasmonic acid mediated signaling pathway|protein deubiquitination|regulation of protein stability
AT2G04450	326.281	114.314	538.248	4.71174	2.23626	2.3884e-05	0.00074755	Up	11.5987	4.19226	12.2397	3.09297	1.04812	1.50829	NUDT6	Araport:AT2G04450,TAIR:AT2G04450,GeneID:814985	Encodes a protein with NADH pyrophosphatase activity. Although this protein was also shown to have ADP-ribose diphosphatase activity in vitro, mutant analyses suggest that NUDX6 is involved in NADH metabolism in vivo.	nudix hydrolase homolog 6		GO:0000210,GO:0005829,GO:0035529,GO:0046872,GO:0047631,GO:0051287,GO:0051707,GO:0080151	NAD+ diphosphatase activity|cytosol|NADH pyrophosphatase activity|metal ion binding|ADP-ribose diphosphatase activity|NAD binding|response to other organism|positive regulation of salicylic acid mediated signaling pathway
AT2G05380	2669.68	1056.65	4282.71	4.05313	2.01904	2.89189e-07	1.48654e-05	Up	106.111	154.279	63.9285	30.3123	27.03	21.6172	GRP3S	Araport:AT2G05380,TAIR:AT2G05380,GeneID:815086	glycine-rich protein 3 short isoform (GRP3S) mRNA, complete	glycine-rich protein 3 short isoform		GO:0005576	extracellular region
AT2G05440	277.624	8.66587	546.583	62.7319	5.97113	1.45087e-12	1.94003e-10	Up	33.0509	10.7973	4.67899	0.0608223	0.202888	0.527672	GRP9	Araport:AT2G05440,TAIR:AT2G05440,GeneID:815093		GLYCINE RICH PROTEIN 9		GO:0005576,GO:0008361,GO:0009269,GO:0009723,GO:0009737,GO:0009751,GO:0009826,GO:0010044,GO:0048364	extracellular region|regulation of cell size|response to desiccation|response to ethylene|response to abscisic acid|response to salicylic acid|unidimensional cell growth|response to aluminum ion|root development
AT2G05940	1394.17	898.002	1890.33	2.10542	1.07411	5.57103e-09	4.21861e-07	Up	22.938	19.5972	23.4982	10.1988	11.2156	8.83194	RIPK	Araport:AT2G05940,TAIR:AT2G05940,GeneID:815147	Encodes a receptor-like cytoplasmic kinase that phosphorylates the host target RIN4, leading to the activation of a plant innate immune receptor RPM1.	Protein kinase superfamily protein
AT2G10615	20.0535	40.1069	0	0.00442047	-7.82159	9.65111e-08	5.63257e-06	Down	0	0	0	0.245532	1.08647	0.698114	AT2G10615	Araport:AT2G10615,GeneID:28718241		hypothetical protein
AT2G11270	28.2225	51.0721	5.37283	0.103618	-3.27065	5.70213e-05	0.00159985	Down	0.22589	0.607184	0.0552231	2.09324	2.21668	4.45102	T13H18.17	Araport:AT2G11270,TAIR:AT2G11270,GeneID:815597		citrate synthase-like protein		GO:0000932,GO:0003723,GO:0003729,GO:0004518,GO:0005618,GO:0005634,GO:0005635,GO:0005737,GO:0005783,GO:0005829,GO:0005886,GO:0006397,GO:0006401,GO:0006402,GO:0009507,GO:0009651,GO:0010372,GO:0010494,GO:0016442,GO:0031047,GO:0034605,GO:0046686,GO:0048471	P-body|RNA binding|mRNA binding|nuclease activity|cell wall|nucleus|nuclear envelope|cytoplasm|endoplasmic reticulum|cytosol|plasma membrane|mRNA processing|RNA catabolic process|mRNA catabolic process|chloroplast|response to salt stress|positive regulation of gibberellin biosynthetic process|cytoplasmic stress granule|RISC complex|gene silencing by RNA|cellular response to heat|response to cadmi…
AT2G11810	384.853	151.277	618.428	4.08964	2.03198	2.48663e-09	1.98997e-07	Up	8.15478	4.12608	10.9061	1.87684	1.5887	1.95343	MGDC	Araport:AT2G11810,TAIR:AT2G11810,GeneID:815657	MGD3 is the major enzyme for galactolipid metabolism during phosphate starvation. Does not contribute to galactolipid synthesis under P1-sufficient conditions.	monogalactosyldiacylglycerol synthase type C		GO:0006631,GO:0009247,GO:0009707,GO:0016036,GO:0019374,GO:0046509	fatty acid metabolic process|glycolipid biosynthetic process|chloroplast outer membrane|cellular response to phosphate starvation|galactolipid metabolic process|1,2-diacylglycerol 3-beta-galactosyltransferase activity	path:ath00561	Glycerolipid metabolism
AT2G13450	15.7046	31.4091	0	0.00564763	-7.46814	0.00112367	0.0200336	Down	0	0	0	0.506326	0.87465	0	T26C18.4	Araport:AT2G13450,TAIR:AT2G13450,GeneID:815831		Ta11-like non-LTR retrotransposon
AT2G13790	1195.3	737.904	1652.69	2.24014	1.16359	0.00205646	0.0329892	Up	18.7215	11.261	17.0525	10.0943	5.41725	4.54996	SERK4	Araport:AT2G13790,TAIR:AT2G13790,GeneID:815862		somatic embryogenesis receptor-like kinase 4				path:ath04626	Plant-pathogen interaction
AT2G14290	18.1681	2.67545	33.6608	12.4513	3.63823	0.000560113	0.0111658	Up	0.31189	1.18555	0.220271	0.0178406	0.0340068	0.0910461	T1O16.12	Araport:AT2G14290,TAIR:AT2G14290,GeneID:815916		LL-diaminopimelate protein (DUF295)
AT2G14610	8020.35	784.978	15255.7	19.4351	4.28059	0.000918464	0.0169767	Up	499.253	436.207	242.464	53.7325	2.2364	2.23354	PR1	Araport:AT2G14610,TAIR:AT2G14610,GeneID:815949	PR1 gene expression is induced in response to a variety of pathogens. It is a useful molecular marker for the SAR response. Though the Genbank record for the cDNA associated to this gene is called 'PR-1-like', the sequence actually corresponds to PR1. Expression of this gene is salicylic-acid responsive.	pathogenesis-related protein 1		GO:0005615,GO:0005618,GO:0006952,GO:0009414,GO:0009627,GO:0010266,GO:0048046	extracellular space|cell wall|defense response|response to water deprivation|systemic acquired resistance|response to vitamin B1|apoplast	path:ath04016,path:ath04075,path:ath04626	MAPK signaling pathway - plant|Plant hormone signal transduction|Plant-pathogen interaction
AT2G14900	743.789	210.872	1276.71	6.05415	2.59793	4.47651e-13	6.52243e-11	Up	45.7422	52.4463	25.8715	6.25304	7.8299	6.11066	T26I20.6	Araport:AT2G14900,TAIR:AT2G14900,GeneID:815979		Gibberellin-regulated family protein		GO:0005576,GO:0009740	extracellular region|gibberellic acid mediated signaling pathway
AT2G15220	52.1393	9.74485	94.5338	9.75289	3.28583	1.81734e-07	9.92118e-06	Up	2.90518	1.3292	1.73275	0.360647	0.101095	0.129917	F15A23.4	Araport:AT2G15220,TAIR:AT2G15220,GeneID:816011		Plant basic secretory protein (BSP) family protein		GO:0008237,GO:0046872	metallopeptidase activity|metal ion binding
AT2G15760	96.2039	33.8737	158.534	4.67601	2.22528	1.71314e-06	7.19553e-05	Up	2.7816	1.44035	3.99914	0.460287	0.389944	0.852596	F9O13.1	Araport:AT2G15760,TAIR:AT2G15760,GeneID:816070		calmodulin-binding protein (DUF1645)
AT2G16060	104.854	51.6712	158.036	3.06184	1.6144	0.00251103	0.0387513	Up	5.74511	2.44252	3.1059	1.92368	0.779198	0.859	HB1	Araport:AT2G16060,TAIR:AT2G16060,GeneID:816103	Encodes a class 1 nonsymbiotic hemoglobin induced by low oxygen levels with very high oxygen affinity. It is not likely to be a hemoglobin transporter because of its extremely high affinity for oxygen. Overexpression impairs cold stress-induced nitric oxide (NO) production.	hemoglobin 1		GO:0001666,GO:0005618,GO:0005829,GO:0005886,GO:0009506,GO:0015671,GO:0019825,GO:0020037,GO:0046872	response to hypoxia|cell wall|cytosol|plasma membrane|plasmodesma|oxygen transport|oxygen binding|heme binding|metal ion binding
AT2G16490	11.0165	22.033	0	0.00805307	-6.95625	2.16534e-06	8.95249e-05	Down	0	0	0	0.494875	0.864696	0.364795	F1P15.13	Araport:AT2G16490,TAIR:AT2G16490,GeneID:816148		XH domain-containing protein		GO:0010569,GO:0080188	regulation of double-strand break repair via homologous recombination|RNA-directed DNA methylation
AT2G16580	51.6621	31.6443	71.6798	2.27055	1.18304	0.002999	0.0442458	Up	1.99158	1.44104	2.30162	1.09187	0.533007	0.815439	F1P15.4	Araport:AT2G16580,TAIR:AT2G16580,GeneID:816158		SAUR-like auxin-responsive protein family		GO:0009734,GO:0040008	auxin-activated signaling pathway|regulation of growth	path:ath04075	Plant hormone signal transduction
AT2G17040	866.616	301.14	1432.09	4.75772	2.25027	1.91722e-08	1.30241e-06	Up	29.1699	20.4661	27.7179	7.73441	4.90856	2.84045	NAC036	Araport:AT2G17040,TAIR:AT2G17040,GeneID:816209	Member of the NAC transcription factor family and more specifically, the ONAC022 subfamily. Involved in leaf and inflorescence stem morphogenesis.	NAC domain containing protein 36	NAC	GO:0005634,GO:0043565,GO:0045893,GO:1901002,GO:1902584	nucleus|sequence-specific DNA binding|positive regulation of transcription, DNA-templated|positive regulation of response to salt stress|positive regulation of response to water deprivation
AT2G17480	1522.69	864.534	2180.84	2.52249	1.33485	4.55285e-14	7.57387e-12	Up	21.5001	21.6359	18.9513	8.00089	8.25783	7.74416	MLO8	Araport:AT2G17480,TAIR:AT2G17480,GeneID:816254	A member of a large family of seven-transmembrane domain proteins specific to plants, homologs of the barley mildew resistance locus o (MLO) protein. The Arabidopsis genome contains 15 genes encoding MLO proteins, with localization in plasma membrane. Phylogenetic analysis revealed four clades of closely-related AtMLO genes. ATMLO8 belongs to the clade III, with AtMLO5, AtMLO7, AtMLO9, and AtMLO1…	Seven transmembrane MLO family protein		GO:0005516,GO:0005886,GO:0006952,GO:0009607,GO:0016021	calmodulin binding|plasma membrane|defense response|response to biotic stimulus|integral component of membrane
AT2G17740	29.7823	10.2106	49.354	4.8197	2.26894	5.60178e-06	0.000207629	Up	1.15595	1.08724	1.04507	0.247022	0.107014	0.320888	T17A5.16	Araport:AT2G17740,TAIR:AT2G17740,GeneID:816283		Cysteine/Histidine-rich C1 domain family protein		GO:0005623,GO:0045454,GO:0047134	cell|cell redox homeostasis|protein-disulfide reductase activity
AT2G17920	13.4765	26.953	0	0.00658183	-7.2473	0.00169555	0.0281176	Down	0	0	0	0.513053	0.618412	0	T13L16.6	Araport:AT2G17920,TAIR:AT2G17920,GeneID:816302		nucleic acid binding / zinc ion binding protein
AT2G18000	46.2212	26.1583	66.2842	2.54119	1.34551	0.000101287	0.00260327	Up	1.32698	1.14667	1.44808	0.613844	0.43406	0.444633	TAF14	Araport:AT2G18000,TAIR:AT2G18000,GeneID:816312		TBP-associated factor 14		GO:0005634,GO:0005737,GO:0006355,GO:0009908,GO:0009909,GO:0030154,GO:0035267,GO:0043981,GO:0048510,GO:2000028	nucleus|cytoplasm|regulation of transcription, DNA-templated|flower development|regulation of flower development|cell differentiation|NuA4 histone acetyltransferase complex|histone H4-K5 acetylation|regulation of timing of transition from vegetative to reproductive phase|regulation of photoperiodism, flowering
AT2G18150	140.988	28.4456	253.531	8.90096	3.15396	5.51287e-07	2.6042e-05	Up	4.57338	4.92046	3.12089	0.52509	0.0968611	0.812554	F8D23.7	Araport:AT2G18150,TAIR:AT2G18150,GeneID:816328		Peroxidase superfamily protein		GO:0004601,GO:0005576,GO:0005618,GO:0006979,GO:0020037,GO:0042744,GO:0046872	peroxidase activity|extracellular region|cell wall|response to oxidative stress|heme binding|hydrogen peroxide catabolic process|metal ion binding	path:ath00940	Phenylpropanoid biosynthesis
AT2G18193	79.9774	10.298	149.657	14.5484	3.86279	7.99911e-13	1.11919e-10	Up	1.05722	2.77188	1.81225	0.153677	0.0976435	0.13071	AT2G18193	Araport:AT2G18193,TAIR:AT2G18193,GeneID:816333		P-loop containing nucleoside triphosphate hydrolases superfamily protein		GO:0005524,GO:0005783,GO:0016021,GO:0016887	ATP binding|endoplasmic reticulum|integral component of membrane|ATPase activity
AT2G18660	598.34	93.6872	1102.99	11.782	3.55851	4.12718e-06	0.000157971	Up	15.124	7.72908	14.6071	2.38267	0.269059	0.345768	PNP-A	Araport:AT2G18660,TAIR:AT2G18660,GeneID:816381	Encodes PNP-A (Plant Natriuretic Peptide A). PNPs are a class of systemically mobile molecules distantly related to expansins; their biological role has remained elusive. PNP-A contains a signal peptide domain and is secreted into the extracellular space. Co-expression analyses using microarray data suggest that PNP-A may function as a component of plant defence response and SAR in particular, an…	plant natriuretic peptide A		GO:0005618,GO:0009627,GO:0010230,GO:0048046	cell wall|systemic acquired resistance|alternative respiration|apoplast
AT2G19190	83.9429	14.1332	153.753	10.9224	3.44921	0.000106298	0.00270573	Up	1.68524	0.735817	1.66469	0.264239	0.0755517	0.00898996	FRK1	Araport:AT2G19190,TAIR:AT2G19190,GeneID:816436	Receptor-like protein kinase. Involved in early defense signaling.	FLG22-induced receptor-like kinase 1				path:ath04016,path:ath04626	MAPK signaling pathway - plant|Plant-pathogen interaction
AT2G19990	51.1	21.8761	80.324	3.66467	1.87368	1.55027e-06	6.59006e-05	Up	2.60954	2.415	1.7374	0.543087	0.62657	0.641831	PR-1-LIKE	Araport:AT2G19990,TAIR:AT2G19990,GeneID:816518	Encodes a PR-1-like protein homolog that is differentially expressed in resistant compared to susceptible cultivars by powdery mildew infection. The deduced amino acid sequence has 24 amino acids comprising the signal peptide and 140 amino acids of the mature peptide (15 kDa). Northern blot analysis showed accumulation of the corresponding mRNA 12 h after inoculation of resistant barley cultivars…	pathogenesis-related protein-1-like protein		GO:0005615,GO:0009611,GO:0009617,GO:0009723,GO:0009751,GO:0009753,GO:0009814,GO:0080027	extracellular space|response to wounding|response to bacterium|response to ethylene|response to salicylic acid|response to jasmonic acid|defense response, incompatible interaction|response to herbivore
AT2G21850	108.895	42.6326	175.157	4.11452	2.04073	1.97311e-08	1.33608e-06	Up	1.97382	0.998498	1.71005	0.44568	0.305831	0.345716	F7D8.17	Araport:AT2G21850,TAIR:AT2G21850,GeneID:816721		Cysteine/Histidine-rich C1 domain family protein
AT2G22330	2831.66	1557.21	4106.1	2.63687	1.39883	7.54611e-07	3.44334e-05	Up	56.2846	37.8487	34.7814	19.2183	13.2494	15.2721	CYP79B3	Araport:AT2G22330,TAIR:AT2G22330,GeneID:816765	Encodes a cytochrome P450. Involved in tryptophan metabolism. Converts Trp to indole-3-acetaldoxime (IAOx), a precursor to IAA and indole glucosinolates.	cytochrome P450, family 79, subfamily B, polypeptide 3		GO:0005506,GO:0006569,GO:0006952,GO:0009611,GO:0009617,GO:0009625,GO:0009682,GO:0009684,GO:0010112,GO:0010120,GO:0016020,GO:0016021,GO:0016709,GO:0019761,GO:0020037,GO:0042742,GO:0052544	iron ion binding|tryptophan catabolic process|defense response|response to wounding|response to bacterium|response to insect|induced systemic resistance|indoleacetic acid biosynthetic process|regulation of systemic acquired resistance|camalexin biosynthetic process|membrane|integral component of membrane|oxidoreductase activity, acting on paired donors, with incorporation or reduction of molecula…	path:ath00380,path:ath00966	Tryptophan metabolism|Glucosinolate biosynthesis
AT2G22420	273.062	176.994	369.13	2.08414	1.05945	0.000487051	0.00999022	Up	7.77746	5.10633	6.12703	2.69812	2.09347	4.20142	F14M13.18	Araport:AT2G22420,TAIR:AT2G22420,GeneID:816773		Peroxidase superfamily protein		GO:0004601,GO:0005576,GO:0005773,GO:0005829,GO:0006979,GO:0009505,GO:0009809,GO:0010228,GO:0020037,GO:0042744,GO:0046872	peroxidase activity|extracellular region|vacuole|cytosol|response to oxidative stress|plant-type cell wall|lignin biosynthetic process|vegetative to reproductive phase transition of meristem|heme binding|hydrogen peroxide catabolic process|metal ion binding	path:ath00940	Phenylpropanoid biosynthesis
AT2G22470	279.657	136.924	422.389	3.08379	1.62471	1.52157e-10	1.4746e-08	Up	14.2391	11.3016	9.95738	4.03462	3.14122	4.11798	AGP2	Araport:AT2G22470,TAIR:AT2G22470,GeneID:816779	Encodes arabinogalactan-protein (AGP2).	arabinogalactan protein 2		GO:0005737,GO:0005886,GO:0031225	cytoplasm|plasma membrane|anchored component of membrane
AT2G22750	14.6343	0	29.2686	155.109	7.27714	3.7894e-06	0.000146628	Up	0.707393	0.112559	0.691744	0	0	0	T30L20.1	Araport:AT2G22750,TAIR:AT2G22750,GeneID:816805		basic helix-loop-helix (bHLH) DNA-binding superfamily protein	bHLH	GO:0003677,GO:0003700,GO:0005634,GO:0006355,GO:0046983	DNA binding|DNA-binding transcription factor activity|nucleus|regulation of transcription, DNA-templated|protein dimerization activity
AT2G22860	113.134	54.5376	171.73	3.15188	1.65621	0.00165147	0.0276034	Up	8.44072	5.73035	4.21334	2.61815	2.11406	0.890749	PSK2	Araport:AT2G22860,TAIR:AT2G22860,GeneID:816817	Phytosulfokine 2 precursor, coding for a unique plant peptide growth factor.	phytosulfokine 2 precursor		GO:0007275,GO:0008083,GO:0008283,GO:0030154,GO:0031012	multicellular organism development|growth factor activity|cell proliferation|cell differentiation|extracellular matrix
AT2G22930	51.7876	19.4025	84.1727	4.32584	2.11298	1.05309e-08	7.5419e-07	Up	1.41726	1.06983	1.1252	0.202273	0.289171	0.324425	T20K9.14	Araport:AT2G22930,TAIR:AT2G22930,GeneID:816824		UDP-Glycosyltransferase superfamily protein		GO:0008194,GO:0043231,GO:0080043,GO:0080044	UDP-glycosyltransferase activity|intracellular membrane-bounded organelle|quercetin 3-O-glucosyltransferase activity|quercetin 7-O-glucosyltransferase activity
AT2G23320	757.825	484.283	1031.37	2.12979	1.09071	2.48325e-05	0.000771524	Up	22.9893	13.3277	20.9152	7.29744	10.0088	8.60138	WRKY15	Araport:AT2G23320,TAIR:AT2G23320,GeneID:816864	Encodes WRKY DNA-binding protein 15 (WRKY15).	WRKY DNA-binding protein 15	WRKY	GO:0003700,GO:0005516,GO:0005634,GO:0010200,GO:0043565,GO:0044212	DNA-binding transcription factor activity|calmodulin binding|nucleus|response to chitin|sequence-specific DNA binding|transcription regulatory region DNA binding
AT2G24195	33.3985	1.75325	65.0438	37.8138	5.24084	6.52908e-11	7.00203e-09	Up	3.05634	3.03008	2.56177	0.179822	0	0.0458845	AT2G24195	Araport:AT2G24195,GeneID:28718298		transmembrane protein
AT2G24600	582.794	286.779	878.809	3.06555	1.61615	0.000232261	0.00528557	Up	11.4467	6.05888	8.70818	3.85538	2.86532	1.41702	F25P17.10	Araport:AT2G24600,TAIR:AT2G24600,GeneID:816996		Ankyrin repeat family protein		GO:0005634,GO:0005886,GO:0009651,GO:0016020,GO:0016021,GO:0034613	nucleus|plasma membrane|response to salt stress|membrane|integral component of membrane|cellular protein localization
AT2G25000	385.748	146.028	625.467	4.28517	2.09935	3.67874e-05	0.00109775	Up	11.4902	6.66441	9.97964	3.59278	0.8453	1.90255	WRKY60	Araport:AT2G25000,TAIR:AT2G25000,GeneID:817039	Pathogen-induced transcription factor. Forms protein complexes with itself and with WRKY40. Coexpression with WRKY18 or WRKY40 made plants more susceptible to both P. syringae and B. cinerea. WRKY18, WRKY40, and WRKY60 have partially redundant roles in response to the hemibiotrophic bacterial pathogen Pseudomonas syringae and the necrotrophic fungal pathogen Botrytis cinerea, with WRKY18 playing …	WRKY DNA-binding protein 60	WRKY	GO:0002237,GO:0003700,GO:0005634,GO:0009751,GO:0031347,GO:0042742,GO:0043565,GO:0050832	response to molecule of bacterial origin|DNA-binding transcription factor activity|nucleus|response to salicylic acid|regulation of defense response|defense response to bacterium|sequence-specific DNA binding|defense response to fungus
AT2G25260	39.7003	16.3946	63.006	3.8374	1.94013	6.45752e-06	0.000234816	Up	1.45319	0.885669	0.952936	0.24644	0.285206	0.305432	T22F11.15	Araport:AT2G25260,TAIR:AT2G25260,GeneID:817064		Hyp O-arabinosyltransferase-like protein		GO:0005794,GO:0016021,GO:1990585	Golgi apparatus|integral component of membrane|hydroxyproline O-arabinosyltransferase activity	path:ath00514	Other types of O-glycan biosynthesis
AT2G25440	52.2573	9.9054	94.6091	9.59543	3.26235	0.00126255	0.0221729	Up	1.61543	0.414345	1.34442	0.283113	0.0224856	0.0240803	RLP20	Araport:AT2G25440,TAIR:AT2G25440,GeneID:817082		receptor like protein 20		GO:0005886,GO:0016021	plasma membrane|integral component of membrane
AT2G25470	214.033	7.37087	420.695	57.7979	5.85295	5.00723e-26	2.58019e-23	Up	3.85688	2.17576	3.50575	0.105897	0.0360456	0.0154408	RLP21	Araport:AT2G25470,TAIR:AT2G25470,GeneID:817085		receptor like protein 21		GO:0005886,GO:0016021	plasma membrane|integral component of membrane
AT2G25690	231.169	135.793	326.546	2.40189	1.26417	1.9204e-07	1.02975e-05	Up	3.80252	4.20202	3.18878	1.33604	1.49479	1.75495	F3N11.14	Araport:AT2G25690,TAIR:AT2G25690,GeneID:817110		DUF581 family protein, putative (DUF581)		GO:0005634,GO:0005737,GO:0042594,GO:0046872,GO:1902074	nucleus|cytoplasm|response to starvation|metal ion binding|response to salt
AT2G26010	183.687	2.63786	364.736	135.654	7.08379	2.69961e-16	5.76108e-14	Up	24.2521	6.8821	10.4552	0.0383573	0	0.274049	PDF1.3	Araport:AT2G26010,TAIR:AT2G26010,GeneID:817142	Predicted to encode a PR (pathogenesis-related) protein. Belongs to the plant defensin (PDF) family with the following members: At1g75830/PDF1.1, At5g44420/PDF1.2a, At2g26020/PDF1.2b, At5g44430/PDF1.2c, At2g26010/PDF1.3, At1g19610/PDF1.4, At1g55010/PDF1.5, At2g02120/PDF2.1, At2g02100/PDF2.2, At2g02130/PDF2.3, At1g61070/PDF2.4, At5g63660/PDF2.5, At2g02140/PDF2.6, At5g38330/PDF3.1 and At4g30070/PDF…	plant defensin 1.3		GO:0005576,GO:0006952,GO:0031640,GO:0050832	extracellular region|defense response|killing of cells of other organism|defense response to fungus
AT2G26020	102.494	0.325859	204.662	556.282	9.11967	3.12566e-10	2.84637e-08	Up	16.2325	5.07872	2.00272	0	0	0.039857	PDF1.2b	Araport:AT2G26020,TAIR:AT2G26020,GeneID:817143	Predicted to encode a PR (pathogenesis-related) protein. Belongs to the plant defensin (PDF) family with the following members: At1g75830/PDF1.1, At5g44420/PDF1.2a, At2g26020/PDF1.2b, At5g44430/PDF1.2c, At2g26010/PDF1.3, At1g19610/PDF1.4, At1g55010/PDF1.5, At2g02120/PDF2.1, At2g02100/PDF2.2, At2g02130/PDF2.3, At1g61070/PDF2.4, At5g63660/PDF2.5, At2g02140/PDF2.6, At5g38330/PDF3.1 and At4g30070/PDF…	plant defensin 1.2b		GO:0005576,GO:0006952,GO:0031640,GO:0050832	extracellular region|defense response|killing of cells of other organism|defense response to fungus	path:ath04016	MAPK signaling pathway - plant
AT2G26290	21.4977	6.84587	36.1495	5.28364	2.40153	0.00168921	0.0280345	Up	0.636324	0.330836	0.542811	0.139399	0.0132858	0.128052	ARSK1	Araport:AT2G26290,TAIR:AT2G26290,GeneID:817169		root-specific kinase 1
AT2G26380	12.1199	0	24.2397	128.188	7.00212	2.66952e-06	0.000107837	Up	0.211771	0.565785	0.248504	0	0	0	T9J22.5	Araport:AT2G26380,TAIR:AT2G26380,GeneID:817178		Leucine-rich repeat (LRR) family protein		GO:0005576,GO:0005618,GO:0006952,GO:0016020	extracellular region|cell wall|defense response|membrane
AT2G26390	24.9785	7.98601	41.9709	5.29528	2.40471	8.80429e-06	0.000308471	Up	0.675357	0.557437	0.704445	0.169978	0.117819	0.0630875	T9J22.6	Araport:AT2G26390,TAIR:AT2G26390,GeneID:817179		Serine protease inhibitor (SERPIN) family protein		GO:0004867,GO:0005615,GO:0010951	serine-type endopeptidase inhibitor activity|extracellular space|negative regulation of endopeptidase activity
AT2G26400	719.416	58.8139	1380.02	23.4655	4.55247	1.22234e-21	4.5306e-19	Up	41.1419	11.3687	36.138	1.38018	0.809482	1.45204	ARD3	Araport:AT2G26400,TAIR:AT2G26400,GeneID:817180	Encodes a protein predicted to belong to the acireductone dioxygenase (ARD/ARD#Aeo)family.	acireductone dioxygenase 3		GO:0005506,GO:0005634,GO:0005737,GO:0006555,GO:0010297,GO:0010309,GO:0019509	iron ion binding|nucleus|cytoplasm|methionine metabolic process|heteropolysaccharide binding|acireductone dioxygenase [iron(II)-requiring] activity|L-methionine salvage from methylthioadenosine	path:ath00270	Cysteine and methionine metabolism
AT2G26650	295.899	172.298	419.499	2.43519	1.28404	0.00243383	0.0377252	Up	4.19292	2.25409	2.84891	1.75663	0.652653	1.31431	KT1	Araport:AT2G26650,TAIR:AT2G26650,GeneID:817206	Encodes AKT1, a member of the Shaker family inward rectifying potassium channel predominantly expressed in predominantly in root hairs and root endodermis. This family includes five groups based on phylogenetic analysis (FEBS Letters (2007) 581: 2357): I (inward rectifying channel): AKT1 (AT2G26650), AKT5 (AT4G32500) and SPIK (also known as AKT6, AT2G25600); II (inward rectifying channel): KAT1 (…	K+ transporter 1		GO:0005242,GO:0005886,GO:0006813,GO:0009414,GO:0009651,GO:0010107,GO:0016021,GO:0034765,GO:0042802,GO:0048767,GO:0090333	inward rectifier potassium channel activity|plasma membrane|potassium ion transport|response to water deprivation|response to salt stress|potassium ion import|integral component of membrane|regulation of ion transmembrane transport|identical protein binding|root hair elongation|regulation of stomatal closure
AT2G26740	3532.43	2239.08	4825.79	2.15531	1.1079	6.37501e-07	2.97317e-05	Up	99.4814	64.32	86.1605	42.4806	29.9231	40.2778	SEH	Araport:AT2G26740,TAIR:AT2G26740,GeneID:817215	Encodes a soluble epoxide hydrolase whose expression is induced by auxin and water stress.	soluble epoxide hydrolase		GO:0004301,GO:0009636,GO:0052689	epoxide hydrolase activity|response to toxic substance|carboxylic ester hydrolase activity
AT2G27010	8.17024	15.9994	0.341053	0.0216077	-5.53231	0.0015039	0.0257688	Down	0	0.0144257	0	0.227938	0.42	0.0310197	CYP705A9	Araport:AT2G27010,TAIR:AT2G27010,GeneID:817243	member of CYP705A	cytochrome P450, family 705, subfamily A, polypeptide 9		GO:0005506,GO:0005783,GO:0009958,GO:0016020,GO:0016021,GO:0016709,GO:0020037,GO:0048364,GO:0051554,GO:0080003,GO:0080004	iron ion binding|endoplasmic reticulum|positive gravitropism|membrane|integral component of membrane|oxidoreductase activity, acting on paired donors, with incorporation or reduction of molecular oxygen, NAD(P)H as one donor, and incorporation of one atom of oxygen|heme binding|root development|flavonol metabolic process|thalianol metabolic process|thalian-diol desaturase activity
AT2G27389	9.29879	0.682707	17.9149	26.1813	4.71047	0.000740852	0.0140755	Up	1.02589	0.25785	0.31529	0.0301796	0	0.0308032	AT2G27389	Araport:AT2G27389,TAIR:AT2G27389,GeneID:10723092		hypothetical protein
AT2G27660	209.422	51.411	367.433	7.15702	2.83936	0.000179269	0.00426031	Up	4.59737	1.93228	3.92922	1.02245	0.234595	0.115953	F15K20.24	Araport:AT2G27660,TAIR:AT2G27660,GeneID:817312		Cysteine/Histidine-rich C1 domain family protein
AT2G28140	281.04	118.93	443.149	3.72381	1.89678	2.163e-05	0.000687184	Up	5.88488	7.61313	13.0515	1.54451	1.4909	3.96127	F24D13.7	Araport:AT2G28140,TAIR:AT2G28140,GeneID:817360		enabled-like protein (DUF1635)
AT2G28400	62.3339	33.2852	91.3825	2.7482	1.45849	0.00276006	0.0414146	Up	2.32913	1.02447	2.14474	0.499611	0.914239	0.489537	T1B3.8	Araport:AT2G28400,TAIR:AT2G28400,GeneID:817388		senescence regulator (Protein of unknown function, DUF584)
AT2G28500	323.901	36.7833	611.018	16.5884	4.0521	6.1615e-31	4.64907e-28	Up	13.6562	11.9126	9.88498	0.412396	0.935818	0.741616	LBD11	Araport:AT2G28500,TAIR:AT2G28500,GeneID:817398		LOB domain-containing protein 11	LBD
AT2G28510	730.778	350.167	1111.39	3.17451	1.66653	4.16991e-21	1.42093e-18	Up	21.671	16.0312	21.8209	6.44679	5.13729	6.61656	T17D12.7	Araport:AT2G28510,TAIR:AT2G28510,GeneID:817399		Dof-type zinc finger DNA-binding family protein	Dof	GO:0003677,GO:0003700,GO:0005730,GO:0006355,GO:0046872	DNA binding|DNA-binding transcription factor activity|nucleolus|regulation of transcription, DNA-templated|metal ion binding
AT2G28650	18.87	7.63576	30.1043	3.96636	1.98781	0.00160586	0.0270119	Up	0.428387	0.279149	0.395638	0.11027	0.116772	0.0375161	EXO70H8	Araport:AT2G28650,TAIR:AT2G28650,GeneID:817414	A member of EXO70 gene family, putative exocyst subunits, conserved in land plants. Arabidopsis thaliana contains 23 putative EXO70 genes, which can be classified into eight clusters on the phylogenetic tree.	exocyst subunit exo70 family protein H8		GO:0000145,GO:0002237,GO:0005634,GO:0005829,GO:0006887,GO:0006952,GO:0009617,GO:0009620,GO:0012505,GO:0016020,GO:0031982,GO:0045335,GO:1900426	exocyst|response to molecule of bacterial origin|nucleus|cytosol|exocytosis|defense response|response to bacterium|response to fungus|endomembrane system|membrane|vesicle|phagocytic vesicle|positive regulation of defense response to bacterium
AT2G28780	64.297	97.0095	31.5845	0.326073	-1.61673	0.00210624	0.0335838	Down	0.371073	0.137021	0.298355	1.13771	0.695906	0.519948	F8N16.7	Araport:AT2G28780,TAIR:AT2G28780,GeneID:817427		P-hydroxybenzoic acid efflux pump subunit
AT2G28790	2074.9	1281.17	2868.64	2.23903	1.16287	7.01529e-05	0.00190749	Up	68.6221	33.1009	63.4306	21.388	20.0741	30.1945	F8N16.8	Araport:AT2G28790,TAIR:AT2G28790,GeneID:817428		Pathogenesis-related thaumatin superfamily protein		GO:0005576,GO:0005618	extracellular region|cell wall
AT2G29090	757.45	494.931	1019.97	2.05994	1.0426	6.05637e-05	0.00168359	Up	10.6465	11.9179	8.06513	4.36845	4.24127	6.13594	CYP707A2	Araport:AT2G29090,TAIR:AT2G29090,GeneID:817457	Encodes a protein with ABA 8'-hydroxylase activity, involved in ABA catabolism. Member of the CYP707A gene family. This gene predominantly accumulates in dry seeds and is up-regulated immediately following imbibition. CYP707A2 appears to play a major role in the rapid decrease in ABA levels during early seed imbibition.	cytochrome P450, family 707, subfamily A, polypeptide 2		GO:0004497,GO:0005506,GO:0009639,GO:0009687,GO:0010114,GO:0010295,GO:0016021,GO:0016125,GO:0020037,GO:0046345,GO:0048838,GO:0055114	monooxygenase activity|iron ion binding|response to red or far red light|abscisic acid metabolic process|response to red light|(+)-abscisic acid 8'-hydroxylase activity|integral component of membrane|sterol metabolic process|heme binding|abscisic acid catabolic process|release of seed from dormancy|oxidation-reduction process	path:ath00906	Carotenoid biosynthesis
AT2G29110	163.16	8.13335	318.186	39.3662	5.29888	9.63833e-09	6.97359e-07	Up	4.00218	1.21871	2.31808	0.158491	0.00755265	0.0161765	GLR2.8	Araport:AT2G29110,TAIR:AT2G29110,GeneID:817459	member of Putative ligand-gated ion channel subunit family	glutamate receptor 2.8		GO:0004970,GO:0005262,GO:0005622,GO:0005886,GO:0006816,GO:0008066,GO:0016021,GO:0019722,GO:0071230	ionotropic glutamate receptor activity|calcium channel activity|intracellular|plasma membrane|calcium ion transport|glutamate receptor activity|integral component of membrane|calcium-mediated signaling|cellular response to amino acid stimulus
AT2G29120	978.761	507.6	1449.92	2.85708	1.51454	0.000621414	0.0121787	Up	14.1623	7.30534	11.3218	5.91892	2.78096	2.25292	GLR2.7	Araport:AT2G29120,TAIR:AT2G29120,GeneID:817460	member of Putative ligand-gated ion channel subunit family	glutamate receptor 2.7		GO:0004970,GO:0005262,GO:0005773,GO:0005886,GO:0006816,GO:0008066,GO:0016021,GO:0019722,GO:0071230	ionotropic glutamate receptor activity|calcium channel activity|vacuole|plasma membrane|calcium ion transport|glutamate receptor activity|integral component of membrane|calcium-mediated signaling|cellular response to amino acid stimulus
AT2G29440	417.735	56.2015	779.268	13.8935	3.79634	4.21951e-20	1.33053e-17	Up	17.5005	9.16259	14.9954	1.44509	0.816162	0.600904	GSTU6	Araport:AT2G29440,TAIR:AT2G29440,GeneID:817493	Encodes glutathione transferase belonging to the tau class of GSTs. Naming convention according to Wagner et al. (2002).	glutathione S-transferase tau 6		GO:0004364,GO:0005737,GO:0005829,GO:0006749,GO:0009407	glutathione transferase activity|cytoplasm|cytosol|glutathione metabolic process|toxin catabolic process	path:ath00480	Glutathione metabolism
AT2G29460	91.3056	24.5466	158.065	6.4533	2.69004	0.000878055	0.0163442	Up	4.39573	1.9373	3.22387	1.07087	0.0962851	0.247472	GSTU4	Araport:AT2G29460,TAIR:AT2G29460,GeneID:817495	Encodes glutathione transferase belonging to the tau class of GSTs. Naming convention according to Wagner et al. (2002).	glutathione S-transferase tau 4		GO:0004364,GO:0005737,GO:0005829,GO:0006749,GO:0009407	glutathione transferase activity|cytoplasm|cytosol|glutathione metabolic process|toxin catabolic process	path:ath00480	Glutathione metabolism
AT2G29470	7.09946	0.713697	13.4852	19.3988	4.2779	0.00299893	0.0442458	Up	0.387826	0.336958	0.147485	0.0443685	0	0	GSTU3	Araport:AT2G29470,TAIR:AT2G29470,GeneID:817496	Encodes glutathione transferase belonging to the tau class of GSTs. Naming convention according to Wagner et al. (2002).	glutathione S-transferase tau 3		GO:0004364,GO:0005737,GO:0005829,GO:0006749,GO:0009407	glutathione transferase activity|cytoplasm|cytosol|glutathione metabolic process|toxin catabolic process	path:ath00480	Glutathione metabolism
AT2G29490	38.3179	21.1913	55.4445	2.61246	1.38541	0.00215812	0.0341276	Up	1.44227	1.1237	0.960682	0.516521	0.266653	0.549161	GSTU1	Araport:AT2G29490,TAIR:AT2G29490,GeneID:817498	Encodes glutathione transferase belonging to the tau class of GSTs. Naming convention according to Wagner et al. (2002).	glutathione S-transferase TAU 1		GO:0004364,GO:0005737,GO:0005829,GO:0006749,GO:0009407	glutathione transferase activity|cytoplasm|cytosol|glutathione metabolic process|toxin catabolic process	path:ath00480	Glutathione metabolism
AT2G30250	554.75	219.431	890.069	4.0584	2.02091	1.32486e-06	5.72399e-05	Up	15.177	8.91099	11.433	4.28496	2.4248	1.6674	WRKY25	Araport:AT2G30250,TAIR:AT2G30250,GeneID:817575	member of WRKY Transcription Factor; Group I. Located in nucleus. Involved in response to various abiotic stresses - especially salt stress.	WRKY DNA-binding protein 25	WRKY	GO:0003700,GO:0005634,GO:0006970,GO:0009409,GO:0009651,GO:0034605,GO:0043565,GO:0046872,GO:0070370	DNA-binding transcription factor activity|nucleus|response to osmotic stress|response to cold|response to salt stress|cellular response to heat|sequence-specific DNA binding|metal ion binding|cellular heat acclimation	path:ath04016,path:ath04626	MAPK signaling pathway - plant|Plant-pathogen interaction
AT2G30360	231.808	119.565	344.051	2.87606	1.52409	8.17855e-09	6.04155e-07	Up	4.82851	4.18438	4.06455	1.62729	1.02581	1.81785	SIP4	Araport:AT2G30360,TAIR:AT2G30360,GeneID:817586	Encodes a SOS2-like protein kinase that is a member of the CBL-interacting protein kinase family.Loss of function mutants show a decrease in sensitivity to high pH.Phosphorylates AHA2, a plasma membrane H+ ATPase.This phosphorylation appears to regulate the activity of the proton transporter.	SOS3-interacting protein 4		GO:0004672,GO:0004674,GO:0005524,GO:0006468,GO:0007165,GO:0009268	protein kinase activity|protein serine/threonine kinase activity|ATP binding|protein phosphorylation|signal transduction|response to pH
AT2G30550	1640.2	947.723	2332.67	2.4615	1.29954	0.000133338	0.00330638	Up	25.8936	10.0303	23.8366	7.9753	7.30963	8.01873	DAD1-Like Lipase 3	Araport:AT2G30550,TAIR:AT2G30550,GeneID:817604	Encodes a lipase that hydrolyzes phosphatidylcholine, glycolipids as well as triacylglycerols.	alpha/beta-Hydrolases superfamily protein		GO:0004620,GO:0004806,GO:0008970,GO:0009507,GO:0016042,GO:0047714	phospholipase activity|triglyceride lipase activity|phospholipase A1 activity|chloroplast|lipid catabolic process|galactolipase activity
AT2G30750	233.157	14.4872	451.828	31.2482	4.9657	3.30161e-15	6.22796e-13	Up	12.4607	2.62936	6.44026	0.334278	0.121368	0.21121	CYP71A12	Araport:AT2G30750,TAIR:AT2G30750,GeneID:817626	putative cytochrome P450	cytochrome P450 family 71 polypeptide		GO:0004497,GO:0005506,GO:0016021,GO:0016705,GO:0020037	monooxygenase activity|iron ion binding|integral component of membrane|oxidoreductase activity, acting on paired donors, with incorporation or reduction of molecular oxygen|heme binding	path:ath00380	Tryptophan metabolism
AT2G31730	594.591	309.017	880.165	2.84842	1.51016	6.38301e-06	0.000232908	Up	20.2864	16.6236	17.9853	4.69758	9.01423	4.83746	T9H9.27	Araport:AT2G31730,TAIR:AT2G31730,GeneID:817730		basic helix-loop-helix (bHLH) DNA-binding superfamily protein	bHLH	GO:0001228,GO:0003677,GO:0003700,GO:0005634,GO:0009739,GO:0046983	DNA-binding transcription activator activity, RNA polymerase II-specific|DNA binding|DNA-binding transcription factor activity|nucleus|response to gibberellin|protein dimerization activity
AT2G31865	465.499	100.508	830.49	8.27471	3.04871	4.51087e-18	1.16221e-15	Up	10.0971	9.01703	10.1094	1.72484	0.889506	0.783775	PARG2	Araport:AT2G31865,TAIR:AT2G31865,GeneID:817744		poly(ADP-ribose) glycohydrolase 2		GO:0004649,GO:0005634,GO:0005737,GO:0005975,GO:0006282,GO:0006974,GO:0009225,GO:0050832,GO:1990966	poly(ADP-ribose) glycohydrolase activity|nucleus|cytoplasm|carbohydrate metabolic process|regulation of DNA repair|cellular response to DNA damage stimulus|nucleotide-sugar metabolic process|defense response to fungus|ATP generation from poly-ADP-D-ribose
AT2G31880	3656.93	1990.17	5323.69	2.67521	1.41965	2.21442e-05	0.000698271	Up	72.3949	39.6925	70.4466	28.232	21.3386	15.4093	SOBIR1	Araport:AT2G31880,TAIR:AT2G31880,GeneID:817746	Encodes a putative leucine rich repeat transmembrane protein that is expressed in response to Pseudomonas syringae. Expression of SRRLK may be required for silencing via lsiRNAs. Regulates cell death and innate immunity.	Leucine-rich repeat protein kinase family protein
AT2G32210	232.911	41.3512	424.47	10.263	3.35938	3.57519e-15	6.68434e-13	Up	9.96701	14.4091	14.4447	0.67596	1.93272	1.03489	F22D22.4	Araport:AT2G32210,TAIR:AT2G32210,GeneID:817780		cysteine-rich/transmembrane domain A-like protein
AT2G32460	4.26423	0	8.52846	45.0684	5.49404	0.0013764	0.0238745	Up	0.13337	0.11851	0.0592815	0	0	0	MYB101	Araport:AT2G32460,TAIR:AT2G32460,GeneID:817807	Member of the R2R3 factor gene family.	myb domain protein 101	MYB	GO:0003700,GO:0005634,GO:0009555,GO:0009739,GO:0009740,GO:0009789,GO:0010468,GO:0030154,GO:0043068,GO:0043565,GO:0044212,GO:0045893,GO:0048235,GO:0080092,GO:0090406,GO:1901371,GO:1990019	DNA-binding transcription factor activity|nucleus|pollen development|response to gibberellin|gibberellic acid mediated signaling pathway|positive regulation of abscisic acid-activated signaling pathway|regulation of gene expression|cell differentiation|positive regulation of programmed cell death|sequence-specific DNA binding|transcription regulatory region DNA binding|positive regulation of tran…
AT2G32680	777.552	155.87	1399.23	8.98157	3.16697	2.37271e-07	1.23774e-05	Up	13.894	4.96582	16.7135	2.37314	0.597299	0.750532	RLP23	Araport:AT2G32680,TAIR:AT2G32680,GeneID:817828		receptor like protein 23		GO:0002229,GO:0002237,GO:0002238,GO:0002240,GO:0005886,GO:0010204,GO:0010555,GO:0016021,GO:0019901,GO:0032491,GO:0042742,GO:0050832	defense response to oomycetes|response to molecule of bacterial origin|response to molecule of fungal origin|response to molecule of oomycetes origin|plasma membrane|defense response signaling pathway, resistance gene-independent|response to mannitol|integral component of membrane|protein kinase binding|detection of molecule of fungal origin|defense response to bacterium|defense response to fungus
AT2G32830	91.7034	13.2673	170.14	12.8132	3.67956	7.40707e-06	0.000266138	Up	4.42809	0.551517	1.41539	0.189444	0.0601846	0.24492	PHT1;5	Araport:AT2G32830,TAIR:AT2G32830,GeneID:817844	Encodes Pht1;5, a member of the Pht1 family of phosphate transporters which include: Pht1;1/At5g43350, Pht1;2/At5g43370, Pht1;3/At5g43360, Pht1;4/At2g38940, Pht1;5/At2g32830, Pht1;6/At5g43340, Pht1;7/At3g54700, Pht1;8/At1g20860, Pht1;9/At1g76430 (Plant Journal 2002, 31:341).	phosphate transporter 1;5		GO:0005315,GO:0006817,GO:0015293,GO:0016021	inorganic phosphate transmembrane transporter activity|phosphate ion transport|symporter activity|integral component of membrane
AT2G33020	407.251	4.96489	809.538	163.809	7.35587	3.91279e-07	1.92856e-05	Up	9.88028	3.36277	8.48675	0.115703	0	0.00908417	RLP24	Araport:AT2G33020,TAIR:AT2G33020,GeneID:817864		receptor like protein 24		GO:0005886,GO:0016021	plasma membrane|integral component of membrane
AT2G33080	22.4127	1.75325	43.0721	24.9783	4.6426	2.11151e-07	1.12085e-05	Up	0.540452	0.361442	0.343059	0.0390501	0	0.00996424	RLP28	Araport:AT2G33080,TAIR:AT2G33080,GeneID:817870		receptor like protein 28		GO:0005886,GO:0009651,GO:0010555,GO:0016021	plasma membrane|response to salt stress|response to mannitol|integral component of membrane
AT2G33580	466.731	233.76	699.703	2.99453	1.58233	1.10146e-05	0.000375937	Up	6.14482	4.83427	7.00223	1.8432	2.67999	1.18127	LYK5	Araport:AT2G33580,TAIR:AT2G33580,GeneID:817923	Encodes a LysM-containing receptor-like kinase. LYK5 is a major chitin receptor and forms a chitin-induced complex with related kinase CERK1.	Protein kinase superfamily protein		GO:0004672,GO:0005524,GO:0005886,GO:0008061,GO:0016021,GO:0042803,GO:0045087,GO:0071323	protein kinase activity|ATP binding|plasma membrane|chitin binding|integral component of membrane|protein homodimerization activity|innate immune response|cellular response to chitin
AT2G34210	27.1042	5.48806	48.7203	8.89575	3.15312	6.46984e-05	0.00178677	Up	0.513271	0.114021	0.562755	0.032029	0.0610519	0.0326908	F13P17.5	Araport:AT2G34210,TAIR:AT2G34210,GeneID:817982		Transcription elongation factor Spt5		GO:0003729,GO:0003735,GO:0005840,GO:0006357,GO:0006368,GO:0006412,GO:0032044,GO:0032784	mRNA binding|structural constituent of ribosome|ribosome|regulation of transcription by RNA polymerase II|transcription elongation from RNA polymerase II promoter|translation|DSIF complex|regulation of DNA-templated transcription, elongation
AT2G34300	2349.75	1389.05	3310.45	2.38291	1.25272	8.52663e-15	1.50118e-12	Up	25.9569	26.4733	23.9845	10.4068	8.9682	12.1007	F13P17.14	Araport:AT2G34300,TAIR:AT2G34300,GeneID:817991		S-adenosyl-L-methionine-dependent methyltransferases superfamily protein		GO:0000139,GO:0005768,GO:0005794,GO:0005802,GO:0008757,GO:0009506,GO:0016021,GO:0052546	Golgi membrane|endosome|Golgi apparatus|trans-Golgi network|S-adenosylmethionine-dependent methyltransferase activity|plasmodesma|integral component of membrane|cell wall pectin metabolic process
AT2G34500	70.653	18.9752	122.331	6.46893	2.69353	0.0006765	0.0131123	Up	1.51238	0.543036	1.89141	0.381351	0.141344	0.0432479	CYP710A1	Araport:AT2G34500,TAIR:AT2G34500,GeneID:818013	Encodes a protein with C22-sterol desaturase activity. The enzyme was shown to catalyze in the presence of NADPH the conversion of %26beta;-sitosterol to stigmasterol, but not that of 24-<i>epi</i>-campesterol to brassicasterol (unlike CYP710A2).	cytochrome P450, family 710, subfamily A, polypeptide 1		GO:0000249,GO:0004497,GO:0005506,GO:0016021,GO:0016125,GO:0016126,GO:0020037,GO:0055114	C-22 sterol desaturase activity|monooxygenase activity|iron ion binding|integral component of membrane|sterol metabolic process|sterol biosynthetic process|heme binding|oxidation-reduction process	path:ath00100	Steroid biosynthesis
AT2G34810	1383.84	680.622	2087.05	3.06667	1.61667	1.092e-07	6.2863e-06	Up	32.2706	14.6023	25.8192	8.52742	6.69889	7.64828	F19I3.4	Araport:AT2G34810,TAIR:AT2G34810,GeneID:818046		FAD-binding Berberine family protein		GO:0005576,GO:0005618,GO:0009611,GO:0009753,GO:0016491,GO:0071949	extracellular region|cell wall|response to wounding|response to jasmonic acid|oxidoreductase activity|FAD binding
AT2G34930	439.082	107.034	771.131	7.20761	2.84952	6.88213e-11	7.19795e-09	Up	7.46856	7.82494	3.54825	1.02196	0.950051	0.589937	F19I3.16	Araport:AT2G34930,TAIR:AT2G34930,GeneID:818058		disease resistance family protein / LRR family protein		GO:0005886,GO:0016021,GO:0050832	plasma membrane|integral component of membrane|defense response to fungus
AT2G35150	38.9946	11.0708	66.9184	6.00121	2.58525	9.6477e-07	4.30924e-05	Up	1.36799	1.20148	1.51221	0.12248	0.136188	0.416702	EXL7	Araport:AT2G35150,TAIR:AT2G35150,GeneID:818081	Encodes EXORDIUM LIKE 7.	EXORDIUM like 7		GO:0005615,GO:0048046	extracellular space|apoplast
AT2G35980	77.6601	5.57342	149.747	27.0029	4.75504	1.86591e-07	1.0108e-05	Up	6.17101	0.88323	3.14656	0.249615	0.0216274	0.0926447	YLS9	Araport:AT2G35980,TAIR:AT2G35980,GeneID:818171	Encodes a protein whose sequence is similar to tobacco hairpin-induced gene (HIN1) and Arabidopsis non-race specific disease resistance gene (NDR1). Expression of this gene is induced by cucumber mosaic virus, spermine and during senescence. The gene product is localized to the chloroplast.	Late embryogenesis abundant (LEA) hydroxyproline-rich glycoprotein family		GO:0009506,GO:0009507,GO:0010150,GO:0016021,GO:0046658,GO:0051607,GO:0051707	plasmodesma|chloroplast|leaf senescence|integral component of membrane|anchored component of plasma membrane|defense response to virus|response to other organism
AT2G36080	358.266	157.063	559.468	3.56214	1.83274	8.0716e-09	5.98346e-07	Up	4.49492	4.35341	2.72293	1.15526	1.09434	0.934679	ABS2	Araport:AT2G36080,TAIR:AT2G36080,GeneID:818181	Encodes a plant-specific B3 DNA-binding domain transcription factor. Has transcription repressor activity.	AP2/B3-like transcriptional factor family protein	B3	GO:0003677,GO:0003700,GO:0005634,GO:0045892,GO:0080167	DNA binding|DNA-binding transcription factor activity|nucleus|negative regulation of transcription, DNA-templated|response to karrikin
AT2G36120	9431.58	2088.75	16774.4	8.03119	3.00561	2.8385e-18	7.40358e-16	Up	408.231	236.999	248.176	42.0128	40.2296	24.9879	DOT1	Araport:AT2G36120,TAIR:AT2G36120,GeneID:3768574	Encodes a glycine rich protein that is involved in leaf vascular patterning. dot1 mutants have an aberrant open-class venation pattern in leaves and cotyledons, as well as several other leaf development defects.	Glycine-rich protein family		GO:0005576,GO:0010087,GO:0010305,GO:0010588,GO:0048366	extracellular region|phloem or xylem histogenesis|leaf vascular tissue pattern formation|cotyledon vascular tissue pattern formation|leaf development
AT2G36640	54.2926	4.52828	104.057	23.2718	4.54051	5.84369e-17	1.34195e-14	Up	1.24776	1.60406	1.45889	0.0977513	0.0532367	0.028506	ECP63	Araport:AT2G36640,TAIR:AT2G36640,GeneID:818236	Encodes putative phosphotyrosine protein belonging to late embryogenesis abundant (LEA) protein in group 3 that might be involved in maturation and desiccation tolerance of seeds. RFLP and CAPS mapping place it on chromosome 4 but the nucleotide sequence maps it to chromosome 2.	embryonic cell protein 63		GO:0005829	cytosol
AT2G36690	15.2345	2.76842	27.7005	10.0432	3.32815	0.000135565	0.00335372	Up	0.567189	0.538996	0.200287	0.0648881	0.0309216	0.0331145	F13K3.9	Araport:AT2G36690,TAIR:AT2G36690,GeneID:818241		2-oxoglutarate (2OG) and Fe(II)-dependent oxygenase superfamily protein		GO:0002229,GO:0002239,GO:0009617,GO:0009620,GO:0009751,GO:0010150,GO:0046244,GO:0046872,GO:0051213	defense response to oomycetes|response to oomycetes|response to bacterium|response to fungus|response to salicylic acid|leaf senescence|salicylic acid catabolic process|metal ion binding|dioxygenase activity
AT2G36790	116.701	157.75	75.6521	0.480606	-1.05707	0.000368153	0.00786448	Down	1.03297	0.83466	1.36029	2.16969	2.47334	1.7803	UGT73C6	Araport:AT2G36790,TAIR:AT2G36790,GeneID:818251	The At2g36790 gene encodes a UDP-glucose:flavonol-3-O-glycoside-7-O-glucosyltransferase (UGT73C6)attaching a glucosyl residue to the 7-O-position of the flavonols kaempferol, quercetin and their 3-O-glycoside derivatives.	UDP-glucosyl transferase 73C6		GO:0008194,GO:0035251,GO:0043231,GO:0051555,GO:0080043,GO:0080044,GO:0080046	UDP-glycosyltransferase activity|UDP-glucosyltransferase activity|intracellular membrane-bounded organelle|flavonol biosynthetic process|quercetin 3-O-glucosyltransferase activity|quercetin 7-O-glucosyltransferase activity|quercetin 4'-O-glucosyltransferase activity	path:ath00944	Flavone and flavonol biosynthesis
AT2G36885	2397.95	3254.43	1541.47	0.473659	-1.07808	8.04061e-06	0.000283596	Down	26.7372	35.6001	42.3897	59.556	60.3764	96.5816	AT2G36885	Araport:AT2G36885,TAIR:AT2G36885,GeneID:818261		translation initiation factor
AT2G37130	718.304	301.391	1135.22	3.76597	1.91302	2.16287e-07	1.14523e-05	Up	25.0422	13.6296	10.5589	3.85805	4.37872	4.62913	T2N18.11	Araport:AT2G37130,TAIR:AT2G37130,GeneID:818289		Peroxidase superfamily protein		GO:0004601,GO:0005829,GO:0006979,GO:0009505,GO:0009506,GO:0020037,GO:0042744,GO:0046872,GO:0048511,GO:0050832	peroxidase activity|cytosol|response to oxidative stress|plant-type cell wall|plasmodesma|heme binding|hydrogen peroxide catabolic process|metal ion binding|rhythmic process|defense response to fungus	path:ath00940	Phenylpropanoid biosynthesis
AT2G37280	80.3975	36.9002	123.895	3.35832	1.74774	0.000525834	0.0105904	Up	0.695109	0.387594	0.707103	0.220955	0.0686695	0.230423	ABCG33	Araport:AT2G37280,TAIR:AT2G37280,GeneID:818305	Encodes an ATP-binding cassette (ABC) transporter. Expressed in the vascular tissue of primary stem.	pleiotropic drug resistance 5		GO:0005524,GO:0005886,GO:0006855,GO:0016021,GO:0042626,GO:0055085	ATP binding|plasma membrane|drug transmembrane transport|integral component of membrane|ATPase activity, coupled to transmembrane movement of substances|transmembrane transport
AT2G37870	162.908	6.26934	319.548	51.4376	5.68475	2.22447e-23	9.79091e-21	Up	12.9316	14.4656	7.13065	0.369852	0.176248	0.113248	T8P21.22	Araport:AT2G37870,TAIR:AT2G37870,GeneID:818363		Bifunctional inhibitor/lipid-transfer protein/seed storage 2S albumin superfamily protein
AT2G37980	31.6019	9.55332	53.6505	5.62027	2.49064	3.57845e-06	0.000139487	Up	0.526532	0.265905	0.677931	0.0813197	0.0688921	0.101444	T8P21.11	Araport:AT2G37980,TAIR:AT2G37980,GeneID:818376		O-fucosyltransferase family protein
AT2G38060	31.5517	16.2696	46.8337	2.87565	1.52389	0.00280141	0.0418271	Up	0.576614	0.308389	0.702163	0.145624	0.128114	0.262966	PHT4;2	Araport:AT2G38060,TAIR:AT2G38060,GeneID:818384	Encodes an inorganic phosphate transporter (PHT4;2).	phosphate transporter 4;2		GO:0005315,GO:0009536,GO:0016021,GO:0031969	inorganic phosphate transmembrane transporter activity|plastid|integral component of membrane|chloroplast membrane
AT2G38170	14044.2	25453.1	2635.36	0.103538	-3.27176	2.91499e-60	3.07925e-56	Down	22.7392	21.4266	24.8032	255.743	204.048	182.647	CAX1	Araport:AT2G38170,TAIR:AT2G38170,GeneID:818395	Encodes a high affinity vacuolar calcium antiporter. The residue His 338 is critical to Ca2+ transport activity. Disruption of CAX1 reduces manganese and zinc of shoot tissue and results in a decrease in the activity of vacuolar V-type proton ATPase.	cation exchanger 1		GO:0005773,GO:0006816,GO:0006874,GO:0006882,GO:0009631,GO:0009651,GO:0009705,GO:0015369,GO:0016020,GO:0016021,GO:0030026,GO:0055062,GO:0070588	vacuole|calcium ion transport|cellular calcium ion homeostasis|cellular zinc ion homeostasis|cold acclimation|response to salt stress|plant-type vacuole membrane|calcium:proton antiporter activity|membrane|integral component of membrane|cellular manganese ion homeostasis|phosphate ion homeostasis|calcium ion transmembrane transport
AT2G38180	434.095	603.98	264.21	0.437695	-1.192	9.46711e-06	0.000328967	Down	4.66626	3.14237	4.9293	10.4285	10.031	7.38027	F16M14.11	Araport:AT2G38180,TAIR:AT2G38180,GeneID:818396		SGNH hydrolase-type esterase superfamily protein		GO:0005576,GO:0016042,GO:0016788	extracellular region|lipid catabolic process|hydrolase activity, acting on ester bonds
AT2G38250	118.487	6.5698	230.403	35.3001	5.1416	4.74173e-25	2.3852e-22	Up	2.97546	3.65203	2.89635	0.15388	0.0266653	0.0856691	F16M14.18	Araport:AT2G38250,TAIR:AT2G38250,GeneID:818404		Homeodomain-like superfamily protein	Trihelix	GO:0003700,GO:0005634,GO:0005730,GO:0006355,GO:0016592,GO:0043565	DNA-binding transcription factor activity|nucleus|nucleolus|regulation of transcription, DNA-templated|mediator complex|sequence-specific DNA binding
AT2G38380	460.545	89.9711	831.119	9.23796	3.20757	1.51103e-05	0.000505119	Up	12.841	16.7802	4.56861	1.964	0.230589	1.55428	T19C21.13	Araport:AT2G38380,TAIR:AT2G38380,GeneID:818419		Peroxidase superfamily protein		GO:0004601,GO:0005576,GO:0005773,GO:0006979,GO:0009505,GO:0009651,GO:0010043,GO:0020037,GO:0042744,GO:0046872	peroxidase activity|extracellular region|vacuole|response to oxidative stress|plant-type cell wall|response to salt stress|response to zinc ion|heme binding|hydrogen peroxide catabolic process|metal ion binding	path:ath00940	Phenylpropanoid biosynthesis
AT2G38390	350.892	44.7367	657.047	14.6904	3.8768	9.99334e-07	4.45421e-05	Up	14.1714	14.1936	4.28276	1.25166	0.0980483	0.892515	T19C21.12	Araport:AT2G38390,TAIR:AT2G38390,GeneID:818420		Peroxidase superfamily protein		GO:0004601,GO:0005576,GO:0005773,GO:0006979,GO:0009651,GO:0020037,GO:0042744,GO:0046872	peroxidase activity|extracellular region|vacuole|response to oxidative stress|response to salt stress|heme binding|hydrogen peroxide catabolic process|metal ion binding	path:ath00940	Phenylpropanoid biosynthesis
AT2G38400	583.502	311.755	855.25	2.74359	1.45607	3.40611e-06	0.000134506	Up	11.4414	10.5988	7.18302	4.14753	3.41034	2.84587	AGT3	Araport:AT2G38400,TAIR:AT2G38400,GeneID:818421	alanine:glyoxylate aminotransferase 2 homolog (AGT3) mRNA	alanine:glyoxylate aminotransferase 3		GO:0005739,GO:0008453,GO:0009853,GO:0030170	mitochondrion|alanine-glyoxylate transaminase activity|photorespiration|pyridoxal phosphate binding	path:ath00250,path:ath00260,path:ath00270,path:ath00280	Alanine, aspartate and glutamate metabolism|Glycine, serine and threonine metabolism|Cysteine and methionine metabolism|Valine, leucine and isoleucine degradation
AT2G38530	10213.4	907.019	19519.9	21.5202	4.42762	9.97749e-38	1.23997e-34	Up	331.807	586.982	300.582	15.1492	21.1993	19.7585	LTP2	Araport:AT2G38530,TAIR:AT2G38530,GeneID:818435	Involved in lipid transfer between membranes. Belongs to a family of Lipid transfer proteins. Sequence similarity to other plant/Arabidopsis LPT genes but highest similarity to LPT1. Stress and pathogen-inducible motifs found in the upstream region. Expressed in flower, leaves and siliques but absent in roots. Predicted to be a member of PR-14 pathogenesis-related protein family with the followin…	lipid transfer protein 2		GO:0005768,GO:0005794,GO:0005802,GO:0005886,GO:0006649,GO:0008289,GO:0009414,GO:0009505,GO:0009507,GO:0042335,GO:0090627,GO:1901957	endosome|Golgi apparatus|trans-Golgi network|plasma membrane|phospholipid transfer to membrane|lipid binding|response to water deprivation|plant-type cell wall|chloroplast|cuticle development|plant epidermal cell differentiation|regulation of cutin biosynthetic process
AT2G38940	574.158	282.092	866.223	3.07033	1.6184	4.50808e-05	0.00130469	Up	9.10485	6.81013	15.3776	2.85521	1.93887	5.12414	PHT1;4	Araport:AT2G38940,TAIR:AT2G38940,GeneID:818479	Encodes Pht1;4, a member of the Pht1 family of phosphate transporters which include: Pht1;1/At5g43350, Pht1;2/At5g43370, Pht1;3/At5g43360, Pht1;4/At2g38940, Pht1;5/At2g32830, Pht1;6/At5g43340, Pht1;7/At3g54700, Pht1;8/At1g20860, Pht1;9/At1g76430 (Plant Journal 2002, 31:341). Expression is upregulated in the shoot of cax1/cax3 mutant.	phosphate transporter 1;4		GO:0005315,GO:0005634,GO:0005773,GO:0005794,GO:0005886,GO:0006817,GO:0009506,GO:0009737,GO:0015293,GO:0016020,GO:0016021	inorganic phosphate transmembrane transporter activity|nucleus|vacuole|Golgi apparatus|plasma membrane|phosphate ion transport|plasmodesma|response to abscisic acid|symporter activity|membrane|integral component of membrane
AT2G39030	1133.13	16.2357	2250.02	138.824	7.11711	9.59083e-09	6.96308e-07	Up	75.5085	48.304	18.3204	0.84624	0.0413604	0.110734	NATA1	Araport:AT2G39030,TAIR:AT2G39030,GeneID:818489	Encodes a protein that acts as an ornithine N-delta-acetyltransferase, leading to the formation of N-delta-actetylornithine. This compound is likely used in plant defense and levels of it are increased in Arabidopsis plants in response to MeJA and ABA.	Acyl-CoA N-acyltransferases (NAT) superfamily protein		GO:0006591,GO:0006952,GO:0008080,GO:0009753	ornithine metabolic process|defense response|N-acetyltransferase activity|response to jasmonic acid
AT2G39200	66.3788	17.3272	115.43	6.66872	2.73741	0.000702644	0.0134952	Up	2.47431	0.928529	0.432066	0.193346	0.292668	0.0696496	MLO12	Araport:AT2G39200,TAIR:AT2G39200,GeneID:818505	A member of a large family of seven-transmembrane domain proteins specific to plants, homologs of the barley mildew resistance locus o (MLO) protein. The Arabidopsis genome contains 15 genes encoding MLO proteins, with localization in plasma membrane. Phylogenetic analysis revealed four clades of closely-related AtMLO genes. ATMLO6 belongs to the clade IV, with AtMLO2, AtMLO3 and AtMLO12. The gen…	Seven transmembrane MLO family protein		GO:0005516,GO:0005886,GO:0006952,GO:0009817,GO:0010150,GO:0016021	calmodulin binding|plasma membrane|defense response|defense response to fungus, incompatible interaction|leaf senescence|integral component of membrane
AT2G39210	1442.86	647.454	2238.26	3.45754	1.78975	5.92562e-06	0.000217723	Up	29.7686	19.3981	18.4664	9.5126	5.10703	4.28161	T16B24.15	Araport:AT2G39210,TAIR:AT2G39210,GeneID:818506		Major facilitator superfamily protein		GO:0000741,GO:0005739,GO:0009651,GO:0010197,GO:0016021	karyogamy|mitochondrion|response to salt stress|polar nucleus fusion|integral component of membrane
AT2G39330	5788.49	685.532	10891.5	15.8889	3.98995	1.67889e-15	3.25411e-13	Up	199.509	56.1111	102.407	10.8058	4.81865	6.11601	JAL23	Araport:AT2G39330,TAIR:AT2G39330,GeneID:818518		jacalin-related lectin 23		GO:0005773,GO:0009506,GO:0030246	vacuole|plasmodesma|carbohydrate binding
AT2G39350	145.335	77.9665	212.703	2.72855	1.44814	2.80048e-06	0.000112269	Up	2.0921	2.17272	1.78096	0.913564	0.51325	0.745952	ABCG1	Araport:AT2G39350,TAIR:AT2G39350,GeneID:818520	Belongs to a clade of five Arabidopsis thaliana ABCG half-transporters that are required for synthesis of an effective suberin barrier in roots and seed coats (ABCG2, ABCG6, and ABCG20) and for synthesis of an intact pollen wall (ABCG1 and ABCG16).	ABC-2 type transporter family protein		GO:0005524,GO:0005886,GO:0009624,GO:0010208,GO:0016021,GO:0042626,GO:0055085	ATP binding|plasma membrane|response to nematode|pollen wall assembly|integral component of membrane|ATPase activity, coupled to transmembrane movement of substances|transmembrane transport
AT2G39420	435.892	285.074	586.71	2.05889	1.04187	0.000380611	0.00804922	Up	11.7569	6.59038	9.50524	5.29007	3.98198	3.76173	F12L6.8	Araport:AT2G39420,TAIR:AT2G39420,GeneID:818527		alpha/beta-Hydrolases superfamily protein		GO:0003846,GO:0004622,GO:0005783,GO:0005794,GO:0005886,GO:0006979,GO:0009506,GO:0009809,GO:0010043,GO:0016020,GO:0016787,GO:0042542,GO:0046686,GO:0090430	2-acylglycerol O-acyltransferase activity|lysophospholipase activity|endoplasmic reticulum|Golgi apparatus|plasma membrane|response to oxidative stress|plasmodesma|lignin biosynthetic process|response to zinc ion|membrane|hydrolase activity|response to hydrogen peroxide|response to cadmium ion|caffeoyl-CoA: alcohol caffeoyl transferase activity
AT2G39530	9.38402	0.356849	18.4112	50.12	5.64731	4.43011e-05	0.00128923	Up	0.459526	0.33096	0.591263	0.0249021	0	0	CASP-like protein 4D1	Araport:AT2G39530,TAIR:AT2G39530,GeneID:818538		Uncharacterized protein family (UPF0497)		GO:0005886,GO:0016021,GO:0051539	plasma membrane|integral component of membrane|4 iron, 4 sulfur cluster binding
AT2G39700	4270.61	1791.04	6750.18	3.76845	1.91397	1.31735e-14	2.30014e-12	Up	90.6026	124.139	101.894	22.6558	23.1793	37.3641	EXPA4	Araport:AT2G39700,TAIR:AT2G39700,GeneID:818553	putative expansin. Naming convention from the Expansin Working Group (Kende et al, 2004. Plant Mol Bio). Involved in the formation of nematode-induced syncytia in roots of Arabidopsis thaliana.	expansin A4
AT2G39800	4434.66	2942.41	5926.9	2.01419	1.0102	0.000220319	0.00505943	Up	48.3479	47.3789	45.0129	21.8684	14.8001	32.5654	P5CS1	Araport:AT2G39800,TAIR:AT2G39800,GeneID:818566	encodes a delta1-pyrroline-5-carboxylate synthase that catalyzes the rate-limiting enzyme in the biosynthesis of proline. Gene is expressed in reproductive organs and tissues under non-stress conditions but in the whole plant under water-limiting condition. Expression is also induced by abscisic acid and salt stress in a light-dependent manner. encodes a delta1-pyrroline-5-carboxylate synthase th…	delta1-pyrroline-5-carboxylate synthase 1		GO:0004349,GO:0004350,GO:0005524,GO:0005737,GO:0006561,GO:0006979,GO:0009414,GO:0009507,GO:0009555,GO:0009651,GO:0016020,GO:0017084,GO:0042538,GO:0048364,GO:0055129	glutamate 5-kinase activity|glutamate-5-semialdehyde dehydrogenase activity|ATP binding|cytoplasm|proline biosynthetic process|response to oxidative stress|response to water deprivation|chloroplast|pollen development|response to salt stress|membrane|delta1-pyrroline-5-carboxylate synthetase activity|hyperosmotic salinity response|root development|L-proline biosynthetic process	path:ath00330	Arginine and proline metabolism
AT2G40050	13.2077	24.7761	1.63928	0.0652127	-3.9387	9.82853e-06	0.000339848	Down	0.0240221	0.0234802	0.0117453	0.284438	0.377169	0.214581	T28M21.21	Araport:AT2G40050,TAIR:AT2G40050,GeneID:818593		Cysteine/Histidine-rich C1 domain family protein
AT2G40520	735.266	484.825	985.707	2.03348	1.02395	3.75663e-05	0.00111626	Up	9.05712	7.07624	7.05679	4.37726	3.58234	3.09178	T2P4.13	Araport:AT2G40520,TAIR:AT2G40520,GeneID:818647		Nucleotidyltransferase family protein
AT2G40955	71.9897	141.15	2.82978	0.020157	-5.63258	2.40263e-06	9.85638e-05	Down	0	0.0366497	0.0458325	1.12924	2.55723	0.108361	T20B5.18	Araport:AT2G40955,TAIR:AT2G40955,GeneID:818695		hypothetical protein
AT2G41010	786.017	409.746	1162.29	2.83664	1.50418	1.29288e-07	7.32296e-06	Up	23.3374	19.6142	22.9657	5.59341	10.2085	6.60223	CAMBP25	Araport:AT2G41010,TAIR:AT2G41010,GeneID:818701	Encodes a novel calmodulin binding protein whose gene expression is induced by dehydration and ionic (salt) and non-ionic (mannitol) osmotic stress. Lines over-expressing this gene are more sensitive and anti-sense lines are more tolerant to osmotic stress, suggesting this gene may be a negative regulator of response to osmotic stress.	calmodulin (CAM)-binding protein of 25 kDa		GO:0005516,GO:0005634,GO:0009414,GO:0009651,GO:0010337	calmodulin binding|nucleus|response to water deprivation|response to salt stress|regulation of salicylic acid metabolic process
AT2G41100	1853.56	3097.35	609.757	0.196852	-2.34482	0.000104588	0.00267511	Down	8.99232	4.09349	3.71414	39.4709	33.3133	8.69747	TCH3	Araport:AT2G41100,TAIR:AT2G41100,GeneID:818709	encodes a calmodulin-like protein, with six potential calcium binding domains. Calcium binding shown by Ca(2+)-specific shift in electrophoretic mobility. Expression induced by touch and darkness. Expression may also be developmentally controlled. Expression in growing regions of roots, vascular tissue, root/shoot junctions, trichomes, branch points of the shoot, and regions of siliques and flowe…	Calcium-binding EF hand family protein		GO:0005509,GO:0005634,GO:0005774,GO:0009506,GO:0009612,GO:0009646,GO:0009652,GO:0019722	calcium ion binding|nucleus|vacuolar membrane|plasmodesma|response to mechanical stimulus|response to absence of light|thigmotropism|calcium-mediated signaling	path:ath04626	Plant-pathogen interaction
AT2G41230	170.605	11.5471	329.662	28.4736	4.83156	3.04729e-17	7.23371e-15	Up	8.84988	11.2406	3.85155	0.150199	0.357876	0.332155	ORS1	Araport:AT2G41230,TAIR:AT2G41230,GeneID:818722	Encodes an ER-localized plant hormone-responsive gene and appears to act redundantly with ARGOS and ARL during organ growth.	ORGAN SIZE-like protein		GO:0001558,GO:0005634,GO:0005783,GO:0010104,GO:0016021,GO:0051302,GO:0071215,GO:0071367,GO:0071369,GO:0090696,GO:2000070	regulation of cell growth|nucleus|endoplasmic reticulum|regulation of ethylene-activated signaling pathway|integral component of membrane|regulation of cell division|cellular response to abscisic acid stimulus|cellular response to brassinosteroid stimulus|cellular response to ethylene stimulus|post-embryonic plant organ development|regulation of response to water deprivation
AT2G41410	2330.05	3496.83	1163.27	0.332629	-1.58801	1.44001e-07	8.00608e-06	Down	24.4401	21.8762	16.9484	79.9722	56.2245	48.8469	F13H10.4	Araport:AT2G41410,TAIR:AT2G41410,GeneID:818739		Calcium-binding EF-hand family protein		GO:0005509,GO:0005886	calcium ion binding|plasma membrane	path:ath04626	Plant-pathogen interaction
AT2G41470	9.91427	16.5889	3.23965	0.193955	-2.3662	0.0033927	0.048562	Down	0.0472658	0.0615995	0.0462202	0.227108	0.154608	0.413931	T26J13.6	Araport:AT2G41470,TAIR:AT2G41470,GeneID:818745		agamous-like MADS-box protein
AT2G41480	219.023	25.7565	412.289	16.0386	4.00347	4.01203e-10	3.63786e-08	Up	7.33969	13.5782	4.58213	0.704479	0.67142	0.174312	AtPRX25	Araport:AT2G41480,TAIR:AT2G41480,GeneID:818746	Encodes a cationic cell-wall-bound peroxidase homolog that is involved in the lignification of cell walls.	peroxidase superfamily protein		GO:0004601,GO:0005576,GO:0006979,GO:0020037,GO:0042744,GO:0046872	peroxidase activity|extracellular region|response to oxidative stress|heme binding|hydrogen peroxide catabolic process|metal ion binding	path:ath00940	Phenylpropanoid biosynthesis
AT2G41800	395.168	2.66326	787.674	288.584	8.17285	7.53984e-48	1.99118e-44	Up	13.8061	11.7384	11.3982	0	0.0452104	0.0806945	T11A7.10	Araport:AT2G41800,TAIR:AT2G41800,GeneID:818779		imidazolonepropionase (Protein of unknown function, DUF642)
AT2G41810	164.381	8.2255	320.537	38.9935	5.28516	3.99909e-24	1.9202e-21	Up	3.80503	8.10721	4.19412	0.120282	0.163768	0.122768	T11A7.9	Araport:AT2G41810,TAIR:AT2G41810,GeneID:818780		imidazolonepropionase (Protein of unknown function, DUF642)
AT2G41905	133.039	48.8869	217.191	4.43978	2.15049	4.53508e-06	0.000170265	Up	11.1761	7.11714	3.87477	1.70864	1.36259	1.88631	AT2G41905	Araport:AT2G41905,TAIR:AT2G41905,GeneID:2745590		transmembrane protein		GO:0005886,GO:0031225	plasma membrane|anchored component of membrane
AT2G42350	12.4431	2.44916	22.4371	9.273	3.21304	0.000963619	0.0177029	Up	0.479711	0.208396	0.555969	0.0548804	0.06974	0	MHK10.7	Araport:AT2G42350,TAIR:AT2G42350,GeneID:818836		RING/U-box superfamily protein		GO:0016021,GO:0016567,GO:0016740,GO:0046872	integral component of membrane|protein ubiquitination|transferase activity|metal ion binding
AT2G42360	111.332	15.7569	206.908	13.2068	3.72321	4.53754e-11	4.99295e-09	Up	5.09395	4.97904	4.61733	0.670576	0.273903	0.12222	MHK10.8	Araport:AT2G42360,TAIR:AT2G42360,GeneID:818837		RING/U-box superfamily protein		GO:0004842,GO:0016021,GO:0016567,GO:0046872	ubiquitin-protein transferase activity|integral component of membrane|protein ubiquitination|metal ion binding
AT2G42570	688.83	370.565	1007.1	2.71657	1.44178	2.31379e-08	1.55186e-06	Up	12.4981	17.0342	11.5763	4.2155	4.87672	5.85946	TBL39	Araport:AT2G42570,TAIR:AT2G42570,GeneID:818857	Encodes a member of the TBL (TRICHOME BIREFRINGENCE-LIKE) gene family containing a plant-specific DUF231 (domain of unknown function) domain. TBL gene family has 46 members, two of which (TBR/AT5G06700 and TBL3/AT5G01360) have been shown to be involved in the synthesis and deposition of secondary wall cellulose, presumably by influencing the esterification state of pectic polymers. A nomenclature…	TRICHOME BIREFRINGENCE-LIKE 39		GO:0005773,GO:0005794,GO:0009506,GO:0016021,GO:0016413	vacuole|Golgi apparatus|plasmodesma|integral component of membrane|O-acetyltransferase activity
AT2G42660	8.17473	0	16.3495	86.7495	6.43878	0.000162735	0.00392927	Up	0.4088	0.0998948	0.824498	0	0	0	F14N22.7	Araport:AT2G42660,TAIR:AT2G42660,GeneID:818866		Homeodomain-like superfamily protein	G2-like	GO:0003677,GO:0003700,GO:0005634,GO:0006355	DNA binding|DNA-binding transcription factor activity|nucleus|regulation of transcription, DNA-templated
AT2G43290	1621.32	863.414	2379.23	2.75587	1.46251	0.00029006	0.00641686	Up	60.0852	61.4046	46.0342	25.8349	22.3924	10.333	MSS3	Araport:AT2G43290,TAIR:AT2G43290,GeneID:818931	Encodes calmodulin-like MSS3.	Calcium-binding EF-hand family protein		GO:0005509,GO:0012505,GO:0031303	calcium ion binding|endomembrane system|integral component of endosome membrane	path:ath04626	Plant-pathogen interaction
AT2G43510	907.429	122.35	1692.51	13.8319	3.78993	1.00292e-36	1.11519e-33	Up	72.4785	36.4898	48.6153	3.75004	3.1273	4.24218	TI1	Araport:AT2G43510,TAIR:AT2G43510,GeneID:818952	Member of the defensin-like (DEFL) family. Encodes putative trypsin inhibitor protein which may function in defense against herbivory.	trypsin inhibitor protein 1		GO:0004867,GO:0005576,GO:0006952,GO:0008200,GO:0031640,GO:0050832	serine-type endopeptidase inhibitor activity|extracellular region|defense response|ion channel inhibitor activity|killing of cells of other organism|defense response to fungus
AT2G43530	2059.92	833.387	3286.44	3.94295	1.97928	3.41857e-05	0.0010303	Up	312.087	242.157	377.334	48.6011	36.6965	150.453	T1O24.27	Araport:AT2G43530,TAIR:AT2G43530,GeneID:818954	Encodes a defensin-like (DEFL) family protein.	scorpion toxin-like knottin superfamily protein		GO:0005576,GO:0008200,GO:0031640,GO:0050832	extracellular region|ion channel inhibitor activity|killing of cells of other organism|defense response to fungus
AT2G43570	4391.9	171.355	8612.45	50.2832	5.65201	2.5444e-16	5.48526e-14	Up	289.313	94.6853	151.956	6.99456	2.06955	1.04422	CHI	Araport:AT2G43570,TAIR:AT2G43570,GeneID:818959		chitinase		GO:0000272,GO:0004568,GO:0006032,GO:0008061,GO:0009505,GO:0009615,GO:0009627,GO:0010150,GO:0010272,GO:0016998,GO:0048046,GO:0072722	polysaccharide catabolic process|chitinase activity|chitin catabolic process|chitin binding|plant-type cell wall|response to virus|systemic acquired resistance|leaf senescence|response to silver ion|cell wall macromolecule catabolic process|apoplast|response to amitrole	path:ath00520	Amino sugar and nucleotide sugar metabolism
AT2G43590	501.363	101.403	901.323	8.87986	3.15054	4.27425e-13	6.31483e-11	Up	27.1964	17.7152	11.8222	1.28549	1.93984	3.17078	F18O19.30	Araport:AT2G43590,TAIR:AT2G43590,GeneID:818961		Chitinase family protein		GO:0000272,GO:0004568,GO:0006032,GO:0006952,GO:0008061,GO:0016998	polysaccharide catabolic process|chitinase activity|chitin catabolic process|defense response|chitin binding|cell wall macromolecule catabolic process	path:ath00520	Amino sugar and nucleotide sugar metabolism
AT2G43610	68.2478	29.2461	107.25	3.66225	1.87273	0.000139848	0.00344758	Up	1.1377	2.64772	2.11912	0.316095	0.655687	0.607297	F18O19.28	Araport:AT2G43610,TAIR:AT2G43610,GeneID:818963		Chitinase family protein		GO:0000272,GO:0004568,GO:0005886,GO:0006032,GO:0006952,GO:0008061,GO:0016998	polysaccharide catabolic process|chitinase activity|plasma membrane|chitin catabolic process|defense response|chitin binding|cell wall macromolecule catabolic process	path:ath00520	Amino sugar and nucleotide sugar metabolism
AT2G43620	3881.15	124.26	7638.03	61.5266	5.94314	1.15298e-39	1.62393e-36	Up	162.189	172.555	118.252	3.9703	1.86318	1.29593	F18O19.27	Araport:AT2G43620,TAIR:AT2G43620,GeneID:818964		Chitinase family protein		GO:0000272,GO:0004568,GO:0006032,GO:0006952,GO:0008061,GO:0016998,GO:0048046	polysaccharide catabolic process|chitinase activity|chitin catabolic process|defense response|chitin binding|cell wall macromolecule catabolic process|apoplast	path:ath00520	Amino sugar and nucleotide sugar metabolism
AT2G44070	16.5471	0.344654	32.7496	88.8964	6.47405	2.32814e-06	9.58804e-05	Up	0.728514	0.582612	0.323817	0	0.0162477	0	F6E13.20	Araport:AT2G44070,TAIR:AT2G44070,GeneID:819013		NagB/RpiA/CoA transferase-like superfamily protein		GO:0002183,GO:0003743,GO:0005085,GO:0005829,GO:0005851	cytoplasmic translational initiation|translation initiation factor activity|guanyl-nucleotide exchange factor activity|cytosol|eukaryotic translation initiation factor 2B complex	path:ath03013	RNA transport
AT2G44290	1526.73	921.018	2132.45	2.31553	1.21134	1.59144e-05	0.000526997	Up	45.7723	31.5753	55.5516	21.629	12.3289	21.5689	F4I1.10	Araport:AT2G44290,TAIR:AT2G44290,GeneID:819037		Bifunctional inhibitor/lipid-transfer protein/seed storage 2S albumin superfamily protein		GO:0005886,GO:0006869,GO:0008289,GO:0031225	plasma membrane|lipid transport|lipid binding|anchored component of membrane
AT2G44370	52.2173	10.6381	93.7965	8.82411	3.14145	6.45671e-11	6.95974e-09	Up	2.05133	1.90866	1.67806	0.142161	0.329047	0.145098	F4I1.18	Araport:AT2G44370,TAIR:AT2G44370,GeneID:819044		Cysteine/Histidine-rich C1 domain family protein		GO:0005623,GO:0045454,GO:0047134	cell|cell redox homeostasis|protein-disulfide reductase activity
AT2G44450	181.28	47.5405	315.02	6.61602	2.72596	2.83539e-16	5.99032e-14	Up	4.02782	2.59264	3.99209	0.314689	0.599843	0.642383	BGLU15	Araport:AT2G44450,TAIR:AT2G44450,GeneID:819052		beta glucosidase 15		GO:0005618,GO:0005794,GO:0005975,GO:0008422,GO:0009505,GO:0009506,GO:0009651,GO:0019762,GO:0033302,GO:0033329,GO:0048046,GO:0102483	cell wall|Golgi apparatus|carbohydrate metabolic process|beta-glucosidase activity|plant-type cell wall|plasmodesma|response to salt stress|glucosinolate catabolic process|quercetin O-glucoside metabolic process|kaempferol O-glucoside metabolic process|apoplast|scopolin beta-glucosidase activity	path:ath00460,path:ath00500,path:ath00940	Cyanoamino acid metabolism|Starch and sucrose metabolism|Phenylpropanoid biosynthesis
AT2G44480	21.0323	1.72886	40.3358	23.4421	4.55103	1.09874e-05	0.000375615	Up	0.71681	0.360052	0.126561	0.0205013	0.0195392	0.0104625	BGLU17	Araport:AT2G44480,TAIR:AT2G44480,GeneID:819055		beta glucosidase 17		GO:0005975,GO:0008422,GO:0102483	carbohydrate metabolic process|beta-glucosidase activity|scopolin beta-glucosidase activity	path:ath00460,path:ath00500,path:ath00940	Cyanoamino acid metabolism|Starch and sucrose metabolism|Phenylpropanoid biosynthesis
AT2G45130	73.0086	4.00327	142.014	35.2036	5.13765	1.2526e-07	7.1331e-06	Up	6.22818	1.01051	3.87122	0.077887	0	0.238489	SPX3	Araport:AT2G45130,TAIR:AT2G45130,GeneID:819120	Expression is upregulated in the shoot of cax1/cax3 mutant.	SPX domain protein 3		GO:0016036,GO:0080040	cellular response to phosphate starvation|positive regulation of cellular response to phosphate starvation
AT2G45210	46.6091	14.5136	78.7046	5.43357	2.4419	1.89327e-05	0.000610674	Up	2.49222	1.13169	1.07462	0.343488	0.308112	0.185604	SAUR36	Araport:AT2G45210,TAIR:AT2G45210,GeneID:819129		SAUR-like auxin-responsive protein family		GO:0005634,GO:0007275,GO:0009734,GO:0010029,GO:0040008,GO:1900057	nucleus|multicellular organism development|auxin-activated signaling pathway|regulation of seed germination|regulation of growth|positive regulation of leaf senescence	path:ath04075	Plant hormone signal transduction
AT2G45220	579.706	37.8317	1121.58	29.6617	4.89053	0.00127006	0.0222862	Up	33.5074	1.14717	5.46293	1.07548	0.126687	0.0863365	AtPME17	Araport:AT2G45220,TAIR:AT2G45220,GeneID:819130		Plant invertase/pectin methylesterase inhibitor superfamily		GO:0005576,GO:0005618,GO:0009617,GO:0009620,GO:0016020,GO:0030599,GO:0042545,GO:0045330,GO:0045490,GO:0046910,GO:0050829	extracellular region|cell wall|response to bacterium|response to fungus|membrane|pectinesterase activity|cell wall modification|aspartyl esterase activity|pectin catabolic process|pectinesterase inhibitor activity|defense response to Gram-negative bacterium	path:ath00040	Pentose and glucuronate interconversions
AT2G45510	306.743	195.448	418.038	2.13965	1.09738	9.36158e-05	0.00243874	Up	5.99566	4.25313	6.04856	3.02153	1.6633	2.71176	CYP704A2	Araport:AT2G45510,TAIR:AT2G45510,GeneID:819159	member of CYP704A	cytochrome P450, family 704, subfamily A, polypeptide 2		GO:0004497,GO:0005506,GO:0016021,GO:0016705,GO:0020037	monooxygenase activity|iron ion binding|integral component of membrane|oxidoreductase activity, acting on paired donors, with incorporation or reduction of molecular oxygen|heme binding
AT2G46270	292.17	120.193	464.146	3.86519	1.95054	1.07547e-05	0.000368255	Up	5.95252	5.04016	5.93702	2.39772	0.851122	0.961427	GBF3	Araport:AT2G46270,TAIR:AT2G46270,GeneID:819235	encodes a bZIP G-box binding protein whose expression is induced by ABA. It has been shown to bind to Adh that contains the G-box and is induced by cold and water deprivation. GBF3 has been shown to be expressed mostly in the root and dark-grown leaves. GBF3 can act as homodimers and as heterodimers with GFB1, GBF2 and GBF4. In addition, GBF3###Os DNA binding activity is enhanced by GIP1, GPRI1 a…	G-box binding factor 3	bZIP	GO:0003700,GO:0005634,GO:0005829,GO:0009737,GO:0043565,GO:0044212	DNA-binding transcription factor activity|nucleus|cytosol|response to abscisic acid|sequence-specific DNA binding|transcription regulatory region DNA binding
AT2G46400	368	155.478	580.521	3.7357	1.90138	0.000698303	0.0134485	Up	9.84275	8.45358	12.294	3.17906	3.74968	0.752926	WRKY46	Araport:AT2G46400,TAIR:AT2G46400,GeneID:819248	member of WRKY Transcription Factor; Group III	WRKY DNA-binding protein 46	WRKY	GO:0000987,GO:0003700,GO:0005634,GO:0005730,GO:0006355,GO:0009617,GO:0009742,GO:0009751,GO:0010200,GO:0042742,GO:0043565,GO:0044212,GO:0048527,GO:1900457,GO:2000022,GO:2000070	proximal promoter sequence-specific DNA binding|DNA-binding transcription factor activity|nucleus|nucleolus|regulation of transcription, DNA-templated|response to bacterium|brassinosteroid mediated signaling pathway|response to salicylic acid|response to chitin|defense response to bacterium|sequence-specific DNA binding|transcription regulatory region DNA binding|lateral root development|regulati…
AT2G46600	1415.36	2404.83	425.893	0.177106	-2.49732	4.96782e-15	8.97053e-13	Down	22.0654	12.3742	17.5412	124.506	83.1847	74.4035	F13A10.13	Araport:AT2G46600,TAIR:AT2G46600,GeneID:819272		Calcium-binding EF-hand family protein		GO:0005509,GO:0010091	calcium ion binding|trichome branching
AT2G46880	145.345	13.1322	277.558	21.0269	4.39416	1.0795e-18	2.96191e-16	Up	4.27417	2.17733	5.62274	0.100344	0.150284	0.307252	PAP14	Araport:AT2G46880,TAIR:AT2G46880,GeneID:819301		purple acid phosphatase 14		GO:0003993,GO:0005576,GO:0009506,GO:0046872	acid phosphatase activity|extracellular region|plasmodesma|metal ion binding
AT2G47000	266.994	172.261	361.726	2.10014	1.07048	0.000210693	0.00488082	Up	1.55629	1.28406	2.30518	0.758784	0.570456	1.04865	ABCB4	Araport:AT2G47000,TAIR:AT2G47000,GeneID:819314	Encodes an auxin efflux transmembrane transporter that is a member of the multidrug resistance P-glycoprotein (MDR/PGP) subfamily of ABC transporters. Functions in the basipetal redirection of auxin from the root tip. Exhibits apolar plasma membrane localization in the root cap and polar localization in tissues above and is involved in root hair elongation.	ATP binding cassette subfamily B4		GO:0005524,GO:0005886,GO:0008559,GO:0009506,GO:0009630,GO:0009733,GO:0009734,GO:0009735,GO:0009926,GO:0010315,GO:0010328,GO:0010329,GO:0010540,GO:0016020,GO:0016021,GO:0048767,GO:0060919	ATP binding|plasma membrane|xenobiotic transmembrane transporting ATPase activity|plasmodesma|gravitropism|response to auxin|auxin-activated signaling pathway|response to cytokinin|auxin polar transport|auxin efflux|auxin influx transmembrane transporter activity|auxin efflux transmembrane transporter activity|basipetal auxin transport|membrane|integral component of membrane|root hair elongation|…	path:ath02010	ABC transporters
AT2G47010	389.736	192.452	587.02	3.04965	1.60864	0.000902626	0.0167132	Up	6.64212	4.2847	9.44358	2.03907	0.884348	3.62457	F14M4.16	Araport:AT2G47010,TAIR:AT2G47010,GeneID:819315		calcium/calcium/calmodulin-dependent Serine/Threonine-kinase
AT2G47050	12.0299	0.682707	23.3772	34.1519	5.09389	4.16041e-05	0.00122419	Up	0.725024	0.384707	0.364621	0.0213287	0	0.0217694	F14M4.12	Araport:AT2G47050,TAIR:AT2G47050,GeneID:819319		Plant invertase/pectin methylesterase inhibitor superfamily protein		GO:0004857,GO:0005576,GO:0005618,GO:0030599,GO:0042545,GO:0045330,GO:0045490	enzyme inhibitor activity|extracellular region|cell wall|pectinesterase activity|cell wall modification|aspartyl esterase activity|pectin catabolic process
AT2G47190	19.8182	2.78062	36.8558	13.4044	3.74463	1.84704e-07	1.00573e-05	Up	0.658955	0.561515	0.693945	0.0869843	0.0165805	0.0355127	MYB2	Araport:AT2G47190,TAIR:AT2G47190,GeneID:819332	Encodes a MYB transcription factor that possesses an R2R3 MYB DNA binding domain and is known to regulate the expression of salt- and dehydration-responsive genes. Has been shown to bind calmodulin.	myb domain protein 2	MYB	GO:0003700,GO:0005634,GO:0009651,GO:0009737,GO:0043565,GO:1902074	DNA-binding transcription factor activity|nucleus|response to salt stress|response to abscisic acid|sequence-specific DNA binding|response to salt
AT2G47550	111.224	0.651717	221.796	326.058	8.34898	5.03383e-13	7.23468e-11	Up	1.57428	4.0651	2.21727	0	0	0.0246927	T30B22.15	Araport:AT2G47550,TAIR:AT2G47550,GeneID:819368		Plant invertase/pectin methylesterase inhibitor superfamily		GO:0005576,GO:0005618,GO:0030599,GO:0042545,GO:0045330,GO:0045490,GO:0046910	extracellular region|cell wall|pectinesterase activity|cell wall modification|aspartyl esterase activity|pectin catabolic process|pectinesterase inhibitor activity	path:ath00040	Pentose and glucuronate interconversions
AT2G47860	211.845	140.61	283.081	2.01432	1.01029	4.3183e-05	0.00126536	Up	1.91671	2.77583	2.94902	1.26738	1.22516	1.18269	SETH6	Araport:AT2G47860,TAIR:AT2G47860,GeneID:819398		Phototropic-responsive NPH3 family protein		GO:0016567	protein ubiquitination
AT2G47950	16.7783	0	33.5566	177.589	7.4724	1.60299e-08	1.10314e-06	Up	1.07667	0.751705	0.802175	0	0	0	T9J23.9	Araport:AT2G47950,TAIR:AT2G47950,GeneID:819407		myelin transcription factor-like protein
AT3G01345	21.4312	37.6424	5.21999	0.138034	-2.85691	0.000253921	0.00571917	Down	0.0716415	0.0980357	0.0560453	0.826156	0.534298	0.210807	AT3G01345	Araport:AT3G01345,TAIR:AT3G01345,GeneID:2745868		Expressed protein
AT3G01475	19.9319	9.95335	29.9104	3.0082	1.5889	0.00234321	0.0364275	Up	1.83311	2.50847	2.36618	0.905962	0.503678	0.770568	AT3G01475	Araport:AT3G01475,GeneID:28718487		hypothetical protein		GO:0003700,GO:0005634,GO:0043565	DNA-binding transcription factor activity|nucleus|sequence-specific DNA binding
AT3G01760	6.02913	0.682707	11.3756	16.6738	4.05951	0.0032925	0.0476117	Up	0.238443	0.0776883	0.248713	0.0163672	0	0.0167054	F28J7.9	Araport:AT3G01760,TAIR:AT3G01760,GeneID:821086	Encodes an amino acid transporter expressed in the root that is involved in the uptake of acidic amino acids, glutamine and alanine, and probably phenylalanine.	Transmembrane amino acid transporter family protein		GO:0003333,GO:0005313,GO:0005886,GO:0015171,GO:0015180,GO:0015183,GO:0015808,GO:0016021,GO:0098712	amino acid transmembrane transport|L-glutamate transmembrane transporter activity|plasma membrane|amino acid transmembrane transporter activity|L-alanine transmembrane transporter activity|L-aspartate transmembrane transporter activity|L-alanine transport|integral component of membrane|L-glutamate import across plasma membrane
AT3G01830	29.3513	8.24988	50.4526	6.13613	2.61733	2.43731e-05	0.000760607	Up	1.11675	0.398506	1.28272	0.164262	0.139159	0.130399	F28J7.16	Araport:AT3G01830,TAIR:AT3G01830,GeneID:820033		Calcium-binding EF-hand family protein		GO:0004672,GO:0005524,GO:0005886,GO:0016021	protein kinase activity|ATP binding|plasma membrane|integral component of membrane	path:ath04626	Plant-pathogen interaction
AT3G01970	97.0561	34.0117	160.101	4.70822	2.23518	0.000176287	0.0041989	Up	4.92876	1.59479	1.76169	0.787467	0.316883	0.62513	WRKY45	Araport:AT3G01970,TAIR:AT3G01970,GeneID:821270	member of WRKY Transcription Factor; Group I	WRKY DNA-binding protein 45	WRKY	GO:0003700,GO:0005634,GO:0006817,GO:0008134,GO:0043565,GO:0044212,GO:0046872	DNA-binding transcription factor activity|nucleus|phosphate ion transport|transcription factor binding|sequence-specific DNA binding|transcription regulatory region DNA binding|metal ion binding
AT3G02040	1534.76	620.676	2448.85	3.94641	1.98054	3.98736e-14	6.73927e-12	Up	43.862	28.1574	42.3733	11.7738	7.7137	8.41991	SRG3	Araport:AT3G02040,TAIR:AT3G02040,GeneID:821175	Encodes a member of the glycerophosphodiester phosphodiesterase (GDPD) family. Has glycerophosphodiester phosphodiesterase activity. Functions in maintaining cellular phosphate homeostasis under phosphate starvation.	senescence-related gene 3		GO:0000287,GO:0006071,GO:0008889,GO:0009507,GO:0009536,GO:0030643,GO:0046475	magnesium ion binding|glycerol metabolic process|glycerophosphodiester phosphodiesterase activity|chloroplast|plastid|cellular phosphate ion homeostasis|glycerophospholipid catabolic process	path:ath00564	Glycerophospholipid metabolism
AT3G02480	67.9589	5.29735	130.62	24.8398	4.63458	3.47621e-06	0.000136256	Up	10.8347	3.85848	1.8069	0.518869	0.08242	0.0441325	F16B3.11	Araport:AT3G02480,TAIR:AT3G02480,GeneID:821185		Late embryogenesis abundant protein (LEA) family protein
AT3G02550	392.312	200.64	583.984	2.91042	1.54122	0.000110713	0.00280459	Up	14.148	5.75209	7.33494	2.57437	3.66538	2.83584	LBD41	Araport:AT3G02550,TAIR:AT3G02550,GeneID:821112		LOB domain-containing protein 41	LBD	GO:0006355	regulation of transcription, DNA-templated
AT3G02885	243.46	68.0712	418.848	6.14525	2.61947	7.07263e-10	6.30479e-08	Up	8.5213	13.9305	9.1612	1.53926	0.929115	2.69699	GASA5	Araport:AT3G02885,TAIR:AT3G02885,GeneID:821194	GASA5, is involved in the regulation of seedling thermotolerance.	GAST1 protein homolog 5		GO:0005576,GO:0005618,GO:0009408,GO:0009506,GO:0009740,GO:0009751,GO:0010286	extracellular region|cell wall|response to heat|plasmodesma|gibberellic acid mediated signaling pathway|response to salicylic acid|heat acclimation
AT3G03020	358.199	197.534	518.863	2.62504	1.39234	6.76848e-11	7.14988e-09	Up	17.9381	15.3889	13.5402	5.4035	5.73184	6.35645	F13E7.3	Araport:AT3G03020,TAIR:AT3G03020,GeneID:821156		hypothetical protein
AT3G03530	61.7076	22.9982	100.417	4.3799	2.1309	0.000294945	0.00649772	Up	1.72331	0.748641	1.22879	0.443593	0.234876	0.125766	NPC4	Araport:AT3G03530,TAIR:AT3G03530,GeneID:821243	PHOSPHOESTERASE FAMILY PROTEIN, NPC4 is significantly induced upon phosphate starvation and plays an important role in the supply of inorganic phosphate and diacylglycerol from membrane-phospholipids during phosphate deprivation.	non-specific phospholipase C4		GO:0003993,GO:0004629,GO:0005886,GO:0009395,GO:0034480	acid phosphatase activity|phospholipase C activity|plasma membrane|phospholipid catabolic process|phosphatidylcholine phospholipase C activity	path:ath00562,path:ath00564,path:ath00565	Inositol phosphate metabolism|Glycerophospholipid metabolism|Ether lipid metabolism
AT3G04070	56.4721	10.8634	102.081	9.36642	3.2275	8.44211e-10	7.43152e-08	Up	2.26528	0.966951	1.24778	0.118096	0.140692	0.210938	NAC047	Araport:AT3G04070,TAIR:AT3G04070,GeneID:819562		NAC domain containing protein 47	NAC	GO:0003700,GO:0005634,GO:0009413,GO:0009793,GO:0010365,GO:0043565,GO:0045893	DNA-binding transcription factor activity|nucleus|response to flooding|embryo development ending in seed dormancy|positive regulation of ethylene biosynthetic process|sequence-specific DNA binding|positive regulation of transcription, DNA-templated
AT3G04530	32.8605	10.6381	55.0828	5.18772	2.3751	0.000503212	0.0102619	Up	1.27599	0.415735	1.50093	0.133283	0.308498	0.136037	PPCK2	Araport:AT3G04530,TAIR:AT3G04530,GeneID:819609	Encodes a second Arabidopsis phosphoenolpyruvate carboxylase kinase gene product with a different expression pattern from PPCK1. Expression of the gene is upregulated by exposure of the plant to light.	phosphoenolpyruvate carboxylase kinase 2		GO:0004674,GO:0004683,GO:0005524,GO:0005634,GO:0005737,GO:0006468,GO:0009416,GO:0009738,GO:0009931,GO:0016036,GO:0018105,GO:0035556,GO:0046898	protein serine/threonine kinase activity|calmodulin-dependent protein kinase activity|ATP binding|nucleus|cytoplasm|protein phosphorylation|response to light stimulus|abscisic acid-activated signaling pathway|calcium-dependent protein serine/threonine kinase activity|cellular response to phosphate starvation|peptidyl-serine phosphorylation|intracellular signal transduction|response to cycloheximi…
AT3G04720	8379.76	1693.33	15066.2	8.89792	3.15347	1.54961e-18	4.19726e-16	Up	432.085	256.083	247.035	43.5575	34.2981	23.695	PR4	Araport:AT3G04720,TAIR:AT3G04720,GeneID:819632	Encodes a protein similar to the antifungal chitin-binding protein hevein from rubber tree latex. mRNA levels increase in response to ethylene and turnip crinkle virus infection.	pathogenesis-related 4		GO:0004540,GO:0005773,GO:0008061,GO:0009615,GO:0009627,GO:0009651,GO:0009723,GO:0009817,GO:0031640,GO:0042742,GO:0080027	ribonuclease activity|vacuole|chitin binding|response to virus|systemic acquired resistance|response to salt stress|response to ethylene|defense response to fungus, incompatible interaction|killing of cells of other organism|defense response to bacterium|response to herbivore
AT3G05630	414.871	195.997	633.746	3.23414	1.69338	2.50409e-08	1.6481e-06	Up	5.22968	2.4821	5.19099	1.23637	1.2363	1.36535	PLDP2	Araport:AT3G05630,TAIR:AT3G05630,GeneID:819730	Encodes a member of the PXPH-PLD subfamily of phospholipase D proteins. Regulates vesicle trafficking. Required for auxin transport and distribution and hence auxin responses. This subfamily is novel structurally different from the majority of plant PLDs by having phox homology (PX) and pleckstrin homology (PH) domains. Involved regulating root development in response to nutrient limitation. Play…	phospholipase D P2		GO:0004630,GO:0005773,GO:0006654,GO:0006995,GO:0008610,GO:0009395,GO:0009733,GO:0016036,GO:0019375,GO:0048017,GO:0048364,GO:0060627,GO:0070290	phospholipase D activity|vacuole|phosphatidic acid biosynthetic process|cellular response to nitrogen starvation|lipid biosynthetic process|phospholipid catabolic process|response to auxin|cellular response to phosphate starvation|galactolipid biosynthetic process|inositol lipid-mediated signaling|root development|regulation of vesicle-mediated transport|N-acylphosphatidylethanolamine-specific ph…	path:ath00564,path:ath00565,path:ath04144	Glycerophospholipid metabolism|Ether lipid metabolism|Endocytosis
AT3G05727	543.305	812.45	274.16	0.337535	-1.56689	6.23808e-06	0.000228014	Down	16.4406	7.33618	14.1109	33.6253	43.8843	29.766	AT3G05727	Araport:AT3G05727,TAIR:AT3G05727,GeneID:3768785	Encodes a defensin-like (DEFL) family protein.	S locus-related glycoprotein 1 (SLR1) binding pollen coat protein family		GO:0005576,GO:0031640,GO:0050832	extracellular region|killing of cells of other organism|defense response to fungus
AT3G06220	24.866	37.432	12.3	0.330468	-1.59742	0.000860575	0.0160755	Down	0.229139	0.22397	0.425733	0.707783	0.786997	1.08361	F28L1.16	Araport:AT3G06220,TAIR:AT3G06220,GeneID:819796		AP2/B3-like transcriptional factor family protein	B3	GO:0003677,GO:0005634	DNA binding|nucleus
AT3G06360	36.0772	18.6126	53.5418	2.86445	1.51826	0.000733856	0.0139677	Up	1.66797	1.49219	1.4652	0.436625	0.332908	0.831874	AGP27	Araport:AT3G06360,TAIR:AT3G06360,GeneID:819810	Encodes an arabinogalactan-protein (AGP27).	arabinogalactan protein 27		GO:0005886,GO:0031225	plasma membrane|anchored component of membrane
AT3G06890	86.282	28.8375	143.727	4.96578	2.31202	7.06598e-15	1.25839e-12	Up	4.01206	3.8671	4.41372	0.602426	0.71086	1.11263	AT3G06890	Araport:AT3G06890,TAIR:AT3G06890,GeneID:819874		transmembrane protein
AT3G07260	14.9435	24.0509	5.83611	0.24102	-2.05278	0.00125754	0.0221241	Down	0.134286	0.112506	0.0937967	0.355537	0.357678	0.685447	AT3G07260	Araport:AT3G07260,TAIR:AT3G07260,GeneID:819914		SMAD/FHA domain-containing protein		GO:0005634,GO:0007275	nucleus|multicellular organism development
AT3G07520	472.818	256.495	689.14	2.68769	1.42637	4.98437e-13	7.21266e-11	Up	6.67654	4.65795	6.03958	2.12817	2.11684	2.00838	GLR1.4	Araport:AT3G07520,TAIR:AT3G07520,GeneID:819940	member of Putative ligand-gated ion channel subunit family. Contains a functional cation - permeable pore domain. Involved in cellular cation homeostasis.	glutamate receptor 1.4		GO:0004970,GO:0005261,GO:0005262,GO:0005622,GO:0005886,GO:0006816,GO:0008066,GO:0016021,GO:0019722,GO:0030003,GO:0071230	ionotropic glutamate receptor activity|cation channel activity|calcium channel activity|intracellular|plasma membrane|calcium ion transport|glutamate receptor activity|integral component of membrane|calcium-mediated signaling|cellular cation homeostasis|cellular response to amino acid stimulus
AT3G07540	1148.68	676.294	1621.07	2.39695	1.2612	0.000784606	0.0148003	Up	16.8362	12.7267	8.6507	4.77875	6.85467	3.87908	AT3G07540	Araport:AT3G07540,TAIR:AT3G07540,GeneID:819943		Actin-binding FH2 (formin homology 2) family protein		GO:0003779,GO:0005886,GO:0016021	actin binding|plasma membrane|integral component of membrane
AT3G07970	5.91141	0.356849	11.466	31.0985	4.95877	0.00113157	0.0201574	Up	0.209214	0.177229	0.0954733	0.0143608	0	0	QRT2	Araport:AT3G07970,TAIR:AT3G07970,GeneID:819988	Required for pollen separation during normal development. In qrt mutants, the outer walls of the four meiotic products of the pollen mother cell are fused, and pollen grains are released in tetrads.May be required for cell type-specific pectin degradation.	Pectin lyase-like superfamily protein		GO:0004650,GO:0005576,GO:0005618,GO:0009830,GO:0009901,GO:0010047,GO:0045490,GO:0048235	polygalacturonase activity|extracellular region|cell wall|cell wall modification involved in abscission|anther dehiscence|fruit dehiscence|pectin catabolic process|pollen sperm cell differentiation	path:ath00040	Pentose and glucuronate interconversions
AT3G08030	6276.01	3988.79	8563.23	2.14676	1.10216	2.2439e-07	1.17635e-05	Up	108.529	119.433	86.4051	47.725	47.0407	49.0163	AT3G08030	Araport:AT3G08030,TAIR:AT3G08030,GeneID:819994	The mRNA of this gene is expressed in viable seeds. Its detection in a dry seed lot has potential for use as a molecular marker for germination performance as absence of expression correlates with decreased germination.	DNA-directed RNA polymerase subunit beta (Protein of unknown function, DUF642)
AT3G08970	297.029	165.76	428.297	2.58553	1.37046	4.2815e-06	0.000161841	Up	4.76353	4.90833	4.37425	2.25858	1.69886	1.29953	ATERDJ3A	Araport:AT3G08970,TAIR:AT3G08970,GeneID:820049	J domain protein localized in ER lumen. Can compensate for the growth defect in jem1 scj1 mutant yeast. Also shows similarity to HSP40 proteins and is induced by heat stress. At high temperatures, mutant alleles are not transmitted through the pollen due to defects in pollen tube growth.	DNAJ heat shock N-terminal domain-containing protein		GO:0005788,GO:0009408,GO:0009506,GO:0009860,GO:0016491,GO:0034605	endoplasmic reticulum lumen|response to heat|plasmodesma|pollen tube growth|oxidoreductase activity|cellular response to heat
AT3G09070	876.815	559.96	1193.67	2.13137	1.09178	0.000303562	0.00664596	Up	11.0883	7.82532	12.2387	4.16502	3.14085	7.03781	OPS	Araport:AT3G09070,TAIR:AT3G09070,GeneID:820060	Encodes a a polarly localised membrane-associated protein that regulates phloem differentiation entry.	LOW protein: UPF0503-like protein, putative (DUF740)		GO:0005886,GO:0009507,GO:0010088,GO:0010233,GO:0010588,GO:0016324,GO:0022622	plasma membrane|chloroplast|phloem development|phloem transport|cotyledon vascular tissue pattern formation|apical plasma membrane|root system development
AT3G09260	14785	5983.95	23586.1	3.94156	1.97877	9.65975e-10	8.43312e-08	Up	403.677	314.792	192.746	80.6675	73.9829	72.8456	PYK10	Araport:AT3G09260,TAIR:AT3G09260,GeneID:820082	Encodes beta-glucosidase.The major constituent of ER bodies. One of the most abundant proteins in Arabidopsis seedlings. Exist in an soluble (inactive) and non-soluble (active) form, most probably formed in a polymerization process. Involved in the mutualistic interaction between Arabidopsis and the endophytic fungus Piriformospora indica.	Glycosyl hydrolase superfamily protein		GO:0002020,GO:0005507,GO:0005634,GO:0005773,GO:0005777,GO:0005783,GO:0005788,GO:0005975,GO:0006970,GO:0008422,GO:0009506,GO:0009610,GO:0009651,GO:0009735,GO:0010168,GO:0015928,GO:0016020,GO:0019137,GO:0019760,GO:0019762,GO:0031348,GO:0042343,GO:0042344,GO:0042803,GO:0070417,GO:0080119,GO:0102483	protease binding|copper ion binding|nucleus|vacuole|peroxisome|endoplasmic reticulum|endoplasmic reticulum lumen|carbohydrate metabolic process|response to osmotic stress|beta-glucosidase activity|plasmodesma|response to symbiotic fungus|response to salt stress|response to cytokinin|ER body|fucosidase activity|membrane|thioglucosidase activity|glucosinolate metabolic process|glucosinolate catabol…	path:ath00460,path:ath00500,path:ath00940	Cyanoamino acid metabolism|Starch and sucrose metabolism|Phenylpropanoid biosynthesis
AT3G09270	48.2622	20.2768	76.2477	3.75856	1.91018	0.000309448	0.00676082	Up	1.71657	1.49511	0.68141	0.402483	0.300205	0.321495	GSTU8	Araport:AT3G09270,TAIR:AT3G09270,GeneID:820083	Encodes glutathione transferase belonging to the tau class of GSTs. Naming convention according to Wagner et al. (2002).	glutathione S-transferase TAU 8		GO:0004364,GO:0005737,GO:0005829,GO:0006749,GO:0009407,GO:0046686	glutathione transferase activity|cytoplasm|cytosol|glutathione metabolic process|toxin catabolic process|response to cadmium ion	path:ath00480	Glutathione metabolism
AT3G09330	9.09057	2.06692	16.1142	7.82716	2.96849	0.000646304	0.0125732	Up	0.243533	0.187926	0.200544	0.0395918	0.012578	0.02694	AT3G09330	Araport:AT3G09330,TAIR:AT3G09330,GeneID:820089		Transmembrane amino acid transporter family protein		GO:0003333,GO:0005774,GO:0015171,GO:0016021	amino acid transmembrane transport|vacuolar membrane|amino acid transmembrane transporter activity|integral component of membrane
AT3G09960	15.033	3.39575	26.6702	7.8204	2.96724	5.86937e-05	0.00164241	Up	0.783655	0.362832	0.54449	0.042467	0.0809482	0.0866889	F8A24.22	Araport:AT3G09960,TAIR:AT3G09960,GeneID:820157		Calcineurin-like metallo-phosphoesterase superfamily protein		GO:0004721,GO:0005634,GO:0009742,GO:0046872	phosphoprotein phosphatase activity|nucleus|brassinosteroid mediated signaling pathway|metal ion binding
AT3G10190	124.644	191.236	58.0519	0.303514	-1.72017	8.52213e-11	8.69792e-09	Down	1.74725	1.05278	1.47454	4.43593	3.9694	5.30734	AT3G10190	Araport:AT3G10190,TAIR:AT3G10190,GeneID:820181	Encodes a protein with sequence similarity to calmodulins. Loss of function mutations have decreased response to chitin elicitors suggesting a role in plant response to fungal pathogens.	Calcium-binding EF-hand family protein		GO:0005509,GO:0005886,GO:0050832	calcium ion binding|plasma membrane|defense response to fungus	path:ath04626	Plant-pathogen interaction
AT3G10300	811.834	435.529	1188.14	2.72697	1.4473	2.90404e-09	2.29895e-07	Up	9.77598	12.7092	12.6676	3.03361	4.19942	5.42105	AT3G10300	Araport:AT3G10300,TAIR:AT3G10300,GeneID:820192		Calcium-binding EF-hand family protein		GO:0005509	calcium ion binding	path:ath04626	Plant-pathogen interaction
AT3G11340	132.369	14.8459	249.893	16.8861	4.07776	4.31318e-05	0.00126536	Up	4.37912	0.717741	5.4442	0.481129	0.0524058	0.0420917	UGT76B1	Araport:AT3G11340,TAIR:AT3G11340,GeneID:820307	Encodes a glucosyltransferase that conjugates isoleucic acid and modulates plant defense and senescence.	UDP-Glycosyltransferase superfamily protein		GO:0002239,GO:0006952,GO:0008194,GO:0010150,GO:0043231,GO:0046527,GO:0052640,GO:0080043,GO:0080044	response to oomycetes|defense response|UDP-glycosyltransferase activity|leaf senescence|intracellular membrane-bounded organelle|glucosyltransferase activity|salicylic acid glucosyltransferase (glucoside-forming) activity|quercetin 3-O-glucosyltransferase activity|quercetin 7-O-glucosyltransferase activity
AT3G11420	534.875	276.311	793.439	2.87018	1.52114	1.88032e-11	2.23042e-09	Up	6.93794	8.0786	8.7406	2.51178	2.02046	3.5994	AT3G11420	Araport:AT3G11420,TAIR:AT3G11420,GeneID:820315		beta-1,3-N-acetylglucosaminyltransferase lunatic protein, putative (DUF604)
AT3G12145	3558.27	846.075	6270.46	7.41167	2.8898	2.93918e-30	2.0031e-27	Up	131.414	81.4084	85.6967	14.1373	12.3727	12.7097	FLR1	Araport:AT3G12145,TAIR:AT3G12145,GeneID:820391	A novel leucine-rich repeat protein. Interacts directly with MADS domain transcription factor.	Leucine-rich repeat (LRR) family protein		GO:0005634,GO:0005737,GO:0005886,GO:0008134,GO:0010228,GO:0048471,GO:0048510,GO:0048574	nucleus|cytoplasm|plasma membrane|transcription factor binding|vegetative to reproductive phase transition of meristem|perinuclear region of cytoplasm|regulation of timing of transition from vegetative to reproductive phase|long-day photoperiodism, flowering
AT3G12500	1869.43	39.2811	3699.57	94.2975	6.55915	4.65555e-49	1.40511e-45	Up	99.858	52.1243	36.3387	0.814079	0.594289	0.548041	HCHIB	Araport:AT3G12500,TAIR:AT3G12500,GeneID:820429	encodes a basic chitinase involved in ethylene/jasmonic acid mediated signalling pathway during systemic acquired resistance based on expression analyses.	basic chitinase		GO:0000272,GO:0004568,GO:0005773,GO:0005774,GO:0005829,GO:0006032,GO:0008061,GO:0009626,GO:0016998,GO:0031640,GO:0046686,GO:0050832	polysaccharide catabolic process|chitinase activity|vacuole|vacuolar membrane|cytosol|chitin catabolic process|chitin binding|plant-type hypersensitive response|cell wall macromolecule catabolic process|killing of cells of other organism|response to cadmium ion|defense response to fungus	path:ath00520,path:ath04016	Amino sugar and nucleotide sugar metabolism|MAPK signaling pathway - plant
AT3G12835	11.9925	2.00494	21.98	10.8072	3.43392	6.63754e-05	0.00182119	Up	3.95952	4.73025	6.23811	0.22649	0.215862	0.924682	AT3G12835	Araport:AT3G12835,TAIR:AT3G12835,GeneID:6240815		hypothetical protein
AT3G12910	15.001	1.71667	28.2853	16.5118	4.04542	4.93105e-05	0.00140592	Up	0.959884	0.254105	0.52799	0.02059	0.0588714	0.0210155	MGH6.1	Araport:AT3G12910,TAIR:AT3G12910,GeneID:820475		NAC (No Apical Meristem) domain transcriptional regulator superfamily protein	NAC	GO:0003677,GO:0003700,GO:0005634,GO:0005992,GO:0006561,GO:0009718,GO:0010120,GO:0010150,GO:0042538,GO:1900056	DNA binding|DNA-binding transcription factor activity|nucleus|trehalose biosynthetic process|proline biosynthetic process|anthocyanin-containing compound biosynthetic process|camalexin biosynthetic process|leaf senescence|hyperosmotic salinity response|negative regulation of leaf senescence
AT3G13610	61.3372	2.49794	120.177	48.8196	5.60939	1.81124e-06	7.59246e-05	Up	3.48815	0.706467	1.6133	0.113245	0	0	F6'H1	Araport:AT3G13610,TAIR:AT3G13610,GeneID:820564	Encodes a Fe(II)- and 2-oxoglutarate-dependent dioxygenase family gene F6'H1. Mutations in this gene compromise iron uptake and the production of fluorescent phenolics involved in Fe uptake.	2-oxoglutarate (2OG) and Fe(II)-dependent oxygenase superfamily protein		GO:0009699,GO:0009805,GO:0010421,GO:0046872,GO:0051213	phenylpropanoid biosynthetic process|coumarin biosynthetic process|hydrogen peroxide-mediated programmed cell death|metal ion binding|dioxygenase activity	path:ath00940	Phenylpropanoid biosynthesis
AT3G13910	364.291	214.043	514.539	2.40507	1.26608	0.000138166	0.00341008	Up	24.5995	14.2432	20.6398	10.8274	5.89672	7.14373	AT3G13910	Araport:AT3G13910,TAIR:AT3G13910,GeneID:820604		hypothetical protein (DUF3511)
AT3G13950	115.712	20.2418	211.181	10.4549	3.3861	0.00219885	0.0345648	Up	6.93299	1.53503	4.02657	1.0254	0.0563819	0.0402536	AT3G13950	Araport:AT3G13950,TAIR:AT3G13950,GeneID:820608		ankyrin
AT3G14370	47.1163	24.3092	69.9235	2.86392	1.51799	0.00131303	0.0229586	Up	0.892833	1.113	0.733895	0.186522	0.279351	0.489537	WAG2	Araport:AT3G14370,TAIR:AT3G14370,GeneID:820658	The WAG2 and its homolog, WAG1 each encodes protein-serine/threonine kinase that are nearly 70%25 identical to PsPK3 protein. All three together with CsPK3 belong to PsPK3-type kinases. At the N-terminus, all four possess a serine/threonine-rich domain. They are closely related to Arabidopsis kinases PINOID. wag1/wag2 double mutants exhibit a pronounced wavy root phenotype when grown vertically o…	Protein kinase superfamily protein		GO:0004674,GO:0005524,GO:0005634,GO:0005737,GO:0005829,GO:0005886,GO:0006468,GO:0009734,GO:0009926,GO:0016301,GO:0040008,GO:0048825	protein serine/threonine kinase activity|ATP binding|nucleus|cytoplasm|cytosol|plasma membrane|protein phosphorylation|auxin-activated signaling pathway|auxin polar transport|kinase activity|regulation of growth|cotyledon development
AT3G14590	103.337	30.3739	176.3	5.81524	2.53984	2.75831e-11	3.20192e-09	Up	1.26581	1.72606	1.18433	0.289626	0.237696	0.172439	NTMC2T6.2	Araport:AT3G14590,TAIR:AT3G14590,GeneID:820685		Calcium-dependent lipid-binding (CaLB domain) family protein		GO:0005773,GO:0005886,GO:0006869,GO:0008289,GO:0016021	vacuole|plasma membrane|lipid transport|lipid binding|integral component of membrane
AT3G14940	473.27	665.202	281.338	0.423405	-1.23989	5.89306e-08	3.58797e-06	Down	1.51651	1.51281	2.41669	4.43373	4.11543	3.77112	PPC3	Araport:AT3G14940,TAIR:AT3G14940,GeneID:820723	Encodes a cytosolic phosphoenolpyruvate carboxylase (PEPC) that has activity when expressed in E.coli. Its mRNA is most abundantly expressed in roots and siliques. PPC3 belongs to the plant-type PEPC family. It can form an enzymatically active complex with a castor bean ortholog of PPC4, which encodes a bacterial-type PEPC.	phosphoenolpyruvate carboxylase 3		GO:0005829,GO:0006099,GO:0008964,GO:0009507,GO:0015977,GO:0015979,GO:0048046,GO:0048366	cytosol|tricarboxylic acid cycle|phosphoenolpyruvate carboxylase activity|chloroplast|carbon fixation|photosynthesis|apoplast|leaf development	path:ath00620,path:ath00710	Pyruvate metabolism|Carbon fixation in photosynthetic organisms
AT3G15170	19.7511	8.1747	31.3275	3.82831	1.93671	0.00166327	0.0277348	Up	0.766169	0.383576	0.657852	0.173166	0.0733511	0.216021	CUC1	Araport:AT3G15170,TAIR:AT3G15170,GeneID:820748	Encodes a transcription factor involved in shoot apical meristem formation and auxin-mediated lateral root formation. The gene is thought not to be involved in stress responses (NaCl, auxins, ethylene). <i>Cuc</i> mutant was first recognized at the heart stage, where embryos lacking two distinct bulges of cotyledonary primordia were observed.	NAC (No Apical Meristem) domain transcriptional regulator superfamily protein	NAC	GO:0003677,GO:0003700,GO:0005634,GO:0009908,GO:0010014,GO:0010072,GO:0010223,GO:0048527,GO:0051782,GO:0090691	DNA binding|DNA-binding transcription factor activity|nucleus|flower development|meristem initiation|primary shoot apical meristem specification|secondary shoot formation|lateral root development|negative regulation of cell division|formation of plant organ boundary
AT3G15340	55.2729	23.482	87.0638	3.70524	1.88957	1.97395e-06	8.22558e-05	Up	0.711447	0.574109	0.946487	0.119248	0.243541	0.217343	PPI2	Araport:AT3G15340,TAIR:AT3G15340,GeneID:820765	Encodes PPI2 (proton pump interactor 2), a homologue of PPI1, a protein that interacts with the plasma membrane H+ ATPase AHA1.	proton pump interactor 2		GO:0005789,GO:0005886,GO:0010155,GO:0016021	endoplasmic reticulum membrane|plasma membrane|regulation of proton transport|integral component of membrane
AT3G15370	74.2362	0	148.472	785.839	9.61809	1.01755e-12	1.39595e-10	Up	1.75371	5.10351	1.98775	0	0	0	EXPA12	Araport:AT3G15370,TAIR:AT3G15370,GeneID:820776	member of Alpha-Expansin Gene Family. Naming convention from the Expansin Working Group (Kende et al, 2004. Plant Mol Bio)	expansin 12
AT3G15518	42.0981	10.0773	74.119	7.39982	2.88749	4.36877e-06	0.000164526	Up	2.83776	1.36932	4.14491	0.591764	0.246747	0.226497	AT3G15518	Araport:AT3G15518,TAIR:AT3G15518,GeneID:6240745		hypothetical protein
AT3G15530	1746.88	1052.78	2440.97	2.31857	1.21323	1.4363e-07	8.00608e-06	Up	35.0458	33.94	26.7502	13.8836	14.359	12.028	AT3G15530	Araport:AT3G15530,TAIR:AT3G15530,GeneID:820792		S-adenosyl-L-methionine-dependent methyltransferases superfamily protein
AT3G15534	12.2891	2.66326	21.915	8.11158	3.01998	0.0014656	0.0252148	Up	0.866145	0.987709	0.529365	0	0.106245	0.189632	AT3G15534	Araport:AT3G15534,TAIR:AT3G15534,GeneID:28719274		hypothetical protein
AT3G15720	590.542	74.455	1106.63	14.8417	3.89159	1.61845e-15	3.16602e-13	Up	14.0129	10.9475	18.5101	0.613127	0.435158	1.86407	AT3G15720	Araport:AT3G15720,TAIR:AT3G15720,GeneID:820815		Pectin lyase-like superfamily protein		GO:0004650,GO:0005576,GO:0005975,GO:0009505,GO:0031225,GO:0046658,GO:0071555	polygalacturonase activity|extracellular region|carbohydrate metabolic process|plant-type cell wall|anchored component of membrane|anchored component of plasma membrane|cell wall organization	path:ath00040	Pentose and glucuronate interconversions
AT3G15950	2892.32	1450	4334.64	2.98939	1.57985	0.000299249	0.00658328	Up	47.0193	47.1465	21.3025	11.7538	17.2603	8.79007	NAI2	Araport:AT3G15950,TAIR:AT3G15950,GeneID:820839	Similar to TSK-associating protein 1 (TSA1), contains 10 EFE repeats, a novel repeat sequence unique to plants. Expressed preferentially in the roots.Protein is localized to ER bodies- an endoplasmic reticulum derived structure. Loss of function mutations lack ER bodies.	DNA topoisomerase-like protein		GO:0005777,GO:0005788,GO:0009506,GO:0009651,GO:0010168,GO:0016020,GO:0080119	peroxisome|endoplasmic reticulum lumen|plasmodesma|response to salt stress|ER body|membrane|ER body organization
AT3G16030	192.008	106.102	277.914	2.62146	1.39037	0.000431745	0.00902222	Up	2.56481	1.12779	2.29057	0.973303	0.552484	0.664711	CES101	Araport:AT3G16030,TAIR:AT3G16030,GeneID:820848		lectin protein kinase family protein
AT3G16360	68.1975	8.99072	127.404	14.1132	3.81897	2.23436e-05	0.000703507	Up	1.42819	1.61259	7.00704	0.126767	0.0483273	0.517546	AHP4	Araport:AT3G16360,TAIR:AT3G16360,GeneID:820883	Encodes AHP4, a histidine-containing phosphotransmitter involved in Histidine (His)-to-Aspartate (Asp) phosphorelay signal transduction. AHP4 is one of the six Arabidopsis thaliana histidine phosphotransfer proteins (AHPs). AHPs function as redundant positive regulators of cytokinin signaling. Members of the AHP gene family include: AT3G21510 (AHP1), AT3G29350 (AHP2), AT5G39340 (AHP3), AT3G16360 …	HPT phosphotransmitter 4		GO:0000160,GO:0005634,GO:0005737,GO:0005829,GO:0009736,GO:0009927,GO:0043424	phosphorelay signal transduction system|nucleus|cytoplasm|cytosol|cytokinin-activated signaling pathway|histidine phosphotransfer kinase activity|protein histidine kinase binding	path:ath04075	Plant hormone signal transduction
AT3G16400	8995.97	4628.12	13363.8	2.88752	1.52983	1.97436e-05	0.000633927	Up	185.316	176.82	88.5368	56.1017	53.469	43.9998	NSP1	Araport:AT3G16400,TAIR:AT3G16400,GeneID:820887	Encodes a nitrile-specifier protein NSP1 responsible for constitutive and herbivore-induced simple nitrile formation in rosette leaves. NSP1 is one out of five (At3g16400/NSP1, At2g33070/NSP2, At3g16390/NSP3, At3g16410/NSP4 and At5g48180/NSP5) A. thaliana epithiospecifier protein (ESP) homologues that promote simple nitrile, but not epithionitrile or thiocyanate formation.	nitrile specifier protein 1		GO:0003729,GO:0019762,GO:0030246,GO:0080027,GO:0080028	mRNA binding|glucosinolate catabolic process|carbohydrate binding|response to herbivore|nitrile biosynthetic process
AT3G16420	11054.3	6264.36	15844.3	2.52927	1.33872	2.74516e-05	0.000846671	Up	305.685	266.006	163.51	99.3953	104.074	81.2755	PBP1	Araport:AT3G16420,TAIR:AT3G16420,GeneID:820890	The PBP1(PYK10-binding protein 1) assists the PYK10 (beta-glucosidase complex) in its activity and may act like a molecular chaperone that facilitates the correct polymerization of PYK10, when tissues are damaged and subcellular structures are destroyed by pests.	PYK10-binding protein 1		GO:0005507,GO:0005634,GO:0005829,GO:0006457,GO:0009506,GO:0030234,GO:0030246,GO:0051336	copper ion binding|nucleus|cytosol|protein folding|plasmodesma|enzyme regulator activity|carbohydrate binding|regulation of hydrolase activity
AT3G16430	84.0839	39.279	128.889	3.28257	1.71483	0.000211248	0.00488832	Up	2.75194	2.06793	1.38442	0.868058	0.405856	0.585091	JAL31	Araport:AT3G16430,TAIR:AT3G16430,GeneID:820891	Encodes a protein that increases the beta-glucosidase activities of three scopolin glucosidases in vitro.	jacalin-related lectin 31		GO:0005507,GO:0030246	copper ion binding|carbohydrate binding
AT3G16450	1063	272.142	1853.85	6.81349	2.76839	2.07462e-07	1.10404e-05	Up	45.1761	27.1005	13.8354	6.33856	3.4672	2.52944	JAL33	Araport:AT3G16450,TAIR:AT3G16450,GeneID:820893		Mannose-binding lectin superfamily protein		GO:0005634,GO:0009409,GO:0009506,GO:0010043,GO:0030246	nucleus|response to cold|plasmodesma|response to zinc ion|carbohydrate binding
AT3G16460	3576.68	1562.4	5590.96	3.57844	1.83933	0.000752897	0.0142787	Up	57.0681	54.1132	15.2305	11.555	15.6039	7.61815	JAL34	Araport:AT3G16460,TAIR:AT3G16460,GeneID:820894		Mannose-binding lectin superfamily protein		GO:0005507,GO:0005634,GO:0005829,GO:0009409,GO:0009506,GO:0016020,GO:0030246	copper ion binding|nucleus|cytosol|response to cold|plasmodesma|membrane|carbohydrate binding
AT3G16470	10368.8	3179.1	17558.6	5.52305	2.46547	4.02398e-15	7.45743e-13	Up	207.884	102.559	160.326	28.8013	19.0346	35.5081	JR1	Araport:AT3G16470,TAIR:AT3G16470,GeneID:820895	JA-responsive gene	Mannose-binding lectin superfamily protein		GO:0005634,GO:0005773,GO:0009409,GO:0009506,GO:0009507,GO:0009611,GO:0009651,GO:0009753,GO:0010228,GO:0016020,GO:0030246	nucleus|vacuole|response to cold|plasmodesma|chloroplast|response to wounding|response to salt stress|response to jasmonic acid|vegetative to reproductive phase transition of meristem|membrane|carbohydrate binding
AT3G16660	1710.15	1091.7	2328.6	2.13289	1.09281	0.000715217	0.0136869	Up	51.1389	71.3757	38.0989	24.2529	27.7871	22.0116	AT3G16660	Araport:AT3G16660,TAIR:AT3G16660,GeneID:820918		Pollen Ole e 1 allergen and extensin family protein		GO:0005576,GO:0006952	extracellular region|defense response
AT3G16720	353.917	505.18	202.653	0.401451	-1.3167	7.08818e-05	0.00192483	Down	3.03563	2.00677	4.2161	5.17908	9.15255	7.7365	ATL2	Araport:AT3G16720,TAIR:AT3G16720,GeneID:820924	RING-H2 protein induced after exposure to chitin or inactivated crude cellulase preparations.	TOXICOS EN LEVADURA 2		GO:0006952,GO:0010200,GO:0016021,GO:0016567,GO:0016740,GO:0046872	defense response|response to chitin|integral component of membrane|protein ubiquitination|transferase activity|metal ion binding
AT3G17420	445.269	271.897	618.642	2.2753	1.18606	1.35126e-06	5.82612e-05	Up	5.75471	7.58377	7.90464	3.3776	2.19733	3.55328	GPK1	Araport:AT3G17420,TAIR:AT3G17420,GeneID:821006	serine/threonine protein kinase-like protein	glyoxysomal protein kinase 1
AT3G17790	1820.72	1028.16	2613.28	2.54162	1.34575	0.00171673	0.0283798	Up	38.6439	21.4188	53.7139	12.8374	7.61441	23.2188	PAP17	Araport:AT3G17790,TAIR:AT3G17790,GeneID:821047	Expression is upregulated in the shoot of cax1/cax3 mutant.	purple acid phosphatase 17		GO:0003993,GO:0004601,GO:0005576,GO:0008198,GO:0008199,GO:0009986,GO:0016791,GO:0030643,GO:0042542	acid phosphatase activity|peroxidase activity|extracellular region|ferrous iron binding|ferric iron binding|cell surface|phosphatase activity|cellular phosphate ion homeostasis|response to hydrogen peroxide	path:ath00740	Riboflavin metabolism
AT3G18280	1221.41	811.331	1631.48	2.01091	1.00785	1.47198e-05	0.000494411	Up	69.6202	44.5101	49.8954	28.213	25.4382	25.6195	AT3G18280	Araport:AT3G18280,TAIR:AT3G18280,GeneID:821356		Bifunctional inhibitor/lipid-transfer protein/seed storage 2S albumin superfamily protein		GO:0006869,GO:0008289	lipid transport|lipid binding
AT3G18830	2355.83	1549.33	3162.34	2.0412	1.02942	5.89482e-06	0.000217347	Up	46.2869	26.9852	39.3365	19.1967	16.1961	17.9889	PMT5	Araport:AT3G18830,TAIR:AT3G18830,GeneID:821416	This gene encodes a plasma membrane-localized polyol/cyclitol/monosaccharide-H+-symporter. The symporter is able to catalyze the energy-dependent membrane passage of a wide range of linear polyols (three to six carbon backbone), of cyclic polyols (<i>myo</i>-inositol), and of numerous monosaccharides, including pyranose ring-forming and furanose ring-forming hexoses and pentoses. This gene belong…	polyol/monosaccharide transporter 5		GO:0005351,GO:0005354,GO:0005355,GO:0005365,GO:0005886,GO:0005887,GO:0008645,GO:0010311,GO:0015145,GO:0015148,GO:0015168,GO:0015575,GO:0015576,GO:0015591	carbohydrate:proton symporter activity|galactose transmembrane transporter activity|glucose transmembrane transporter activity|myo-inositol transmembrane transporter activity|plasma membrane|integral component of plasma membrane|hexose transmembrane transport|lateral root formation|monosaccharide transmembrane transporter activity|D-xylose transmembrane transporter activity|glycerol transmembrane…
AT3G19150	435.113	278.324	591.901	2.12727	1.08901	6.43662e-07	2.98871e-05	Up	10.355	8.26358	8.93636	4.36803	4.55101	3.61137	KRP6	Araport:AT3G19150,TAIR:AT3G19150,GeneID:821449	Kip-related protein (KRP) gene, encodes CDK (cyclin-dependent kinase) inhibitor (CKI), negative regulator of cell division. Binds to D type cyclins. A member of seven KRP genes found in Arabidopsis thaliana. Differential expression patterns for distinct KRPs were revealed by in situ hybridization. KRP6 appears to be targeted for degradation by RHF1a and RHF2a to allow mitotic divisions during gam…	KIP-related protein 6		GO:0001673,GO:0004861,GO:0005654,GO:0007050,GO:0019900,GO:0045736	male germ cell nucleus|cyclin-dependent protein serine/threonine kinase inhibitor activity|nucleoplasm|cell cycle arrest|kinase binding|negative regulation of cyclin-dependent protein serine/threonine kinase activity
AT3G19430	21.4272	7.89304	34.9614	4.44824	2.15323	0.000154619	0.00376775	Up	0.358751	0.23721	0.557176	0.0869128	0.0828342	0.0776201	AT3G19430	Araport:AT3G19430,TAIR:AT3G19430,GeneID:821477		late embryogenesis abundant protein-related / LEA protein-like protein
AT3G20130	168.636	251.933	85.3385	0.338038	-1.56474	1.53888e-05	0.000512807	Down	1.07217	1.20406	0.658069	2.53669	3.41382	2.56514	CYP705A22	Araport:AT3G20130,TAIR:AT3G20130,GeneID:821556	Encodes a member of the CYP705A family of cytochrome P450 enzymes. Mutants show altered gravitropic responses.	cytochrome P450, family 705, subfamily A, polypeptide 22		GO:0005506,GO:0009630,GO:0009958,GO:0012505,GO:0016020,GO:0016021,GO:0016709,GO:0020037	iron ion binding|gravitropism|positive gravitropism|endomembrane system|membrane|integral component of membrane|oxidoreductase activity, acting on paired donors, with incorporation or reduction of molecular oxygen, NAD(P)H as one donor, and incorporation of one atom of oxygen|heme binding
AT3G20360	11.7346	0.701503	22.7677	33.0419	5.04623	0.000120529	0.00302425	Up	0.192331	0.649429	0.359055	0.0180027	0.0171578	0	AT3G20360	Araport:AT3G20360,TAIR:AT3G20360,GeneID:821580		TRAF-like family protein		GO:0004197,GO:0004843,GO:0005634,GO:0005737,GO:0005829,GO:0006511,GO:0009867,GO:0016579,GO:0031647	cysteine-type endopeptidase activity|thiol-dependent ubiquitin-specific protease activity|nucleus|cytoplasm|cytosol|ubiquitin-dependent protein catabolic process|jasmonic acid mediated signaling pathway|protein deubiquitination|regulation of protein stability
AT3G20370	590.928	246.129	935.727	3.8021	1.9268	0.000678605	0.0131411	Up	16.101	17.0482	5.91285	3.66643	4.7688	1.58493	AT3G20370	Araport:AT3G20370,TAIR:AT3G20370,GeneID:821582		TRAF-like family protein
AT3G20470	5898.75	2327.36	9470.14	4.06865	2.02455	3.73068e-32	3.15272e-29	Up	223.76	193.942	214.804	45.7009	42.0809	64.8041	GRP5	Araport:AT3G20470,TAIR:AT3G20470,GeneID:3768804	encodes a glycine-rich protein that is expressed more abundantly in immature seed pods than in stems and leaves. Expression is not detected in roots or flowers.	glycine-rich protein 5		GO:0000325,GO:0005199,GO:0009413,GO:0009505,GO:0009737,GO:0009751,GO:0030307,GO:0046622	plant-type vacuole|structural constituent of cell wall|response to flooding|plant-type cell wall|response to abscisic acid|response to salicylic acid|positive regulation of cell growth|positive regulation of organ growth
AT3G20960	61.2313	33.3102	89.1525	2.67794	1.42112	0.00257625	0.0394409	Up	1.51173	0.811484	1.0663	0.561366	0.218873	0.455768	CYP705A33	Araport:AT3G20960,TAIR:AT3G20960,GeneID:821646	member of CYP705A	cytochrome P450, family 705, subfamily A, polypeptide 33		GO:0005506,GO:0009630,GO:0009958,GO:0012505,GO:0016020,GO:0016021,GO:0016709,GO:0020037	iron ion binding|gravitropism|positive gravitropism|endomembrane system|membrane|integral component of membrane|oxidoreductase activity, acting on paired donors, with incorporation or reduction of molecular oxygen, NAD(P)H as one donor, and incorporation of one atom of oxygen|heme binding
AT3G21080	145.21	65.0034	225.416	3.46772	1.79399	1.04664e-05	0.00035955	Up	6.43693	2.59071	4.09144	1.36451	0.910336	1.4126	AT3G21080	Araport:AT3G21080,TAIR:AT3G21080,GeneID:821660		ABC transporter-like protein		GO:0005524,GO:0005886,GO:0016021,GO:0042626,GO:0055085,GO:0080167	ATP binding|plasma membrane|integral component of membrane|ATPase activity, coupled to transmembrane movement of substances|transmembrane transport|response to karrikin
AT3G21320	8.71703	0.325859	17.1082	46.4178	5.53661	0.000266106	0.00593667	Up	0.0938564	0.250198	0.0917801	0	0	0.00896672	AT3G21320	Araport:AT3G21320,TAIR:AT3G21320,GeneID:821686		EARLY FLOWERING protein		GO:0005634,GO:0009908,GO:0048576,GO:0048578	nucleus|flower development|positive regulation of short-day photoperiodism, flowering|positive regulation of long-day photoperiodism, flowering
AT3G21420	46.1448	20.0129	72.2767	3.62136	1.85653	1.49337e-06	6.38674e-05	Up	1.04923	1.081	0.998287	0.364971	0.250448	0.223507	LBO1	Araport:AT3G21420,TAIR:AT3G21420,GeneID:821696		2-oxoglutarate (2OG) and Fe(II)-dependent oxygenase superfamily protein		GO:0010150,GO:0016682,GO:0046872,GO:0051213	leaf senescence|oxidoreductase activity, acting on diphenols and related substances as donors, oxygen as acceptor|metal ion binding|dioxygenase activity
AT3G21460	275.765	423.976	127.555	0.300343	-1.73532	3.09856e-12	3.96748e-10	Down	4.77045	4.86412	3.6581	14.4173	15.3573	13.4168	AT3G21460	Araport:AT3G21460,TAIR:AT3G21460,GeneID:5008019		Glutaredoxin family protein		GO:0000122,GO:0005634,GO:0005737,GO:0009055,GO:0015035,GO:0045454,GO:0046872,GO:0051537	negative regulation of transcription by RNA polymerase II|nucleus|cytoplasm|electron transfer activity|protein disulfide oxidoreductase activity|cell redox homeostasis|metal ion binding|2 iron, 2 sulfur cluster binding
AT3G21710	23.6492	5.12461	42.1738	8.22896	3.04071	4.81105e-07	2.30483e-05	Up	0.942393	0.468942	0.821014	0.0705683	0.100885	0.090033	VASCULAR-RELATED UNKNOWN PROTEIN 1	Araport:AT3G21710,TAIR:AT3G21710,GeneID:821725		transmembrane protein		GO:0005634,GO:0005829,GO:0010089	nucleus|cytosol|xylem development
AT3G21770	826.198	202.933	1449.46	7.14129	2.83618	3.54138e-19	9.97584e-17	Up	30.2672	30.3328	21.4542	4.28721	2.40031	4.70937	AT3G21770	Araport:AT3G21770,TAIR:AT3G21770,GeneID:821731		Peroxidase superfamily protein		GO:0004601,GO:0005576,GO:0005618,GO:0005634,GO:0005737,GO:0006979,GO:0009505,GO:0009506,GO:0020037,GO:0042744,GO:0046872	peroxidase activity|extracellular region|cell wall|nucleus|cytoplasm|response to oxidative stress|plant-type cell wall|plasmodesma|heme binding|hydrogen peroxide catabolic process|metal ion binding	path:ath00940	Phenylpropanoid biosynthesis
AT3G22160	208.7	87.9452	329.455	3.74995	1.90687	0.000105624	0.00269832	Up	8.61122	4.60128	6.13777	2.81753	1.07037	1.06584	jasmonate-associated VQ motif gene 1	Araport:AT3G22160,TAIR:AT3G22160,GeneID:821780		VQ motif-containing protein		GO:0005634	nucleus
AT3G22460	89.1268	52.4666	125.787	2.39771	1.26166	0.00212748	0.0338279	Up	3.46265	1.77736	2.21323	1.2548	0.664399	1.1181	OASA2	Araport:AT3G22460,TAIR:AT3G22460,GeneID:821817	Encodes a member of a family of genes with O-acetylserine(thiol)lyase activity.	O-acetylserine (thiol) lyase (OAS-TL) isoform A2		GO:0004124,GO:0005737,GO:0006535	cysteine synthase activity|cytoplasm|cysteine biosynthetic process from serine	path:ath00270,path:ath00920	Cysteine and methionine metabolism|Sulfur metabolism
AT3G23150	388.667	175.059	602.274	3.43934	1.78213	2.20302e-07	1.16068e-05	Up	5.68679	4.35743	2.98309	1.37555	0.904377	1.47154	ETR2	Araport:AT3G23150,TAIR:AT3G23150,GeneID:821891	Involved in ethylene perception in Arabidopsis	Signal transduction histidine kinase, hybrid-type, ethylene sensor		GO:0000155,GO:0004674,GO:0005524,GO:0005783,GO:0005789,GO:0010105,GO:0016021,GO:0038199,GO:0046872,GO:0051740	phosphorelay sensor kinase activity|protein serine/threonine kinase activity|ATP binding|endoplasmic reticulum|endoplasmic reticulum membrane|negative regulation of ethylene-activated signaling pathway|integral component of membrane|ethylene receptor activity|metal ion binding|ethylene binding	path:ath04016,path:ath04075	MAPK signaling pathway - plant|Plant hormone signal transduction
AT3G23250	92.1223	5.87691	178.368	30.4618	4.92893	1.02197e-10	1.03804e-08	Up	3.77285	1.45411	3.25446	0.0473735	0.195652	0.0161175	MYB15	Araport:AT3G23250,TAIR:AT3G23250,GeneID:821904	Member of the R2R3 factor gene family.	myb domain protein 15	MYB_related	GO:0003700,GO:0005634,GO:0009409,GO:0009414,GO:0009651,GO:0009723,GO:0009733,GO:0009753,GO:0010200,GO:0030154,GO:0043565,GO:0044212,GO:0046686	DNA-binding transcription factor activity|nucleus|response to cold|response to water deprivation|response to salt stress|response to ethylene|response to auxin|response to jasmonic acid|response to chitin|cell differentiation|sequence-specific DNA binding|transcription regulatory region DNA binding|response to cadmium ion
AT3G23510	95.6257	144.33	46.9217	0.324996	-1.6215	0.00147436	0.0253449	Down	0.4922	0.261774	0.283124	1.63959	0.738706	0.699814	AT3G23500	Araport:AT3G23510,TAIR:AT3G23510,GeneID:821931		Cyclopropane-fatty-acyl-phospholipid synthase		GO:0005886,GO:0006679,GO:0008168,GO:0009405,GO:0016021,GO:0030447	plasma membrane|glucosylceramide biosynthetic process|methyltransferase activity|pathogenesis|integral component of membrane|filamentous growth
AT3G23630	21.3516	5.81952	36.8836	6.33282	2.66285	4.28215e-06	0.000161841	Up	0.440786	0.68935	0.517242	0.0907691	0.0720913	0.0926447	IPT7	Araport:AT3G23630,TAIR:AT3G23630,GeneID:821943	Encodes an isopentenyl transferase involved in cytokinin biosynthesis.	isopentenyltransferase 7		GO:0005524,GO:0005739,GO:0006400,GO:0009691,GO:0009824,GO:0009860,GO:0052381,GO:0052622,GO:0052623	ATP binding|mitochondrion|tRNA modification|cytokinin biosynthetic process|AMP dimethylallyltransferase activity|pollen tube growth|tRNA dimethylallyltransferase activity|ATP dimethylallyltransferase activity|ADP dimethylallyltransferase activity	path:ath00908	Zeatin biosynthesis
AT3G24255	202.777	276.153	129.4	0.468704	-1.09325	1.90029e-07	1.02156e-05	Down	0.894563	0.756047	1.03263	1.6136	1.63688	2.33257	AT3G24255	Araport:AT3G24255,TAIR:AT3G24255,GeneID:822013		RNA-directed DNA polymerase (reverse transcriptase)-related family protein		GO:0003676,GO:0004523,GO:0046872	nucleic acid binding|RNA-DNA hybrid ribonuclease activity|metal ion binding
AT3G24982	331.729	15.8667	647.59	40.9401	5.35544	7.66862e-09	5.72491e-07	Up	5.67608	0.939959	5.28675	0.223386	0.0172624	0.030811	RLP40	Araport:AT3G24982,TAIR:AT3G24982,GeneID:822091		receptor like protein 40		GO:0005886,GO:0016021	plasma membrane|integral component of membrane
AT3G25010	450.726	131.894	769.558	5.83814	2.54551	0.000448449	0.00932518	Up	6.96124	2.40656	10.0775	2.19649	0.472198	0.421404	RLP41	Araport:AT3G25010,TAIR:AT3G25010,GeneID:822092		receptor like protein 41		GO:0005886,GO:0010150,GO:0016021,GO:0071215	plasma membrane|leaf senescence|integral component of membrane|cellular response to abscisic acid stimulus
AT3G25180	33.5152	0.713697	66.3167	96.7181	6.59571	2.02163e-09	1.65547e-07	Up	0.765653	0.65767	0.952911	0.023889	0	0	CYP82G1	Araport:AT3G25180,TAIR:AT3G25180,GeneID:822110	Encodes a cytochrome P450 monooxygenase (CYP82G1) that catalyzes the production of two volatile homoterpenes, TMTT and DMNT, although it is only likely to produce TMTT in planta. TMTT can be involved in attracting predatory insects to protect Arabidopsis plants from herbivorous pests. Homoterpene synthesis is also stimulated by fungal elicitors which increase the transcript levels of CYP82G1.	cytochrome P450, family 82, subfamily G, polypeptide 1		GO:0005506,GO:0006952,GO:0016020,GO:0016021,GO:0016114,GO:0016709,GO:0020037,GO:0042343,GO:0046246,GO:0097007,GO:0097008	iron ion binding|defense response|membrane|integral component of membrane|terpenoid biosynthetic process|oxidoreductase activity, acting on paired donors, with incorporation or reduction of molecular oxygen, NAD(P)H as one donor, and incorporation of one atom of oxygen|heme binding|indole glucosinolate metabolic process|terpene biosynthetic process|4,8,12-trimethyltrideca-1,3,7,11-tetraene syntha…	path:ath00904	Diterpenoid biosynthesis
AT3G25240	24.5212	0.651717	48.3907	71.7133	6.16417	4.12742e-06	0.000157971	Up	1.02837	0.301552	1.83023	0	0	0.0432287	AT3G25240	Araport:AT3G25240,TAIR:AT3G25240,GeneID:822118		sulfate/thiosulfate import ATP-binding protein, putative (DUF506)
AT3G25290	263.163	116.194	410.132	3.52902	1.81927	5.62157e-05	0.00158145	Up	6.55105	2.87933	9.44438	1.35808	1.2512	2.55666	AT3G25290	Araport:AT3G25290,TAIR:AT3G25290,GeneID:822123		Auxin-responsive family protein		GO:0005886,GO:0009506,GO:0016021,GO:0046872,GO:0055114	plasma membrane|plasmodesma|integral component of membrane|metal ion binding|oxidation-reduction process
AT3G25400	82.1038	49.7207	114.487	2.30009	1.20169	0.000144445	0.00355262	Up	2.43517	3.00535	3.19912	1.21567	0.844827	1.62853	AT3G25400	Araport:AT3G25400,TAIR:AT3G25400,GeneID:822124		dCTP pyrophosphatase-like protein
AT3G25610	572.343	199.39	945.296	4.74336	2.24591	1.38736e-10	1.36966e-08	Up	5.24859	3.46469	8.12503	1.45517	0.805288	1.12591	T5M7.10	Araport:AT3G25610,TAIR:AT3G25610,GeneID:822148		ATPase E1-E2 type family protein / haloacid dehalogenase-like hydrolase family protein		GO:0000139,GO:0000287,GO:0004012,GO:0005524,GO:0005802,GO:0005886,GO:0016021,GO:0045332,GO:0048194	Golgi membrane|magnesium ion binding|phospholipid-translocating ATPase activity|ATP binding|trans-Golgi network|plasma membrane|integral component of membrane|phospholipid translocation|Golgi vesicle budding
AT3G25640	72.7372	20.272	125.202	6.1999	2.63225	2.05611e-05	0.000657178	Up	3.00941	1.56269	2.70373	0.716544	0.221487	0.177896	AT3G25640	Araport:AT3G25640,TAIR:AT3G25640,GeneID:822151		MIZU-KUSSEI-like protein (Protein of unknown function, DUF617)		GO:0005737,GO:0005783,GO:0005789,GO:0009658,GO:0010274,GO:0016020,GO:0032541	cytoplasm|endoplasmic reticulum|endoplasmic reticulum membrane|chloroplast organization|hydrotropism|membrane|cortical endoplasmic reticulum
AT3G25730	93.3486	37.1588	149.538	4.03441	2.01236	1.63849e-13	2.52675e-11	Up	2.45649	2.12926	2.5079	0.652202	0.560952	0.487082	EDF3	Araport:AT3G25730,TAIR:AT3G25730,GeneID:822164		ethylene response DNA binding factor 3	RAV	GO:0003700,GO:0005634,GO:0009873,GO:0043565,GO:0044212	DNA-binding transcription factor activity|nucleus|ethylene-activated signaling pathway|sequence-specific DNA binding|transcription regulatory region DNA binding
AT3G25780	293.878	65.3372	522.418	8.00472	3.00085	1.38651e-29	8.87658e-27	Up	7.47181	7.98328	6.68063	0.931203	1.02404	0.731111	AOC3	Araport:AT3G25780,TAIR:AT3G25780,GeneID:822169	Encodes allene oxide cyclase, one of the enzymes involved in jasmonic acid biosynthesis. One of four genes in Arabidopsis that encode this enzyme. mRNA expression is upregulated in senescing leaves. Note: Nomenclature for Arabidopsis allene oxide cyclase 3 (AOC3, AT3G25780) gene is based on Stenzel et al. 2003 Plant Molecular Biology 51:895-911. AOC3 (AT3G25780) is also referred to as AOC2 in He …	allene oxide cyclase 3		GO:0005774,GO:0005886,GO:0009507,GO:0009620,GO:0009651,GO:0009695,GO:0016020,GO:0046423	vacuolar membrane|plasma membrane|chloroplast|response to fungus|response to salt stress|jasmonic acid biosynthetic process|membrane|allene-oxide cyclase activity	path:ath00592	alpha-Linolenic acid metabolism
AT3G25882	186.323	67.9837	304.663	4.48358	2.16465	0.000730501	0.0139506	Up	12.2419	3.50378	16.733	3.34264	0.862816	2.70094	NIMIN-2	Araport:AT3G25882,TAIR:AT3G25882,GeneID:822184	encodes a kinase that physically interacts with NPR1/NIM1	NIM1-interacting 2		GO:0005634,GO:0010112	nucleus|regulation of systemic acquired resistance
AT3G26220	284.525	118.959	450.092	3.78358	1.91975	7.77593e-07	3.53295e-05	Up	8.25514	3.09329	5.67355	1.55344	1.11943	1.70155	CYP71B3	Araport:AT3G26220,TAIR:AT3G26220,GeneID:822223		cytochrome P450, family 71, subfamily B, polypeptide 3		GO:0005506,GO:0016020,GO:0016021,GO:0016709,GO:0020037	iron ion binding|membrane|integral component of membrane|oxidoreductase activity, acting on paired donors, with incorporation or reduction of molecular oxygen, NAD(P)H as one donor, and incorporation of one atom of oxygen|heme binding
AT3G27400	1594.43	190.058	2998.81	15.7664	3.97878	3.0534e-30	2.01591e-27	Up	46.558	38.6696	48.9274	2.12656	1.66994	4.6467	AT3G27400	Araport:AT3G27400,TAIR:AT3G27400,GeneID:822361		Pectin lyase-like superfamily protein		GO:0009624,GO:0030570,GO:0045490,GO:0046872	response to nematode|pectate lyase activity|pectin catabolic process|metal ion binding	path:ath00040	Pentose and glucuronate interconversions
AT3G28210	49.6992	20.8749	78.5234	3.77304	1.91573	0.000323891	0.00701111	Up	1.54775	1.84256	1.33888	0.674218	0.311553	0.229383	PMZ	Araport:AT3G28210,TAIR:AT3G28210,GeneID:822447	Encodes a putative zinc finger protein (PMZ).	zinc finger (AN1-like) family protein		GO:0008270,GO:0009737,GO:0010200	zinc ion binding|response to abscisic acid|response to chitin
AT3G28220	2358.85	593.137	4124.56	6.95593	2.79824	5.5125e-27	2.91156e-24	Up	60.8411	58.6868	64.4306	11.4714	7.02231	7.04648	AT3G28220	Araport:AT3G28220,TAIR:AT3G28220,GeneID:822448		TRAF-like family protein		GO:0004197,GO:0004843,GO:0005634,GO:0005737,GO:0005829,GO:0006511,GO:0009867,GO:0016579,GO:0031647	cysteine-type endopeptidase activity|thiol-dependent ubiquitin-specific protease activity|nucleus|cytoplasm|cytosol|ubiquitin-dependent protein catabolic process|jasmonic acid mediated signaling pathway|protein deubiquitination|regulation of protein stability
AT3G28580	80.5275	21.3725	139.682	6.55474	2.71254	0.000506969	0.0103186	Up	1.92798	0.816613	2.90341	0.582296	0.0882908	0.135075	AT3G28580	Araport:AT3G28580,TAIR:AT3G28580,GeneID:822488		P-loop containing nucleoside triphosphate hydrolases superfamily protein		GO:0000304,GO:0005524,GO:0005783,GO:0009737,GO:0016021,GO:0016887	response to singlet oxygen|ATP binding|endoplasmic reticulum|response to abscisic acid|integral component of membrane|ATPase activity
AT3G28600	69.293	0.682707	137.903	201.648	7.65569	1.23989e-12	1.67918e-10	Up	1.57153	2.24071	2.284	0.0148449	0	0.0151516	AT3G28600	Araport:AT3G28600,TAIR:AT3G28600,GeneID:822490		P-loop containing nucleoside triphosphate hydrolases superfamily protein		GO:0005524,GO:0009651,GO:0016887	ATP binding|response to salt stress|ATPase activity
AT3G28890	94.5938	17.7684	171.419	9.68442	3.27567	5.47158e-08	3.37021e-06	Up	2.27289	0.763956	1.73065	0.258997	0.132237	0.0755283	RLP43	Araport:AT3G28890,TAIR:AT3G28890,GeneID:822523		receptor like protein 43		GO:0005886,GO:0016021	plasma membrane|integral component of membrane
AT3G29250	104.58	11.827	197.334	16.7385	4.0651	5.01584e-08	3.09853e-06	Up	5.05733	1.53723	2.7592	0.190506	0.30261	0.0324071	SDR4	Araport:AT3G29250,TAIR:AT3G29250,GeneID:822580		NAD(P)-binding Rossmann-fold superfamily protein		GO:0005507,GO:0016491	copper ion binding|oxidoreductase activity
AT3G29575	257.09	90.7641	423.416	4.66359	2.22144	4.18006e-09	3.24677e-07	Up	5.98261	5.86395	10.0872	1.56141	0.817659	2.20663	AFP3	Araport:AT3G29575,TAIR:AT3G29575,GeneID:822619		ABI five binding protein 3		GO:0005634,GO:0007165,GO:0045892	nucleus|signal transduction|negative regulation of transcription, DNA-templated
AT3G30305	11.0023	3.0577	18.9468	6.17254	2.62587	0.0011526	0.0204803	Up	0.680163	0.415513	0.554264	0.0291798	0.139052	0.0893481	AT3G30305	Araport:AT3G30305,GeneID:28719347		hypothetical protein
AT3G32980	427.379	189.245	665.513	3.51674	1.81424	0.000242244	0.00547954	Up	12.8601	11.4273	5.73084	4.12048	1.36787	2.99276	T15D2.9	Araport:AT3G32980,TAIR:AT3G32980,GeneID:823067		Peroxidase superfamily protein		GO:0004601,GO:0005576,GO:0005618,GO:0005773,GO:0006979,GO:0009735,GO:0016020,GO:0020037,GO:0042744,GO:0046872	peroxidase activity|extracellular region|cell wall|vacuole|response to oxidative stress|response to cytokinin|membrane|heme binding|hydrogen peroxide catabolic process|metal ion binding	path:ath00940	Phenylpropanoid biosynthesis
AT3G42725	84.8593	50.23	119.489	2.38183	1.25207	4.49011e-05	0.00130306	Up	3.18582	2.33547	4.33552	1.17541	1.38077	1.42289	AT3G42725	Araport:AT3G42725,TAIR:AT3G42725,GeneID:823305		Putative membrane lipoprotein
AT3G43110	83.5446	17.8718	149.217	8.37756	3.06653	6.52013e-22	2.45983e-19	Up	3.64571	2.90942	4.06146	0.451397	0.407572	0.36373	AT3G43110	Araport:AT3G43110,TAIR:AT3G43110,GeneID:823370		transmembrane protein
AT3G43270	1922.39	668.267	3176.52	4.75295	2.24882	4.02854e-29	2.50326e-26	Up	37.7917	33.2878	29.0525	7.16002	5.78823	7.74297	AT3G43270	Araport:AT3G43270,TAIR:AT3G43270,GeneID:823402		Plant invertase/pectin methylesterase inhibitor superfamily		GO:0005576,GO:0009505,GO:0030599,GO:0042545,GO:0045330,GO:0045490,GO:0046910	extracellular region|plant-type cell wall|pectinesterase activity|cell wall modification|aspartyl esterase activity|pectin catabolic process|pectinesterase inhibitor activity	path:ath00040	Pentose and glucuronate interconversions
AT3G43430	88.9001	37.2461	140.554	3.7768	1.91717	8.58934e-06	0.000301942	Up	4.78786	3.03368	2.44684	1.04044	0.944396	0.657391	AT3G43430	Araport:AT3G43430,TAIR:AT3G43430,GeneID:823423		RING/U-box superfamily protein		GO:0004842,GO:0016021,GO:0016567,GO:0031625,GO:0046872	ubiquitin-protein transferase activity|integral component of membrane|protein ubiquitination|ubiquitin protein ligase binding|metal ion binding
AT3G44300	345.866	28.7812	662.952	23.0613	4.5274	2.29816e-10	2.12952e-08	Up	21.3818	5.13296	3.61969	0.604221	0.413442	0.253007	NIT2	Araport:AT3G44300,TAIR:AT3G44300,GeneID:823555	Encodes an enzyme that catalyzes the hydrolysis of indole-3-acetonitrile (IAN) to indole-3-acetic acid (IAA) (nitrile aminohydrolase, EC 3.5.5.1) and IAN to indole-3-acetamide (IAM) at lower levels. Mutants have reduced sensitivity to IAN and are sensitive to IAA. This enzyme likely participates in other non-auxin-related metabolic pathways.	nitrilase 2		GO:0000257,GO:0005829,GO:0005886,GO:0009684,GO:0019499,GO:0019500,GO:0046686,GO:0080061,GO:0080109	nitrilase activity|cytosol|plasma membrane|indoleacetic acid biosynthetic process|cyanide metabolic process|cyanide catabolic process|response to cadmium ion|indole-3-acetonitrile nitrilase activity|indole-3-acetonitrile nitrile hydratase activity	path:ath00380,path:ath00460,path:ath00910	Tryptophan metabolism|Cyanoamino acid metabolism|Nitrogen metabolism
AT3G44510	51.8796	18.4275	85.3317	4.63064	2.21121	0.00163951	0.0274468	Up	1.04507	0.62941	1.11486	0.271726	0.031077	0.288435	AT3G44510	Araport:AT3G44510,TAIR:AT3G44510,GeneID:823576		alpha/beta-Hydrolases superfamily protein
AT3G44550	208.126	20.6841	395.568	19.0879	4.25458	1.07072e-16	2.43237e-14	Up	3.1952	2.92556	3.31458	0.184105	0.0381446	0.269608	FAR5	Araport:AT3G44550,TAIR:AT3G44550,GeneID:823580	Encodes a member of the eight-member gene family encoding alcohol-forming fatty acyl-CoA reductases (FARs) identified in Arabidopsis thaliana. Three of the FARs, FAR1 (At5g22500), FAR4 (At3g44540) and FAR5 (At3g44550), are shown to generate the fatty alcohols found in root, seed coat, and wound-induced leaf tissue.	fatty acid reductase 5		GO:0006629,GO:0009611,GO:0009651,GO:0010345,GO:0035336,GO:0050062,GO:0080019,GO:0102965	lipid metabolic process|response to wounding|response to salt stress|suberin biosynthetic process|long-chain fatty-acyl-CoA metabolic process|long-chain-fatty-acyl-CoA reductase activity|fatty-acyl-CoA reductase (alcohol-forming) activity|alcohol-forming fatty acyl-CoA reductase activity	path:ath00073,path:ath04146	Cutin, suberine and wax biosynthesis|Peroxisome
AT3G44560	6.15013	0.670513	11.6298	17.1387	4.09919	0.00303099	0.0446329	Up	0.15937	0.0556338	0.200371	0	0.0111708	0.011963	FAR8	Araport:AT3G44560,TAIR:AT3G44560,GeneID:823581		fatty acid reductase 8		GO:0006629,GO:0010345,GO:0035336,GO:0080019,GO:0102965	lipid metabolic process|suberin biosynthetic process|long-chain fatty-acyl-CoA metabolic process|fatty-acyl-CoA reductase (alcohol-forming) activity|alcohol-forming fatty acyl-CoA reductase activity	path:ath00073,path:ath04146	Cutin, suberine and wax biosynthesis|Peroxisome
AT3G45970	1037.58	393.279	1681.87	4.27702	2.0966	0.0027725	0.0415423	Up	38.8857	48.4594	22.2045	11.7903	11.3221	1.50424	EXLA1	Araport:AT3G45970,TAIR:AT3G45970,GeneID:823740	member of EXPANSIN-LIKE. Naming convention from the Expansin Working Group (Kende et al, 2004. Plant Mol Bio)	expansin-like A1
AT3G46080	45.9818	4.17803	87.7856	21.2178	4.4072	2.81738e-11	3.25261e-09	Up	3.73199	1.86699	2.29886	0.151282	0.173019	0.0308816	AT3G46080	Araport:AT3G46080,TAIR:AT3G46080,GeneID:823751		C2H2-type zinc finger family protein	C2H2	GO:0003676,GO:0003700,GO:0005634,GO:0006355,GO:0010200,GO:0046872	nucleic acid binding|DNA-binding transcription factor activity|nucleus|regulation of transcription, DNA-templated|response to chitin|metal ion binding
AT3G46280	135.324	8.08558	262.563	32.6907	5.03081	1.4355e-10	1.3976e-08	Up	4.81893	3.20347	2.28016	0.173393	0.12712	0	AT3G46280	Araport:AT3G46280,TAIR:AT3G46280,GeneID:823773		kinase-like protein		GO:0016021	integral component of membrane
AT3G46490	478.119	735.472	220.766	0.30026	-1.73571	9.87013e-08	5.72874e-06	Down	2.50196	2.92911	4.22974	7.23342	8.60013	15.7016	AT3G46490	Araport:AT3G46490,TAIR:AT3G46490,GeneID:823802		2-oxoglutarate (2OG) and Fe(II)-dependent oxygenase superfamily protein		GO:0005622,GO:0031929,GO:0046872,GO:0051213,GO:1905589,GO:1905736	intracellular|TOR signaling|metal ion binding|dioxygenase activity|positive regulation of L-arginine import across plasma membrane|negative regulation of L-proline import across plasma membrane
AT3G46600	904.533	1281.18	527.885	0.412034	-1.27916	0.0003908	0.00824819	Down	6.4655	5.08938	5.85959	11.9849	19.7307	8.70523	AT3G46600	Araport:AT3G46600,TAIR:AT3G46600,GeneID:823813		GRAS family transcription factor	GRAS	GO:0003700,GO:0005634,GO:0006355,GO:0010200,GO:0043565	DNA-binding transcription factor activity|nucleus|regulation of transcription, DNA-templated|response to chitin|sequence-specific DNA binding
AT3G46700	8.28782	0.344654	16.231	44.067	5.46163	0.000127483	0.00318361	Up	0.277217	0.184748	0.160186	0	0.0123653	0	AT3G46700	Araport:AT3G46700,TAIR:AT3G46700,GeneID:823823		UDP-Glycosyltransferase superfamily protein		GO:0008194,GO:0043231,GO:0080043,GO:0080044	UDP-glycosyltransferase activity|intracellular membrane-bounded organelle|quercetin 3-O-glucosyltransferase activity|quercetin 7-O-glucosyltransferase activity
AT3G46720	6.62486	1.02736	12.2224	11.9037	3.57334	0.00180107	0.029497	Up	0.224973	0.0977325	0.146664	0.0128688	0.0122649	0.0131347	AT3G46720	Araport:AT3G46720,TAIR:AT3G46720,GeneID:823825		UDP-Glycosyltransferase superfamily protein		GO:0008194,GO:0043231,GO:0080043,GO:0080044	UDP-glycosyltransferase activity|intracellular membrane-bounded organelle|quercetin 3-O-glucosyltransferase activity|quercetin 7-O-glucosyltransferase activity
AT3G46880	79.286	122.159	36.4131	0.297764	-1.74776	0.0018581	0.030337	Down	2.88161	0.953314	1.08379	7.53157	3.91535	4.61232	AT3G46880	Araport:AT3G46880,TAIR:AT3G46880,GeneID:823841		hypothetical protein
AT3G47980	59.3794	82.3093	36.4495	0.442209	-1.1772	0.000192071	0.00451378	Down	0.581166	0.665438	0.600785	1.29935	1.51538	1.23895	AT3G47980	Araport:AT3G47980,TAIR:AT3G47980,GeneID:823953		Integral membrane HPP family protein
AT3G48090	588.08	872.027	304.133	0.348995	-1.51872	7.98619e-12	9.86691e-10	Down	2.21827	2.65498	3.63895	8.33425	6.32608	8.98221	EDS1	Araport:AT3G48090,TAIR:AT3G48090,GeneID:823964	Component of R gene-mediated disease resistance in Arabidopsis thaliana with homology to eukaryotic lipases.	alpha/beta-Hydrolases superfamily protein		GO:0000304,GO:0001666,GO:0005634,GO:0005737,GO:0005783,GO:0006629,GO:0009626,GO:0009627,GO:0010310,GO:0010618,GO:0010942,GO:0016298,GO:0042803,GO:0050829,GO:0060866	response to singlet oxygen|response to hypoxia|nucleus|cytoplasm|endoplasmic reticulum|lipid metabolic process|plant-type hypersensitive response|systemic acquired resistance|regulation of hydrogen peroxide metabolic process|aerenchyma formation|positive regulation of cell death|lipase activity|protein homodimerization activity|defense response to Gram-negative bacterium|leaf abscission	path:ath04626	Plant-pathogen interaction
AT3G48450	25.7986	7.10975	44.4874	6.23561	2.64053	0.000310986	0.0067874	Up	0.904787	1.35113	1.15512	0.207021	0.0246632	0.316948	AT3G48450	Araport:AT3G48450,TAIR:AT3G48450,GeneID:824004		RPM1-interacting protein 4 (RIN4) family protein		GO:0009624	response to nematode
AT3G48580	10.1018	0	20.2035	106.851	6.73945	4.16198e-06	0.000158403	Up	0.552565	0.324061	0.252159	0	0	0	XTH11	Araport:AT3G48580,TAIR:AT3G48580,GeneID:824018		xyloglucan endotransglucosylase/hydrolase 11		GO:0004553,GO:0005618,GO:0010411,GO:0016762,GO:0042546,GO:0048046,GO:0071555	hydrolase activity, hydrolyzing O-glycosyl compounds|cell wall|xyloglucan metabolic process|xyloglucan:xyloglucosyl transferase activity|cell wall biogenesis|apoplast|cell wall organization
AT3G48770	49.2478	28.4504	70.0452	2.46069	1.29906	0.00316384	0.0460982	Up	0.319835	0.245123	0.209691	0.130976	0.0606316	0.118404	AT3G48770	Araport:AT3G48770,TAIR:AT3G48770,GeneID:824038		ATP/DNA binding protein
AT3G48850	51.6998	3.55629	99.8433	28.3681	4.8262	2.83643e-05	0.000872275	Up	2.67953	0.367591	1.82345	0.145206	0.0153769	0	PHT3;2	Araport:AT3G48850,TAIR:AT3G48850,GeneID:824046	Encodes a mitochondrial phosphate transporter. Modulates plant responses to salt stress.	phosphate transporter 3;2		GO:0005315,GO:0009651,GO:0031305,GO:0035435	inorganic phosphate transmembrane transporter activity|response to salt stress|integral component of mitochondrial inner membrane|phosphate ion transmembrane transport
AT3G48920	10.3167	1.69127	18.9421	11.1162	3.47459	0.00303158	0.0446329	Up	0.341619	0.593623	0.129913	0.0390822	0	0.0598346	MYB45	Araport:AT3G48920,TAIR:AT3G48920,GeneID:824053	Member of the R2R3 factor gene family.	myb domain protein 45	MYB	GO:0003700,GO:0005634,GO:0009585,GO:0009639,GO:0009751,GO:0010018,GO:0016607,GO:0030154,GO:0043565,GO:0044212,GO:0045893	DNA-binding transcription factor activity|nucleus|red, far-red light phototransduction|response to red or far red light|response to salicylic acid|far-red light signaling pathway|nuclear speck|cell differentiation|sequence-specific DNA binding|transcription regulatory region DNA binding|positive regulation of transcription, DNA-templated
AT3G49120	13061.9	5620.95	20502.9	3.64752	1.86692	2.43242e-07	1.25955e-05	Up	403.488	227.498	326.254	77.7352	49.188	132.496	PRXCB	Araport:AT3G49120,TAIR:AT3G49120,GeneID:824073	Class III peroxidase Perx34. Expressed in roots, leaves and stems. Located in the cell wall. Involved in cell elongation. Expression activated by light. May play a role in generating H2O2 during defense response.	peroxidase CB		GO:0004601,GO:0005618,GO:0005773,GO:0005774,GO:0005794,GO:0006952,GO:0006979,GO:0009416,GO:0009505,GO:0009735,GO:0009826,GO:0020037,GO:0042742,GO:0042744,GO:0046872,GO:0048046,GO:0050832,GO:0052033,GO:0072593	peroxidase activity|cell wall|vacuole|vacuolar membrane|Golgi apparatus|defense response|response to oxidative stress|response to light stimulus|plant-type cell wall|response to cytokinin|unidimensional cell growth|heme binding|defense response to bacterium|hydrogen peroxide catabolic process|metal ion binding|apoplast|defense response to fungus|pathogen-associated molecular pattern dependent ind…	path:ath00940	Phenylpropanoid biosynthesis
AT3G49340	437.586	3.13746	872.035	280.155	8.13008	1.17969e-17	2.89805e-15	Up	7.14825	4.10147	41.3234	0.114702	0.0182199	0.039024	AT3G49340	Araport:AT3G49340,TAIR:AT3G49340,GeneID:824096		Cysteine proteinases superfamily protein		GO:0004197,GO:0005615,GO:0005764,GO:0007568,GO:0009626,GO:0009733,GO:0009735,GO:0009744,GO:0009749,GO:0009750,GO:0009817,GO:0010150,GO:0010224,GO:0010282,GO:0010623,GO:0051603,GO:0080187,GO:1990169	cysteine-type endopeptidase activity|extracellular space|lysosome|aging|plant-type hypersensitive response|response to auxin|response to cytokinin|response to sucrose|response to glucose|response to fructose|defense response to fungus, incompatible interaction|leaf senescence|response to UV-B|senescence-associated vacuole|programmed cell death involved in cell development|proteolysis involved in …
AT3G49620	230.202	21.709	438.695	20.2516	4.33996	5.9638e-08	3.62061e-06	Up	11.038	5.12295	3.78885	0.479341	0.427373	0.0315642	DIN11	Araport:AT3G49620,TAIR:AT3G49620,GeneID:824124	encodes a protein similar to 2-oxoacid-dependent dioxygenase. Expression is induced after 24 hours of dark treatment, in senescing leaves and treatment with exogenous photosynthesis inhibitor. Induction of gene expression was suppressed in excised leaves supplied with sugar. The authors suggest that the gene's expression pattern is responding to the level of sugar in the cell.	2-oxoglutarate (2OG) and Fe(II)-dependent oxygenase superfamily protein		GO:0046872,GO:0051213	metal ion binding|dioxygenase activity
AT3G49750	88.8352	127.881	49.789	0.38799	-1.36591	0.000468755	0.00967699	Down	0.970157	1.22181	0.602057	2.03622	2.65468	2.4116	RLP44	Araport:AT3G49750,TAIR:AT3G49750,GeneID:824137		receptor like protein 44		GO:0005886,GO:0016021	plasma membrane|integral component of membrane
AT3G49970	34.2287	11.3675	57.09	5.02888	2.33024	0.000293269	0.00646752	Up	0.694412	0.647422	0.511899	0.197996	0.0314507	0.134725	AT3G49970	Araport:AT3G49970,TAIR:AT3G49970,GeneID:824159		Phototropic-responsive NPH3 family protein		GO:0016567	protein ubiquitination
AT3G50260	43.9837	6.20735	81.76	13.2493	3.72784	8.61662e-13	1.18983e-10	Up	2.26443	1.32801	2.44743	0.196339	0.116953	0.125247	CEJ1	Araport:AT3G50260,TAIR:AT3G50260,GeneID:824188	Encodes a member of the DREB subfamily A-5 of ERF/AP2 transcription factor family. The protein contains one AP2 domain. Involved in defense and freezing stress responses. There are 16 members in this subfamily including RAP2.1, RAP2.9 and RAP2.10.	cooperatively regulated by ethylene and jasmonate 1	ERF	GO:0003677,GO:0003700,GO:0005634,GO:0009409,GO:0009617,GO:0009873,GO:0010200,GO:0010941,GO:0042742	DNA binding|DNA-binding transcription factor activity|nucleus|response to cold|response to bacterium|ethylene-activated signaling pathway|response to chitin|regulation of cell death|defense response to bacterium
AT3G50280	77.1133	31.7456	122.481	3.85998	1.94859	0.000484707	0.0099518	Up	1.8706	0.803978	2.41301	0.519068	0.182261	0.571619	AT3G50280	Araport:AT3G50280,TAIR:AT3G50280,GeneID:824190		HXXXD-type acyl-transferase family protein		GO:0016747	transferase activity, transferring acyl groups other than amino-acyl groups
AT3G50410	258.316	135.334	381.298	2.81483	1.49305	1.24481e-10	1.25234e-08	Up	8.26518	6.73229	7.01207	1.96236	2.79615	2.87547	OBP1	Araport:AT3G50410,TAIR:AT3G50410,GeneID:824205	Arabidopsis Dof protein containing a single 51-amino acid zinc finger DNA-binding domain, which may play an important roles in plant growth and development.	OBF binding protein 1	Dof	GO:0003677,GO:0003700,GO:0005634,GO:0009733,GO:0009751,GO:0042545,GO:0044212,GO:0045787,GO:0045893,GO:0046872	DNA binding|DNA-binding transcription factor activity|nucleus|response to auxin|response to salicylic acid|cell wall modification|transcription regulatory region DNA binding|positive regulation of cell cycle|positive regulation of transcription, DNA-templated|metal ion binding
AT3G50450	4.00091	0	8.00182	42.3792	5.40528	0.00154225	0.0261528	Up	0.124715	0.243804	0.243912	0	0	0	HR1	Araport:AT3G50450,TAIR:AT3G50450,GeneID:824209	Homolog of RPW8	homolog of RPW8 1		GO:0009620,GO:0009626,GO:0016021,GO:0050832	response to fungus|plant-type hypersensitive response|integral component of membrane|defense response to fungus
AT3G50770	172.691	321.754	23.6278	0.0734735	-3.76663	9.13957e-06	0.000318633	Down	0.873005	0.292564	0.658562	18.3369	1.90919	3.22415	CML41	Araport:AT3G50770,TAIR:AT3G50770,GeneID:824241		calmodulin-like 41		GO:0005509,GO:0005634,GO:0019722	calcium ion binding|nucleus|calcium-mediated signaling	path:ath04626	Plant-pathogen interaction
AT3G51430	843.234	544.79	1141.68	2.09581	1.06751	0.00266183	0.0403707	Up	25.0059	11.1073	15.7279	10.055	6.31614	7.60375	YLS2	Araport:AT3G51430,TAIR:AT3G51430,GeneID:824306	Although this enzyme is predicted to encode a strictosidine synthase (SS), it lacks a conserved catalytic glutamate residue found in active SS enzymes and it is not expected to have SS activity.	Calcium-dependent phosphotriesterase superfamily protein		GO:0005773,GO:0005783,GO:0009058,GO:0009615,GO:0009620,GO:0009723,GO:0009751,GO:0009753,GO:0016020	vacuole|endoplasmic reticulum|biosynthetic process|response to virus|response to fungus|response to ethylene|response to salicylic acid|response to jasmonic acid|membrane
AT3G51440	243.048	94.4215	391.674	4.15095	2.05344	0.00010578	0.00269904	Up	11.3661	4.09396	5.3534	2.39783	1.48375	0.931466	AT3G51440	Araport:AT3G51440,TAIR:AT3G51440,GeneID:824307		Calcium-dependent phosphotriesterase superfamily protein		GO:0005773,GO:0005783,GO:0009058,GO:0009611,GO:0009615,GO:0009620,GO:0009723,GO:0009751,GO:0009753,GO:0016020	vacuole|endoplasmic reticulum|biosynthetic process|response to wounding|response to virus|response to fungus|response to ethylene|response to salicylic acid|response to jasmonic acid|membrane
AT3G51450	788.632	366.408	1210.86	3.30486	1.72459	1.28223e-11	1.54798e-09	Up	26.775	20.909	17.7736	7.35397	5.80586	6.19892	AT3G51450	Araport:AT3G51450,TAIR:AT3G51450,GeneID:824308		Calcium-dependent phosphotriesterase superfamily protein		GO:0005773,GO:0005783,GO:0009058,GO:0009611,GO:0009615,GO:0009620,GO:0009723,GO:0009751,GO:0009753,GO:0016020	vacuole|endoplasmic reticulum|biosynthetic process|response to wounding|response to virus|response to fungus|response to ethylene|response to salicylic acid|response to jasmonic acid|membrane
AT3G52400	756.895	344.907	1168.88	3.38959	1.76111	0.00201783	0.0324435	Up	28.0986	11.9288	18.107	6.41617	7.94166	1.83705	SYP122	Araport:AT3G52400,TAIR:AT3G52400,GeneID:824405	syntaxin protein, involved in the negative regulation of defense pathways such as programmed cell death, salicylic acid signalling pathway, jasmonic acid signalling pathway	syntaxin of plants 122		GO:0000149,GO:0005484,GO:0005886,GO:0006612,GO:0006886,GO:0006887,GO:0006906,GO:0009506,GO:0012505,GO:0016021,GO:0031201,GO:0048278,GO:0050832	SNARE binding|SNAP receptor activity|plasma membrane|protein targeting to membrane|intracellular protein transport|exocytosis|vesicle fusion|plasmodesma|endomembrane system|integral component of membrane|SNARE complex|vesicle docking|defense response to fungus	path:ath04130	SNARE interactions in vesicular transport
AT3G52780	5.12768	0.344654	9.91071	26.8634	4.74757	0.00325624	0.0472166	Up	0.121707	0.211487	0.066119	0	0.0132702	0	PAP20	Araport:AT3G52780,TAIR:AT3G52780,GeneID:824444		Purple acid phosphatases superfamily protein		GO:0003993,GO:0005576,GO:0046872	acid phosphatase activity|extracellular region|metal ion binding
AT3G53150	26.6639	1.77205	51.5559	29.7486	4.89475	9.29722e-07	4.1792e-05	Up	0.517295	0.353938	1.23934	0.053262	0.0126907	0	UGT73D1	Araport:AT3G53150,TAIR:AT3G53150,GeneID:824481		UDP-glucosyl transferase 73D1		GO:0008194,GO:0043231,GO:0080043,GO:0080044	UDP-glycosyltransferase activity|intracellular membrane-bounded organelle|quercetin 3-O-glucosyltransferase activity|quercetin 7-O-glucosyltransferase activity
AT3G53400	1028.7	678.388	1379.01	2.03229	1.0231	2.89503e-05	0.000887712	Up	16.4297	14.4132	17.368	6.783	5.57147	11.0005	AT3G53400	Araport:AT3G53400,TAIR:AT3G53400,GeneID:824508		peptide upstream protein
AT3G53480	13.5912	4.82314	22.3593	4.66395	2.22155	0.00213505	0.0338411	Up	0.123172	0.0577889	0.163808	0.0304371	0.0193392	0.0207107	ABCG37	Araport:AT3G53480,TAIR:AT3G53480,GeneID:824516	Negative regulator of auxin polar transport inhibitors. ABCG37 regulates auxin distribution and homeostasis in roots by excluding IBA from the root apex, but does not act directly in basipetal transport. ABCG37 and ABCG36 act redundantly at outermost root plasma membranes and, transport IBA out of the cells. Also involved in root transmembrane secretion of fluorescent phenolics involved in Fe upt…	pleiotropic drug resistance 9		GO:0005215,GO:0005524,GO:0005886,GO:0006855,GO:0009506,GO:0009926,GO:0016021,GO:0042626,GO:0048364,GO:0055085,GO:0071366	transporter activity|ATP binding|plasma membrane|drug transmembrane transport|plasmodesma|auxin polar transport|integral component of membrane|ATPase activity, coupled to transmembrane movement of substances|root development|transmembrane transport|cellular response to indolebutyric acid stimulus
AT3G53980	278.217	32.91	523.524	15.9195	3.99272	7.48309e-07	3.42198e-05	Up	22.0617	17.4031	5.54109	1.77695	0.14113	0.906833	AT3G53980	Araport:AT3G53980,TAIR:AT3G53980,GeneID:824565		Bifunctional inhibitor/lipid-transfer protein/seed storage 2S albumin superfamily protein
AT3G54030	937.228	419.541	1454.91	3.46791	1.79407	7.24433e-10	6.43071e-08	Up	19.6047	19.2763	12.3519	5.26214	4.90096	4.31872	BSK6	Araport:AT3G54030,TAIR:AT3G54030,GeneID:824570		kinase with tetratricopeptide repeat domain-containing protein		GO:0004674,GO:0005524,GO:0005886,GO:0009742	protein serine/threonine kinase activity|ATP binding|plasma membrane|brassinosteroid mediated signaling pathway
AT3G54260	651.119	225.095	1077.14	4.7815	2.25746	1.4326e-24	7.03871e-22	Up	18.5957	15.7487	16.8486	3.10055	2.72656	4.71429	TBL36	Araport:AT3G54260,TAIR:AT3G54260,GeneID:824593	Encodes a member of the TBL (TRICHOME BIREFRINGENCE-LIKE) gene family containing a plant-specific DUF231 (domain of unknown function) domain. TBL gene family has 46 members, two of which (TBR/AT5G06700 and TBL3/AT5G01360) have been shown to be involved in the synthesis and deposition of secondary wall cellulose, presumably by influencing the esterification state of pectic polymers. A nomenclature…	TRICHOME BIREFRINGENCE-LIKE 36		GO:0005794,GO:0016021,GO:0016413	Golgi apparatus|integral component of membrane|O-acetyltransferase activity
AT3G54550	4.78483	0	9.56966	50.5572	5.65984	0.00103302	0.0187175	Up	0.239763	0.390592	0.130255	0	0	0	AT3G54550	Araport:AT3G54550,TAIR:AT3G54550,GeneID:824620		DNA-directed RNA polymerase subunit beta-beta protein, putative (DUF506)
AT3G54730	183.056	363.109	3.0035	0.00822325	-6.92608	2.5105e-05	0.000777704	Down	0.0317269	0.0930339	0.0155125	6.35371	10.0718	0.0666838	AT3G54730	Araport:AT3G54730,TAIR:AT3G54730,GeneID:824638		transcription repressor		GO:0016021	integral component of membrane
AT3G54960	1801.66	1141.14	2462.19	2.15793	1.10965	3.61773e-09	2.82036e-07	Up	24.995	22.8616	31.3556	13.3456	9.17876	13.0624	PDIL1-3	Araport:AT3G54960,TAIR:AT3G54960,GeneID:824661	Encodes a protein disulfide isomerase-like (PDIL) protein, a member of a multigene family within the thioredoxin (TRX) superfamily. Transcript levels for this gene are up-regulated in response to three different chemical inducers of ER stress (dithiothreitol, beta-mercaptoethanol, and tunicamycin). Neither AtIRE1-2 nor AtbZIP60 appear to be required for this response.	PDI-like 1-3		GO:0003756,GO:0005774,GO:0005783,GO:0005788,GO:0006457,GO:0009507,GO:0034976,GO:0045454	protein disulfide isomerase activity|vacuolar membrane|endoplasmic reticulum|endoplasmic reticulum lumen|protein folding|chloroplast|response to endoplasmic reticulum stress|cell redox homeostasis	path:ath04141	Protein processing in endoplasmic reticulum
AT3G55515	23.8155	4.88512	42.746	8.80617	3.13851	0.000131951	0.00328196	Up	1.54117	0.574811	0.515577	0.167034	0.0795979	0.0426214	RTFL7	Araport:AT3G55515,TAIR:AT3G55515,GeneID:28719406		ROTUNDIFOLIA like 7
AT3G55646	276.035	373.486	178.585	0.477713	-1.06578	1.87861e-07	1.01507e-05	Down	4.44017	3.36198	3.58771	6.8683	8.05976	8.30273	AT3G55646	Araport:AT3G55646,TAIR:AT3G55646,GeneID:3769719		TPRXL
AT3G55720	41.4177	8.05358	74.7817	9.34902	3.22481	2.54447e-06	0.000103778	Up	1.13044	1.28227	0.736953	0.215542	0.0684758	0.0439992	AT3G55720	Araport:AT3G55720,TAIR:AT3G55720,GeneID:824738		replication factor C subunit, putative (DUF620)
AT3G55970	67.894	22.5182	113.27	5.04248	2.33413	0.00331391	0.0477253	Up	1.80779	1.00824	0.842305	0.514609	0.114788	0.0670522	JRG21	Araport:AT3G55970,TAIR:AT3G55970,GeneID:824763		jasmonate-regulated gene 21		GO:0009813,GO:0046872,GO:0051213,GO:0120091,GO:2000022	flavonoid biosynthetic process|metal ion binding|dioxygenase activity|jasmonic acid hydrolase|regulation of jasmonic acid mediated signaling pathway
AT3G56700	20.8741	1.71007	40.0382	23.4065	4.54883	1.18457e-06	5.16008e-05	Up	0.771398	0.229478	0.3717	0.0230218	0.0109707	0.0234975	FAR6	Araport:AT3G56700,TAIR:AT3G56700,GeneID:824837	Encodes a fatty-acyl-CoA reductase that is expressed in response to wounding.	fatty acid reductase 6		GO:0006629,GO:0009507,GO:0009611,GO:0010345,GO:0035336,GO:0080019,GO:0102965	lipid metabolic process|chloroplast|response to wounding|suberin biosynthetic process|long-chain fatty-acyl-CoA metabolic process|fatty-acyl-CoA reductase (alcohol-forming) activity|alcohol-forming fatty acyl-CoA reductase activity	path:ath00073,path:ath04146	Cutin, suberine and wax biosynthesis|Peroxisome
AT3G57120	264.192	175.961	352.423	2.00368	1.00265	0.000181193	0.0043012	Up	5.13966	4.1681	4.15773	2.43352	2.34386	1.72158	AT3G57120	Araport:AT3G57120,TAIR:AT3G57120,GeneID:824879		Protein kinase superfamily protein		GO:0004674,GO:0005524,GO:0005886,GO:0006952,GO:0009737,GO:0009738,GO:0009789,GO:0016021,GO:0031348,GO:0045087,GO:0050832	protein serine/threonine kinase activity|ATP binding|plasma membrane|defense response|response to abscisic acid|abscisic acid-activated signaling pathway|positive regulation of abscisic acid-activated signaling pathway|integral component of membrane|negative regulation of defense response|innate immune response|defense response to fungus
AT3G57240	195.059	65.6903	324.428	4.94156	2.30497	0.000394848	0.0083253	Up	5.36568	5.09942	5.98964	1.93788	0.210616	1.09306	BG3	Araport:AT3G57240,TAIR:AT3G57240,GeneID:824891	encodes a member of glycosyl hydrolase family 17	beta-1,3-glucanase 3		GO:0005618,GO:0005783,GO:0005975,GO:0008810,GO:0009617,GO:0042973,GO:0046658,GO:0048046	cell wall|endoplasmic reticulum|carbohydrate metabolic process|cellulase activity|response to bacterium|glucan endo-1,3-beta-D-glucosidase activity|anchored component of plasma membrane|apoplast
AT3G57260	8477.09	515.916	16438.3	31.8664	4.99397	4.6974e-20	1.43829e-17	Up	280.81	171.148	347.311	14.3784	2.74687	6.83651	BGL2	Araport:AT3G57260,TAIR:AT3G57260,GeneID:824893	beta 1,3-glucanase	beta-1,3-glucanase 2		GO:0004338,GO:0005618,GO:0005773,GO:0005783,GO:0005975,GO:0008810,GO:0009409,GO:0009627,GO:0042973,GO:0046658,GO:0048046	glucan exo-1,3-beta-glucosidase activity|cell wall|vacuole|endoplasmic reticulum|carbohydrate metabolic process|cellulase activity|response to cold|systemic acquired resistance|glucan endo-1,3-beta-D-glucosidase activity|anchored component of plasma membrane|apoplast
AT3G57270	8.70272	1.35982	16.0456	11.7371	3.55301	0.00254223	0.039058	Up	0.503376	0.264935	0.170391	0	0.0569962	0.0203461	BG1	Araport:AT3G57270,TAIR:AT3G57270,GeneID:824894	encodes a member of glycosyl hydrolase family 17	beta-1,3-glucanase 1		GO:0005576,GO:0005618,GO:0005975,GO:0006952,GO:0042973,GO:0046658	extracellular region|cell wall|carbohydrate metabolic process|defense response|glucan endo-1,3-beta-D-glucosidase activity|anchored component of plasma membrane
AT3G57380	21.5742	9.29045	33.858	3.6538	1.8694	0.00252372	0.0388903	Up	0.536613	0.223195	0.435425	0.0940445	0.145651	0.0719908	AT3G57380	Araport:AT3G57380,TAIR:AT3G57380,GeneID:824905		Glycosyltransferase family 61 protein
AT3G57460	208.562	53.799	363.325	6.76112	2.75726	0.00218946	0.0344428	Up	6.34791	3.51352	7.41906	1.96867	0.315216	0.0964486	AT3G57460	Araport:AT3G57460,TAIR:AT3G57460,GeneID:824913		catalytic/ metal ion binding / metalloendopeptidase/ zinc ion binding protein		GO:0004222,GO:0005739,GO:0046872,GO:0051603	metalloendopeptidase activity|mitochondrion|metal ion binding|proteolysis involved in cellular protein catabolic process
AT3G57587	5.57214	11.1443	0	0.0159264	-5.97244	0.00313749	0.0458365	Down	0	0	0	0.190668	0.330401	0.0176916	AT3G57587	Araport:AT3G57587,GeneID:28719410		Ta11-like non-LTR retrotransposon
AT3G57950	38.4715	6.15097	70.7921	11.5017	3.52377	6.83821e-08	4.09266e-06	Up	2.84435	1.28713	1.57099	0.216935	0.0516887	0.221418	AT3G57950	Araport:AT3G57950,TAIR:AT3G57950,GeneID:824964		cotton fiber protein
AT3G59270	44.9667	75.1412	14.7923	0.196695	-2.34597	3.12227e-08	2.01725e-06	Down	0.196851	0.42758	0.363604	1.66651	1.69562	1.51706	AT3G59270	Araport:AT3G59270,TAIR:AT3G59270,GeneID:825096		FBD-like domain family protein
AT3G59440	24.2617	4.39771	44.1257	9.95726	3.31575	1.64186e-07	9.05682e-06	Up	1.28817	1.58121	1.1425	0.12338	0.0587951	0.220377	AT3G59440	Araport:AT3G59440,TAIR:AT3G59440,GeneID:825113		Calcium-binding EF-hand family protein		GO:0005509,GO:0012505	calcium ion binding|endomembrane system	path:ath04626	Plant-pathogen interaction
AT3G59850	15.5905	0.325859	30.8552	83.8685	6.39006	1.26011e-06	5.47785e-05	Up	0.572658	0.358808	0.459479	0	0	0.015431	AT3G59850	Araport:AT3G59850,TAIR:AT3G59850,GeneID:825155		Pectin lyase-like superfamily protein		GO:0004650,GO:0005576,GO:0005618,GO:0005975,GO:0009835,GO:0071555	polygalacturonase activity|extracellular region|cell wall|carbohydrate metabolic process|fruit ripening|cell wall organization	path:ath00040	Pentose and glucuronate interconversions
AT3G59880	143.211	63.5962	222.826	3.50734	1.81038	0.000731926	0.0139561	Up	6.76693	3.71402	4.04966	1.75834	1.65488	0.538401	AT3G59880	Araport:AT3G59880,TAIR:AT3G59880,GeneID:825158		hypothetical protein
AT3G59900	133.892	49.212	218.572	4.44144	2.15103	1.21553e-05	0.000412206	Up	6.01291	7.02008	2.56662	1.25295	1.28781	0.927786	ARGOS	Araport:AT3G59900,TAIR:AT3G59900,GeneID:825160	Encodes ARGOS (Auxin-Regulated Gene Involved in Organ Size). Inducible by auxin. Involved in lateral organ size control. Transgenic plants expressing sense or antisense ARGOS cDNA display enlarged or reduced aerial organs, respectively. The alteration in organ size is attributable mainly to changes in cell number and the duration of organ growth.	auxin-regulated gene involved in organ size		GO:0005622,GO:0005634,GO:0005737,GO:0005783,GO:0007275,GO:0009733,GO:0016020,GO:0016021,GO:0042127,GO:0046622,GO:0048638,GO:0071369	intracellular|nucleus|cytoplasm|endoplasmic reticulum|multicellular organism development|response to auxin|membrane|integral component of membrane|regulation of cell proliferation|positive regulation of organ growth|regulation of developmental growth|cellular response to ethylene stimulus
AT3G59930	38.5481	4.91052	72.1857	14.7599	3.88361	0.00100208	0.0182824	Up	2.19359	4.28822	0.346995	0.232501	0.22159	0	AT3G59930	Araport:AT3G59930,TAIR:AT3G59930,GeneID:825163	Encodes a defensin-like (DEFL) family protein.	defensin-like protein		GO:0005576,GO:0031640,GO:0050832	extracellular region|killing of cells of other organism|defense response to fungus
AT3G60120	7.82511	0	15.6502	82.9065	6.37341	2.50911e-05	0.000777704	Up	0.250438	0.100141	0.200371	0	0	0	BGLU27	Araport:AT3G60120,TAIR:AT3G60120,GeneID:825182		beta glucosidase 27		GO:0005975,GO:0008422,GO:0009651,GO:0019762,GO:0102483	carbohydrate metabolic process|beta-glucosidase activity|response to salt stress|glucosinolate catabolic process|scopolin beta-glucosidase activity	path:ath00460,path:ath00500,path:ath00940	Cyanoamino acid metabolism|Starch and sucrose metabolism|Phenylpropanoid biosynthesis
AT3G60540	99.0488	47.2359	150.862	3.20007	1.67811	0.000694645	0.0134108	Up	4.07985	2.35839	3.7751	1.71642	0.645741	0.691536	AT3G60540	Araport:AT3G60540,TAIR:AT3G60540,GeneID:825225		Preprotein translocase Sec, Sec61-beta subunit protein		GO:0005086,GO:0005784,GO:0005789,GO:0006616,GO:0016021,GO:0031204,GO:0031205	ARF guanyl-nucleotide exchange factor activity|Sec61 translocon complex|endoplasmic reticulum membrane|SRP-dependent cotranslational protein targeting to membrane, translocation|integral component of membrane|posttranslational protein targeting to membrane, translocation|endoplasmic reticulum Sec complex	path:ath03060,path:ath04141,path:ath04145	Protein export|Protein processing in endoplasmic reticulum|Phagosome
AT3G60966	17.3209	0	34.6419	183.38	7.51869	7.67406e-07	3.49418e-05	Up	1.39541	0.285002	0.529524	0	0	0	AT3G60966	Araport:AT3G60966,TAIR:AT3G60966,GeneID:3769752		RING/U-box superfamily protein		GO:0008270,GO:0016021,GO:0016567,GO:0016740	zinc ion binding|integral component of membrane|protein ubiquitination|transferase activity
AT3G61390	5.43105	0.356849	10.5052	28.5878	4.83733	0.00156177	0.0264175	Up	0.170729	0.0715192	0.155027	0.0125562	0	0	F2A19.1	Araport:AT3G61390,TAIR:AT3G61390,GeneID:825311		RING/U-box superfamily protein		GO:0004842	ubiquitin-protein transferase activity
AT3G61820	4667.54	3045.66	6289.42	2.06491	1.04608	2.97786e-07	1.51331e-05	Up	67.2246	84.3094	63.1119	31.9824	31.6501	38.7469	F21F14.7	Araport:AT3G61820,TAIR:AT3G61820,GeneID:825355		Eukaryotic aspartyl protease family protein		GO:0004190,GO:0006508,GO:0009505,GO:0016020,GO:0030163,GO:0080167	aspartic-type endopeptidase activity|proteolysis|plant-type cell wall|membrane|protein catabolic process|response to karrikin
AT3G61990	302.475	125.435	479.514	3.82096	1.93393	4.61764e-07	2.22225e-05	Up	13.0977	5.67579	8.56282	2.15848	1.63847	3.23639	OMTF3	Araport:AT3G61990,TAIR:AT3G61990,GeneID:825372	Encodes a protein methyltransferase. Involved in the methylation of plant transmembrane proteins.	S-adenosyl-L-methionine-dependent methyltransferases superfamily protein		GO:0005634,GO:0008171,GO:0008757,GO:0032259,GO:0046872	nucleus|O-methyltransferase activity|S-adenosylmethionine-dependent methyltransferase activity|methylation|metal ion binding
AT3G62280	18.3432	2.97032	33.716	11.2075	3.48639	0.00173725	0.0286635	Up	0.828127	0.515103	0.176685	0	0.0295509	0.110763	AT3G62280	Araport:AT3G62280,TAIR:AT3G62280,GeneID:825401		GDSL-like Lipase/Acylhydrolase superfamily protein		GO:0005576,GO:0016042,GO:0016788	extracellular region|lipid catabolic process|hydrolase activity, acting on ester bonds
AT3G62730	8.92992	0	17.8598	94.4274	6.56113	0.000593206	0.0117128	Up	0.137483	0.705507	0.0504157	0	0	0	AT3G62730	Araport:AT3G62730,TAIR:AT3G62730,GeneID:825448		desiccation-like protein		GO:0071465,GO:1902075	cellular response to desiccation|cellular response to salt
AT3G63010	239.259	129.284	349.234	2.69879	1.43231	1.05061e-09	9.13425e-08	Up	4.85959	3.55418	3.6776	1.2713	1.42285	1.69041	GID1B	Araport:AT3G63010,TAIR:AT3G63010,GeneID:825476	Encodes a gibberellin (GA) receptor ortholog of the rice GA receptor gene (OsGID1). Has GA-binding activity, showing higher affinity to GA4. Interacts with DELLA proteins in vivo in the presence of GA4.	alpha/beta-Hydrolases superfamily protein		GO:0005634,GO:0005737,GO:0009739,GO:0009939,GO:0010325,GO:0010331,GO:0010476,GO:0010629,GO:0016787,GO:0048444,GO:0048530,GO:1905516	nucleus|cytoplasm|response to gibberellin|positive regulation of gibberellic acid mediated signaling pathway|raffinose family oligosaccharide biosynthetic process|gibberellin binding|gibberellin mediated signaling pathway|negative regulation of gene expression|hydrolase activity|floral organ morphogenesis|fruit morphogenesis|positive regulation of fertilization	path:ath04075	Plant hormone signal transduction
AT4G00390	19.9932	32.9	7.0864	0.214989	-2.21767	2.20735e-05	0.000698123	Down	0.152962	0.0996742	0.116338	0.594975	0.500342	0.571547	A_IG005I10.6	Araport:AT4G00390,TAIR:AT4G00390,GeneID:828200		DNA-binding storekeeper protein-related transcriptional regulator	GeBP
AT4G00670	63.138	19.1366	107.139	5.5946	2.48403	2.9652e-07	1.51331e-05	Up	3.30598	6.59383	4.63084	1.01198	0.482245	1.07984	F6N23.13	Araport:AT4G00670,TAIR:AT4G00670,GeneID:828034		Remorin family protein
AT4G00700	152.366	33.6951	271.036	8.05643	3.01014	0.000523573	0.010565	Up	2.2771	0.51267	2.66456	0.480767	0.0502144	0.100829	F6N23.8	Araport:AT4G00700,TAIR:AT4G00700,GeneID:828031		C2 calcium/lipid-binding plant phosphoribosyltransferase family protein		GO:0005886,GO:0016021	plasma membrane|integral component of membrane
AT4G01350	7.39112	1.37202	13.4102	9.76628	3.28781	0.00251438	0.0387747	Up	0.211531	0.118149	0.0788007	0.0103713	0.0197693	0.0105857	F2N1.27	Araport:AT4G01350,TAIR:AT4G01350,GeneID:828015		Cysteine/Histidine-rich C1 domain family protein
AT4G01360	83.5981	23.4632	143.733	6.10838	2.61079	3.26885e-15	6.22172e-13	Up	2.30349	2.2059	2.34386	0.224354	0.442924	0.425266	BPS3	Araport:AT4G01360,TAIR:AT4G01360,GeneID:827971	Encodes a protein related to BYPASS1 (BPS1). Regulates production of mobile compound: bps signal.	BPS1-like protein		GO:0005886,GO:0009507,GO:0009793,GO:0048364,GO:0048367	plasma membrane|chloroplast|embryo development ending in seed dormancy|root development|shoot system development
AT4G01390	298.575	106.143	491.006	4.62934	2.21081	7.15535e-06	0.000257532	Up	13.5406	10.8939	12.3567	4.50464	1.12728	2.05485	F2N1.33	Araport:AT4G01390,TAIR:AT4G01390,GeneID:828075		TRAF-like family protein		GO:0004197,GO:0004843,GO:0005634,GO:0005737,GO:0005829,GO:0006511,GO:0009506,GO:0009867,GO:0016579,GO:0031647	cysteine-type endopeptidase activity|thiol-dependent ubiquitin-specific protease activity|nucleus|cytoplasm|cytosol|ubiquitin-dependent protein catabolic process|plasmodesma|jasmonic acid mediated signaling pathway|protein deubiquitination|regulation of protein stability
AT4G01480	824.84	473.551	1176.13	2.48407	1.31271	0.000148818	0.00364026	Up	23.9056	14.3359	32.3548	10.9593	5.7797	10.5992	PPa5	Araport:AT4G01480,TAIR:AT4G01480,GeneID:827962	Encodes a protein that might have inorganic pyrophosphatase activity.	pyrophosphorylase 5		GO:0000287,GO:0004427,GO:0005737,GO:0006796,GO:0019915	magnesium ion binding|inorganic diphosphatase activity|cytoplasm|phosphate-containing compound metabolic process|lipid storage	path:ath00190	Oxidative phosphorylation
AT4G01540	181.68	97.5533	265.806	2.72335	1.44538	1.77164e-08	1.21131e-06	Up	4.30626	2.65302	3.71333	1.11518	1.21651	1.48106	NTM1	Araport:AT4G01540,TAIR:AT4G01540,GeneID:828149	Encodes a membrane-bound NAC (for NAM, ATAF1/2, CUC2) transcription factor, designated NTM1 (for NAC with transmembrane motif1). NTM1 regulates cell division in Arabidopsis.	NAC with transmembrane motif1	NAC	GO:0003677,GO:0003700,GO:0005634,GO:0005789,GO:0009736,GO:0009965,GO:0016021,GO:0031965,GO:0045893,GO:0051302	DNA binding|DNA-binding transcription factor activity|nucleus|endoplasmic reticulum membrane|cytokinin-activated signaling pathway|leaf morphogenesis|integral component of membrane|nuclear membrane|positive regulation of transcription, DNA-templated|regulation of cell division
AT4G01610	2882.06	1907.4	3856.72	2.02193	1.01574	2.54394e-08	1.66912e-06	Up	64.6268	50.0446	52.5903	28.8181	22.8464	29.1305	T15B16.17	Araport:AT4G01610,TAIR:AT4G01610,GeneID:826792		Cysteine proteinases superfamily protein		GO:0004197,GO:0005615,GO:0005764,GO:0005773,GO:0005829,GO:0006952,GO:0050790,GO:0051603	cysteine-type endopeptidase activity|extracellular space|lysosome|vacuole|cytosol|defense response|regulation of catalytic activity|proteolysis involved in cellular protein catabolic process
AT4G01720	594.882	280.663	909.1	3.23998	1.69599	1.48336e-09	1.26366e-07	Up	14.0715	8.83367	10.0538	4.04895	2.76635	3.06212	WRKY47	Araport:AT4G01720,TAIR:AT4G01720,GeneID:828001	member of WRKY Transcription Factor; Group II-b	WRKY family transcription factor	WRKY	GO:0003700,GO:0005634,GO:0043565	DNA-binding transcription factor activity|nucleus|sequence-specific DNA binding
AT4G01870	453.213	115.089	791.337	6.87562	2.78149	6.98033e-12	8.67491e-10	Up	12.5919	6.78498	5.42434	1.39328	0.831204	1.33523	T7B11.13	Araport:AT4G01870,TAIR:AT4G01870,GeneID:828228		tolB protein-like protein
AT4G01895	34.945	14.891	54.999	3.67712	1.87858	0.000160842	0.00389245	Up	2.94858	3.41579	2.77656	0.730874	0.428662	1.3198	AT4G01895	Araport:AT4G01895,TAIR:AT4G01895,GeneID:827073		systemic acquired resistance (SAR) regulator protein NIMIN-1-like protein
AT4G01985	410.967	1.35322	820.581	600.425	9.22984	8.88604e-31	6.47363e-28	Up	8.3251	11.8732	7.02397	0.0113084	0.0107777	0.0230841	AT4G01985	Araport:AT4G01985,TAIR:AT4G01985,GeneID:2745601		hypothetical protein
AT4G02330	2226.57	305.809	4147.34	13.5694	3.76228	3.20247e-41	5.20451e-38	Up	53.9713	38.2129	57.2992	4.70099	3.03658	2.82243	ATPMEPCRB	Araport:AT4G02330,TAIR:AT4G02330,GeneID:828064	Encodes a pectin methylesterase that is sensitive to chilling stress and brassinosteroid regulation.	Plant invertase/pectin methylesterase inhibitor superfamily		GO:0005576,GO:0005618,GO:0009409,GO:0009620,GO:0009741,GO:0030599,GO:0042545,GO:0045330,GO:0045490,GO:0046910	extracellular region|cell wall|response to cold|response to fungus|response to brassinosteroid|pectinesterase activity|cell wall modification|aspartyl esterase activity|pectin catabolic process|pectinesterase inhibitor activity	path:ath00040	Pentose and glucuronate interconversions
AT4G02360	55.4556	30.8358	80.0753	2.58731	1.37145	0.000525261	0.0105889	Up	3.0603	2.61343	2.17357	0.762865	0.79029	1.4557	T14P8.17	Araport:AT4G02360,TAIR:AT4G02360,GeneID:827767		transmembrane protein, putative (Protein of unknown function, DUF538)
AT4G02520	9267.35	3528.36	15006.3	4.25315	2.08853	0.000579864	0.0114923	Up	330.992	221.496	161.605	104.567	37.3341	19.5041	GSTF2	Araport:AT4G02520,TAIR:AT4G02520,GeneID:827931	Encodes glutathione transferase belonging to the phi class of GSTs. Naming convention according to Wagner et al. (2002). The expression of this gene is upregulated by herbicide safeners such as benoxacor and fenclorim.	glutathione S-transferase PHI 2		GO:0002239,GO:0004364,GO:0004601,GO:0005737,GO:0005773,GO:0005783,GO:0005829,GO:0005886,GO:0006749,GO:0009407,GO:0009409,GO:0009506,GO:0009507,GO:0009570,GO:0009651,GO:0009734,GO:0010043,GO:0016020,GO:0019904,GO:0042742,GO:0043231,GO:0043295,GO:0046686,GO:0048046,GO:2001147,GO:2001227	response to oomycetes|glutathione transferase activity|peroxidase activity|cytoplasm|vacuole|endoplasmic reticulum|cytosol|plasma membrane|glutathione metabolic process|toxin catabolic process|response to cold|plasmodesma|chloroplast|chloroplast stroma|response to salt stress|auxin-activated signaling pathway|response to zinc ion|membrane|protein domain specific binding|defense response to bacter…	path:ath00480	Glutathione metabolism
AT4G03156	15.212	30.4239	0	0.0058307	-7.42211	0.0011857	0.0210329	Down	0	0	0	3.65869	4.93992	0	AT4G03156	Araport:AT4G03156,TAIR:AT4G03156,GeneID:828055		small GTPase-like protein		GO:0004674,GO:0005524,GO:0005886,GO:0007166,GO:0050829	protein serine/threonine kinase activity|ATP binding|plasma membrane|cell surface receptor signaling pathway|defense response to Gram-negative bacterium
AT4G04220	226.13	124.127	328.134	2.64627	1.40396	0.000101593	0.00260796	Up	3.20533	1.83458	3.69593	1.43836	0.790559	0.927684	RLP46	Araport:AT4G04220,TAIR:AT4G04220,GeneID:825737		receptor like protein 46		GO:0005886,GO:0016021	plasma membrane|integral component of membrane
AT4G04490	213.733	87.1091	340.357	3.9105	1.96735	0.000851126	0.0159542	Up	4.22634	1.89131	4.68057	1.58334	0.339783	0.706354	CRK36	Araport:AT4G04490,TAIR:AT4G04490,GeneID:825779	Encodes a cysteine-rich receptor-like protein kinase.	cysteine-rich RLK (RECEPTOR-like protein kinase) 36
AT4G04500	78.5089	14.5464	142.471	9.76215	3.2872	2.88112e-10	2.6465e-08	Up	2.10165	0.96069	1.52347	0.139955	0.0718237	0.252728	CRK37	Araport:AT4G04500,TAIR:AT4G04500,GeneID:825780	Encodes a cysteine-rich receptor-like protein kinase.	cysteine-rich RLK (RECEPTOR-like protein kinase) 37
AT4G04510	70.1743	7.94181	132.407	16.7628	4.06719	3.69048e-14	6.33892e-12	Up	1.45438	0.835052	1.90954	0.125662	0.0399216	0.0748174	CRK38	Araport:AT4G04510,TAIR:AT4G04510,GeneID:825781	Encodes a cysteine-rich receptor-like protein kinase.	cysteine-rich RLK (RECEPTOR-like protein kinase) 38
AT4G04570	3511.79	1857.54	5166.04	2.78127	1.47575	1.74432e-16	3.83878e-14	Up	41.7914	34.3932	42.2899	15.7596	10.9703	14.6657	CRK40	Araport:AT4G04570,TAIR:AT4G04570,GeneID:825789	Encodes a cysteine-rich receptor-like protein kinase.	cysteine-rich RLK (RECEPTOR-like protein kinase) 40
AT4G04710	31.9456	12.3415	51.5496	4.17832	2.06292	2.07944e-06	8.61416e-05	Up	0.681979	0.679173	0.666892	0.132487	0.202032	0.135225	CPK22	Araport:AT4G04710,TAIR:AT4G04710,GeneID:825806	member of Calcium Dependent Protein Kinase	calcium-dependent kinase-like protein		GO:0004683,GO:0005509,GO:0005524,GO:0005634,GO:0005737,GO:0009738,GO:0009931,GO:0016020,GO:0018105,GO:0035556	calmodulin-dependent protein kinase activity|calcium ion binding|ATP binding|nucleus|cytoplasm|abscisic acid-activated signaling pathway|calcium-dependent protein serine/threonine kinase activity|membrane|peptidyl-serine phosphorylation|intracellular signal transduction	path:ath04626	Plant-pathogen interaction
AT4G08300	591.213	888.839	293.587	0.330341	-1.59797	0.000101799	0.00261008	Down	6.40409	2.77382	4.54099	18.3127	12.4496	8.9309	UMAMIT17	Araport:AT4G08300,TAIR:AT4G08300,GeneID:826384	nodulin MtN21-like transporter family protein	nodulin MtN21 /EamA-like transporter family protein		GO:0005886,GO:0016021,GO:0022857	plasma membrane|integral component of membrane|transmembrane transporter activity
AT4G08770	440.57	58.257	822.883	14.1373	3.82143	5.5618e-08	3.41582e-06	Up	25.9039	10.0697	4.90795	1.68289	0.66425	0.468455	Prx37	Araport:AT4G08770,TAIR:AT4G08770,GeneID:826447	Encodes a putative apoplastic peroxidase Prx37. Primarily expressed in the vascular bundles. Overexpression renders a dwarf phenotype with smaller plants and delayed development. Plants overexpressing Prx37 also shows an increase in the amount of esterified phenolic material associated with their walls.	Peroxidase superfamily protein		GO:0004601,GO:0005576,GO:0005773,GO:0006979,GO:0020037,GO:0042744,GO:0045926,GO:0046872	peroxidase activity|extracellular region|vacuole|response to oxidative stress|heme binding|hydrogen peroxide catabolic process|negative regulation of growth|metal ion binding	path:ath00940	Phenylpropanoid biosynthesis
AT4G08780	38.046	6.97744	69.1145	9.94907	3.31456	8.52707e-05	0.00225754	Up	2.64921	0.805608	0.652449	0.202052	0.154056	0.0412454	T32A17.90	Araport:AT4G08780,TAIR:AT4G08780,GeneID:826448		Peroxidase superfamily protein		GO:0004601,GO:0005576,GO:0005773,GO:0006979,GO:0020037,GO:0042744,GO:0046872	peroxidase activity|extracellular region|vacuole|response to oxidative stress|heme binding|hydrogen peroxide catabolic process|metal ion binding	path:ath00940	Phenylpropanoid biosynthesis
AT4G08850	3032.42	1953.77	4111.07	2.10435	1.07337	3.62762e-05	0.00108403	Up	26.8376	14.9387	28.9953	11.9879	9.8406	10.4218	T32A17.160	Araport:AT4G08850,TAIR:AT4G08850,GeneID:826456		Leucine-rich repeat receptor-like protein kinase family protein
AT4G08910	23.7107	37.9747	9.44671	0.24726	-2.0159	0.00232783	0.0362348	Down	0.286329	0.233225	0.16333	0.466786	0.702443	1.60482	T3H13.6	Araport:AT4G08910,TAIR:AT4G08910,GeneID:826469		homeobox protein
AT4G10380	404.866	205.159	604.573	2.94714	1.55931	5.04438e-07	2.4057e-05	Up	7.39749	6.76246	5.40197	2.80556	1.49363	2.21476	NIP5;1	Araport:AT4G10380,TAIR:AT4G10380,GeneID:826630	Boric acid channel. Essential for efficient boron uptake and plant development under boron limitation. Also functions in arsenite transport and tolerance. Localized preferentially in outer membrane domains of root cells.	NOD26-like intrinsic protein 5;1		GO:0005886,GO:0010036,GO:0015105,GO:0015250,GO:0015700,GO:0016021,GO:0016328,GO:0046685,GO:0046713,GO:0046715,GO:0080029	plasma membrane|response to boron-containing substance|arsenite transmembrane transporter activity|water channel activity|arsenite transport|integral component of membrane|lateral plasma membrane|response to arsenic-containing substance|borate transport|active borate transmembrane transporter activity|cellular response to boron-containing substance levels
AT4G10500	565.726	56.6706	1074.78	18.9717	4.24577	1.0735e-09	9.29502e-08	Up	17.5525	5.76874	34.8274	1.47102	0.267046	1.16181	DLO1	Araport:AT4G10500,TAIR:AT4G10500,GeneID:826642		2-oxoglutarate (2OG) and Fe(II)-dependent oxygenase superfamily protein		GO:0002229,GO:0002239,GO:0009617,GO:0009620,GO:0009751,GO:0010150,GO:0046244,GO:0046872,GO:0051213	defense response to oomycetes|response to oomycetes|response to bacterium|response to fungus|response to salicylic acid|leaf senescence|salicylic acid catabolic process|metal ion binding|dioxygenase activity
AT4G10960	63.1495	23.0894	103.21	4.47525	2.16197	0.0005402	0.0108384	Up	3.09568	0.638791	1.74905	0.460401	0.405043	0.307252	UGE5	Araport:AT4G10960,TAIR:AT4G10960,GeneID:826696	Encodes a protein with UDP-D-glucose 4-epimerase activity.	UDP-D-glucose/UDP-D-galactose 4-epimerase 5		GO:0003978,GO:0006012	UDP-glucose 4-epimerase activity|galactose metabolic process	path:ath00052,path:ath00520	Galactose metabolism|Amino sugar and nucleotide sugar metabolism
AT4G11000	67.5498	28.2844	106.815	3.78787	1.92139	0.00119441	0.021152	Up	1.84358	1.17203	1.93471	0.679031	0.411833	0.141763	T22B4.2	Araport:AT4G11000,TAIR:AT4G11000,GeneID:826701		Ankyrin repeat family protein		GO:0005886,GO:0009751,GO:0016021,GO:0045087	plasma membrane|response to salicylic acid|integral component of membrane|innate immune response
AT4G11170	36.7822	2.14109	71.4234	34.0443	5.08934	8.52135e-07	3.85504e-05	Up	0.675664	0.352653	0.404128	0.0405251	0	0	Resistance Methylated Gene 1	Araport:AT4G11170,TAIR:AT4G11170,GeneID:826718	Encodes RMG1 (Resistance Methylated Gene 1), a NB-LRR disease resistance protein with a Toll/interleukin-1 receptor (TIR) domain at its N terminus. RMG1 is expressed at high levels in response to flg22 and in naive met1/nrpd2 relative to wild-type plants. Expression of this gene is controlled by DNA methylation in its promoter region. The RMG1 promoter region is constitutively demethylated by act…	Disease resistance protein (TIR-NBS-LRR class) family		GO:0005739,GO:0006952,GO:0007165,GO:0010193,GO:0043531	mitochondrion|defense response|signal transduction|response to ozone|ADP binding
AT4G11280	943.853	1573.77	313.938	0.199461	-2.32582	0.00153745	0.0261154	Down	4.81449	4.15084	2.76443	15.7357	36.9359	3.23033	ACS6	Araport:AT4G11280,TAIR:AT4G11280,GeneID:826730	encodes a a member of the 1-aminocyclopropane-1-carboxylate (ACC) synthase (S-adenosyl-L-methionine methylthioadenosine-lyase, EC 4.4.1.14) gene family	1-aminocyclopropane-1-carboxylic acid (acc) synthase 6		GO:0006952,GO:0006979,GO:0009611,GO:0009612,GO:0009693,GO:0009733,GO:0009753,GO:0009835,GO:0010087,GO:0016847,GO:0030170,GO:0042802,GO:0051301,GO:0071281	defense response|response to oxidative stress|response to wounding|response to mechanical stimulus|ethylene biosynthetic process|response to auxin|response to jasmonic acid|fruit ripening|phloem or xylem histogenesis|1-aminocyclopropane-1-carboxylate synthase activity|pyridoxal phosphate binding|identical protein binding|cell division|cellular response to iron ion	path:ath00270,path:ath04016	Cysteine and methionine metabolism|MAPK signaling pathway - plant
AT4G11350	67.5711	17.6115	117.531	6.68655	2.74126	7.4243e-06	0.000266304	Up	1.23835	0.687204	0.960951	0.238555	0.0392001	0.142732	F8L21.140	Araport:AT4G11350,TAIR:AT4G11350,GeneID:826737		transferring glycosyl group transferase (DUF604)
AT4G11480	10.0062	0.682707	19.3296	28.2632	4.82085	0.000163983	0.00395037	Up	0.312124	0.122034	0.183132	0.0107124	0	0.0109337	CRK32	Araport:AT4G11480,TAIR:AT4G11480,GeneID:826753	Encodes a cysteine-rich receptor-like protein kinase.	cysteine-rich RLK (RECEPTOR-like protein kinase) 32
AT4G11521	112.081	56.5974	167.565	2.96217	1.56665	0.00123768	0.0218449	Up	3.26162	2.35638	3.55348	1.4236	0.382687	1.21085	AT4G11521	Araport:AT4G11521,TAIR:AT4G11521,GeneID:7922527		Receptor-like protein kinase-related family protein		GO:0005576	extracellular region
AT4G11650	299.59	3.36476	595.815	175.926	7.45882	8.96123e-16	1.82042e-13	Up	28.1246	5.59874	3.28417	0.0212145	0.080876	0.108264	OSM34	Araport:AT4G11650,TAIR:AT4G11650,GeneID:826770	osmotin-like protein	osmotin 34		GO:0009651,GO:0009816,GO:0009817	response to salt stress|defense response to bacterium, incompatible interaction|defense response to fungus, incompatible interaction
AT4G11890	335.92	94.8301	577.01	6.08927	2.60627	0.000695075	0.0134108	Up	8.4676	3.74258	12.6821	2.88261	0.377085	0.548051	ARCK1	Araport:AT4G11890,TAIR:AT4G11890,GeneID:826796	Encodes a receptor-like cytosolic kinase ARCK1. Negatively controls abscisic acid and osmotic stress signal transduction.	Protein kinase superfamily protein		GO:0004674,GO:0005524,GO:0005829,GO:0005886,GO:0006468,GO:0006952,GO:0009787,GO:0031349	protein serine/threonine kinase activity|ATP binding|cytosol|plasma membrane|protein phosphorylation|defense response|regulation of abscisic acid-activated signaling pathway|positive regulation of defense response
AT4G12470	1235.21	141.376	2329.05	16.4797	4.04262	1.30312e-10	1.30479e-08	Up	90.4129	75.5324	19.4007	5.19619	4.03525	1.79591	AZI1	Araport:AT4G12470,TAIR:AT4G12470,GeneID:826859	Encodes AZI1 (AZELAIC ACID INDUCED 1). Involved in the priming of salicylic acid induction and systemic immunity triggered by pathogen or azelaic acid.	azelaic acid induced 1		GO:0005618,GO:0005783,GO:0009506,GO:0009626,GO:0009627,GO:0009631,GO:0009682,GO:0009707,GO:0043621,GO:0048046,GO:0050832,GO:0070417	cell wall|endoplasmic reticulum|plasmodesma|plant-type hypersensitive response|systemic acquired resistance|cold acclimation|induced systemic resistance|chloroplast outer membrane|protein self-association|apoplast|defense response to fungus|cellular response to cold
AT4G12480	664.586	55.1494	1274.02	23.1315	4.53179	1.41062e-10	1.37973e-08	Up	44.1579	31.6795	19.769	2.96629	0.511802	0.521998	EARLI1	Araport:AT4G12480,TAIR:AT4G12480,GeneID:826860	a putative lipid transfer protein, vernalization-responsive and cold-induced	Bifunctional inhibitor/lipid-transfer protein/seed storage 2S albumin superfamily protein		GO:0005576,GO:0005783,GO:0009409,GO:0009505,GO:0009506,GO:0009651,GO:0009682,GO:0009707,GO:0009737,GO:0050832	extracellular region|endoplasmic reticulum|response to cold|plant-type cell wall|plasmodesma|response to salt stress|induced systemic resistance|chloroplast outer membrane|response to abscisic acid|defense response to fungus
AT4G12520	8.11474	16.2295	0	0.0109217	-6.51666	0.00037252	0.00792572	Down	0	0	0	0.054172	0.722818	0.497622	T1P17.110	Araport:AT4G12520,TAIR:AT4G12520,GeneID:826864		Bifunctional inhibitor/lipid-transfer protein/seed storage 2S albumin superfamily protein		GO:0005576,GO:0005783,GO:0009409,GO:0009505,GO:0009506,GO:0009651,GO:0009682,GO:0009707,GO:0009737,GO:0050832	extracellular region|endoplasmic reticulum|response to cold|plant-type cell wall|plasmodesma|response to salt stress|induced systemic resistance|chloroplast outer membrane|response to abscisic acid|defense response to fungus
AT4G13000	72.9379	47.344	98.5318	2.08009	1.05665	0.00148025	0.0254048	Up	1.90344	1.56345	1.32952	0.872867	0.612157	0.773236	F25G13.90	Araport:AT4G13000,TAIR:AT4G13000,GeneID:826913		AGC (cAMP-dependent, cGMP-dependent and protein kinase C) kinase family protein		GO:0004672,GO:0004674,GO:0005524,GO:0005634,GO:0005737,GO:0005886,GO:0006468,GO:0006952,GO:0006979,GO:0009611,GO:0016301,GO:0019901	protein kinase activity|protein serine/threonine kinase activity|ATP binding|nucleus|cytoplasm|plasma membrane|protein phosphorylation|defense response|response to oxidative stress|response to wounding|kinase activity|protein kinase binding	path:ath04016	MAPK signaling pathway - plant
AT4G13190	27.9504	11.1882	44.7126	3.9808	1.99306	0.0014583	0.02513	Up	0.304886	0.52353	0.282026	0.0933273	0.0404308	0.147213	F17N18.80	Araport:AT4G13190,TAIR:AT4G13190,GeneID:826933		Protein kinase superfamily protein
AT4G13235	14.5289	4.69918	24.3586	5.12899	2.35868	0.000954159	0.0175597	Up	0.857643	0.751577	0.578393	0.0609001	0.116085	0.248634	EDA21	Araport:AT4G13235,TAIR:AT4G13235,GeneID:826940	Encodes a defensin-like (DEFL) family protein.	embryo sac development arrest 21		GO:0005576,GO:0031640,GO:0050832	extracellular region|killing of cells of other organism|defense response to fungus
AT4G13560	220.114	323.759	116.468	0.359634	-1.4754	3.7053e-06	0.000143637	Down	0.584246	0.745108	0.647498	2.40049	1.39236	1.54958	UNE15	Araport:AT4G13560,TAIR:AT4G13560,GeneID:826989		Late embryogenesis abundant protein (LEA) family protein		GO:0016020	membrane
AT4G13660	61.198	7.4544	114.942	15.3585	3.94096	2.92382e-09	2.30491e-07	Up	1.85307	1.86302	0.854265	0.109027	0.0259777	0.16692	PRR2	Araport:AT4G13660,TAIR:AT4G13660,GeneID:827000	Encodes a pinoresinol reductase involved in lignan biosynthesis. Expressed strongly in roots and less strongly in stems. Shows preference for pinoresinol and not lariciresinol.	pinoresinol reductase 2		GO:0009506,GO:0009807,GO:0010283	plasmodesma|lignan biosynthetic process|pinoresinol reductase activity	path:ath00999	Biosynthesis of secondary metabolites - unclassified
AT4G13860	26.2378	5.23079	47.2447	9.07693	3.1822	0.000575138	0.0114308	Up	1.87782	0.943953	1.0493	0.138104	0.263246	0	F18A5.250	Araport:AT4G13860,TAIR:AT4G13860,GeneID:827020		RNA-binding (RRM/RBD/RNP motifs) family protein		GO:0003690,GO:0003697,GO:0003723,GO:0005507,GO:0005524,GO:0005739,GO:0006970,GO:0009409,GO:0009414,GO:0009631,GO:0009651,GO:0009845,GO:0034336,GO:0060567,GO:0080156,GO:1990904	double-stranded DNA binding|single-stranded DNA binding|RNA binding|copper ion binding|ATP binding|mitochondrion|response to osmotic stress|response to cold|response to water deprivation|cold acclimation|response to salt stress|seed germination|misfolded RNA binding|negative regulation of DNA-templated transcription, termination|mitochondrial mRNA modification|ribonucleoprotein complex
AT4G13920	117.544	49.7762	185.312	3.732	1.89995	6.09096e-07	2.8533e-05	Up	1.6504	1.15461	2.00712	0.595184	0.312401	0.325752	RLP50	Araport:AT4G13920,TAIR:AT4G13920,GeneID:827026		receptor like protein 50		GO:0005886,GO:0016021	plasma membrane|integral component of membrane
AT4G14365	1273.34	395.31	2151.36	5.44393	2.44465	8.01809e-07	3.63515e-05	Up	28.4498	19.6292	40.9644	8.99841	3.74066	2.63806	XBAT34	Araport:AT4G14365,TAIR:AT4G14365,GeneID:827080		hypothetical protein		GO:0016567,GO:0016740,GO:0046872	protein ubiquitination|transferase activity|metal ion binding
AT4G14370	73.4278	17.1147	129.741	7.60759	2.92744	1.84081e-05	0.000594909	Up	1.01702	0.631459	0.906953	0.223919	0.031384	0.0672193	DL3225C	Araport:AT4G14370,TAIR:AT4G14370,GeneID:827081		Disease resistance protein (TIR-NBS-LRR class) family		GO:0005524,GO:0007165,GO:0043531,GO:0050832	ATP binding|signal transduction|ADP binding|defense response to fungus
AT4G14580	113.623	74.8677	152.378	2.0392	1.028	0.000241099	0.00545949	Up	2.16974	1.69664	2.73773	1.23952	0.851673	1.02976	CIPK4	Araport:AT4G14580,TAIR:AT4G14580,GeneID:827106	CBL-interacting protein kinase	CBL-interacting protein kinase 4		GO:0004674,GO:0005524,GO:0005634,GO:0005737,GO:0006468,GO:0035556	protein serine/threonine kinase activity|ATP binding|nucleus|cytoplasm|protein phosphorylation|intracellular signal transduction
AT4G14630	65.8391	0.682707	130.995	191.616	7.58208	5.39265e-09	4.11301e-07	Up	6.48386	0.837042	2.53617	0.0251923	0	0.0257128	GLP9	Araport:AT4G14630,TAIR:AT4G14630,GeneID:827113	germin-like protein with N-terminal signal sequence that may target it to the vacuole, plasma membrane and/or outside the cell.	germin-like protein 9		GO:0000325,GO:0005576,GO:0005618,GO:0005886,GO:0009651,GO:0030145,GO:0045735,GO:0048046	plant-type vacuole|extracellular region|cell wall|plasma membrane|response to salt stress|manganese ion binding|nutrient reservoir activity|apoplast
AT4G15096	4.99038	9.98077	0	0.0177754	-5.81397	0.00169945	0.0281382	Down	0	0	0	0.0483757	0.184422	0.0395002	AT4G15096	Araport:AT4G15096,TAIR:AT4G15096,GeneID:827175		hypothetical protein
AT4G15100	50.2154	0	100.431	531.546	9.05405	1.7235e-09	1.44494e-07	Up	2.5274	1.54221	0.300007	0	0	0	scpl30	Araport:AT4G15100,TAIR:AT4G15100,GeneID:827176		serine carboxypeptidase-like 30		GO:0004185,GO:0005576,GO:0005773,GO:0051603	serine-type carboxypeptidase activity|extracellular region|vacuole|proteolysis involved in cellular protein catabolic process
AT4G15160	38.231	9.33162	67.1304	7.2185	2.8517	6.54095e-05	0.00180405	Up	0.879495	1.43276	2.04771	0.344972	0.0410979	0.198056	DL3625W	Araport:AT4G15160,TAIR:AT4G15160,GeneID:827182		Bifunctional inhibitor/lipid-transfer protein/seed storage 2S albumin superfamily protein
AT4G15236	46.4507	8.51935	84.382	9.88136	3.30471	6.92218e-11	7.20418e-09	Up	0.636515	0.384115	0.405936	0.0512901	0.0271573	0.0639832	ABCG43	Araport:AT4G15236,TAIR:AT4G15236,GeneID:827189		ABC-2 and Plant PDR ABC-type transporter family protein		GO:0005524,GO:0016021,GO:0016887	ATP binding|integral component of membrane|ATPase activity
AT4G15340	10.9069	0	21.8138	115.39	6.85037	0.000463948	0.00960022	Up	0.29769	0.256742	0.00856188	0	0	0	PEN1	Araport:AT4G15340,TAIR:AT4G15340,GeneID:827200	Encodes a protein that catalyzes the production of the tricyclic triterpene arabidiol when expressed in yeast.	pentacyclic triterpene synthase 1		GO:0010263,GO:0016104,GO:0016829,GO:0034075,GO:0042300	tricyclic triterpenoid biosynthetic process|triterpenoid biosynthetic process|lyase activity|arabidiol synthase activity|beta-amyrin synthase activity	path:ath00909	Sesquiterpenoid and triterpenoid biosynthesis
AT4G15610	135.296	42.5261	228.066	5.35612	2.42119	0.000681605	0.0131871	Up	3.65695	1.96099	3.32772	0.418366	0.0996834	1.16094	CASP-like protein 1D1	Araport:AT4G15610,TAIR:AT4G15610,GeneID:827238		Uncharacterized protein family (UPF0497)		GO:0005768,GO:0005794,GO:0005802,GO:0005886,GO:0016021,GO:0051539	endosome|Golgi apparatus|trans-Golgi network|plasma membrane|integral component of membrane|4 iron, 4 sulfur cluster binding
AT4G15765	267.574	402.691	132.458	0.328743	-1.60497	8.17596e-14	1.32872e-11	Down	2.05891	1.34164	1.6717	4.70234	4.66535	5.66499	AT4G15765	Araport:AT4G15765,TAIR:AT4G15765,GeneID:827256		FAD/NAD(P)-binding oxidoreductase family protein		GO:0004497,GO:0005783,GO:0009620,GO:0071949	monooxygenase activity|endoplasmic reticulum|response to fungus|FAD binding
AT4G16240	231.567	28.1569	434.977	15.487	3.95299	1.12407e-13	1.78558e-11	Up	28.7888	33.3145	25.3691	2.18054	2.66271	0.556399	DL4160C	Araport:AT4G16240,TAIR:AT4G16240,GeneID:827318		hypothetical protein
AT4G16260	1264.9	18.0887	2511.72	139.341	7.12248	1.9703e-34	1.80985e-31	Up	71.4495	27.1852	23.149	0.427902	0.282338	0.134383	DL4170C	Araport:AT4G16260,TAIR:AT4G16260,GeneID:827320	Encodes a putative beta-1,3-endoglucanase that interacts with the 30C02 cyst nematode effector. May play a role in host defense.	Glycosyl hydrolase superfamily protein		GO:0002215,GO:0005576,GO:0005618,GO:0005774,GO:0005975,GO:0009651,GO:0009817,GO:0042973,GO:0046658	defense response to nematode|extracellular region|cell wall|vacuolar membrane|carbohydrate metabolic process|response to salt stress|defense response to fungus, incompatible interaction|glucan endo-1,3-beta-D-glucosidase activity|anchored component of plasma membrane
AT4G16857	261.649	469.52	53.7774	0.114217	-3.13015	2.74853e-10	2.53573e-08	Down	0.806515	1.45924	0.486628	6.28991	5.84319	12.3348	AT4G16857	Araport:AT4G16857,GeneID:28720138		disease resistance protein (TIR-NBS-LRR class) family protein		GO:0000166,GO:0005524,GO:0005634,GO:0005737,GO:0005783,GO:0005829,GO:0009733,GO:0009862,GO:0042742,GO:0043231,GO:0043531	nucleotide binding|ATP binding|nucleus|cytoplasm|endoplasmic reticulum|cytosol|response to auxin|systemic acquired resistance, salicylic acid mediated signaling pathway|defense response to bacterium|intracellular membrane-bounded organelle|ADP binding
AT4G17470	530.208	302.836	757.58	2.50137	1.32272	0.000397864	0.00836385	Up	7.63453	9.53068	15.4046	3.84491	2.51085	6.36619	DL4770C	Araport:AT4G17470,TAIR:AT4G17470,GeneID:827458		alpha/beta-Hydrolases superfamily protein		GO:0002084,GO:0005773,GO:0005783,GO:0005789,GO:0006487,GO:0007035,GO:0008474,GO:0008610,GO:0030148,GO:0030176,GO:0047874	protein depalmitoylation|vacuole|endoplasmic reticulum|endoplasmic reticulum membrane|protein N-linked glycosylation|vacuolar acidification|palmitoyl-(protein) hydrolase activity|lipid biosynthetic process|sphingolipid biosynthetic process|integral component of endoplasmic reticulum membrane|dolichyldiphosphatase activity	path:ath00062	Fatty acid elongation
AT4G17490	44.0067	77.1163	10.8971	0.141351	-2.82265	0.00188618	0.0307242	Down	0.327987	0.0674924	0.185687	0.586539	2.79507	0.471671	ERF6	Araport:AT4G17490,TAIR:AT4G17490,GeneID:827463	Encodes a member of the ERF (ethylene response factor) subfamily B-3 of ERF/AP2 transcription factor family (ATERF-6). The protein contains one AP2 domain. There are 18 members in this subfamily including ATERF-1, ATERF-2, AND ATERF-5. It is involved in the response to reactive oxygen species and light stress.	ethylene responsive element binding factor 6	ERF	GO:0000302,GO:0003677,GO:0003700,GO:0005634,GO:0006952,GO:0009644,GO:0009873,GO:0010087,GO:0010200,GO:0051301	response to reactive oxygen species|DNA binding|DNA-binding transcription factor activity|nucleus|defense response|response to high light intensity|ethylene-activated signaling pathway|phloem or xylem histogenesis|response to chitin|cell division
AT4G17660	160.439	1.38421	319.493	233.458	7.86702	1.45014e-23	6.51855e-21	Up	3.99896	3.63056	6.51286	0.0293056	0.0139652	0.0149556	DL4865W	Araport:AT4G17660,TAIR:AT4G17660,GeneID:827486		Protein kinase superfamily protein
AT4G17860	83.9994	130.636	37.3626	0.28709	-1.80043	0.000436573	0.00910511	Down	0.691852	0.242755	1.16227	2.41103	1.9149	2.60999	T6K21.40	Araport:AT4G17860,TAIR:AT4G17860,GeneID:827509		carboxyl-terminal proteinase-like protein, putative (DUF239)
AT4G17980	23.6228	0	47.2455	250.141	7.9666	2.90539e-09	2.29895e-07	Up	0.411925	0.920304	0.791238	0	0	0	NAC071	Araport:AT4G17980,TAIR:AT4G17980,GeneID:827523	Encodes ANAC071, a transcription factor involved in cell proliferation in incised inflorescence stems.	NAC domain containing protein 71	NAC	GO:0003700,GO:0005634,GO:0008283,GO:0043565,GO:0071365	DNA-binding transcription factor activity|nucleus|cell proliferation|sequence-specific DNA binding|cellular response to auxin stimulus
AT4G18150	7.45023	14.9005	0	0.0119161	-6.39094	3.62417e-05	0.00108403	Down	0	0	0	0.207781	0.0990153	0.0963975	F15J5.120	Araport:AT4G18150,TAIR:AT4G18150,GeneID:827540		Serine/Threonine-kinase, putative (DUF1296)
AT4G18170	71.3712	22.2434	120.499	5.4284	2.44053	0.000481771	0.00991078	Up	3.08387	0.79242	2.05188	0.425546	0.483572	0.116938	WRKY28	Araport:AT4G18170,TAIR:AT4G18170,GeneID:827542	member of WRKY Transcription Factor; Group II-c. Involved in the activation of salicylic acid biosynthesis genes ICS1 and PBS3.	WRKY DNA-binding protein 28	WRKY	GO:0003700,GO:0005634,GO:0042659,GO:0043565	DNA-binding transcription factor activity|nucleus|regulation of cell fate specification|sequence-specific DNA binding
AT4G18360	47.594	10.204	84.9839	8.31963	3.05652	5.52182e-06	0.000205386	Up	1.35866	0.460963	1.14194	0.138735	0.0330562	0.177002	GOX3	Araport:AT4G18360,TAIR:AT4G18360,GeneID:827563	Encodes a glycolate oxidase that modulates reactive oxygen species-mediated signal transduction during nonhost resistance.	Aldolase-type TIM barrel family protein		GO:0005777,GO:0009854,GO:0010181,GO:0010204,GO:0042742,GO:0050665,GO:0052852,GO:0052853,GO:0052854	peroxisome|oxidative photosynthetic carbon pathway|FMN binding|defense response signaling pathway, resistance gene-independent|defense response to bacterium|hydrogen peroxide biosynthetic process|very-long-chain-(S)-2-hydroxy-acid oxidase activity|long-chain-(S)-2-hydroxy-long-chain-acid oxidase activity|medium-chain-(S)-2-hydroxy-acid oxidase activity	path:ath00630,path:ath04146	Glyoxylate and dicarboxylate metabolism|Peroxisome
AT4G18422	7.07728	0.325859	13.8287	37.646	5.23442	0.00155741	0.0263648	Up	0.141701	0.784858	1.10853	0	0	0.0496378	AT4G18422	Araport:AT4G18422,TAIR:AT4G18422,GeneID:7922355		transmembrane protein
AT4G18630	237.639	74.7348	400.543	5.35895	2.42195	9.03026e-09	6.5787e-07	Up	4.28596	4.12366	5.40582	1.03698	0.340422	1.15249	F28A21.40	Araport:AT4G18630,TAIR:AT4G18630,GeneID:827597		hypothetical protein (DUF688)
AT4G19230	146.056	65.3033	226.808	3.47233	1.79591	1.00799e-06	4.47393e-05	Up	3.61474	1.68654	2.296	0.607187	0.793025	0.723023	CYP707A1	Araport:AT4G19230,TAIR:AT4G19230,GeneID:827663	Encodes a protein with ABA 8'-hydroxylase activity, involved in ABA catabolism. Member of the CYP707A gene family. CYP707A1 appears to play an important role in determining the ABA levels in dry seeds. Gene involved in postgermination growth. Overexpression of CYP707A1 leads to a decrease in ABA levels and a reduction in after-ripening period to break dormancy.	cytochrome P450, family 707, subfamily A, polypeptide 1		GO:0004497,GO:0005506,GO:0009687,GO:0010295,GO:0016021,GO:0016125,GO:0020037,GO:0046345,GO:0055114	monooxygenase activity|iron ion binding|abscisic acid metabolic process|(+)-abscisic acid 8'-hydroxylase activity|integral component of membrane|sterol metabolic process|heme binding|abscisic acid catabolic process|oxidation-reduction process	path:ath00906	Carotenoid biosynthesis
AT4G19240	205.188	410.377	0	0.000432057	-11.1765	1.21508e-19	3.57462e-17	Down	0	0	0	7.32237	6.11413	12.6545	T5K18.20	Araport:AT4G19240,TAIR:AT4G19240,GeneID:827664		hypothetical protein
AT4G19700	473.35	312.193	634.508	2.03167	1.02267	0.00250677	0.0387139	Up	15.8793	8.93642	11.1845	5.10693	3.9592	8.44106	RING	Araport:AT4G19700,TAIR:AT4G19700,GeneID:827714	Encodes BOI (Botrytis Susceptible 1 Interactor). Has E3 ubiquitin ligase activity. Interacts with and ubiquitinates BOS1 (Botrytis Susceptible 1). It prevents caspase activation and attenuates cell death.	SBP (S-ribonuclease binding protein) family protein		GO:0004842,GO:0005634,GO:0009739,GO:0042742,GO:0043067,GO:0043069,GO:0043161,GO:0046872,GO:0050832,GO:2000117	ubiquitin-protein transferase activity|nucleus|response to gibberellin|defense response to bacterium|regulation of programmed cell death|negative regulation of programmed cell death|proteasome-mediated ubiquitin-dependent protein catabolic process|metal ion binding|defense response to fungus|negative regulation of cysteine-type endopeptidase activity
AT4G19720	6.10282	0.682707	11.5229	16.8043	4.07076	0.00312981	0.0457919	Up	0.223779	0.234355	0.0937837	0.0164578	0	0.0167979	T16H5.80	Araport:AT4G19720,TAIR:AT4G19720,GeneID:827716		Glycosyl hydrolase family protein with chitinase insertion domain-containing protein		GO:0000272,GO:0004568,GO:0005576,GO:0005618,GO:0006032,GO:0008061,GO:0008843,GO:0009651,GO:0009737,GO:0009753,GO:0035885	polysaccharide catabolic process|chitinase activity|extracellular region|cell wall|chitin catabolic process|chitin binding|endochitinase activity|response to salt stress|response to abscisic acid|response to jasmonic acid|exochitinase activity	path:ath00520	Amino sugar and nucleotide sugar metabolism
AT4G19810	196.676	124.063	269.288	2.17151	1.1187	0.000435744	0.0090968	Up	4.07393	2.01938	3.56386	1.33846	1.59456	1.34172	ChiC	Araport:AT4G19810,TAIR:AT4G19810,GeneID:827725	ChiC encodes a Class V chitinase that is a part of glycoside hydrolase family 18 based on CAZy groupings. It appears to primarily act as an exochitinase in vitro where it predominantly cleaves a chitobiose (GlcNAc)2 residue from the non-reducing end of a chitin oligosaccharide. However, it shows some minor endochitinase activity in vitro, as well. A putative 24 amino-acid signal peptide may direc…	Glycosyl hydrolase family protein with chitinase insertion domain-containing protein		GO:0000272,GO:0004568,GO:0005576,GO:0005618,GO:0006032,GO:0008061,GO:0008843,GO:0009651,GO:0009737,GO:0009753,GO:0035885	polysaccharide catabolic process|chitinase activity|extracellular region|cell wall|chitin catabolic process|chitin binding|endochitinase activity|response to salt stress|response to abscisic acid|response to jasmonic acid|exochitinase activity	path:ath00520	Amino sugar and nucleotide sugar metabolism
AT4G20000	38.9925	4.98369	73.0013	14.7679	3.88439	0.000612651	0.0120181	Up	2.31873	0.85816	1.91521	0.301325	0.0220911	0	F18F4.100	Araport:AT4G20000,TAIR:AT4G20000,GeneID:827745		VQ motif-containing protein
AT4G21120	113.141	39.1796	187.102	4.7831	2.25795	0.000941259	0.0173677	Up	2.02776	0.673259	0.988306	0.457337	0.183194	0.0947103	AAT1	Araport:AT4G21120,TAIR:AT4G21120,GeneID:827860	Encodes a member of the cationic amino acid transporter (CAT) subfamily of amino acid polyamine choline transporters. Mediates efficient uptake of Lys, Arg and Glu in a yeast system.	amino acid transporter 1		GO:0005313,GO:0005886,GO:0015189,GO:0016020,GO:0016021,GO:0051938	L-glutamate transmembrane transporter activity|plasma membrane|L-lysine transmembrane transporter activity|membrane|integral component of membrane|L-glutamate import
AT4G21230	36.6342	9.64629	63.6222	6.61359	2.72543	5.80369e-08	3.54377e-06	Up	0.987934	0.57717	0.644052	0.140304	0.0891465	0.0954686	CRK27	Araport:AT4G21230,TAIR:AT4G21230,GeneID:827872	Encodes a cysteine-rich receptor-like protein kinase.	cysteine-rich RLK (RECEPTOR-like protein kinase) 27
AT4G21680	136.3	29.2495	243.35	8.32375	3.05723	3.47039e-06	0.000136256	Up	4.54337	1.77635	1.47751	0.478676	0.103685	0.344218	NRT1.8	Araport:AT4G21680,TAIR:AT4G21680,GeneID:828255	Encodes a nitrate transporter (NRT1.8). Functions in nitrate removal from the xylem sap. Mediates cadmium tolerance.	NITRATE TRANSPORTER 1.8		GO:0005886,GO:0010167,GO:0015112,GO:0015293,GO:0016021,GO:0042128,GO:0046686	plasma membrane|response to nitrate|nitrate transmembrane transporter activity|symporter activity|integral component of membrane|nitrate assimilation|response to cadmium ion
AT4G21840	53.0324	6.35011	99.7148	15.8213	3.9838	1.55605e-05	0.000516898	Up	3.36725	1.13138	3.70435	0.325032	0.15489	0	MSRB8	Araport:AT4G21840,TAIR:AT4G21840,GeneID:828272		methionine sulfoxide reductase B8		GO:0005829,GO:0006979,GO:0030091,GO:0033743,GO:0046872	cytosol|response to oxidative stress|protein repair|peptide-methionine (R)-S-oxide reductase activity|metal ion binding
AT4G21910	3411.81	1951.37	4872.25	2.49676	1.32006	0.00267092	0.0404505	Up	27.8149	17.4346	41.7321	8.65637	6.06431	19.3991	T8O5.120	Araport:AT4G21910,TAIR:AT4G21910,GeneID:828280		MATE efflux family protein		GO:0006855,GO:0015238,GO:0015297,GO:0016021	drug transmembrane transport|drug transmembrane transporter activity|antiporter activity|integral component of membrane
AT4G21930	71.7562	24.2849	119.228	4.92479	2.30006	1.17021e-06	5.10808e-05	Up	4.18934	2.81179	3.19539	0.862691	0.7948	0.322856	F1N20.2	Araport:AT4G21930,TAIR:AT4G21930,GeneID:828282		senescence regulator (Protein of unknown function, DUF584)
AT4G22212	22.7453	3.32057	42.17	12.5594	3.65069	0.000315964	0.00688892	Up	1.54956	1.54318	0.600394	0.0602063	0	0.245802	AT4G22212	Araport:AT4G22212,TAIR:AT4G22212,GeneID:828313	Encodes a defensin-like (DEFL) family protein.	defensin-like protein		GO:0005576,GO:0031640,GO:0050832	extracellular region|killing of cells of other organism|defense response to fungus
AT4G22280	93.1887	129.009	57.3686	0.443539	-1.17287	0.000713867	0.0136859	Down	0.96973	0.962218	0.617817	2.19359	1.52834	1.9301	T10I14.110	Araport:AT4G22280,TAIR:AT4G22280,GeneID:828323		F-box/RNI-like superfamily protein
AT4G22410	31.0177	60.037	1.99838	0.0328999	-4.92577	0.000213711	0.0049345	Down	0	0.0850649	0.0170205	1.75628	1.16146	0.0914578	F7K2.7	Araport:AT4G22410,TAIR:AT4G22410,GeneID:828336		U4/U6.U5 tri-snRNP-associated-like protein		GO:0000245,GO:0004843,GO:0005634,GO:0005681,GO:0008270,GO:0016579,GO:0045292	spliceosomal complex assembly|thiol-dependent ubiquitin-specific protease activity|nucleus|spliceosomal complex|zinc ion binding|protein deubiquitination|mRNA cis splicing, via spliceosome	path:ath03040	Spliceosome
AT4G22470	135.091	2.02373	268.157	131.331	7.03706	1.15108e-15	2.31608e-13	Up	8.69872	3.66842	1.78358	0.0180573	0.0344199	0.0552913	F7K2.50	Araport:AT4G22470,TAIR:AT4G22470,GeneID:828342		protease inhibitor/seed storage/lipid transfer protein (LTP) family protein		GO:0005576,GO:0009733,GO:0010102	extracellular region|response to auxin|lateral root morphogenesis
AT4G22520	164.842	225.212	104.471	0.464057	-1.10763	0.000856709	0.0160174	Down	7.56967	5.75472	7.46548	13.1897	19.0466	10.6746	F7K2.100	Araport:AT4G22520,TAIR:AT4G22520,GeneID:828347		Bifunctional inhibitor/lipid-transfer protein/seed storage 2S albumin superfamily protein		GO:0005576,GO:0009733,GO:0010102	extracellular region|response to auxin|lateral root morphogenesis
AT4G22590	476.344	242.367	710.321	2.92927	1.55054	4.34162e-09	3.35795e-07	Up	9.7341	8.0419	10.9024	2.79227	2.24984	4.57096	TPPG	Araport:AT4G22590,TAIR:AT4G22590,GeneID:828355		Haloacid dehalogenase-like hydrolase (HAD) superfamily protein		GO:0004805,GO:0005992	trehalose-phosphatase activity|trehalose biosynthetic process	path:ath00500	Starch and sucrose metabolism
AT4G22755	1026.27	597.425	1455.11	2.43516	1.28402	2.65591e-06	0.000107493	Up	34.0134	25.1439	27.5145	11.5802	7.75248	15.7661	AT4G22755	Araport:AT4G22755,GeneID:28720173		methylsterol monooxygenase 1-3		GO:0004497,GO:0005506,GO:0005789,GO:0016021,GO:0016126	monooxygenase activity|iron ion binding|endoplasmic reticulum membrane|integral component of membrane|sterol biosynthetic process
AT4G22780	297.934	179.606	416.263	2.31738	1.21249	0.00148893	0.025533	Up	4.56856	5.30887	4.12134	1.38953	2.93088	1.53449	ACR7	Araport:AT4G22780,TAIR:AT4G22780,GeneID:828377	Member of a family of ACT domain containing proteins . ACT domains are involved in amino acid binding .	ACT domain repeat 7		GO:0005829,GO:0016597	cytosol|amino acid binding
AT4G23030	33.7981	11.8897	55.7066	4.67677	2.22551	4.53729e-06	0.000170265	Up	0.672242	0.607487	0.905435	0.156715	0.0746804	0.2266	F7H19.220	Araport:AT4G23030,TAIR:AT4G23030,GeneID:828402		MATE efflux family protein		GO:0006855,GO:0015238,GO:0015297,GO:0016021	drug transmembrane transport|drug transmembrane transporter activity|antiporter activity|integral component of membrane
AT4G23130	338.35	199.877	476.822	2.38702	1.25521	0.000249195	0.00561872	Up	5.74973	3.88119	4.74792	2.75258	1.59141	1.45637	CRK5	Araport:AT4G23130,TAIR:AT4G23130,GeneID:828412	Encodes a receptor-like protein kinase. Naming convention from Chen et al 2003 (PMID 14756307)	cysteine-rich RLK (RECEPTOR-like protein kinase) 5
AT4G23140	1223.39	161.212	2285.57	14.1851	3.82631	4.90669e-10	4.43007e-08	Up	20.1989	11.8964	31.5669	2.84682	0.628143	0.728748	CRK6	Araport:AT4G23140,TAIR:AT4G23140,GeneID:828413	Arabidopsis thaliana receptor-like protein kinase. Naming convention from Chen et al 2003 (PMID 14756307)	cysteine-rich RLK (RECEPTOR-like protein kinase) 6
AT4G23150	207.441	39.3652	375.516	9.5549	3.25624	4.00043e-07	1.96095e-05	Up	3.87364	3.23094	4.88897	0.808316	0.101366	0.293099	CRK7	Araport:AT4G23150,TAIR:AT4G23150,GeneID:828414	Encodes a cysteine-rich receptor-like protein kinase.	cysteine-rich RLK (RECEPTOR-like protein kinase) 7
AT4G23160	47.3928	12.7433	82.0423	6.41928	2.68241	0.000112951	0.00284424	Up	0.297364	0.307426	0.87795	0.0471037	0.03367	0.144231	CRK8	Araport:AT4G23160,TAIR:AT4G23160,GeneID:828415	Encodes a cysteine-rich receptor-like protein kinase.	cysteine-rich RECEPTOR-like kinase
AT4G23190	396.975	163.444	630.506	3.85934	1.94836	2.08431e-11	2.44641e-09	Up	7.02046	4.41709	6.28487	1.86116	1.04817	1.54464	CRK11	Araport:AT4G23190,TAIR:AT4G23190,GeneID:828418	Encodes putative receptor-like protein kinase that is induced by the soil-borne vascular bacteria, Ralstonia solanacearum. Naming convention from Chen et al 2003 (PMID 14756307)	cysteine-rich RLK (RECEPTOR-like protein kinase) 11		GO:0004672,GO:0004674,GO:0005524,GO:0005886,GO:0006468,GO:0006979,GO:0009816,GO:0016020,GO:0016021,GO:0042742	protein kinase activity|protein serine/threonine kinase activity|ATP binding|plasma membrane|protein phosphorylation|response to oxidative stress|defense response to bacterium, incompatible interaction|membrane|integral component of membrane|defense response to bacterium
AT4G23210	99.7891	33.6717	165.906	4.93865	2.30412	0.000901056	0.0166988	Up	1.6391	0.964722	1.93892	0.616994	0.129715	0.120392	CRK13	Araport:AT4G23210,TAIR:AT4G23210,GeneID:828420	Encodes a Cysteine-rich receptor-like kinase (CRK13). Overexpression of CRK13 leads to hypersensitive response cell death, and induces defense against pathogens by causing increased accumulation of salicylic acid.	cysteine-rich RLK (RECEPTOR-like protein kinase) 13		GO:0002237,GO:0004674,GO:0005524,GO:0005886,GO:0006468,GO:0009626,GO:0016021,GO:0042742	response to molecule of bacterial origin|protein serine/threonine kinase activity|ATP binding|plasma membrane|protein phosphorylation|plant-type hypersensitive response|integral component of membrane|defense response to bacterium
AT4G23220	520.619	113.666	927.572	8.16927	3.03021	1.17687e-10	1.18965e-08	Up	11.1222	9.85497	12.3613	2.2735	0.963026	0.650715	CRK14	Araport:AT4G23220,TAIR:AT4G23220,GeneID:828421	Encodes a cysteine-rich receptor-like protein kinase.	cysteine-rich RECEPTOR-like kinase
AT4G23230	165.836	40.7751	290.896	7.14707	2.83735	9.57391e-05	0.00247877	Up	4.32766	2.31274	4.41175	0.959339	0.397007	0.0901859	CRK15	Araport:AT4G23230,TAIR:AT4G23230,GeneID:828422	Encodes a cysteine-rich receptor-like protein kinase.	cysteine-rich RECEPTOR-like kinase		GO:0004674,GO:0005524,GO:0016021	protein serine/threonine kinase activity|ATP binding|integral component of membrane
AT4G23260	1971.55	1285.77	2657.33	2.06683	1.04742	7.60146e-06	0.000270622	Up	34.1651	21.9122	29.3008	15.4634	10.5123	14.1464	CRK18	Araport:AT4G23260,TAIR:AT4G23260,GeneID:828425	Encodes a cysteine-rich receptor-like protein kinase.	cysteine-rich RLK (RECEPTOR-like protein kinase) 18
AT4G23310	214.366	109.107	319.624	2.92977	1.55079	0.00141255	0.0244014	Up	2.89942	1.28417	3.34474	0.971784	0.377882	1.14263	CRK23	Araport:AT4G23310,TAIR:AT4G23310,GeneID:828430	Encodes a cysteine-rich receptor-like protein kinase.	cysteine-rich RLK (RECEPTOR-like protein kinase) 23
AT4G23420	64.283	32.9076	95.6584	2.91083	1.54143	3.71686e-07	1.83902e-05	Up	1.15541	0.881967	1.20517	0.339898	0.399535	0.335357	F16G20.120	Araport:AT4G23420,TAIR:AT4G23420,GeneID:828441		NAD(P)-binding Rossmann-fold superfamily protein		GO:0005886,GO:0009507,GO:0009706,GO:0009941,GO:0015031,GO:0016491	plasma membrane|chloroplast|chloroplast inner membrane|chloroplast envelope|protein transport|oxidoreductase activity
AT4G23610	75.7302	18.7546	132.706	7.09848	2.82751	3.6223e-06	0.000140936	Up	4.67683	2.07533	5.10646	0.620387	0.760209	0.180916	F9D16.80	Araport:AT4G23610,TAIR:AT4G23610,GeneID:828461		Late embryogenesis abundant (LEA) hydroxyproline-rich glycoprotein family
AT4G23700	59.4728	5.68519	113.26	20.0537	4.32579	0.000168065	0.0040349	Up	1.77103	0.2805	0.809802	0.11819	0.0160919	0	CHX17	Araport:AT4G23700,TAIR:AT4G23700,GeneID:828470	member of Putative Na+/H+ antiporter family	cation/H+ exchanger 17		GO:0005770,GO:0006623,GO:0006813,GO:0006885,GO:0012505,GO:0015299,GO:0016021	late endosome|protein targeting to vacuole|potassium ion transport|regulation of pH|endomembrane system|solute:proton antiporter activity|integral component of membrane
AT4G23720	85.9051	11.9141	159.896	13.3974	3.74388	1.41973e-16	3.15734e-14	Up	3.07963	2.5513	3.63584	0.270684	0.073709	0.335479	F9D16.190	Araport:AT4G23720,TAIR:AT4G23720,GeneID:828472		transmembrane protein, putative (DUF1191)
AT4G23810	611.434	138.903	1083.96	7.80905	2.96515	1.62442e-09	1.36729e-07	Up	17.5594	11.4223	22.4222	2.57607	2.76956	0.817647	WRKY53	Araport:AT4G23810,TAIR:AT4G23810,GeneID:828481	member of WRKY Transcription Factor; Group III	WRKY family transcription factor	WRKY	GO:0003677,GO:0003700,GO:0005634,GO:0009507,GO:0009617,GO:0009751,GO:0009816,GO:0010150,GO:0010193,GO:0010200,GO:0031347,GO:0042542,GO:0042742,GO:0043565,GO:0044212,GO:0045893,GO:2000022	DNA binding|DNA-binding transcription factor activity|nucleus|chloroplast|response to bacterium|response to salicylic acid|defense response to bacterium, incompatible interaction|leaf senescence|response to ozone|response to chitin|regulation of defense response|response to hydrogen peroxide|defense response to bacterium|sequence-specific DNA binding|transcription regulatory region DNA binding|po…
AT4G24110	110.579	13.7661	207.392	15.0053	3.9074	5.51947e-09	4.1946e-07	Up	8.52175	2.77651	3.43803	0.0958932	0.342724	0.53831	T19F6.100	Araport:AT4G24110,TAIR:AT4G24110,GeneID:828511		NADP-specific glutamate dehydrogenase
AT4G24420	62.38	116.557	8.20261	0.0698791	-3.839	4.57771e-08	2.86983e-06	Down	0.106439	0.390142	0.156126	1.4521	2.55901	5.48098	T22A6.250	Araport:AT4G24420,TAIR:AT4G24420,GeneID:828544		RNA-binding (RRM/RBD/RNP motifs) family protein		GO:0003723,GO:0005730,GO:0006364,GO:0031491,GO:1990904	RNA binding|nucleolus|rRNA processing|nucleosome binding|ribonucleoprotein complex
AT4G25000	197.157	21.7801	372.533	17.0834	4.09452	4.07298e-21	1.41065e-18	Up	5.78149	4.17505	6.60992	0.370198	0.112904	0.46853	AMY1	Araport:AT4G25000,TAIR:AT4G25000,GeneID:828603	Predicted to be secreted protein based on signalP prediction. Involved in starch mobilization. Mutants are defective in alpha-amylase activity. (Note: AMY1 has been found in the literature to be referred to as AMY3, which is not to be confused with AMY3/At1g69830).	alpha-amylase-like protein		GO:0004556,GO:0005509,GO:0005576,GO:0005975,GO:0009737,GO:0009739,GO:0048046,GO:0103025	alpha-amylase activity|calcium ion binding|extracellular region|carbohydrate metabolic process|response to abscisic acid|response to gibberellin|apoplast|alpha-amylase activity (releasing maltohexaose)	path:ath00500	Starch and sucrose metabolism
AT4G25810	365.081	144.07	586.091	4.06966	2.02491	0.000248375	0.00560622	Up	17.1252	5.9688	6.97492	3.29096	2.59176	1.20215	XTR6	Araport:AT4G25810,TAIR:AT4G25810,GeneID:828686	xyloglucan endotransglycosylase-related protein (XTR6)	xyloglucan endotransglycosylase 6		GO:0004553,GO:0005618,GO:0005794,GO:0010411,GO:0016762,GO:0042546,GO:0048046,GO:0071555	hydrolase activity, hydrolyzing O-glycosyl compounds|cell wall|Golgi apparatus|xyloglucan metabolic process|xyloglucan:xyloglucosyl transferase activity|cell wall biogenesis|apoplast|cell wall organization
AT4G26060	218.901	141.17	296.631	2.1023	1.07197	1.29828e-06	5.62066e-05	Up	7.81364	5.57686	7.52875	3.56251	2.67579	3.4194	F20B18.170	Araport:AT4G26060,TAIR:AT4G26060,GeneID:828712		Ribosomal protein L18ae family
AT4G26120	71.1947	31.7916	110.598	3.48376	1.80065	0.000545435	0.0109227	Up	1.37849	0.940272	1.03767	0.510552	0.136246	0.291817	F20B18.230	Araport:AT4G26120,TAIR:AT4G26120,GeneID:828718		Ankyrin repeat family protein / BTB/POZ domain-containing protein		GO:0005634,GO:0005737,GO:0010200,GO:0016567,GO:0042742,GO:0050832,GO:2000022	nucleus|cytoplasm|response to chitin|protein ubiquitination|defense response to bacterium|defense response to fungus|regulation of jasmonic acid mediated signaling pathway	path:ath04075	Plant hormone signal transduction
AT4G26170	15.74	26.61	4.86991	0.181796	-2.4596	0.00108339	0.0194137	Down	0.0909936	0.0741176	0.0593204	0.171764	0.4167	0.637502	T25K17.5	Araport:AT4G26170,TAIR:AT4G26170,GeneID:828723		transcription factor	HRT-like	GO:0003677,GO:0005634,GO:0005737,GO:0006355	DNA binding|nucleus|cytoplasm|regulation of transcription, DNA-templated
AT4G27140	7.40217	0	14.8043	78.2572	6.29015	9.01891e-05	0.00236112	Up	0.75567	0.481712	0.224899	0	0	0	SESA1	Araport:AT4G27140,TAIR:AT4G27140,GeneID:828822		seed storage albumin 1		GO:0045735	nutrient reservoir activity
AT4G27260	612.18	293.683	930.677	3.16922	1.66413	4.61917e-05	0.00132955	Up	9.8876	11.7814	5.75916	3.20854	3.33684	1.91547	WES1	Araport:AT4G27260,TAIR:AT4G27260,GeneID:828834	encodes an IAA-amido synthase that conjugates Asp and other amino acids to auxin in vitro. Lines carrying insertions in this gene are hypersensitive to auxin. It is involved in camalexin biosynthesis via conjugating indole-3-carboxylic acid (ICA) and cysteine (Cys).	Auxin-responsive GH3 family protein		GO:0009733,GO:0010120,GO:0010252,GO:0010279,GO:1901183	response to auxin|camalexin biosynthetic process|auxin homeostasis|indole-3-acetic acid amido synthetase activity|positive regulation of camalexin biosynthetic process	path:ath04075	Plant hormone signal transduction
AT4G27280	506.269	825.547	186.992	0.226464	-2.14265	0.000700212	0.0134716	Down	3.06177	4.76962	2.99404	13.93	27.4164	4.32367	M4I22.90	Araport:AT4G27280,TAIR:AT4G27280,GeneID:828836		Calcium-binding EF-hand family protein		GO:0005509,GO:0080167	calcium ion binding|response to karrikin
AT4G27460	21.9881	2.76842	41.2078	14.9875	3.90569	6.48121e-07	3.00282e-05	Up	0.953076	0.363898	0.567933	0.0613321	0.029227	0.0312997	CBSX5	Araport:AT4G27460,TAIR:AT4G27460,GeneID:828855		Cystathionine beta-synthase (CBS) family protein
AT4G27860	904.77	321.663	1487.88	4.6271	2.21011	1.97418e-09	1.63563e-07	Up	18.3568	13.5953	12.2565	4.09749	3.20648	1.90657	MEB1	Araport:AT4G27860,TAIR:AT4G27860,GeneID:828899		vacuolar iron transporter (VIT) family protein		GO:0005381,GO:0005384,GO:0005783,GO:0005789,GO:0006880,GO:0010168,GO:0016020,GO:0016021,GO:0030026	iron ion transmembrane transporter activity|manganese ion transmembrane transporter activity|endoplasmic reticulum|endoplasmic reticulum membrane|intracellular sequestering of iron ion|ER body|membrane|integral component of membrane|cellular manganese ion homeostasis
AT4G27970	156.639	33.365	279.913	8.39743	3.06995	1.2732e-15	2.51392e-13	Up	3.77895	3.09932	2.34676	0.335423	0.468868	0.262471	SLAH2	Araport:AT4G27970,TAIR:AT4G27970,GeneID:828910	Encodes a protein with ten predicted transmembrane helices. The SLAH2 protein has similarity to the SLAC1 protein involved in ion homeostasis in guard cells. But, it is not expressed in guard cells and cannot complement a slac1-2 mutant suggesting that it performs a different function. SLAH2:GFP localizes to the plasma membrane.	SLAC1 homologue 2		GO:0005886,GO:0006873,GO:0008308,GO:0016021	plasma membrane|cellular ion homeostasis|voltage-gated anion channel activity|integral component of membrane
AT4G28040	20.3293	0.996372	39.6622	39.1029	5.2892	6.29156e-05	0.00174046	Up	1.06377	0.274882	0.119567	0	0.0119987	0.0256992	UMAMIT33	Araport:AT4G28040,TAIR:AT4G28040,GeneID:828919	nodulin MtN21-like transporter family protein	nodulin MtN21 /EamA-like transporter family protein		GO:0005886,GO:0016021,GO:0022857	plasma membrane|integral component of membrane|transmembrane transporter activity
AT4G28390	282.398	144.835	419.96	2.90114	1.53662	0.000266431	0.00593764	Up	8.75042	3.62856	5.63633	2.71583	1.78037	1.46664	AAC3	Araport:AT4G28390,TAIR:AT4G28390,GeneID:828955	Encodes a mitochondrial ADP/ATP carrier protein. Shown in heterologous systems to be located in the plasma membrane. Has comparable affinity for ADP and ATP (in E.coli).	ADP/ATP carrier 3		GO:0005471,GO:0005739,GO:0005743,GO:0009941,GO:0015865,GO:0016020,GO:0016021	ATP:ADP antiporter activity|mitochondrion|mitochondrial inner membrane|chloroplast envelope|purine nucleotide transport|membrane|integral component of membrane
AT4G28420	57.8585	0.325859	115.391	313.784	8.29363	4.00962e-11	4.53001e-09	Up	2.10613	1.07048	1.82612	0	0	0.0147556	F20O9.100	Araport:AT4G28420,TAIR:AT4G28420,GeneID:828959		Tyrosine transaminase family protein		GO:0006520,GO:0008483,GO:0009058,GO:0030170	cellular amino acid metabolic process|transaminase activity|biosynthetic process|pyridoxal phosphate binding	path:ath00130,path:ath00270,path:ath00350,path:ath00360,path:ath00400,path:ath00950,path:ath00960	Ubiquinone and other terpenoid-quinone biosynthesis|Cysteine and methionine metabolism|Tyrosine metabolism|Phenylalanine metabolism|Phenylalanine, tyrosine and tryptophan biosynthesis|Isoquinoline alkaloid biosynthesis|Tropane, piperidine and pyridine alkaloid biosynthesis
AT4G28490	822.265	525.078	1119.45	2.13248	1.09253	0.00275793	0.041412	Up	8.0311	3.7911	9.9416	4.06401	2.44372	3.23202	HAE	Araport:AT4G28490,TAIR:AT4G28490,GeneID:828967	Member of Receptor kinase-like protein family. Controls the separation step of floral organ abscission.	Leucine-rich receptor-like protein kinase family protein
AT4G29340	4.26423	0	8.52846	45.0684	5.49404	0.0013764	0.0238745	Up	0.250068	0.222207	0.111153	0	0	0	PRF4	Araport:AT4G29340,TAIR:AT4G29340,GeneID:829055	Profilin is a low-molecular weight, actin monomer-binding protein that regulates the organization of actin cytoskeleton in eukaryotes, including higher plants. PRF4 and PRF5 are late pollen-specific and are not detectable in other cell types of the plant body including microspores and root hairs. Immunocytochemical studies at the subcellular level reveal that both the constitutive and pollen-spec…	profilin 4		GO:0003785,GO:0005634,GO:0005737,GO:0005856,GO:0005938,GO:0042989,GO:0048046	actin monomer binding|nucleus|cytoplasm|cytoskeleton|cell cortex|sequestering of actin monomers|apoplast
AT4G29690	49.9766	12.0523	87.901	7.30555	2.86899	1.22295e-09	1.04604e-07	Up	1.5462	1.21708	0.883112	0.183151	0.174557	0.129417	T16L4.200	Araport:AT4G29690,TAIR:AT4G29690,GeneID:829090		Alkaline-phosphatase-like family protein		GO:0004551,GO:0009141,GO:0016021,GO:0016036,GO:0017111,GO:0047429	nucleotide diphosphatase activity|nucleoside triphosphate metabolic process|integral component of membrane|cellular response to phosphate starvation|nucleoside-triphosphatase activity|nucleoside-triphosphate diphosphatase activity
AT4G30090	70.5705	35.2638	105.877	3.00501	1.58737	4.79956e-08	3.00001e-06	Up	1.35047	1.44248	1.74264	0.430045	0.560148	0.468193	embryo defective 1353	Araport:AT4G30090,TAIR:AT4G30090,GeneID:829132		golgin family A protein
AT4G30170	12.6677	0	25.3354	134.075	7.06689	0.00265914	0.0403589	Up	0.504959	0.877456	0	0	0	0	F9N11.20	Araport:AT4G30170,TAIR:AT4G30170,GeneID:829140		Peroxidase family protein		GO:0004601,GO:0005576,GO:0006979,GO:0020037,GO:0042744,GO:0046872	peroxidase activity|extracellular region|response to oxidative stress|heme binding|hydrogen peroxide catabolic process|metal ion binding	path:ath00940	Phenylpropanoid biosynthesis
AT4G30250	218.767	380.069	57.4659	0.151117	-2.72626	1.77399e-10	1.6817e-08	Down	0.882628	0.446951	0.540739	5.82494	2.67144	3.49789	F9N11.100	Araport:AT4G30250,TAIR:AT4G30250,GeneID:829148		P-loop containing nucleoside triphosphate hydrolases superfamily protein		GO:0005524,GO:0016887	ATP binding|ATPase activity
AT4G30290	1524.03	48.1517	2999.9	62.3522	5.96237	7.89867e-46	1.85417e-42	Up	62.6306	65.4457	27.5941	0.979762	0.747028	0.74546	XTH19	Araport:AT4G30290,TAIR:AT4G30290,GeneID:829152	Encodes a xyloglucan endotransglucosylase/hydrolase with only only the endotransglucosylase (XET; EC 2.4.1.207) activity towards xyloglucan and non-detectable endohydrolytic (XEH; EC 3.2.1.151) activity. Expressed throughout both the main and the lateral root, with intensive expression at the dividing and elongating regions. Is expressed in lateral root primordia but expression ceases after later…	xyloglucan endotransglucosylase/hydrolase 19		GO:0004553,GO:0005618,GO:0008283,GO:0010411,GO:0016762,GO:0042546,GO:0048046,GO:0071365,GO:0071555	hydrolase activity, hydrolyzing O-glycosyl compounds|cell wall|cell proliferation|xyloglucan metabolic process|xyloglucan:xyloglucosyl transferase activity|cell wall biogenesis|apoplast|cellular response to auxin stimulus|cell wall organization
AT4G30410	260.682	167.642	353.722	2.11019	1.07737	1.72612e-05	0.000567047	Up	7.78901	5.94296	5.68174	3.33386	2.85967	2.76	F17I23.250	Araport:AT4G30410,TAIR:AT4G30410,GeneID:829164		sequence-specific DNA binding transcription factor		GO:0003677,GO:0003700,GO:0005634,GO:0009740,GO:0009742,GO:0040008,GO:0046983	DNA binding|DNA-binding transcription factor activity|nucleus|gibberellic acid mediated signaling pathway|brassinosteroid mediated signaling pathway|regulation of growth|protein dimerization activity
AT4G30430	48.9869	6.57282	91.4009	13.931	3.80023	0.000335075	0.00723097	Up	1.29459	2.39019	2.04964	0.0423158	0.342806	0	TET9	Araport:AT4G30430,TAIR:AT4G30430,GeneID:829166	Member of TETRASPANIN family	tetraspanin9		GO:0005886,GO:0009506,GO:0016021	plasma membrane|plasmodesma|integral component of membrane
AT4G30460	312.982	118.867	507.097	4.26744	2.09337	7.41785e-07	3.3995e-05	Up	19.7013	9.59184	9.25426	3.9593	2.18079	2.67658	F17I23.200	Araport:AT4G30460,TAIR:AT4G30460,GeneID:829169		glycine-rich protein
AT4G31000	1148.45	444.518	1852.38	4.16753	2.05919	9.35311e-07	4.19539e-05	Up	23.943	22.7905	11.4769	5.34331	5.30774	2.98473	F6I18.90	Araport:AT4G31000,TAIR:AT4G31000,GeneID:829227		Calmodulin-binding protein		GO:0003700,GO:0005516,GO:0005634,GO:0043565,GO:0080142	DNA-binding transcription factor activity|calmodulin binding|nucleus|sequence-specific DNA binding|regulation of salicylic acid biosynthetic process
AT4G31100	39.734	15.834	63.634	4.00561	2.00202	0.00224224	0.0350902	Up	0.720304	0.379107	0.441198	0.0325997	0.163117	0.183003	F6E21.20	Araport:AT4G31100,TAIR:AT4G31100,GeneID:829237		wall-associated kinase
AT4G31110	35.611	7.51079	63.7111	8.4752	3.08325	3.01432e-07	1.52353e-05	Up	0.83606	0.313673	0.503752	0.069562	0.041436	0.0798743	F6E21.30	Araport:AT4G31110,TAIR:AT4G31110,GeneID:829238		Wall-associated kinase family protein
AT4G31615	28.1119	41.13	15.0937	0.369526	-1.43625	0.0029127	0.0431533	Down	0.174601	0.121902	0.292694	0.590685	0.391629	0.550465	REM35	Araport:AT4G31615,TAIR:AT4G31615,GeneID:829289		Transcriptional factor B3 family protein	B3	GO:0003677,GO:0005634	DNA binding|nucleus
AT4G31800	640.86	350.426	931.295	2.65871	1.41073	0.000117351	0.00295151	Up	12.6368	7.15043	13.0815	5.02145	4.20436	2.50273	WRKY18	Araport:AT4G31800,TAIR:AT4G31800,GeneID:829308	Pathogen-induced transcription factor. Binds W-box sequences in vitro. Forms protein complexes with itself and with WRKY40 and WRKY60. Constitutive expression of WRKY18 enhanced resistance to P. syringae, but its coexpression with WRKY40 or WRKY60 made plants more susceptible to both P. syringae and B. cinerea. WRKY18, WRKY40, and WRKY60 have partially redundant roles in response to the hemibiotr…	WRKY DNA-binding protein 18	WRKY	GO:0002237,GO:0003700,GO:0005634,GO:0009751,GO:0010200,GO:0031347,GO:0042742,GO:0042802,GO:0043565,GO:0050832	response to molecule of bacterial origin|DNA-binding transcription factor activity|nucleus|response to salicylic acid|response to chitin|regulation of defense response|defense response to bacterium|identical protein binding|sequence-specific DNA binding|defense response to fungus
AT4G31910	57.3824	34.4861	80.2788	2.3313	1.22114	0.000974537	0.0178569	Up	1.02877	0.674466	1.43541	0.413367	0.381657	0.501016	BAT1	Araport:AT4G31910,TAIR:AT4G31910,GeneID:829321	Encodes an acyltransferase that can modify brassinosteroids (BRs) by acylation and may modulate endogenous BR levels.	HXXXD-type acyl-transferase family protein		GO:0001558,GO:0003996,GO:0005634,GO:0005783,GO:0009733,GO:0009737,GO:0009741,GO:0010087,GO:0016132,GO:0016747	regulation of cell growth|acyl-CoA ligase activity|nucleus|endoplasmic reticulum|response to auxin|response to abscisic acid|response to brassinosteroid|phloem or xylem histogenesis|brassinosteroid biosynthetic process|transferase activity, transferring acyl groups other than amino-acyl groups
AT4G33070	57.9	17.0351	98.7648	5.799	2.5358	0.000290671	0.00642079	Up	1.22114	0.275444	1.76567	0.107463	0.235566	0.186461	AtPDC1	Araport:AT4G33070,TAIR:AT4G33070,GeneID:829444		Thiamine pyrophosphate dependent pyruvate decarboxylase family protein		GO:0000287,GO:0004737,GO:0005622,GO:0005829,GO:0016020,GO:0016831,GO:0030976,GO:0034059	magnesium ion binding|pyruvate decarboxylase activity|intracellular|cytosol|membrane|carboxy-lyase activity|thiamine pyrophosphate binding|response to anoxia	path:ath00010	Glycolysis / Gluconeogenesis
AT4G33420	201.175	70.9513	331.398	4.67357	2.22453	0.000361355	0.00772708	Up	7.30424	6.06213	3.04046	1.43976	1.58207	0.363056	F17M5.180	Araport:AT4G33420,TAIR:AT4G33420,GeneID:829479		Peroxidase superfamily protein		GO:0004601,GO:0005576,GO:0006979,GO:0009505,GO:0009506,GO:0020037,GO:0042744,GO:0046872	peroxidase activity|extracellular region|response to oxidative stress|plant-type cell wall|plasmodesma|heme binding|hydrogen peroxide catabolic process|metal ion binding	path:ath00940	Phenylpropanoid biosynthesis
AT4G33550	249.457	66.32	432.593	6.5292	2.70691	9.85462e-08	5.72874e-06	Up	16.3092	14.8551	7.9889	3.24715	1.29686	1.3257	T16L1.40	Araport:AT4G33550,TAIR:AT4G33550,GeneID:829494		Bifunctional inhibitor/lipid-transfer protein/seed storage 2S albumin superfamily protein
AT4G33720	7.65611	0	15.3122	81.0447	6.34065	0.00123109	0.0217468	Up	0.974455	0.0514851	0.206032	0	0	0	AT4G33720	Araport:AT4G33720,TAIR:AT4G33720,GeneID:829514		CAP (Cysteine-rich secretory proteins, Antigen 5, and Pathogenesis-related 1 protein) superfamily protein		GO:0005615,GO:0009611,GO:0009617,GO:0009723,GO:0009751,GO:0009753,GO:0009814,GO:0080027	extracellular space|response to wounding|response to bacterium|response to ethylene|response to salicylic acid|response to jasmonic acid|defense response, incompatible interaction|response to herbivore	path:ath04016,path:ath04075,path:ath04626	MAPK signaling pathway - plant|Plant hormone signal transduction|Plant-pathogen interaction
AT4G34060	573.876	919.517	228.235	0.248018	-2.01148	6.40699e-06	0.00023338	Down	1.64817	1.57755	0.680376	3.92248	4.00704	7.98908	DML3	Araport:AT4G34060,TAIR:AT4G34060,GeneID:829552	Encodes a protein with 5-meC and thymine-DNA glycosylase activity with a preference for CpG and CpHpG sequences. Involved in maintaining methylation marks.	demeter-like protein 3		GO:0003677,GO:0005634,GO:0006284,GO:0010216,GO:0019104,GO:0046872,GO:0051539	DNA binding|nucleus|base-excision repair|maintenance of DNA methylation|DNA N-glycosylase activity|metal ion binding|4 iron, 4 sulfur cluster binding
AT4G34131	57.928	22.2225	93.6335	4.19615	2.06906	3.56893e-06	0.000139373	Up	1.20598	1.11472	1.46131	0.188956	0.192953	0.509703	UGT73B3	Araport:AT4G34131,TAIR:AT4G34131,GeneID:829559		UDP-glucosyl transferase 73B3		GO:0006952,GO:0008194,GO:0035251,GO:0043231,GO:0047893,GO:0051707,GO:0080043,GO:0080044,GO:0102360,GO:0102425	defense response|UDP-glycosyltransferase activity|UDP-glucosyltransferase activity|intracellular membrane-bounded organelle|flavonol 3-O-glucosyltransferase activity|response to other organism|quercetin 3-O-glucosyltransferase activity|quercetin 7-O-glucosyltransferase activity|daphnetin 3-O-glucosyltransferase activity|myricetin 3-O-glucosyltransferase activity
AT4G34230	1855.01	987.032	2723	2.75895	1.46412	1.99855e-05	0.00064072	Up	53.0137	35.0845	30.0359	18.1262	12.7817	10.6747	CAD5	Araport:AT4G34230,TAIR:AT4G34230,GeneID:829572	Encodes a catalytically active cinnamyl alcohol dehydrogenase which uses p-coumaryl aldehyde as a preferred substrate. It can also use sinapyl, caffeyl, coniferyl and d-hydroxyconiferyl aldehydes as substrates.	cinnamyl alcohol dehydrogenase 5		GO:0005829,GO:0008270,GO:0009809,GO:0045551,GO:0052747	cytosol|zinc ion binding|lignin biosynthetic process|cinnamyl-alcohol dehydrogenase activity|sinapyl alcohol dehydrogenase activity	path:ath00940	Phenylpropanoid biosynthesis
AT4G34710	11749.2	6671.15	16827.2	2.5224	1.3348	6.75175e-11	7.14988e-09	Up	147.608	128.748	116.684	57.5646	46.8496	47.4106	ADC2	Araport:AT4G34710,TAIR:AT4G34710,GeneID:829623	encodes a arginine decarboxylase (ADC), a rate-limiting enzyme that catalyzes the first step of polyamine (PA) biosynthesis via ADC pathway in Arabidopsis thaliana. Arabidopsis genome has two ADC paralogs, ADC1 and ADC2. ADC2 is stress-inducible (osmotic stress). Double mutant analysis showed that ADC genes are essential for the production of PA, and are required for normal seed development. Over…	arginine decarboxylase 2		GO:0005829,GO:0006527,GO:0006596,GO:0006970,GO:0006979,GO:0008295,GO:0008792,GO:0009409,GO:0009446,GO:0009507,GO:0009611,GO:0009651,GO:0009737,GO:0009753,GO:0033388,GO:0042803,GO:0080167	cytosol|arginine catabolic process|polyamine biosynthetic process|response to osmotic stress|response to oxidative stress|spermidine biosynthetic process|arginine decarboxylase activity|response to cold|putrescine biosynthetic process|chloroplast|response to wounding|response to salt stress|response to abscisic acid|response to jasmonic acid|putrescine biosynthetic process from arginine|protein h…	path:ath00330	Arginine and proline metabolism
AT4G35110	312.454	158.986	465.922	2.93176	1.55177	0.00281509	0.0419458	Up	5.7743	3.62167	2.84445	1.98773	1.42721	0.600454	T12J5.14	Araport:AT4G35110,TAIR:AT4G35110,GeneID:829663		phospholipase-like protein (PEARLI 4) family protein
AT4G35180	153.918	26.437	281.399	10.6643	3.41472	0.000299833	0.00658328	Up	3.78283	0.530876	4.13709	0.57884	0.0841541	0.070095	LHT7	Araport:AT4G35180,TAIR:AT4G35180,GeneID:829671		LYS/HIS transporter 7		GO:0003333,GO:0005886,GO:0015171,GO:0016021	amino acid transmembrane transport|plasma membrane|amino acid transmembrane transporter activity|integral component of membrane
AT4G35720	79.2133	5.72554	152.701	26.5392	4.73005	1.56382e-09	1.32686e-07	Up	1.26687	2.86922	3.12733	0.0954442	0	0.178597	F8D20.230	Araport:AT4G35720,TAIR:AT4G35720,GeneID:829724		DUF241 domain protein, putative (DUF241)
AT4G36010	326.543	187.354	465.731	2.48491	1.31319	0.00218518	0.034401	Up	4.6484	6.25623	10.0682	1.71465	1.97524	4.59587	T19K4.140	Araport:AT4G36010,TAIR:AT4G36010,GeneID:829757		Pathogenesis-related thaumatin superfamily protein		GO:0006952,GO:0009617,GO:0009723	defense response|response to bacterium|response to ethylene
AT4G36430	145.347	13.7913	276.902	20.1149	4.33019	3.58335e-13	5.36918e-11	Up	5.30816	5.79593	2.89104	0.380504	0.065936	0.247142	AP22.54	Araport:AT4G36430,TAIR:AT4G36430,GeneID:829795		Peroxidase superfamily protein		GO:0004601,GO:0005576,GO:0005618,GO:0006979,GO:0020037,GO:0042744,GO:0046872	peroxidase activity|extracellular region|cell wall|response to oxidative stress|heme binding|hydrogen peroxide catabolic process|metal ion binding	path:ath00940	Phenylpropanoid biosynthesis
AT4G36990	1280.72	420.253	2141.18	5.09626	2.34944	2.03982e-09	1.66391e-07	Up	37.826	22.7028	24.2077	7.20247	5.58057	3.18556	HSF4	Araport:AT4G36990,TAIR:AT4G36990,GeneID:829853	Encodes a protein whose sequence is similar to heat shock factors that regulate the expression of heat shock proteins. Transcript level is increased in response to heat shock. However, overexpression of this gene did not result in the increase of decrease of heat shock proteins.	heat shock factor 4	HSF	GO:0000978,GO:0003700,GO:0005634,GO:0009408,GO:0034605,GO:0043565,GO:0045892,GO:0061408	RNA polymerase II proximal promoter sequence-specific DNA binding|DNA-binding transcription factor activity|nucleus|response to heat|cellular response to heat|sequence-specific DNA binding|negative regulation of transcription, DNA-templated|positive regulation of transcription from RNA polymerase II promoter in response to heat stress
AT4G37160	189.93	0	379.861	2011.74	10.9742	3.98656e-14	6.73927e-12	Up	5.81952	0.592743	6.34621	0	0	0	sks15	Araport:AT4G37160,TAIR:AT4G37160,GeneID:829870		SKU5 similar 15		GO:0005507,GO:0005576,GO:0016491	copper ion binding|extracellular region|oxidoreductase activity
AT4G37370	143.496	74.8405	212.152	2.8368	1.50426	0.00103088	0.0187108	Up	4.25814	1.46304	2.71287	1.22229	0.861036	0.772936	CYP81D8	Araport:AT4G37370,TAIR:AT4G37370,GeneID:829891	member of CYP81D	cytochrome P450, family 81, subfamily D, polypeptide 8		GO:0002213,GO:0005506,GO:0016020,GO:0016021,GO:0016709,GO:0020037,GO:0042343	defense response to insect|iron ion binding|membrane|integral component of membrane|oxidoreductase activity, acting on paired donors, with incorporation or reduction of molecular oxygen, NAD(P)H as one donor, and incorporation of one atom of oxygen|heme binding|indole glucosinolate metabolic process
AT4G37409	109.284	9.18327	209.385	22.7315	4.50662	1.11041e-22	4.59994e-20	Up	4.1581	2.53649	3.04217	0.156252	0.0595677	0.207324	AT4G37409	Araport:AT4G37409,TAIR:AT4G37409,GeneID:6240256		hypothetical protein		GO:0004497,GO:0005506,GO:0005783,GO:0016020,GO:0016021,GO:0016709,GO:0020037,GO:0042343	monooxygenase activity|iron ion binding|endoplasmic reticulum|membrane|integral component of membrane|oxidoreductase activity, acting on paired donors, with incorporation or reduction of molecular oxygen, NAD(P)H as one donor, and incorporation of one atom of oxygen|heme binding|indole glucosinolate metabolic process
AT4G37410	3459.57	229.814	6689.32	29.1118	4.86353	1.21422e-42	2.13773e-39	Up	125.935	64.687	84.5345	3.92215	1.88221	3.42527	CYP81F4	Araport:AT4G37410,TAIR:AT4G37410,GeneID:829895	member of CYP81F	cytochrome P450, family 81, subfamily F, polypeptide 4		GO:0004497,GO:0005506,GO:0005783,GO:0016020,GO:0016021,GO:0016709,GO:0020037,GO:0042343	monooxygenase activity|iron ion binding|endoplasmic reticulum|membrane|integral component of membrane|oxidoreductase activity, acting on paired donors, with incorporation or reduction of molecular oxygen, NAD(P)H as one donor, and incorporation of one atom of oxygen|heme binding|indole glucosinolate metabolic process
AT4G37610	226.33	452.661	0	0.000391794	-11.3176	1.8711e-16	4.07534e-14	Down	0	0	0	3.82026	13.9807	3.34217	BT5	Araport:AT4G37610,TAIR:AT4G37610,GeneID:829915	BTB and TAZ domain protein. Located in cytoplasm and expressed in fruit, flower and leaves.	BTB and TAZ domain protein 5		GO:0003712,GO:0004402,GO:0005516,GO:0005634,GO:0005737,GO:0006355,GO:0008270,GO:0009409,GO:0009733,GO:0009751,GO:0010200,GO:0016567,GO:0042542	transcription coregulator activity|histone acetyltransferase activity|calmodulin binding|nucleus|cytoplasm|regulation of transcription, DNA-templated|zinc ion binding|response to cold|response to auxin|response to salicylic acid|response to chitin|protein ubiquitination|response to hydrogen peroxide
AT4G37690	24.8762	10.1685	39.5839	3.87823	1.9554	0.00212795	0.0338279	Up	0.768331	0.311954	0.346769	0.0730241	0.127595	0.161488	AT4G37690	Araport:AT4G37690,TAIR:AT4G37690,GeneID:829924		Galactosyl transferase GMA12/MNN10 family protein		GO:0000139,GO:0005768,GO:0005794,GO:0005802,GO:0008378,GO:0016021	Golgi membrane|endosome|Golgi apparatus|trans-Golgi network|galactosyltransferase activity|integral component of membrane
AT4G37730	44.2165	12.8457	75.5873	5.90169	2.56113	2.44198e-05	0.000760939	Up	1.02361	1.83966	0.887951	0.339979	0.145811	0.138801	bZIP7	Araport:AT4G37730,TAIR:AT4G37730,GeneID:829929		basic leucine-zipper 7	bZIP
AT4G37810	60.3934	83.5757	37.2112	0.44696	-1.16178	0.00269447	0.0406772	Down	0.720983	0.805395	1.46043	2.46564	1.59189	2.38129	AT4G37810	Araport:AT4G37810,TAIR:AT4G37810,GeneID:829937		EPIDERMAL PATTERNING FACTOR-like protein		GO:0005576,GO:0010052,GO:0010374	extracellular region|guard cell differentiation|stomatal complex development
AT4G37900	134.999	64.7745	205.223	3.17214	1.66545	0.00125229	0.022066	Up	2.17703	1.41344	1.38299	0.801716	0.467812	0.233795	F20D10.20	Araport:AT4G37900,TAIR:AT4G37900,GeneID:829946		hypothetical protein (duplicated DUF1399)		GO:0009734,GO:0010928,GO:0071470,GO:2000028	auxin-activated signaling pathway|regulation of auxin mediated signaling pathway|cellular response to osmotic stress|regulation of photoperiodism, flowering
AT4G37990	22.188	0.344654	44.0314	119.699	6.90326	4.22992e-07	2.05438e-05	Up	0.852295	0.285624	0.511971	0	0.0119481	0	ELI3-2	Araport:AT4G37990,TAIR:AT4G37990,GeneID:829955	Encodes an aromatic alcohol:NADP+ oxidoreductase whose mRNA levels are increased in response to treatment with a variety of phytopathogenic bacteria. Though similar to mannitol dehydrogenases, this enzyme does not have mannitol dehydrogenase activity.	cinnamyl alcohol dehydrogenase 8		GO:0008270,GO:0009617,GO:0009809,GO:0045551,GO:0047681,GO:0052747	zinc ion binding|response to bacterium|lignin biosynthetic process|cinnamyl-alcohol dehydrogenase activity|aryl-alcohol dehydrogenase (NADP+) activity|sinapyl alcohol dehydrogenase activity	path:ath00940	Phenylpropanoid biosynthesis
AT4G38300	25.3164	41.4315	9.20134	0.222731	-2.16663	0.00130928	0.0229173	Down	0.055389	0.351907	0.379146	1.25466	0.924013	1.25148	F22I13.70	Araport:AT4G38300,TAIR:AT4G38300,GeneID:829987		glycosyl hydrolase family 10 protein		GO:0005576,GO:0005618,GO:0031176,GO:0045493	extracellular region|cell wall|endo-1,4-beta-xylanase activity|xylan catabolic process
AT4G38560	159.082	35.78	282.383	7.91091	2.98384	2.43503e-08	1.61777e-06	Up	3.76151	2.20348	5.40407	0.795812	0.240181	0.324902	F20M13.120	Araport:AT4G38560,TAIR:AT4G38560,GeneID:830013		phospholipase-like protein (PEARLI 4) family protein
AT4G38880	6.41197	12.4919	0.332033	0.0276758	-5.17523	0.00335767	0.0481912	Down	0.0144448	0	0	0.148727	0.340195	0.0303601	ASE3	Araport:AT4G38880,TAIR:AT4G38880,GeneID:830043	GLN PHOSPHORIBOSYL PYROPHOSPHATE AMIDOTRANSFERASE 2	GLN phosphoribosyl pyrophosphate amidotransferase 3		GO:0004044,GO:0006189,GO:0006541,GO:0009113,GO:0009116,GO:0009570,GO:0046872,GO:0051536	amidophosphoribosyltransferase activity|'de novo' IMP biosynthetic process|glutamine metabolic process|purine nucleobase biosynthetic process|nucleoside metabolic process|chloroplast stroma|metal ion binding|iron-sulfur cluster binding	path:ath00230,path:ath00250	Purine metabolism|Alanine, aspartate and glutamate metabolism
AT4G39030	597.358	257.21	937.506	3.64643	1.86648	7.83962e-09	5.83196e-07	Up	10.9714	6.40042	12.347	3.39736	1.84452	2.58725	EDS5	Araport:AT4G39030,TAIR:AT4G39030,GeneID:830058	Encodes an orphan multidrug and toxin extrusion transporter. Essential component of salicylic acid-dependent signaling for disease resistance. Member of the MATE-transporter family. Expression induced by salicylic acid. Mutants are salicylic acid-deficient.	MATE efflux family protein		GO:0005739,GO:0006952,GO:0009536,GO:0009624,GO:0009697,GO:0009751,GO:0009941,GO:0015238,GO:0015297,GO:0016021,GO:0031348,GO:0031969,GO:0042742,GO:0045087	mitochondrion|defense response|plastid|response to nematode|salicylic acid biosynthetic process|response to salicylic acid|chloroplast envelope|drug transmembrane transporter activity|antiporter activity|integral component of membrane|negative regulation of defense response|chloroplast membrane|defense response to bacterium|innate immune response
AT4G39180	267.293	175.06	359.525	2.05334	1.03797	3.41742e-06	0.000134701	Up	3.15665	2.85426	4.09203	1.20828	1.69612	1.8642	SEC14	Araport:AT4G39180,TAIR:AT4G39180,GeneID:830073	encodes a protein that complements the function of a sec14(ts) mutant of S. cerevisiae	Sec14p-like phosphatidylinositol transfer family protein		GO:0000139,GO:0005886,GO:0006656,GO:0015031	Golgi membrane|plasma membrane|phosphatidylcholine biosynthetic process|protein transport
AT4G39190	184.956	107.155	262.758	2.44964	1.29257	0.000173941	0.00415707	Up	3.76192	4.12666	5.4297	1.04869	1.66042	2.6241	T22F8.90	Araport:AT4G39190,TAIR:AT4G39190,GeneID:830074		nucleolar-like protein
AT4G39250	17.2855	1.64809	32.9229	19.4731	4.28341	3.21196e-06	0.000127315	Up	0.720057	1.13693	0.920782	0	0.0271769	0.116417	RL1	Araport:AT4G39250,TAIR:AT4G39250,GeneID:830081		RAD-like 1	MYB_related	GO:0003677,GO:0003700,GO:0005634	DNA binding|DNA-binding transcription factor activity|nucleus
AT4G39270	130.383	63.6829	197.083	3.09386	1.62941	1.07706e-06	4.74064e-05	Up	1.2546	1.00557	1.56423	0.419826	0.240075	0.547162	T22F8.170	Araport:AT4G39270,TAIR:AT4G39270,GeneID:830083		Leucine-rich repeat protein kinase family protein
AT4G39320	924.427	29.8516	1819	60.7863	5.92567	2.17695e-58	1.14981e-54	Up	25.5668	49.1295	37.3336	0.500224	0.456886	0.872208	T22F8.220	Araport:AT4G39320,TAIR:AT4G39320,GeneID:830087		microtubule-associated protein-like protein
AT4G39720	74.9484	22.5692	127.328	5.65441	2.49938	6.59058e-06	0.000239243	Up	1.45846	1.41586	0.950796	0.265601	0.301817	0.083412	T19P19.110	Araport:AT4G39720,TAIR:AT4G39720,GeneID:830127		VQ motif-containing protein		GO:0005634	nucleus
AT4G39830	514.482	21.5144	1007.45	47.126	5.55845	4.4378e-59	3.12525e-55	Up	10.492	11.443	10.5699	0.348128	0.176264	0.144349	T5J17.9	Araport:AT4G39830,TAIR:AT4G39830,GeneID:830142		Cupredoxin superfamily protein		GO:0005507,GO:0005576,GO:0008447	copper ion binding|extracellular region|L-ascorbate oxidase activity
AT4G39950	3266.42	1440.25	5092.6	3.53606	1.82214	2.01532e-09	1.65547e-07	Up	65.8006	45.9131	57.2953	20.3985	9.66227	16.4583	CYP79B2	Araport:AT4G39950,TAIR:AT4G39950,GeneID:830154	Belongs to cytochrome P450 and is involved in tryptophan metabolism. Converts Trp to indo-3-acetaldoxime (IAOx), a precursor to IAA and indole glucosinolates.	cytochrome P450, family 79, subfamily B, polypeptide 2		GO:0002229,GO:0005506,GO:0006569,GO:0006952,GO:0009414,GO:0009617,GO:0009625,GO:0009682,GO:0009684,GO:0010120,GO:0016020,GO:0016021,GO:0016709,GO:0020037,GO:0042742,GO:0052544	defense response to oomycetes|iron ion binding|tryptophan catabolic process|defense response|response to water deprivation|response to bacterium|response to insect|induced systemic resistance|indoleacetic acid biosynthetic process|camalexin biosynthetic process|membrane|integral component of membrane|oxidoreductase activity, acting on paired donors, with incorporation or reduction of molecular ox…	path:ath00380,path:ath00966	Tryptophan metabolism|Glucosinolate biosynthesis
AT4G39955	254.647	146.479	362.814	2.47725	1.30874	1.19926e-05	0.000407999	Up	7.99641	4.29727	5.4207	2.41095	2.31344	2.20967	AT4G39955	Araport:AT4G39955,TAIR:AT4G39955,GeneID:830156		alpha/beta-Hydrolases superfamily protein
AT5G01050	15.2963	0	30.5926	161.883	7.33881	6.8795e-05	0.00187782	Up	0.837112	0.207438	0.0345884	0	0	0	F7J8.30	Araport:AT5G01050,TAIR:AT5G01050,GeneID:831812	putative laccase, a member of laccase family of genes (17 members in Arabidopsis).	Laccase/Diphenol oxidase family protein		GO:0005507,GO:0016722,GO:0046274,GO:0048046,GO:0052716	copper ion binding|oxidoreductase activity, oxidizing metal ions|lignin catabolic process|apoplast|hydroquinone:oxygen oxidoreductase activity
AT5G01100	184.511	56.4644	312.559	5.54658	2.4716	3.34372e-09	2.62613e-07	Up	3.35297	1.93536	3.77199	0.78855	0.394103	0.372976	FRB1	Araport:AT5G01100,TAIR:AT5G01100,GeneID:831831		O-fucosyltransferase family protein
AT5G01180	233.035	64.9478	401.122	6.17032	2.62534	5.27244e-11	5.77155e-09	Up	4.78457	4.52145	3.60221	0.741128	0.3324	1.0123	PTR5	Araport:AT5G01180,TAIR:AT5G01180,GeneID:831725	Encodes a dipeptide transporter expressed in pollen and ovules during early seed development. GFP-tagged PTR5 localizes to the plasma membrane.	peptide transporter 5		GO:0005886,GO:0009860,GO:0015031,GO:0015333,GO:0016021,GO:0035673,GO:0042937,GO:0042938,GO:1904680	plasma membrane|pollen tube growth|protein transport|peptide:proton symporter activity|integral component of membrane|oligopeptide transmembrane transporter activity|tripeptide transmembrane transporter activity|dipeptide transport|peptide transmembrane transporter activity
AT5G01210	1617.39	932.452	2302.34	2.46909	1.30398	9.53502e-07	4.26793e-05	Up	34.9278	31.0955	23.5639	11.8644	13.3075	10.2102	F7J8.190	Araport:AT5G01210,TAIR:AT5G01210,GeneID:831901		HXXXD-type acyl-transferase family protein		GO:0005737,GO:0005829,GO:0010090,GO:0010143,GO:0016747,GO:0051179,GO:0090626	cytoplasm|cytosol|trichome morphogenesis|cutin biosynthetic process|transferase activity, transferring acyl groups other than amino-acyl groups|localization|plant epidermis morphogenesis
AT5G01380	39.0732	3.5441	74.6023	21.3653	4.4172	3.00651e-07	1.52323e-05	Up	1.22971	1.74199	1.04566	0.146799	0.0349776	0	T10O8.90	Araport:AT5G01380,TAIR:AT5G01380,GeneID:831895		Homeodomain-like superfamily protein	Trihelix	GO:0003700,GO:0005634,GO:0006355,GO:0042802,GO:0043565	DNA-binding transcription factor activity|nucleus|regulation of transcription, DNA-templated|identical protein binding|sequence-specific DNA binding
AT5G01540	281.933	94.031	469.835	5.00086	2.32218	0.000795141	0.0149857	Up	5.18622	2.74282	5.57864	1.85942	0.31808	0.369836	LECRKA4.1	Araport:AT5G01540,TAIR:AT5G01540,GeneID:831722	Encodes LecRKA4.1, a member of the lectin receptor kinase subfamily A4 (LecRKA4.1 At5g01540; LecRKA4.2 At5g01550; LecRKA4.3 At5g01560). Together with other members of the subfamily, functions redundantly in the negative regulation of ABA response in seed germination. Positively regulates pattern-triggered immunity.	lectin receptor kinase a4.1
AT5G01640	65.0954	36.2317	93.9591	2.5896	1.37273	0.000463732	0.00960022	Up	1.9958	2.33687	1.58571	0.85622	0.489624	0.917607	PRA1.B5	Araport:AT5G01640,TAIR:AT5G01640,GeneID:831708		prenylated RAB acceptor 1.B5		GO:0005783,GO:0010008,GO:0016021,GO:0016192	endoplasmic reticulum|endosome membrane|integral component of membrane|vesicle-mediated transport
AT5G01840	383.594	249.819	517.368	2.07089	1.05025	0.000612021	0.0120181	Up	12.4071	8.59015	8.12455	5.62696	3.29746	4.8507	OFP1	Araport:AT5G01840,TAIR:AT5G01840,GeneID:831813	Encodes a member of the plant specific ovate protein family. Members of this family have been shown to bind to KNOX and BELL- like TALE class homeodomain proteins. This interaction may mediate relocalization of the TALE homeodomain from the nucleus to the cytoplasm. Functions as a transcriptional repressor that suppresses cell elongation.	ovate family protein 1		GO:0003677,GO:0005730,GO:0005856,GO:0006281,GO:0045892,GO:0051510	DNA binding|nucleolus|cytoskeleton|DNA repair|negative regulation of transcription, DNA-templated|regulation of unidimensional cell growth
AT5G01850	364.665	220.357	508.973	2.31015	1.20799	1.20195e-05	0.000408256	Up	6.88383	4.40796	7.50153	2.84985	1.86147	3.18456	T20L15.120	Araport:AT5G01850,TAIR:AT5G01850,GeneID:831760		Protein kinase superfamily protein		GO:0004674,GO:0004712,GO:0004713,GO:0005524,GO:0005886,GO:0006468,GO:0010344	protein serine/threonine kinase activity|protein serine/threonine/tyrosine kinase activity|protein tyrosine kinase activity|ATP binding|plasma membrane|protein phosphorylation|seed oilbody biogenesis
AT5G01870	241.488	64.0748	418.902	6.53024	2.70714	9.81671e-18	2.43997e-15	Up	12.0652	18.3411	11.8635	1.88742	1.92967	2.59191	T20L15.140	Araport:AT5G01870,TAIR:AT5G01870,GeneID:831705	Predicted to encode a PR (pathogenesis-related) protein. Belongs to the lipid transfer protein (PR-14) family with the following members: At2g38540/LTP1, At2g38530/LTP2, At5g59320/LTP3, At5g59310/LTP4, At3g51600/LTP5, At3g08770/LTP6, At2g15050/LTP7, At2g18370/LTP8, At2g15325/LTP9, At5g01870/LTP10, At4g33355/LTP11, At3g51590/LTP12, At5g44265/LTP13, At5g62065/LTP14, At4g08530/LTP15.	Bifunctional inhibitor/lipid-transfer protein/seed storage 2S albumin superfamily protein		GO:0005886,GO:0006869,GO:0008289	plasma membrane|lipid transport|lipid binding
AT5G01900	96.1152	4.80994	187.421	39.0033	5.28552	1.83866e-05	0.000594909	Up	7.36556	0.187268	4.93359	0.175347	0	0.134228	WRKY62	Araport:AT5G01900,TAIR:AT5G01900,GeneID:831826	member of WRKY Transcription Factor; Group III	WRKY DNA-binding protein 62	WRKY	GO:0003700,GO:0005634,GO:0009863,GO:0042742,GO:0043565	DNA-binding transcription factor activity|nucleus|salicylic acid mediated signaling pathway|defense response to bacterium|sequence-specific DNA binding
AT5G02200	40.8521	8.67531	73.0288	8.48204	3.08441	2.14486e-09	1.72956e-07	Up	1.23656	0.791391	1.29558	0.166728	0.144458	0.0618812	FHL	Araport:AT5G02200,TAIR:AT5G02200,GeneID:830832	Encodes a small plant-specific protein with both nuclear localization and nuclear export signals that is specifically required, together with FHY1, for the light-regulated nuclear accumulation of phyA.	far-red-elongated hypocotyl1-like protein		GO:0005634,GO:0005737,GO:0009637,GO:0010218,GO:0016607,GO:0031048,GO:0042803,GO:0045893,GO:0051457	nucleus|cytoplasm|response to blue light|response to far red light|nuclear speck|chromatin silencing by small RNA|protein homodimerization activity|positive regulation of transcription, DNA-templated|maintenance of protein location in nucleus
AT5G02490	3094.12	1480.22	4708.02	3.18054	1.66927	0.000258336	0.00580006	Up	36.5652	24.9292	76.4661	8.52689	10.7171	22.7003	Hsp70-2	Araport:AT5G02490,TAIR:AT5G02490,GeneID:831856		Heat shock protein 70 (Hsp 70) family protein		GO:0005524,GO:0005618,GO:0005634,GO:0005737,GO:0005794,GO:0005829,GO:0005886,GO:0006986,GO:0009408,GO:0009615,GO:0009617,GO:0016887,GO:0031072,GO:0034605,GO:0034620,GO:0042026,GO:0042623,GO:0044183,GO:0046686,GO:0051082,GO:0051085,GO:0051787	ATP binding|cell wall|nucleus|cytoplasm|Golgi apparatus|cytosol|plasma membrane|response to unfolded protein|response to heat|response to virus|response to bacterium|ATPase activity|heat shock protein binding|cellular response to heat|cellular response to unfolded protein|protein refolding|ATPase activity, coupled|protein binding involved in protein folding|response to cadmium ion|unfolded protei…	path:ath03040,path:ath04141,path:ath04144	Spliceosome|Protein processing in endoplasmic reticulum|Endocytosis
AT5G03190	1832.46	1124.78	2540.14	2.25802	1.17506	2.41304e-07	1.25567e-05	Up	30.9841	26.2621	32.5359	11.5534	9.56712	17.954	CPUORF47	Araport:AT5G03190,TAIR:AT5G03190,GeneID:831909		peptide upstream protein
AT5G03350	4569.69	1231.34	7908.05	6.42277	2.68319	2.93738e-06	0.00011709	Up	261.035	74.9845	197.89	47.1595	16.5345	15.0076	F12E4.80	Araport:AT5G03350,TAIR:AT5G03350,GeneID:831863		Legume lectin family protein		GO:0005618,GO:0005886,GO:0009507,GO:0009627,GO:0016301,GO:0030246,GO:0048046,GO:0071446	cell wall|plasma membrane|chloroplast|systemic acquired resistance|kinase activity|carbohydrate binding|apoplast|cellular response to salicylic acid stimulus
AT5G03545	359.23	158.763	559.696	3.52693	1.81841	4.90196e-06	0.000182975	Up	13.3993	8.6108	21.2108	5.00529	2.30045	4.43447	AT4	Araport:AT5G03545,TAIR:AT5G03545,GeneID:831795	Expressed in response to phosphate starvation, this response is enhanced by the presence of IAA.	expressed in response to phosphate starvation protein
AT5G03995	53.8859	74.0894	33.6824	0.453592	-1.14053	0.00137637	0.0238745	Down	2.23358	1.53816	1.43956	3.71096	3.98514	3.46756	AT5G03995	Araport:AT5G03995,TAIR:AT5G03995,GeneID:6240402		hypothetical protein
AT5G04020	1050.67	649.372	1451.97	2.23629	1.16111	6.29699e-08	3.79022e-06	Up	7.17954	6.64895	6.31864	3.5043	2.59518	2.65985	F8F6.230	Araport:AT5G04020,TAIR:AT5G04020,GeneID:830281		calmodulin binding protein		GO:0005516,GO:0005886,GO:0006952	calmodulin binding|plasma membrane|defense response
AT5G04370	108.957	0.325859	217.589	591.611	9.2085	8.31812e-11	8.53092e-09	Up	4.54237	0.536442	2.82043	0	0	0.0122714	NAMT1	Araport:AT5G04370,TAIR:AT5G04370,GeneID:830316	A member of the Arabidopsis SABATH methyltransferase gene family. Encodes NAMT1, a methyltransferase that methylates nicotinic acid.	S-adenosyl-L-methionine-dependent methyltransferases superfamily protein		GO:0006952,GO:0008757,GO:0009611,GO:0046872,GO:0051707,GO:0052624,GO:0080150	defense response|S-adenosylmethionine-dependent methyltransferase activity|response to wounding|metal ion binding|response to other organism|2-phytyl-1,4-naphthoquinone methyltransferase activity|S-adenosyl-L-methionine:benzoic acid carboxyl methyl transferase activity
AT5G05160	595.35	387.69	803.01	2.07155	1.05071	1.11333e-07	6.39169e-06	Up	8.86231	6.02225	9.58205	3.69461	3.37613	4.37182	RUL1	Araport:AT5G05160,TAIR:AT5G05160,GeneID:830398	Encodes a receptor-like kinase that activates secondary growth, the production of secondary vascular tissues.	Leucine-rich repeat protein kinase family protein
AT5G05300	22.823	3.87656	41.7694	10.9007	3.44635	0.000159429	0.00386267	Up	1.5908	0.65785	1.7351	0.220491	0.120082	0	K18I23.10	Araport:AT5G05300,TAIR:AT5G05300,GeneID:28720712		hypothetical protein
AT5G05320	36.0235	14.2413	57.8056	4.05369	2.01924	0.000111691	0.00281923	Up	0.906074	0.58542	1.27648	0.110685	0.271263	0.274361	K18I23.12	Araport:AT5G05320,TAIR:AT5G05320,GeneID:830414		FAD/NAD(P)-binding oxidoreductase family protein		GO:0004497,GO:0071949	monooxygenase activity|FAD binding
AT5G05340	464.18	14.0216	914.339	65.1987	6.02677	4.52393e-21	1.5171e-18	Up	29.2258	13.054	6.46064	0.145899	0.382393	0.204756	PRX52	Araport:AT5G05340,TAIR:AT5G05340,GeneID:830416		Peroxidase superfamily protein		GO:0004601,GO:0005618,GO:0005794,GO:0005829,GO:0006979,GO:0009809,GO:0010089,GO:0020037,GO:0042744,GO:0046872,GO:0048046,GO:1901430	peroxidase activity|cell wall|Golgi apparatus|cytosol|response to oxidative stress|lignin biosynthetic process|xylem development|heme binding|hydrogen peroxide catabolic process|metal ion binding|apoplast|positive regulation of syringal lignin biosynthetic process	path:ath00940	Phenylpropanoid biosynthesis
AT5G05390	24.619	8.13152	41.1065	5.03401	2.33171	0.000238174	0.00539905	Up	0.837045	0.370731	0.434843	0.0942642	0.0641719	0.164935	LAC12	Araport:AT5G05390,TAIR:AT5G05390,GeneID:830421	putative laccase, a member of laccase family of genes (17 members in Arabidopsis).	laccase 12		GO:0005507,GO:0016722,GO:0046274,GO:0048046,GO:0052716	copper ion binding|oxidoreductase activity, oxidizing metal ions|lignin catabolic process|apoplast|hydroquinone:oxygen oxidoreductase activity
AT5G05600	488.564	153.649	823.479	5.36106	2.42252	6.73703e-11	7.14988e-09	Up	11.3316	7.34316	5.39429	1.79727	1.36277	1.22631	MOP10.14	Araport:AT5G05600,TAIR:AT5G05600,GeneID:830443		2-oxoglutarate (2OG) and Fe(II)-dependent oxygenase superfamily protein		GO:0005829,GO:0009813,GO:0046872,GO:0051213,GO:0080167,GO:0097237,GO:0120091,GO:2000022	cytosol|flavonoid biosynthetic process|metal ion binding|dioxygenase activity|response to karrikin|cellular response to toxic substance|jasmonic acid hydrolase|regulation of jasmonic acid mediated signaling pathway
AT5G05960	226.044	126.887	325.201	2.56151	1.35699	0.00323504	0.0469701	Up	9.4645	3.51352	6.17009	1.98835	1.55732	3.83785	K18J17.13	Araport:AT5G05960,TAIR:AT5G05960,GeneID:830481		Bifunctional inhibitor/lipid-transfer protein/seed storage 2S albumin superfamily protein
AT5G06720	1352.28	38.1861	2666.38	69.8948	6.12711	4.7135e-45	9.95822e-42	Up	48.3646	64.4289	24.6411	0.744835	0.642274	0.561118	PA2	Araport:AT5G06720,TAIR:AT5G06720,GeneID:830561	Encodes a peroxidase with diverse roles in the wound response, flower development, and syncytium formation.	peroxidase 2		GO:0002215,GO:0004601,GO:0005576,GO:0005794,GO:0006979,GO:0009908,GO:0020037,GO:0042744,GO:0046872	defense response to nematode|peroxidase activity|extracellular region|Golgi apparatus|response to oxidative stress|flower development|heme binding|hydrogen peroxide catabolic process|metal ion binding	path:ath00940	Phenylpropanoid biosynthesis
AT5G06730	61.4752	6.31353	116.637	18.6196	4.21875	2.94833e-08	1.9166e-06	Up	2.06138	2.237	1.42851	0.15041	0.143352	0	MPH15.9	Araport:AT5G06730,TAIR:AT5G06730,GeneID:830562		Peroxidase superfamily protein		GO:0004601,GO:0005576,GO:0005774,GO:0006979,GO:0020037,GO:0042744,GO:0046872	peroxidase activity|extracellular region|vacuolar membrane|response to oxidative stress|heme binding|hydrogen peroxide catabolic process|metal ion binding	path:ath00940	Phenylpropanoid biosynthesis
[truncated: 189 more rows]

## Sheet: octuple-vs-WT GO.top.Up
id	Term	Category	ListHits	p-value	Enrichment_score	geneID
[truncated: 30 more rows]

## Sheet: octuple-vs-WT GO.top.Down
id	Term	Category	ListHits	p-value	Enrichment_score	geneID
[truncated: 30 more rows]
