# Supplementary material for: Canonical ETI‐Dependent and ‐Independent Pathways Mediate Autoimmunity Caused by Loss of CBP60b Clade Function
Source: Mol Plant Pathol. 2026 Jul 11;27(7):e70318. doi: 10.1111/mpp.70318 (PMC13354941; doi:10.1111/mpp.70318)
Supplement: Supplementary file 13 — Table S5: Octuple‐vs‐triple DGE and GO top. [file MPP-27-e70318-s001.xlsx]

## Sheet: octuple-vs-triple-diff-q-val-0.
octuple-vs-triple-diff-q-val-0.05-FC-2.gene
gene_id	BaseMean_DESeq2	BaseMean_control_triple	BaseMean_case_octuple	FoldChange	log2FoldChange	p-value	q-value	Regulation	Expression_octuple-1	Expression_octuple-2	Expression_octuple-3	Expression_triple-1	Expression_triple-2	Expression_triple-3	gene_symbol	gene_Dbxref	description	product	TF_Family	GO_id	GO_term	pathway	pathway_description
AT1G01190	403.728	672.898	134.558	0.19973	-2.32388	6.51904e-12	6.6046e-10	Down	1.91268	2.11451	1.3544	8.146	11.36	6.959	CYP78A8	Araport:AT1G01190,TAIR:AT1G01190,GeneID:839233	member of CYP78A	cytochrome P450, family 78, subfamily A, polypeptide 8		GO:0005506,GO:0016020,GO:0016021,GO:0016709,GO:0020037,GO:0040008,GO:0048316	iron ion binding|membrane|integral component of membrane|oxidoreductase activity, acting on paired donors, with incorporation or reduction of molecular oxygen, NAD(P)H as one donor, and incorporation of one atom of oxygen|heme binding|regulation of growth|seed development
AT1G01560	97.0997	8.59212	185.607	21.618	4.43416	3.20845e-11	2.97849e-09	Up	2.41221	0.806293	4.14326	0.0678244	0.172812	0.0774215	MPK11	Araport:AT1G01560,TAIR:AT1G01560,GeneID:839523	member of MAP Kinase	MAP kinase 11		GO:0004707,GO:0005524,GO:0005634,GO:0005737,GO:0005829,GO:0009737,GO:0010468,GO:0035556	MAP kinase activity|ATP binding|nucleus|cytoplasm|cytosol|response to abscisic acid|regulation of gene expression|intracellular signal transduction
AT1G01570	70.1301	32.2157	108.044	3.35471	1.74619	0.000367705	0.00771778	Up	0.722936	1.44919	1.9411	0.279271	0.532463	0.366859	F22L4.11	Araport:AT1G01570,TAIR:AT1G01570,GeneID:837183		transferring glycosyl group transferase (DUF604)
AT1G01680	47.8214	4.77211	90.8707	19.0009	4.248	3.00725e-07	1.45682e-05	Up	2.5296	0.722743	2.26433	0.126712	0	0.160713	PUB54	Araport:AT1G01680,TAIR:AT1G01680,GeneID:839251		plant U-box 54		GO:0004842,GO:0005634,GO:0005737	ubiquitin-protein transferase activity|nucleus|cytoplasm
AT1G02065	102.878	137.671	68.0854	0.495084	-1.01426	8.34764e-05	0.0021798	Down	0.686587	0.660614	0.912682	1.39719	1.35617	1.70565	SPL8	Araport:AT1G02065,TAIR:AT1G02065,GeneID:839275	Encodes an SBP-box gene, a member of the SPL gene family. Mutants are affected in micro- and megasporogenesis, trichome formation on sepals, and stamen filament elongation.	squamosa promoter binding protein-like 8	SBP	GO:0003677,GO:0005634,GO:0005737,GO:0009554,GO:0009556,GO:0030154,GO:0046872,GO:0048653	DNA binding|nucleus|cytoplasm|megasporogenesis|microsporogenesis|cell differentiation|metal ion binding|anther development
AT1G02230	17.9785	3.199	32.7579	10.3591	3.37282	0.00186265	0.0295125	Up	0.916811	0.125773	0.597686	0.122197	0.0158852	0.0166057	NAC004	Araport:AT1G02230,TAIR:AT1G02230,GeneID:837630		NAC domain containing protein 4	NAC	GO:0003677,GO:0003700,GO:0005634	DNA binding|DNA-binding transcription factor activity|nucleus
AT1G02310	15.1623	3.40204	26.9227	7.86845	2.97608	3.3443e-05	0.000996808	Up	0.378643	0.429318	0.44432	0.0493139	0.0299163	0.078183	MAN1	Araport:AT1G02310,TAIR:AT1G02310,GeneID:839444		Glycosyl hydrolase superfamily protein		GO:0005576,GO:0016985,GO:0046355	extracellular region|mannan endo-1,4-beta-mannosidase activity|mannan catabolic process	path:ath00051	Fructose and mannose metabolism
AT1G02450	65.1808	3.60153	126.76	34.6559	5.11503	2.39452e-07	1.17622e-05	Up	3.78157	1.73942	9.49855	0	0.0366151	0.382758	NIMIN1	Araport:AT1G02450,TAIR:AT1G02450,GeneID:837800	NIMIN1 modulates PR gene expression according the following model: NPR1 forms a ternary complex with NIMIN1 and TGA factors upon SAR induction that binds to a positive regulatory cis-element of the PR-1 promoter, termed LS7. This leads to PR-1 gene induction. NIMIN1 decreases transcriptional activation, possibly through its EAR motif, which results in fine-tuning of PR-1 gene expression.	NIM1-interacting 1		GO:0005634,GO:0010112,GO:0042742,GO:0045892	nucleus|regulation of systemic acquired resistance|defense response to bacterium|negative regulation of transcription, DNA-templated
AT1G02800	125.448	173.297	77.5992	0.448246	-1.15764	9.51433e-06	0.000331946	Down	0.912232	0.891655	1.23896	1.87012	2.36496	2.36758	CEL2	Araport:AT1G02800,TAIR:AT1G02800,GeneID:839385	Encodes a protein with similarity to endo-1,4-b-glucanases and is a member of Glycoside Hydrolase Family 9. CEL2 is induced by nemotodes and is expressed in syncitia induced by Heterodera schachtii.May be involved in the development and function of syncitia.	cellulase 2		GO:0005576,GO:0007389,GO:0008810,GO:0009624,GO:0030245,GO:0071555	extracellular region|pattern specification process|cellulase activity|response to nematode|cellulose catabolic process|cell wall organization
AT1G02810	41.4076	9.59038	73.2248	7.62184	2.93014	1.2716e-10	1.08488e-08	Up	0.823353	0.794191	0.815732	0.117579	0.0641967	0.134217	F22D16.20	Araport:AT1G02810,TAIR:AT1G02810,GeneID:838078		Plant invertase/pectin methylesterase inhibitor superfamily		GO:0005576,GO:0005618,GO:0030599,GO:0042545,GO:0045330,GO:0045490,GO:0046910	extracellular region|cell wall|pectinesterase activity|cell wall modification|aspartyl esterase activity|pectin catabolic process|pectinesterase inhibitor activity	path:ath00040	Pentose and glucuronate interconversions
AT1G02920	1141.77	224.667	2058.87	9.16833	3.19666	8.74435e-08	4.65327e-06	Up	58.2286	23.3951	39.2513	7.7291	3.79873	1.19917	GSTF7	Araport:AT1G02920,TAIR:AT1G02920,GeneID:839295	Encodes glutathione transferase belonging to the phi class of GSTs. Naming convention according to Wagner et al. (2002).	glutathione S-transferase 7		GO:0004364,GO:0005507,GO:0005634,GO:0005737,GO:0005773,GO:0005829,GO:0006749,GO:0009407,GO:0009651,GO:0009817,GO:0042742,GO:0043295,GO:0046686,GO:0050897	glutathione transferase activity|copper ion binding|nucleus|cytoplasm|vacuole|cytosol|glutathione metabolic process|toxin catabolic process|response to salt stress|defense response to fungus, incompatible interaction|defense response to bacterium|glutathione binding|response to cadmium ion|cobalt ion binding	path:ath00480	Glutathione metabolism
AT1G02930	5357.33	1476.82	9237.83	6.25532	2.64508	4.87569e-13	5.6145e-11	Up	199.17	97.1767	267.588	33.3534	18.9068	35.0449	GSTF6	Araport:AT1G02930,TAIR:AT1G02930,GeneID:839515	Encodes glutathione transferase belonging to the phi class of GSTs. Naming convention according to Wagner et al. (2002).	glutathione S-transferase 6		GO:0004364,GO:0005507,GO:0005618,GO:0005737,GO:0005739,GO:0005773,GO:0005829,GO:0006749,GO:0006979,GO:0009407,GO:0009414,GO:0009506,GO:0009651,GO:0042742,GO:0043295,GO:0046686,GO:0050897,GO:2001147,GO:2001227	glutathione transferase activity|copper ion binding|cell wall|cytoplasm|mitochondrion|vacuole|cytosol|glutathione metabolic process|response to oxidative stress|toxin catabolic process|response to water deprivation|plasmodesma|response to salt stress|defense response to bacterium|glutathione binding|response to cadmium ion|cobalt ion binding|camalexin binding|quercitrin binding	path:ath00480	Glutathione metabolism
AT1G02940	70.6073	21.1813	120.033	5.6547	2.49945	0.000324655	0.0069527	Up	2.60584	1.66717	4.67941	0.411371	0.116981	1.0272	GSTF5	Araport:AT1G02940,TAIR:AT1G02940,GeneID:839479	Encodes glutathione transferase belonging to the phi class of GSTs. Naming convention according to Wagner et al. (2002).	glutathione S-transferase (class phi) 5		GO:0004364,GO:0005737,GO:0005739,GO:0005829,GO:0006749,GO:0009407	glutathione transferase activity|cytoplasm|mitochondrion|cytosol|glutathione metabolic process|toxin catabolic process	path:ath00480	Glutathione metabolism
AT1G03820	1249	252.667	2245.33	8.88098	3.15072	3.03666e-15	5.1606e-13	Up	39.2263	52.8848	48.8801	3.60337	3.11706	9.1617	F21M11.27	Araport:AT1G03820,TAIR:AT1G03820,GeneID:839400		E6-like protein
AT1G04220	318.555	150.799	486.311	3.22307	1.68844	1.1981e-06	5.1843e-05	Up	4.6104	7.23455	4.85096	1.81509	1.10485	2.26325	KCS2	Araport:AT1G04220,TAIR:AT1G04220,GeneID:839578	Encodes KCS2, a member of the 3-ketoacyl-CoA synthase family involved in the biosynthesis of VLCFA (very long chain fatty acids).	3-ketoacyl-CoA synthase 2		GO:0006633,GO:0006970,GO:0009611,GO:0009922,GO:0010345,GO:0016021,GO:0102336,GO:0102337,GO:0102338,GO:0102756	fatty acid biosynthetic process|response to osmotic stress|response to wounding|fatty acid elongase activity|suberin biosynthetic process|integral component of membrane|3-oxo-arachidoyl-CoA synthase activity|3-oxo-cerotoyl-CoA synthase activity|3-oxo-lignoceronyl-CoA synthase activity|very-long-chain 3-ketoacyl-CoA synthase activity	path:ath00062	Fatty acid elongation
AT1G04490	65.4885	14.1767	116.8	8.27976	3.04959	3.90299e-05	0.00112526	Up	1.6531	0.956849	0.659255	0.280648	0.0729667	0.0381381	F19P19.4	Araport:AT1G04490,TAIR:AT1G04490,GeneID:839509		hypothetical protein (DUF3527)
AT1G04600	52.5775	9.81068	95.3444	9.78718	3.29089	1.11824e-08	7.14082e-07	Up	0.548789	0.277994	0.344709	0.0608655	0.0395616	0.0165424	XIA	Araport:AT1G04600,TAIR:AT1G04600,GeneID:839480	member of Myosin-like proteins	myosin XI A		GO:0003774,GO:0003779,GO:0005516,GO:0005524,GO:0007015,GO:0016459,GO:0030048	motor activity|actin binding|calmodulin binding|ATP binding|actin filament organization|myosin complex|actin filament-based movement
AT1G04660	54.8929	96.5997	13.1861	0.137795	-2.8594	4.52519e-06	0.000170895	Down	0.0985656	0.128456	0.465862	1.0341	1.97935	1.74688	T1G11.8	Araport:AT1G04660,TAIR:AT1G04660,GeneID:839454		glycine-rich protein
AT1G05000	158.426	53.1824	263.669	4.96294	2.3112	1.34251e-06	5.75014e-05	Up	2.47725	1.07875	2.99701	0.603215	0.219565	0.459046	PFA-DSP1	Araport:AT1G05000,TAIR:AT1G05000,GeneID:839348	Encodes an atypical dual-specificity phosphatase.	Phosphotyrosine protein phosphatases superfamily protein		GO:0004725,GO:0005737,GO:0016791	protein tyrosine phosphatase activity|cytoplasm|phosphatase activity
AT1G05340	181.555	17.3442	345.765	19.9936	4.32147	2.45626e-19	6.552e-17	Up	16.2936	6.30764	8.33778	0.633828	0.519092	0.361757	YUP8H12.4	Araport:AT1G05340,TAIR:AT1G05340,GeneID:837033		cysteine-rich TM module stress tolerance protein
AT1G05710	600.836	253.785	947.887	3.73301	1.90034	1.32581e-07	6.79778e-06	Up	10.9453	7.54628	12.9273	1.9702	1.8983	4.40977	F3F20.16	Araport:AT1G05710,TAIR:AT1G05710,GeneID:837078		basic helix-loop-helix (bHLH) DNA-binding superfamily protein	bHLH	GO:0001228,GO:0003677,GO:0003700,GO:0005634,GO:0046983	DNA-binding transcription activator activity, RNA polymerase II-specific|DNA binding|DNA-binding transcription factor activity|nucleus|protein dimerization activity
AT1G06350	169.174	46.1406	292.208	6.3256	2.6612	2.64868e-08	1.56346e-06	Up	5.52243	7.91444	2.90082	0.607461	1.05027	0.924555	ADS4	Araport:AT1G06350,TAIR:AT1G06350,GeneID:837146		Fatty acid desaturase family protein		GO:0005789,GO:0006636,GO:0009979,GO:0016021,GO:0016717	endoplasmic reticulum membrane|unsaturated fatty acid biosynthetic process|16:0 monogalactosyldiacylglycerol desaturase activity|integral component of membrane|oxidoreductase activity, acting on paired donors, with oxidation of a pair of donors resulting in the reduction of molecular oxygen to two molecules of water
AT1G06360	2206.8	2979.01	1434.59	0.481546	-1.05426	1.45476e-14	2.14378e-12	Down	24.261	26.7064	27.9264	55.3437	51.7231	53.4035	T2D23.6	Araport:AT1G06360,TAIR:AT1G06360,GeneID:837147		Fatty acid desaturase family protein		GO:0005789,GO:0006636,GO:0009979,GO:0016021,GO:0016717	endoplasmic reticulum membrane|unsaturated fatty acid biosynthetic process|16:0 monogalactosyldiacylglycerol desaturase activity|integral component of membrane|oxidoreductase activity, acting on paired donors, with oxidation of a pair of donors resulting in the reduction of molecular oxygen to two molecules of water
AT1G06620	382.077	186.038	578.117	3.10757	1.63579	5.89268e-05	0.00162322	Up	12.0316	7.56833	6.14037	2.41465	3.78741	1.88893	F12K11.24	Araport:AT1G06620,TAIR:AT1G06620,GeneID:837171	encodes a protein whose sequence is similar to a 2-oxoglutarate-dependent dioxygenase	2-oxoglutarate (2OG) and Fe(II)-dependent oxygenase superfamily protein		GO:0016491,GO:0046872	oxidoreductase activity|metal ion binding
AT1G06830	850.234	1137.4	563.066	0.494862	-1.0149	1.19251e-07	6.15924e-06	Down	26.3728	23.233	22.7916	44.1651	51.9266	47.3014	F4H5.9	Araport:AT1G06830,TAIR:AT1G06830,GeneID:837195		Glutaredoxin family protein		GO:0005634,GO:0005737,GO:0006995,GO:0009055,GO:0015035,GO:0045454,GO:0046872,GO:0051537	nucleus|cytoplasm|cellular response to nitrogen starvation|electron transfer activity|protein disulfide oxidoreductase activity|cell redox homeostasis|metal ion binding|2 iron, 2 sulfur cluster binding
AT1G07000	568.975	223.498	914.453	4.09383	2.03345	2.29935e-13	2.75308e-11	Up	10.2699	6.3384	12.2656	2.73148	1.88423	2.22114	EXO70B2	Araport:AT1G07000,TAIR:AT1G07000,GeneID:837210	A member of EXO70 gene family, putative exocyst subunits, conserved in land plants. Arabidopsis thaliana contains 23 putative EXO70 genes, which can be classified into eight clusters on the phylogenetic tree.	exocyst subunit exo70 family protein B2		GO:0000145,GO:0002237,GO:0002238,GO:0005634,GO:0005737,GO:0005829,GO:0005886,GO:0006887,GO:0006952,GO:0009414,GO:0009617,GO:0009620,GO:0042545,GO:0043621,GO:0045335,GO:0070062,GO:0090333,GO:1900150,GO:1900426,GO:1902290	exocyst|response to molecule of bacterial origin|response to molecule of fungal origin|nucleus|cytoplasm|cytosol|plasma membrane|exocytosis|defense response|response to water deprivation|response to bacterium|response to fungus|cell wall modification|protein self-association|phagocytic vesicle|extracellular exosome|regulation of stomatal closure|regulation of defense response to fungus|positive r…
AT1G07175	10.2454	18.9422	1.54864	0.0834461	-3.58301	0.000278738	0.00609952	Down	0.029274	0.0286137	0.0858793	0.73075	0.318027	0.63468	AT1G07175	Araport:AT1G07175,TAIR:AT1G07175,GeneID:6241425		alternative NAD(P)H dehydrogenase		GO:0005576,GO:0008083	extracellular region|growth factor activity
AT1G07390	225.047	137.769	312.326	2.26609	1.1802	0.000107551	0.00272735	Up	2.21339	1.55254	1.72705	0.883725	0.526674	0.988642	RLP1	Araport:AT1G07390,TAIR:AT1G07390,GeneID:837251		receptor like protein 1		GO:0005886,GO:0016021,GO:0042742,GO:0045087	plasma membrane|integral component of membrane|defense response to bacterium|innate immune response
AT1G07430	37.9192	13.0267	62.8117	4.80246	2.26377	0.00247331	0.0368861	Up	0.630144	0.497482	1.26796	0.0920647	0.0478724	0.350306	HAI2	Araport:AT1G07430,TAIR:AT1G07430,GeneID:837255	Encodes a member of the group A protein phosphatase 2C (PP2C) family that is responsible for negatively regulating seed dormancy.	highly ABA-induced PP2C protein 2		GO:0004722,GO:0005267,GO:0005886,GO:0009788,GO:0009939,GO:0010030,GO:0046872,GO:0048838,GO:1902039	protein serine/threonine phosphatase activity|potassium channel activity|plasma membrane|negative regulation of abscisic acid-activated signaling pathway|positive regulation of gibberellic acid mediated signaling pathway|positive regulation of seed germination|metal ion binding|release of seed from dormancy|negative regulation of seed dormancy process	path:ath04016,path:ath04075	MAPK signaling pathway - plant|Plant hormone signal transduction
AT1G07750	1142.09	728.062	1556.12	2.13709	1.09565	0.000786876	0.0146872	Up	29.0744	22.6195	18.2278	8.13706	14.1823	9.76688	F24B9.13	Araport:AT1G07750,TAIR:AT1G07750,GeneID:837290		RmlC-like cupins superfamily protein		GO:0000326,GO:0045735	protein storage vacuole|nutrient reservoir activity
AT1G07900	74.6235	22.977	126.27	5.4836	2.45512	0.00231764	0.0351111	Up	2.58365	2.00813	7.94476	0.371627	0.184457	1.67114	LBD1	Araport:AT1G07900,TAIR:AT1G07900,GeneID:837305		LOB domain-containing protein 1	LBD	GO:0005739	mitochondrion
AT1G08050	214.701	91.767	337.635	3.67887	1.87926	5.56265e-09	3.70955e-07	Up	3.58981	2.25762	3.86415	0.936271	0.558829	1.09174	T6D22.13	Araport:AT1G08050,TAIR:AT1G08050,GeneID:837321		Zinc finger (C3HC4-type RING finger) family protein		GO:0005886,GO:0009630,GO:0016567,GO:0046872,GO:0048364,GO:0061630	plasma membrane|gravitropism|protein ubiquitination|metal ion binding|root development|ubiquitin protein ligase activity
AT1G08290	77.5258	32.0737	122.978	3.82917	1.93703	2.37103e-08	1.40587e-06	Up	1.29198	1.41771	1.93086	0.370397	0.288902	0.528509	WIP3	Araport:AT1G08290,TAIR:AT1G08290,GeneID:837349		WIP domain protein 3	C2H2	GO:0003676,GO:0003700,GO:0005634,GO:0006355,GO:0010468,GO:0046872	nucleic acid binding|DNA-binding transcription factor activity|nucleus|regulation of transcription, DNA-templated|regulation of gene expression|metal ion binding
AT1G08310	100.197	20.4272	179.967	8.84563	3.14497	6.58439e-07	2.98393e-05	Up	4.45435	1.568	2.60435	0.574719	0.261491	0.112556	T23G18.18	Araport:AT1G08310,TAIR:AT1G08310,GeneID:837351		alpha/beta-Hydrolases superfamily protein
AT1G08440	23.0617	10.4962	35.6272	3.37675	1.75563	0.00264955	0.0390448	Up	0.549629	0.387306	0.462474	0.110981	0.0757428	0.224338	T27G7.12	Araport:AT1G08440,TAIR:AT1G08440,GeneID:837364		aluminum activated malate transporter family protein		GO:0009705,GO:0015743,GO:0016021	plant-type vacuole membrane|malate transport|integral component of membrane
AT1G08450	3702.73	2018.72	5386.73	2.66862	1.4161	2.54306e-07	1.24628e-05	Up	90.6727	52.2745	91.9681	35.3729	25.812	24.1072	CRT3	Araport:AT1G08450,TAIR:AT1G08450,GeneID:837365	Encodes one of three Arabidopsis calreticulins. In CRT-deficient mouse fibroblasts, this protein restores ER Ca2+ levels. Non-receptor component required for EFR-mediated immunity. Mutants show de-repressed anthocyanin accumulation in the presence of elf18, and EFR accumulation and signalling.	calreticulin 3		GO:0005509,GO:0005783,GO:0005788,GO:0005789,GO:0006457,GO:0009626,GO:0010204,GO:0030246,GO:0042742,GO:0046283,GO:0051082	calcium ion binding|endoplasmic reticulum|endoplasmic reticulum lumen|endoplasmic reticulum membrane|protein folding|plant-type hypersensitive response|defense response signaling pathway, resistance gene-independent|carbohydrate binding|defense response to bacterium|anthocyanin-containing compound metabolic process|unfolded protein binding	path:ath04141,path:ath04145	Protein processing in endoplasmic reticulum|Phagosome
AT1G08650	3794.6	2501.01	5088.2	2.0345	1.02467	0.00109339	0.0193136	Up	84.493	72.8209	72.6801	34.6626	50.0972	24.9429	PPCK1	Araport:AT1G08650,TAIR:AT1G08650,GeneID:837387	Encodes a phosphoenolpyruvate carboxylase kinase that is expressed at highest levels in leaves. Expression is induced by light.	phosphoenolpyruvate carboxylase kinase 1		GO:0004674,GO:0004683,GO:0005524,GO:0005634,GO:0005737,GO:0009416,GO:0009738,GO:0009931,GO:0018105,GO:0035556,GO:0046898	protein serine/threonine kinase activity|calmodulin-dependent protein kinase activity|ATP binding|nucleus|cytoplasm|response to light stimulus|abscisic acid-activated signaling pathway|calcium-dependent protein serine/threonine kinase activity|peptidyl-serine phosphorylation|intracellular signal transduction|response to cycloheximide
AT1G08940	197.458	120.186	274.729	2.28471	1.19201	6.08381e-05	0.00166715	Up	6.60482	3.80433	6.30493	1.9201	2.34907	2.8615	F7G19.18	Araport:AT1G08940,TAIR:AT1G08940,GeneID:837415		Phosphoglycerate mutase family protein		GO:0003824	catalytic activity
AT1G09070	7527.11	4563.53	10490.7	2.29883	1.2009	0.000233015	0.00524048	Up	198.325	144.243	116.672	70.7708	78.22	46.7414	SRC2	Araport:AT1G09070,TAIR:AT1G09070,GeneID:837428	SRC2 specifically binds the peptide PIEPPPHH, and moves from ER to a vacuole fraction where it gets internalized. Involved in Protein Storage Vacuole targeting.	soybean gene regulated by cold-2		GO:0000326,GO:0005783,GO:0005789,GO:0005886,GO:0006623,GO:0016021,GO:0032586	protein storage vacuole|endoplasmic reticulum|endoplasmic reticulum membrane|plasma membrane|protein targeting to vacuole|integral component of membrane|protein storage vacuole membrane
AT1G09080	242.997	16.3633	469.63	28.8598	4.85099	2.45088e-11	2.32646e-09	Up	4.63031	2.73039	8.75815	0.401087	0.0966122	0.0336647	BIP3	Araport:AT1G09080,TAIR:AT1G09080,GeneID:837429		Heat shock protein 70 (Hsp 70) family protein		GO:0005524,GO:0005634,GO:0005737,GO:0005788,GO:0006986,GO:0009860,GO:0016020,GO:0016592,GO:0016887,GO:0030433,GO:0030968,GO:0031072,GO:0034605,GO:0034620,GO:0034663,GO:0042026,GO:0042623,GO:0044183,GO:0051082,GO:0051085,GO:0051787	ATP binding|nucleus|cytoplasm|endoplasmic reticulum lumen|response to unfolded protein|pollen tube growth|membrane|mediator complex|ATPase activity|ubiquitin-dependent ERAD pathway|endoplasmic reticulum unfolded protein response|heat shock protein binding|cellular response to heat|cellular response to unfolded protein|endoplasmic reticulum chaperone complex|protein refolding|ATPase activity, coup…	path:ath03060,path:ath04141	Protein export|Protein processing in endoplasmic reticulum
AT1G09480	80.673	31.1544	130.192	4.19219	2.0677	8.50901e-05	0.00221098	Up	2.89587	1.44938	2.69534	0.814139	0.568557	0.234136	F14J9.14	Araport:AT1G09480,TAIR:AT1G09480,GeneID:837471	similar to Eucalyptus gunnii alcohol dehydrogenase of unknown physiological function (GI:1143445), Vigna unguiculata (gi:1854445), NOT a cinnamyl-alcohol dehydrogenase	NAD(P)-binding Rossmann-fold superfamily protein		GO:0005829,GO:0007623,GO:0009409,GO:0009809,GO:0016491,GO:0016616,GO:0016621,GO:0050662	cytosol|circadian rhythm|response to cold|lignin biosynthetic process|oxidoreductase activity|oxidoreductase activity, acting on the CH-OH group of donors, NAD or NADP as acceptor|cinnamoyl-CoA reductase activity|coenzyme binding
AT1G10340	134.828	20.442	249.215	12.2302	3.61238	8.08849e-18	1.87306e-15	Up	3.5743	1.94584	3.19659	0.343732	0.134052	0.221876	F14N23.22	Araport:AT1G10340,TAIR:AT1G10340,GeneID:837573		Ankyrin repeat family protein		GO:0005634,GO:0005886,GO:0009651,GO:0016020,GO:0016021,GO:0034613	nucleus|plasma membrane|response to salt stress|membrane|integral component of membrane|cellular protein localization
AT1G10586	46.9127	0	93.8254	495.133	8.95167	1.28494e-12	1.42513e-10	Up	2.68373	1.92554	3.74111	0	0	0	AT1G10586	Araport:AT1G10586,TAIR:AT1G10586,GeneID:6240488		basic helix-loop-helix (bHLH) DNA-binding superfamily protein	bHLH	GO:0000977,GO:0006357,GO:0008134,GO:0046983,GO:0090575	RNA polymerase II regulatory region sequence-specific DNA binding|regulation of transcription by RNA polymerase II|transcription factor binding|protein dimerization activity|RNA polymerase II transcription factor complex
AT1G10810	13.071	4.05685	22.0851	5.41281	2.43638	0.00124621	0.0214554	Up	0.242079	0.278375	0.459523	0.0309099	0.0562545	0.0882089	T16B5.5	Araport:AT1G10810,TAIR:AT1G10810,GeneID:837624		NAD(P)-linked oxidoreductase superfamily protein		GO:0016491	oxidoreductase activity
AT1G11300	188.292	109.842	266.742	2.43134	1.28175	0.000857721	0.0158134	Up	2.6099	1.95606	2.26678	1.30317	0.90586	0.525124	EGM1	Araport:AT1G11300,TAIR:AT1G11300,GeneID:837672	The annotation for At1g11300 in TAIR10 is incorrect. This locus has been split into two At1g11300 (symbol: EGM1) and At1g11305 (symbol: EGM2) (Olivier Loudet, personal communication, 2013-04-03). See Comment field for revised annotation.	G-type lectin S-receptor-like Serine/Threonine-kinase
AT1G11580	3113.99	1532.15	4695.83	3.06503	1.6159	0.000476414	0.00962558	Up	91.8844	27.6556	50.0247	26.5065	14.6552	12.7767	PMEPCRA	Araport:AT1G11580,TAIR:AT1G11580,GeneID:837701		methylesterase PCR A		GO:0005576,GO:0005618,GO:0005774,GO:0005829,GO:0009617,GO:0017148,GO:0030598,GO:0030599,GO:0031640,GO:0042545,GO:0045330,GO:0045490,GO:0046910,GO:0050832,GO:0090729	extracellular region|cell wall|vacuolar membrane|cytosol|response to bacterium|negative regulation of translation|rRNA N-glycosylase activity|pectinesterase activity|killing of cells of other organism|cell wall modification|aspartyl esterase activity|pectin catabolic process|pectinesterase inhibitor activity|defense response to fungus|toxin activity	path:ath00040	Pentose and glucuronate interconversions
AT1G11600	550.357	778.043	322.671	0.41474	-1.26972	0.0018605	0.0295006	Down	2.72989	3.97926	5.15329	4.54726	10.7023	12.6214	CYP77B1	Araport:AT1G11600,TAIR:AT1G11600,GeneID:837704	member of CYP77B	cytochrome P450, family 77, subfamily B, polypeptide 1		GO:0005506,GO:0016020,GO:0016709,GO:0020037	iron ion binding|membrane|oxidoreductase activity, acting on paired donors, with incorporation or reduction of molecular oxygen, NAD(P)H as one donor, and incorporation of one atom of oxygen|heme binding
AT1G12160	41.7863	20.1185	63.4542	3.14801	1.65444	0.00134559	0.0227208	Up	1.0431	0.701783	0.900801	0.132323	0.40137	0.279716	T28K15.10	Araport:AT1G12160,TAIR:AT1G12160,GeneID:837768		Flavin-binding monooxygenase family protein		GO:0004497,GO:0004499,GO:0009751,GO:0009753,GO:0019761,GO:0050660,GO:0050661	monooxygenase activity|N,N-dimethylaniline monooxygenase activity|response to salicylic acid|response to jasmonic acid|glucosinolate biosynthetic process|flavin adenine dinucleotide binding|NADP binding
AT1G12180	6.0041	0	12.0082	63.1931	5.9817	0.00171061	0.0275594	Up	0.1381	0.944894	0.135045	0	0	0	T28K15.15	Araport:AT1G12180,TAIR:AT1G12180,GeneID:837771		14.7 kDa heat shock-like protein		GO:0005737	cytoplasm
AT1G12570	248.045	342.158	153.931	0.449269	-1.15435	6.06021e-05	0.00166285	Down	1.71602	1.60019	1.31158	3.09335	2.62982	4.52073	F5O11.31	Araport:AT1G12570,TAIR:AT1G12570,GeneID:837814		Glucose-methanol-choline (GMC) oxidoreductase family protein		GO:0005576,GO:0007267,GO:0009553,GO:0010430,GO:0016614,GO:0046593,GO:0050660	extracellular region|cell-cell signaling|embryo sac development|fatty acid omega-oxidation|oxidoreductase activity, acting on CH-OH group of donors|mandelonitrile lyase activity|flavin adenine dinucleotide binding
AT1G12805	16.9872	0.976906	32.9974	32.7715	5.03437	0.000183858	0.00429063	Up	2.59844	0.322517	1.29064	0	0	0.127745	AT1G12805	Araport:AT1G12805,TAIR:AT1G12805,GeneID:2745749		nucleotide binding protein
AT1G13340	468.976	92.7689	845.183	9.12173	3.18931	6.35045e-29	4.7794e-26	Up	14.6282	11.6715	11.2505	1.5293	1.5064	0.989826	T6J4.22	Araport:AT1G13340,TAIR:AT1G13340,GeneID:837894		Regulator of Vps4 activity in the MVB pathway protein		GO:0005737,GO:0005768,GO:0015031,GO:0032511	cytoplasm|endosome|protein transport|late endosome to vacuole transport via multivesicular body sorting pathway
AT1G13520	24.4187	0.325635	48.5117	131.187	7.03548	4.79315e-07	2.22972e-05	Up	1.30947	0.632257	0.370266	0	0	0.0162881	F13B4.3	Araport:AT1G13520,TAIR:AT1G13520,GeneID:837912		hypothetical protein (DUF1262)
AT1G13750	457.428	121.966	792.89	6.50314	2.70114	2.39747e-14	3.30208e-12	Up	11.9634	5.40933	9.3718	1.6704	0.92711	1.4312	F21F23.18	Araport:AT1G13750,TAIR:AT1G13750,GeneID:837935		Purple acid phosphatases superfamily protein		GO:0003993,GO:0005576,GO:0046872	acid phosphatase activity|extracellular region|metal ion binding
AT1G13830	32.7919	2.73123	62.8526	22.9252	4.51886	3.48345e-11	3.20553e-09	Up	1.31274	0.849643	1.2837	0.0577602	0.0175201	0.073259	F16A14.5	Araport:AT1G13830,TAIR:AT1G13830,GeneID:837944		Carbohydrate-binding X8 domain superfamily protein		GO:0001872,GO:0009408,GO:0009506,GO:0030247,GO:0031225,GO:0046658	(1->3)-beta-D-glucan binding|response to heat|plasmodesma|polysaccharide binding|anchored component of membrane|anchored component of plasma membrane
AT1G14250	1279.44	609.481	1949.4	3.19913	1.67768	0.000410255	0.00850915	Up	28.268	20.0896	22.4011	13.4329	3.99664	4.26342	AT1G14250	Araport:AT1G14250,TAIR:AT1G14250,GeneID:837986		GDA1/CD39 nucleoside phosphatase family protein		GO:0005524,GO:0005773,GO:0016021,GO:0102485,GO:0102486,GO:0102487,GO:0102488,GO:0102489,GO:0102490,GO:0102491	ATP binding|vacuole|integral component of membrane|dATP phosphohydrolase activity|dCTP phosphohydrolase activity|dUTP phosphohydrolase activity|dTTP phosphohydrolase activity|GTP phosphohydrolase activity|8-oxo-dGTP phosphohydrolase activity|dGTP phosphohydrolase activity	path:ath00230,path:ath00240	Purine metabolism|Pyrimidine metabolism
AT1G14370	335.093	181.096	489.089	2.70104	1.43352	6.48214e-06	0.000234705	Up	8.80676	4.81659	5.28825	2.66038	2.07148	2.15238	APK2A	Araport:AT1G14370,TAIR:AT1G14370,GeneID:837999	Encodes protein kinase APK2a. Protein is N-myristoylated.	protein kinase 2A
AT1G14430	442.091	635.024	249.158	0.392221	-1.35026	9.56842e-17	1.9388e-14	Down	2.64922	2.81795	3.05867	6.70491	6.69495	7.91796	F14L17.20	Araport:AT1G14430,TAIR:AT1G14430,GeneID:838005		glyoxal oxidase-related protein		GO:0004031,GO:0005576,GO:0007275,GO:0102797,GO:0102798	aldehyde oxidase activity|extracellular region|multicellular organism development|geranial:oxygen oxidoreductase activity|heptaldehyde:oxygen oxidoreductase activity
AT1G14630	288.628	144.84	432.417	2.98267	1.5766	7.899e-12	7.92646e-10	Up	7.39873	7.33346	8.31947	1.91817	2.75514	2.8801	T5E21.19	Araport:AT1G14630,TAIR:AT1G14630,GeneID:838025		XRI1-like protein		GO:0005634,GO:0006281,GO:0007140,GO:0007143,GO:0009555,GO:0010165	nucleus|DNA repair|male meiotic nuclear division|female meiotic nuclear division|pollen development|response to X-ray
AT1G14780	232.449	19.378	445.52	23.0394	4.52603	1.90709e-22	6.18279e-20	Up	6.82019	3.26185	3.13011	0.263984	0.124914	0.180802	F10B6.18	Araport:AT1G14780,TAIR:AT1G14780,GeneID:838043		MAC/Perforin domain-containing protein		GO:0005886,GO:0006955,GO:0009626	plasma membrane|immune response|plant-type hypersensitive response
AT1G14860	21.8877	9.06753	34.7079	3.79832	1.92536	0.00288697	0.0416693	Up	0.625658	0.611545	0.611817	0.0943112	0.085821	0.305025	NUDT18	Araport:AT1G14860,TAIR:AT1G14860,GeneID:838051		nudix hydrolase homolog 18		GO:0005634,GO:0005737,GO:0005739,GO:0016787,GO:0046872	nucleus|cytoplasm|mitochondrion|hydrolase activity|metal ion binding
AT1G14870	143.856	25.8128	261.899	10.1764	3.34716	1.87158e-06	7.76376e-05	Up	9.75074	3.2045	3.97121	1.07893	0.396898	0.152858	PCR2	Araport:AT1G14870,TAIR:AT1G14870,GeneID:838052	PCR2 encodes a membrane protein involved in zinc transport and detoxification.	PLANT CADMIUM RESISTANCE 2		GO:0005886,GO:0006979,GO:0016021	plasma membrane|response to oxidative stress|integral component of membrane
AT1G14880	2237.65	215.076	4260.23	19.8077	4.30799	0.0010353	0.0184576	Up	155.943	8.5443	167.735	7.61658	0.559337	8.13503	PCR1	Araport:AT1G14880,TAIR:AT1G14880,GeneID:838053		PLANT CADMIUM RESISTANCE 1		GO:0005773,GO:0005886,GO:0016021	vacuole|plasma membrane|integral component of membrane
AT1G15520	196.08	21.0341	371.125	17.7166	4.14703	2.60307e-14	3.51663e-12	Up	2.92137	1.27937	1.4454	0.162042	0.108133	0.0411046	ABCG40	Araport:AT1G15520,TAIR:AT1G15520,GeneID:838122	ABC transporter family involved in ABA transport and resistance to lead. Localizes to plasma membrane. Upregulated by lead. Expressed in leaves, flowers, stomata and roots.	pleiotropic drug resistance 12		GO:0002229,GO:0005524,GO:0005886,GO:0006855,GO:0009723,GO:0009751,GO:0009753,GO:0010193,GO:0015692,GO:0016021,GO:0042626,GO:0046865,GO:0055085,GO:0080168	defense response to oomycetes|ATP binding|plasma membrane|drug transmembrane transport|response to ethylene|response to salicylic acid|response to jasmonic acid|response to ozone|lead ion transport|integral component of membrane|ATPase activity, coupled to transmembrane movement of substances|terpenoid transport|transmembrane transport|abscisic acid transport
AT1G15670	401.284	239.126	563.441	2.35609	1.23639	0.000766464	0.0143826	Up	11.7835	4.60445	6.85068	3.05884	3.40644	3.17298	F7H2.1	Araport:AT1G15670,TAIR:AT1G15670,GeneID:838136	Encodes a member of a family of F-box proteins, called the KISS ME DEADLY (KMD) family, that targets type-B ARR proteins for degradation and is involved in the negative regulation of the cytokinin response. Also named as KFB1, a member of a group of Kelch repeat F-box proteins that negatively regulate phenylpropanoid biosynthesis by targeting the phenypropanoid biosynthesis enzyme phenylalanine a…	Galactose oxidase/kelch repeat superfamily protein		GO:0005829,GO:0080037,GO:2000762	cytosol|negative regulation of cytokinin-activated signaling pathway|regulation of phenylpropanoid metabolic process
AT1G15790	156.889	91.0906	222.688	2.44763	1.29139	0.000941228	0.0170693	Up	4.86869	2.69615	3.83479	2.23627	1.14877	1.16656	F7H2.13	Araport:AT1G15790,TAIR:AT1G15790,GeneID:838148		mediator of RNA polymerase II transcription subunit 15a-like protein	bHLH	GO:0003713,GO:0005634,GO:0009751,GO:0016592,GO:0031490,GO:0045723	transcription coactivator activity|nucleus|response to salicylic acid|mediator complex|chromatin DNA binding|positive regulation of fatty acid biosynthetic process
AT1G16110	259.941	112.367	407.515	3.62887	1.85952	2.62434e-05	0.000806162	Up	5.45275	3.06328	2.72806	1.58272	0.670918	0.813563	WAKL6	Araport:AT1G16110,TAIR:AT1G16110,GeneID:838180	WAK-like kinase	wall associated kinase-like 6		GO:0004674,GO:0005524,GO:0005886,GO:0007166,GO:0009505,GO:0016021,GO:0030247	protein serine/threonine kinase activity|ATP binding|plasma membrane|cell surface receptor signaling pathway|plant-type cell wall|integral component of membrane|polysaccharide binding
AT1G16510	404.174	199.541	608.806	3.05101	1.60929	4.8451e-10	3.86745e-08	Up	20.8722	11.8836	16.9397	5.14582	5.33657	5.41453	F3O9.31	Araport:AT1G16510,TAIR:AT1G16510,GeneID:838221	Encodes a clade III SAUR gene with a distinctive expression pattern in root meristems. It is normally expressed in the quiescent center and cortex/endodermis initials and upon auxin stimulation, the expression is found in the endodermal layer. Overexpression studies suggest roles in cell expansion and auxin transport.	SAUR-like auxin-responsive protein family		GO:0005737,GO:0009734,GO:0009958,GO:0040008,GO:0060918,GO:0090057	cytoplasm|auxin-activated signaling pathway|positive gravitropism|regulation of growth|auxin transport|root radial pattern formation	path:ath04075	Plant hormone signal transduction
AT1G16530	234.746	100.955	368.538	3.64741	1.86687	5.09386e-08	2.83976e-06	Up	15.5844	10.7419	8.46984	2.52701	3.49527	3.39739	ASL9	Araport:AT1G16530,TAIR:AT1G16530,GeneID:838223		ASYMMETRIC LEAVES 2-like 9	LBD	GO:0005634	nucleus
AT1G17020	142.006	31.7884	252.223	7.93987	2.98912	2.06341e-08	1.23881e-06	Up	6.98815	1.99593	2.67722	0.574576	0.448157	0.421635	SRG1	Araport:AT1G17020,TAIR:AT1G17020,GeneID:838272	Encodes a novel member of the Fe(II)/ascorbate oxidase gene family; senescence-related gene.	senescence-related gene 1		GO:0010150,GO:0016682,GO:0046872,GO:0051213	leaf senescence|oxidoreductase activity, acting on diphenols and related substances as donors, oxygen as acceptor|metal ion binding|dioxygenase activity
AT1G17190	146.069	202.098	90.0394	0.446364	-1.16371	0.00127802	0.0218707	Down	1.51813	1.50508	3.09633	4.44867	3.21285	5.64239	GSTU26	Araport:AT1G17190,TAIR:AT1G17190,GeneID:838290	Encodes glutathione transferase belonging to the tau class of GSTs. Naming convention according to Wagner et al. (2002).	glutathione S-transferase tau 26		GO:0004364,GO:0005737,GO:0005829,GO:0006749,GO:0009407,GO:0009409,GO:0009635	glutathione transferase activity|cytoplasm|cytosol|glutathione metabolic process|toxin catabolic process|response to cold|response to herbicide	path:ath00480	Glutathione metabolism
AT1G17380	397.557	89.5314	705.583	7.88763	2.97959	1.76461e-09	1.30019e-07	Up	8.46657	6.29752	7.64318	0.986131	1.41742	0.319792	JAZ5	Araport:AT1G17380,TAIR:AT1G17380,GeneID:838310		jasmonate-zim-domain protein 5		GO:0005634,GO:0006952,GO:0009611,GO:0009753,GO:0031347,GO:2000022	nucleus|defense response|response to wounding|response to jasmonic acid|regulation of defense response|regulation of jasmonic acid mediated signaling pathway	path:ath04075	Plant hormone signal transduction
AT1G17830	234.821	121.104	348.538	2.87981	1.52597	3.76482e-07	1.79088e-05	Up	4.52754	4.54431	5.44502	1.51082	2.14898	1.21392	F2H15.6	Araport:AT1G17830,TAIR:AT1G17830,GeneID:838361		hypothetical protein (DUF789)
AT1G17860	416.987	185.67	648.305	3.49093	1.80361	4.2333e-09	2.90988e-07	Up	27.291	19.6395	14.7208	6.01222	5.59462	5.88068	F2H15.9	Araport:AT1G17860,TAIR:AT1G17860,GeneID:838365		Kunitz family trypsin and protease inhibitor protein		GO:0004866,GO:0005618,GO:0048046	endopeptidase inhibitor activity|cell wall|apoplast
AT1G18197	13.1109	1.30254	24.9193	18.523	4.21125	0.000206457	0.00470984	Up	0.767508	0.562647	0.492535	0	0	0.099048	AT1G18197	Araport:AT1G18197,GeneID:28717248		GCK domain protein
AT1G18390	115.078	67.1019	163.055	2.4304	1.2812	2.75696e-05	0.000839558	Up	1.4737	0.887484	1.14058	0.485136	0.469054	0.454275	F15H18.25	Araport:AT1G18390,TAIR:AT1G18390,GeneID:838420		Serine/Threonine kinase family catalytic domain protein
AT1G18410	33.0811	12.7076	53.4547	4.21126	2.07425	0.00106408	0.0188438	Up	0.346631	0.163759	0.4576	0.0438908	0.119819	0.0536799	F15H18.10	Araport:AT1G18410,TAIR:AT1G18410,GeneID:838422		P-loop containing nucleoside triphosphate hydrolases superfamily protein		GO:0003777,GO:0005524,GO:0005871,GO:0005874,GO:0007018,GO:0008017,GO:0016887	microtubule motor activity|ATP binding|kinesin complex|microtubule|microtubule-based movement|microtubule binding|ATPase activity
AT1G18670	904.845	580.474	1229.22	2.11708	1.08208	1.25249e-13	1.56176e-11	Up	7.90435	7.87499	8.17029	3.73469	3.28562	4.10321	IBS1	Araport:AT1G18670,TAIR:AT1G18670,GeneID:838448	Encodes a cyclin-dependent kinase-like protein with a ser/thr protein kinase domain and an N-terminal myristoylation sequence. Mutants in this gene are unable to express female sterility in response to beta-aminobutyric acid, as wild type plants do.	Protein kinase superfamily protein
AT1G18710	175.406	59.8262	290.986	4.85478	2.27941	1.36231e-08	8.51272e-07	Up	4.08768	4.87943	7.39315	0.6478	0.928883	1.71794	MYB47	Araport:AT1G18710,TAIR:AT1G18710,GeneID:838453	Member of the R2R3 factor gene family.	myb domain protein 47	MYB	GO:0000902,GO:0003677,GO:0005634,GO:0010091,GO:0035017,GO:1901957	cell morphogenesis|DNA binding|nucleus|trichome branching|cuticle pattern formation|regulation of cutin biosynthetic process
AT1G19020	208.495	74.4142	342.575	4.60754	2.204	0.0011262	0.0198101	Up	15.9449	7.66437	10.9723	3.27592	3.49945	0.406463	F14D16.17	Araport:AT1G19020,TAIR:AT1G19020,GeneID:838483		CDP-diacylglycerol-glycerol-3-phosphate 3-phosphatidyltransferase
AT1G19230	24.6404	6.71347	42.5674	6.29283	2.65371	0.00106314	0.0188438	Up	0.506031	0.237145	0.149129	0.0300935	0.0205383	0.0930359	T29M8.10	Araport:AT1G19230,TAIR:AT1G19230,GeneID:838506		Riboflavin synthase-like superfamily protein		GO:0004601,GO:0005509,GO:0016021,GO:0050664	peroxidase activity|calcium ion binding|integral component of membrane|oxidoreductase activity, acting on NAD(P)H, oxygen as acceptor	path:ath04016,path:ath04626	MAPK signaling pathway - plant|Plant-pathogen interaction
AT1G19250	42.0369	3.18301	80.8908	25.7101	4.68426	2.13548e-06	8.77212e-05	Up	1.47147	0.153259	1.45071	0.0785418	0.0238237	0.0124521	FMO1	Araport:AT1G19250,TAIR:AT1G19250,GeneID:838508	FMO1 is required for full expression of TIR-NB-LRR-conditioned resistance to avirulent pathogens and for basal resistance to invasive virulent pathogens. Functions in an EDS1-regulated but SA-independent mechanism that promotes resistance and cell death at pathogen infection sites.	flavin-dependent monooxygenase 1		GO:0004497,GO:0004499,GO:0009626,GO:0009627,GO:0009870,GO:0010204,GO:0031543,GO:0042742,GO:0050660,GO:0050661,GO:0050832,GO:0051707,GO:0062034,GO:0062047,GO:0071456	monooxygenase activity|N,N-dimethylaniline monooxygenase activity|plant-type hypersensitive response|systemic acquired resistance|defense response signaling pathway, resistance gene-dependent|defense response signaling pathway, resistance gene-independent|peptidyl-proline dioxygenase activity|defense response to bacterium|flavin adenine dinucleotide binding|NADP binding|defense response to fungus…
AT1G19380	977.46	215.269	1739.65	8.08561	3.01536	1.69533e-14	2.43032e-12	Up	58.814	41.848	36.1885	7.2823	6.24441	3.0107	F18O14.10	Araport:AT1G19380,TAIR:AT1G19380,GeneID:838521		sugar, putative (DUF1195)
AT1G19570	12194.4	7704.12	16684.7	2.16566	1.11481	0.000105954	0.00269659	Up	456.93	294.506	563.542	166.295	154.026	272.475	DHAR1	Araport:AT1G19570,TAIR:AT1G19570,GeneID:838544	Encodes a member of the dehydroascorbate reductase gene family. Critical for a mutualistic symbiosis between the host Arabidopsis and the root colonizing fungus Piriformospora indica.	dehydroascorbate reductase		GO:0004364,GO:0005244,GO:0005507,GO:0005739,GO:0005773,GO:0005777,GO:0005829,GO:0005886,GO:0006952,GO:0009507,GO:0009570,GO:0009610,GO:0009753,GO:0010043,GO:0010193,GO:0010731,GO:0034765,GO:0043903,GO:0045174,GO:0048046,GO:0070301,GO:0080151	glutathione transferase activity|voltage-gated ion channel activity|copper ion binding|mitochondrion|vacuole|peroxisome|cytosol|plasma membrane|defense response|chloroplast|chloroplast stroma|response to symbiotic fungus|response to jasmonic acid|response to zinc ion|response to ozone|protein glutathionylation|regulation of ion transmembrane transport|regulation of symbiosis, encompassing mutuali…	path:ath00053,path:ath00480	Ascorbate and aldarate metabolism|Glutathione metabolism
AT1G19610	77.6996	9.6201	145.779	15.227	3.92856	7.07207e-05	0.00190575	Up	8.53106	6.62721	0.983595	0.808642	0.220754	0.038461	PDF1.4	Araport:AT1G19610,TAIR:AT1G19610,GeneID:838548	Predicted to encode a PR (pathogenesis-related) protein. Belongs to the plant defensin (PDF) family with the following members: At1g75830/PDF1.1, At5g44420/PDF1.2a, At2g26020/PDF1.2b, At5g44430/PDF1.2c, At2g26010/PDF1.3, At1g19610/PDF1.4, At1g55010/PDF1.5, At2g02120/PDF2.1, At2g02100/PDF2.2, At2g02130/PDF2.3, At1g61070/PDF2.4, At5g63660/PDF2.5, At2g02140/PDF2.6, At5g38330/PDF3.1 and At4g30070/PDF…	defensin-like protein		GO:0005576,GO:0006952,GO:0031640,GO:0050832	extracellular region|defense response|killing of cells of other organism|defense response to fungus
AT1G19830	23.0222	35.3615	10.6829	0.304222	-1.7168	0.00100423	0.0179492	Down	0.222624	0.244802	0.46261	0.966474	0.961919	1.03428	F14P1.18	Araport:AT1G19830,TAIR:AT1G19830,GeneID:838570		SAUR-like auxin-responsive protein family		GO:0009734,GO:0040008	auxin-activated signaling pathway|regulation of growth	path:ath04075	Plant hormone signal transduction
AT1G20160	675.422	365.522	985.323	2.69493	1.43025	0.000114571	0.00287765	Up	12.2141	7.10874	6.83968	3.2763	1.95034	4.46379	ATSBT5.2	Araport:AT1G20160,TAIR:AT1G20160,GeneID:838606		Subtilisin-like serine endopeptidase family protein		GO:0004252,GO:0005618,GO:0006508,GO:0008236,GO:0010037,GO:0048046,GO:1900425,GO:2000038,GO:2000122	serine-type endopeptidase activity|cell wall|proteolysis|serine-type peptidase activity|response to carbon dioxide|apoplast|negative regulation of defense response to bacterium|regulation of stomatal complex development|negative regulation of stomatal complex development
AT1G20350	144.373	45.0628	243.683	5.4169	2.43747	1.54417e-06	6.53418e-05	Up	9.19101	4.37487	4.21298	1.66253	0.945542	0.617767	TIM17-1	Araport:AT1G20350,TAIR:AT1G20350,GeneID:838623	mitochondrial inner membrane translocase	translocase inner membrane subunit 17-1		GO:0005744,GO:0030150,GO:0031305	TIM23 mitochondrial import inner membrane translocase complex|protein import into mitochondrial matrix|integral component of mitochondrial inner membrane
AT1G20620	68660.4	45311.2	92009.6	2.03061	1.02191	0.000660838	0.0126591	Up	741.083	724.013	435.131	262.602	347.957	317.604	CAT3	Araport:AT1G20620,TAIR:AT1G20620,GeneID:838651	Catalase, catalyzes the breakdown of hydrogen peroxide (H2O2) into water and oxygen.	catalase 3		GO:0003729,GO:0004096,GO:0005618,GO:0005739,GO:0005773,GO:0005777,GO:0005886,GO:0006995,GO:0009409,GO:0009416,GO:0009506,GO:0009507,GO:0009570,GO:0009941,GO:0009970,GO:0016020,GO:0016036,GO:0020037,GO:0022626,GO:0042542,GO:0042744,GO:0046686,GO:0048046,GO:0050897	mRNA binding|catalase activity|cell wall|mitochondrion|vacuole|peroxisome|plasma membrane|cellular response to nitrogen starvation|response to cold|response to light stimulus|plasmodesma|chloroplast|chloroplast stroma|chloroplast envelope|cellular response to sulfate starvation|membrane|cellular response to phosphate starvation|heme binding|cytosolic ribosome|response to hydrogen peroxide|hydroge…	path:ath00380,path:ath00630,path:ath04016,path:ath04146	Tryptophan metabolism|Glyoxylate and dicarboxylate metabolism|MAPK signaling pathway - plant|Peroxisome
AT1G20680	24.6079	4.59924	44.6166	9.75858	3.28667	0.00222916	0.0341156	Up	0.862714	1.49486	0.230081	0.14896	0.116186	0	F2D10.17	Araport:AT1G20680,TAIR:AT1G20680,GeneID:838656		transport/golgi organization-like protein (DUF833)
AT1G20730	14.4735	0	28.9471	152.436	7.25206	9.73068e-06	0.000337817	Up	1.06369	0.700202	0.106138	0	0	0	F2D10.22	Araport:AT1G20730,TAIR:AT1G20730,GeneID:838663		transport/golgi organization-like protein, putative (DUF833)
AT1G20740	40.582	0	81.164	427.558	8.73998	4.5344e-10	3.67513e-08	Up	1.6964	2.89112	0.659297	0	0	0	F2D10.23	Araport:AT1G20740,TAIR:AT1G20740,GeneID:838664		transport/golgi organization-like protein (DUF833)
AT1G20900	22.5298	8.19187	36.8677	4.48203	2.16415	0.00089109	0.0163287	Up	0.669926	0.654814	0.372219	0.0660986	0.180445	0.125752	ESC	Araport:AT1G20900,TAIR:AT1G20900,GeneID:838683	Encodes an AT hook domain containing protein that acts redundantly with SOB3 to modulate hypocotyl growth inhibition in response to light.	Putative AT-hook DNA-binding family protein		GO:0003680,GO:0003690,GO:0003700,GO:0005634,GO:0006325,GO:0009640,GO:0009908,GO:0010150,GO:0010228,GO:0042393,GO:0043621,GO:0045087,GO:0045824	AT DNA binding|double-stranded DNA binding|DNA-binding transcription factor activity|nucleus|chromatin organization|photomorphogenesis|flower development|leaf senescence|vegetative to reproductive phase transition of meristem|histone binding|protein self-association|innate immune response|negative regulation of innate immune response
AT1G21110	37.1055	12.0008	62.2102	5.2151	2.38269	0.000600188	0.0116248	Up	1.0945	0.928221	1.05455	0.33191	0.206652	0.0332346	IGMT3	Araport:AT1G21110,TAIR:AT1G21110,GeneID:838707		O-methyltransferase family protein		GO:0005829,GO:0008171,GO:0008757,GO:0019438,GO:0046983	cytosol|O-methyltransferase activity|S-adenosylmethionine-dependent methyltransferase activity|aromatic compound biosynthetic process|protein dimerization activity
AT1G21120	59.4951	19.783	99.2072	5.02943	2.3304	0.00230434	0.0349584	Up	2.473	1.2551	1.05413	0.550565	0.328782	0.0490991	IGMT2	Araport:AT1G21120,TAIR:AT1G21120,GeneID:838708		O-methyltransferase family protein		GO:0005829,GO:0008168,GO:0008171,GO:0008757,GO:0019438,GO:0042343,GO:0046983	cytosol|methyltransferase activity|O-methyltransferase activity|S-adenosylmethionine-dependent methyltransferase activity|aromatic compound biosynthetic process|indole glucosinolate metabolic process|protein dimerization activity
AT1G21240	135.017	11.0155	259.018	23.5439	4.55728	2.5857e-14	3.51663e-12	Up	2.84185	0.950774	4.00062	0.144901	0.0470917	0.127992	WAK3	Araport:AT1G21240,TAIR:AT1G21240,GeneID:838719	encodes a wall-associated kinase	wall associated kinase 3
AT1G21310	7466.81	551.559	14382.1	26.0682	4.70422	1.25839e-53	4.41966e-50	Up	237.647	202.736	172.128	6.72923	5.36491	11.3751	EXT3	Araport:AT1G21310,TAIR:AT1G21310,GeneID:838728	Encodes extensin 3.	extensin 3		GO:0005199,GO:0005576,GO:0009530,GO:0009664	structural constituent of cell wall|extracellular region|primary cell wall|plant-type cell wall organization
AT1G21313	244.56	22.6726	466.447	20.4636	4.35499	1.53267e-14	2.24291e-12	Up	20.5627	25.147	22.5395	0.259502	0.850107	2.22166	AT1G21313	Araport:AT1G21313,GeneID:28717257		transmembrane protein
AT1G21390	131.79	85.3607	178.22	2.08933	1.06304	0.000388192	0.00809136	Up	3.59867	2.33372	3.60365	1.38953	1.72579	1.30393	emb2170	Araport:AT1G21390,TAIR:AT1G21390,GeneID:838738		embryo defective 2170
AT1G21400	671.791	419.831	923.751	2.20024	1.13766	0.000891096	0.0163287	Up	9.35088	4.16884	8.46891	3.36348	2.29552	4.11817	F24J8.4	Araport:AT1G21400,TAIR:AT1G21400,GeneID:838739		Thiamin diphosphate-binding fold (THDP-binding) superfamily protein		GO:0003826,GO:0003863,GO:0005947,GO:0009083,GO:0009646,GO:0009744,GO:0043617,GO:0046872	alpha-ketoacid dehydrogenase activity|3-methyl-2-oxobutanoate dehydrogenase (2-methylpropanoyl-transferring) activity|mitochondrial alpha-ketoglutarate dehydrogenase complex|branched-chain amino acid catabolic process|response to absence of light|response to sucrose|cellular response to sucrose starvation|metal ion binding	path:ath00280,path:ath00640	Valine, leucine and isoleucine degradation|Propanoate metabolism
AT1G21520	556.963	97.8127	1016.11	10.3876	3.37679	2.66594e-26	1.3065e-23	Up	31.8635	21.6573	25.7916	3.00594	1.4555	3.0955	F24J8.16	Araport:AT1G21520,TAIR:AT1G21520,GeneID:838752		hypothetical protein
AT1G21528	7.59266	0	15.1853	79.9259	6.32059	0.00017757	0.00417632	Up	0.399088	1.46282	0.390259	0	0	0	AT1G21528	Araport:AT1G21528,TAIR:AT1G21528,GeneID:5007710		hypothetical protein
AT1G21550	110.447	191.81	29.084	0.152343	-2.7146	1.67577e-09	1.24343e-07	Down	0.420374	0.570683	1.14187	5.75371	2.79086	5.03921	F24J8.15	Araport:AT1G21550,TAIR:AT1G21550,GeneID:838756		Calcium-binding EF-hand family protein		GO:0005509	calcium ion binding	path:ath04626	Plant-pathogen interaction
AT1G22510	266.243	175.708	356.778	2.02819	1.02019	5.05182e-05	0.00141565	Up	8.00376	7.8886	8.54615	2.92782	3.80921	5.10982	F12K8.14	Araport:AT1G22510,TAIR:AT1G22510,GeneID:838857		E3 ubiquitin-protein ligase RNF170-like protein (DUF 1232)
AT1G22990	15.4706	0.976906	29.9644	29.5423	4.88471	3.0876e-05	0.000925533	Up	1.37848	0.808432	0.599105	0	0	0.0948773	HIPP22	Araport:AT1G22990,TAIR:AT1G22990,GeneID:838907		Heavy metal transport/detoxification superfamily protein		GO:0016020,GO:0030001,GO:0046872,GO:0055073,GO:0071585	membrane|metal ion transport|metal ion binding|cadmium ion homeostasis|detoxification of cadmium ion
AT1G23110	202.74	60.1263	345.354	5.75547	2.52493	4.7257e-12	4.8816e-10	Up	6.53002	3.61449	5.49589	1.22632	0.782596	0.636292	T26J12.20	Araport:AT1G23110,TAIR:AT1G23110,GeneID:838919		fold protein
AT1G23140	184.788	114.31	255.265	2.23609	1.16098	0.00149927	0.0247797	Up	8.13745	4.92767	8.62725	4.54969	2.4083	2.46096	T26J12.9	Araport:AT1G23140,TAIR:AT1G23140,GeneID:838922	Expression is upregulated in the shoot of cax1/cax3 mutant.	Calcium-dependent lipid-binding (CaLB domain) family protein		GO:0005096,GO:0005543,GO:0005634,GO:0005886,GO:0009738,GO:0009789,GO:0043547,GO:0046872,GO:0048046	GTPase activator activity|phospholipid binding|nucleus|plasma membrane|abscisic acid-activated signaling pathway|positive regulation of abscisic acid-activated signaling pathway|positive regulation of GTPase activity|metal ion binding|apoplast
AT1G23150	191.869	78.7265	305.012	3.8691	1.952	1.62032e-12	1.76005e-10	Up	6.93857	8.55229	6.34807	1.68481	1.76543	2.1369	T26J12.8	Araport:AT1G23150,TAIR:AT1G23150,GeneID:838923		hypothetical protein
AT1G23840	91.7792	23.9803	159.578	6.67764	2.73934	1.24582e-05	0.0004154	Up	4.21468	2.68592	2.10611	0.886646	0.256718	0.191687	F5O8.40	Araport:AT1G23840,TAIR:AT1G23840,GeneID:838995		transmembrane protein
AT1G23850	100.305	32.7252	167.884	5.14116	2.36209	0.000287916	0.00626782	Up	4.17033	1.7619	1.89713	0.828965	0.512951	0.141939	T23E23.1	Araport:AT1G23850,TAIR:AT1G23850,GeneID:838996		transmembrane protein
AT1G24150	351.741	211.626	491.857	2.32632	1.21805	0.000268616	0.00590255	Up	4.43096	2.92505	5.27875	2.40451	1.58389	1.25459	FH4	Araport:AT1G24150,TAIR:AT1G24150,GeneID:839028	Encodes a group I formin. Localized to cell junctions. Polymerizes actin. Binds profilin.	formin homologue 4		GO:0005886,GO:0016021	plasma membrane|integral component of membrane
AT1G26380	128.389	13.8262	242.953	17.6539	4.14192	1.74435e-07	8.79396e-06	Up	5.20696	2.19354	1.91095	0.328401	0.174321	0.0130163	T1K7.24	Araport:AT1G26380,TAIR:AT1G26380,GeneID:839180		FAD-binding Berberine family protein		GO:0005576,GO:0005618,GO:0005783,GO:0005886,GO:0016491,GO:0071456,GO:0071949	extracellular region|cell wall|endoplasmic reticulum|plasma membrane|oxidoreductase activity|cellular response to hypoxia|FAD binding
AT1G26390	131.64	9.92311	253.357	25.4939	4.67208	1.14746e-14	1.71493e-12	Up	6.18278	2.06981	1.8023	0.113494	0.129096	0.148446	T1K7.23	Araport:AT1G26390,TAIR:AT1G26390,GeneID:839181		FAD-binding Berberine family protein		GO:0005576,GO:0005618,GO:0016491,GO:0071949	extracellular region|cell wall|oxidoreductase activity|FAD binding
AT1G26410	57.5849	0.361171	114.809	310.701	8.27938	3.15567e-10	2.58753e-08	Up	2.45313	0.848453	1.11947	0.0136535	0	0	T1K7.21	Araport:AT1G26410,TAIR:AT1G26410,GeneID:839183		FAD-binding Berberine family protein		GO:0005576,GO:0005618,GO:0016491,GO:0071456,GO:0071949	extracellular region|cell wall|oxidoreductase activity|cellular response to hypoxia|FAD binding
AT1G26420	201.562	15.7533	387.371	24.6569	4.62392	1.18865e-09	9.04278e-08	Up	7.11465	2.52089	5.62793	0.206831	0.363875	0.0131165	T1K7.20	Araport:AT1G26420,TAIR:AT1G26420,GeneID:839184		FAD-binding Berberine family protein		GO:0005576,GO:0005618,GO:0016491,GO:0071949	extracellular region|cell wall|oxidoreductase activity|FAD binding
AT1G26730	455.224	147.702	762.747	5.16833	2.3697	1.03091e-20	3.01726e-18	Up	6.70564	5.76606	5.44564	1.33384	1.15308	0.911962	T24P13.11	Araport:AT1G26730,TAIR:AT1G26730,GeneID:839214		EXS (ERD1/XPR1/SYG1) family protein		GO:0005794,GO:0005802,GO:0005886,GO:0006817,GO:0015114,GO:0016021,GO:0016036	Golgi apparatus|trans-Golgi network|plasma membrane|phosphate ion transport|phosphate ion transmembrane transporter activity|integral component of membrane|cellular response to phosphate starvation
AT1G26930	197.859	111.75	283.967	2.54109	1.34545	0.00097883	0.0175933	Up	4.48873	3.85712	2.24295	1.45884	1.6807	0.967583	T2P11.12	Araport:AT1G26930,TAIR:AT1G26930,GeneID:839583		Galactose oxidase/kelch repeat superfamily protein		GO:0005634,GO:0005777	nucleus|peroxisome
AT1G28130	372.606	227.015	518.197	2.2826	1.19068	0.00134193	0.0226772	Up	6.50637	3.85206	2.92128	2.27141	1.8169	1.66407	GH3.17	Araport:AT1G28130,TAIR:AT1G28130,GeneID:839706	encodes an IAA-amido synthase that conjugates Asp and other amino acids to auxin in vitro. Lines carrying insertions in this gene are hypersensitive to auxin.	Auxin-responsive GH3 family protein		GO:0005634,GO:0005737,GO:0009733,GO:0010252,GO:0010279	nucleus|cytoplasm|response to auxin|auxin homeostasis|indole-3-acetic acid amido synthetase activity	path:ath04075	Plant hormone signal transduction
AT1G28190	143.963	81.7042	206.222	2.52623	1.33699	3.93444e-05	0.00113266	Up	4.80509	2.47289	4.34283	1.65934	1.42008	1.39054	F3H9.15	Araport:AT1G28190,TAIR:AT1G28190,GeneID:839713		hypothetical protein
AT1G28370	168.766	18.3797	319.153	17.4393	4.12427	9.62312e-32	9.65657e-29	Up	6.75502	6.43431	5.4454	0.415375	0.396881	0.237075	ERF11	Araport:AT1G28370,TAIR:AT1G28370,GeneID:839733	encodes a member of the ERF (ethylene response factor) subfamily B-1 of ERF/AP2 transcription factor family. The protein contains one AP2 domain. There are 15 members in this subfamily including ATERF-3, ATERF-4, ATERF-7, and leafy petiole.	ERF domain protein 11	ERF	GO:0003677,GO:0003700,GO:0005634,GO:0009873,GO:0010087,GO:0051301	DNA binding|DNA-binding transcription factor activity|nucleus|ethylene-activated signaling pathway|phloem or xylem histogenesis|cell division
AT1G28390	282.784	164.119	401.448	2.44325	1.2888	0.000254503	0.00564541	Up	4.33948	4.0559	3.89148	1.16115	1.20475	2.64265	F3M18.17	Araport:AT1G28390,TAIR:AT1G28390,GeneID:839736		Protein kinase superfamily protein
AT1G28400	4298.71	1931.27	6666.14	3.45134	1.78715	3.49099e-17	7.58409e-15	Up	81.576	93.0916	94.1351	23.6277	20.0993	33.2458	F3M18.16	Araport:AT1G28400,TAIR:AT1G28400,GeneID:839738		GATA zinc finger protein		GO:0005576,GO:0005618,GO:0090378	extracellular region|cell wall|seed trichome elongation
AT1G28480	70.5439	11.3109	129.777	11.4754	3.52047	9.9118e-06	0.000342974	Up	4.37809	0.630927	6.58651	0.182755	0.498909	0.260768	GRX480	Araport:AT1G28480,TAIR:AT1G28480,GeneID:839748	Encodes GRX480, a member of the glutaredoxin family that regulates protein redox state. GRX480 interacts with TGA factors and suppresses JA-responsive PDF1.2 transcription. GRX480 transcription is SA-inducible and requires NPR1. Maybe involved in SA/JA cross-talk.	Thioredoxin superfamily protein		GO:0000122,GO:0005634,GO:0005737,GO:0009055,GO:0009751,GO:0009863,GO:0009867,GO:0015035,GO:0045454	negative regulation of transcription by RNA polymerase II|nucleus|cytoplasm|electron transfer activity|response to salicylic acid|salicylic acid mediated signaling pathway|jasmonic acid mediated signaling pathway|protein disulfide oxidoreductase activity|cell redox homeostasis
AT1G29090	33.5563	0.670811	66.4417	97.398	6.60582	4.85637e-06	0.000181773	Up	0.416166	2.48761	0.20348	0	0.0158082	0.0165252	F28N24.20	Araport:AT1G29090,TAIR:AT1G29090,GeneID:839784		Cysteine proteinases superfamily protein		GO:0007568,GO:0008234,GO:0009723,GO:0009737,GO:0009739,GO:0010150,GO:0010282,GO:0010623	aging|cysteine-type peptidase activity|response to ethylene|response to abscisic acid|response to gibberellin|leaf senescence|senescence-associated vacuole|programmed cell death involved in cell development
AT1G29290	21.442	3.199	39.6851	12.5964	3.65494	2.53839e-05	0.000784332	Up	0.617225	0.841448	0.492387	0.1234	0.0160416	0.0167692	F28N24.30	Araport:AT1G29290,TAIR:AT1G29290,GeneID:28717277		B-cell lymphoma 6 protein		GO:0005179,GO:0006970,GO:0006995,GO:0007275,GO:0010037,GO:0048046,GO:1902025,GO:2000280	hormone activity|response to osmotic stress|cellular response to nitrogen starvation|multicellular organism development|response to carbon dioxide|apoplast|nitrate import|regulation of root development
AT1G29690	966.268	641.566	1290.97	2.01247	1.00897	0.002381	0.0357881	Up	15.4898	13.5278	11.0442	8.15702	7.15113	4.18458	CAD1	Araport:AT1G29690,TAIR:AT1G29690,GeneID:839846	Encodes a protein containing a domain with significant homology to the MACPF (membrane attack complex and perforin) domain of complements and perforin proteins that are involved in innate immunity in animals. Transgenic <i>cad1-1</i> mutant plants show lesions seen in the hypersensitive response, as well as a spontaneous activation of expression of pathogenesis-related genes and leading to a 32-f…	MAC/Perforin domain-containing protein		GO:0005886,GO:0006955,GO:0008219,GO:0009626,GO:0010337	plasma membrane|immune response|cell death|plant-type hypersensitive response|regulation of salicylic acid metabolic process
AT1G29980	1770.75	775.316	2766.19	3.56692	1.83468	1.00801e-07	5.27158e-06	Up	31.4131	27.613	32.5486	5.07897	6.81043	13.5389	T1P2.9	Araport:AT1G29980,TAIR:AT1G29980,GeneID:839877		choice-of-anchor C domain protein, putative (Protein of unknown function, DUF642)
AT1G30080	16.1772	3.31143	29.043	8.62598	3.10869	0.000412601	0.00854939	Up	0.354021	0.314578	0.283246	0.0116432	0.0105951	0.088605	T1P2.13	Araport:AT1G30080,TAIR:AT1G30080,GeneID:839887		Glycosyl hydrolase superfamily protein		GO:0005576,GO:0005618,GO:0005886,GO:0005975,GO:0006952,GO:0031225,GO:0042973,GO:0046658,GO:0071555	extracellular region|cell wall|plasma membrane|carbohydrate metabolic process|defense response|anchored component of membrane|glucan endo-1,3-beta-D-glucosidase activity|anchored component of plasma membrane|cell wall organization
AT1G30640	391.021	233.474	548.569	2.35063	1.23305	0.000139189	0.0034027	Up	5.57878	4.83291	4.12977	2.72559	1.92239	1.42644	T5I8.9	Araport:AT1G30640,TAIR:AT1G30640,GeneID:839944		Protein kinase family protein		GO:0004674,GO:0005524	protein serine/threonine kinase activity|ATP binding
AT1G30730	110.485	6.68275	214.287	32.3679	5.01649	7.06353e-15	1.12765e-12	Up	3.37082	2.81913	1.48563	0.115936	0.105499	0.0122538	T5I8.18	Araport:AT1G30730,TAIR:AT1G30730,GeneID:839953		FAD-binding Berberine family protein		GO:0005576,GO:0005618,GO:0016491,GO:0071949	extracellular region|cell wall|oxidoreductase activity|FAD binding
AT1G30760	353.62	10.3358	696.905	67.4895	6.07659	7.37987e-26	3.45591e-23	Up	7.95877	13.4965	3.41079	0.143097	0.106539	0.123746	AT1G30760	Araport:AT1G30760,TAIR:AT1G30760,GeneID:839958		FAD-binding Berberine family protein		GO:0005576,GO:0005618,GO:0045551,GO:0050268,GO:0052747,GO:0071949	extracellular region|cell wall|cinnamyl-alcohol dehydrogenase activity|coniferyl-alcohol dehydrogenase activity|sinapyl alcohol dehydrogenase activity|FAD binding	path:ath00940	Phenylpropanoid biosynthesis
AT1G30900	389.527	152.094	626.96	4.12515	2.04445	4.46246e-06	0.000169132	Up	6.61334	2.7	8.38516	2.02145	0.959724	1.14259	VSR6	Araport:AT1G30900,TAIR:AT1G30900,GeneID:839974		VACUOLAR SORTING RECEPTOR 6		GO:0000139,GO:0005509,GO:0005768,GO:0005802,GO:0006511,GO:0006623,GO:0006896,GO:0016020,GO:0016021,GO:0017119,GO:0030665,GO:0031902,GO:0061630	Golgi membrane|calcium ion binding|endosome|trans-Golgi network|ubiquitin-dependent protein catabolic process|protein targeting to vacuole|Golgi to vacuole transport|membrane|integral component of membrane|Golgi transport complex|clathrin-coated vesicle membrane|late endosome membrane|ubiquitin protein ligase activity
AT1G31040	29.6784	46.7914	12.5654	0.26633	-1.90872	0.0015403	0.0253769	Down	0.231468	0.307049	0.0808384	0.771596	0.816436	0.73398	F17F8.4	Araport:AT1G31040,TAIR:AT1G31040,GeneID:839990		PLATZ transcription factor family protein
AT1G32350	74.1251	2.44822	145.802	60.1102	5.90954	5.46118e-11	4.87642e-09	Up	4.26829	1.03561	1.43569	0.0328544	0.0747418	0	AOX1D	Araport:AT1G32350,TAIR:AT1G32350,GeneID:840127		alternative oxidase 1D		GO:0005739,GO:0005743,GO:0009916,GO:0010230,GO:0016021,GO:0046872,GO:0070469,GO:0102721	mitochondrion|mitochondrial inner membrane|alternative oxidase activity|alternative respiration|integral component of membrane|metal ion binding|respiratory chain|ubiquinol:oxygen oxidoreductase activity
AT1G32510	9.58449	0	19.169	100.889	6.65663	3.04336e-05	0.000913571	Up	0.278519	0.680592	0.175087	0	0	0	NAC011	Araport:AT1G32510,TAIR:AT1G32510,GeneID:840145		NAC domain containing protein 11	NAC	GO:0003700,GO:0005634,GO:0008283,GO:0043565,GO:0071365	DNA-binding transcription factor activity|nucleus|cell proliferation|sequence-specific DNA binding|cellular response to auxin stimulus
AT1G32940	625.167	346.005	904.329	2.61392	1.38621	0.00266371	0.0391986	Up	11.6933	3.84369	4.9845	3.55927	1.99314	2.17546	SBT3.5	Araport:AT1G32940,TAIR:AT1G32940,GeneID:840188		Subtilase family protein		GO:0004252,GO:0005576,GO:0005618,GO:0040008	serine-type endopeptidase activity|extracellular region|cell wall|regulation of growth
AT1G32960	56.2242	7.07591	105.372	14.9845	3.9054	2.01273e-05	0.000633996	Up	1.92187	0.280503	0.603774	0.113259	0.0601199	0.00897809	SBT3.3	Araport:AT1G32960,TAIR:AT1G32960,GeneID:840190		Subtilase family protein		GO:0004252,GO:0009505,GO:0009682,GO:0031012	serine-type endopeptidase activity|plant-type cell wall|induced systemic resistance|extracellular matrix
AT1G33030	25.9768	3.05686	48.8968	15.9088	3.99175	1.22282e-05	0.000408374	Up	1.6294	0.410477	0.459938	0.0546936	0.01659	0.0867121	F9L11.18	Araport:AT1G33030,TAIR:AT1G33030,GeneID:840198		O-methyltransferase family protein		GO:0009809,GO:0046983,GO:0047763	lignin biosynthetic process|protein dimerization activity|caffeate O-methyltransferase activity
AT1G33610	356.394	188.121	524.667	2.78977	1.48015	6.59977e-05	0.00179223	Up	8.55788	6.39069	5.78583	2.52927	3.20942	1.49705	T1E4.10	Araport:AT1G33610,TAIR:AT1G33610,GeneID:840255		Leucine-rich repeat (LRR) family protein		GO:0000166,GO:0006281,GO:0009507	nucleotide binding|DNA repair|chloroplast
AT1G33790	255.863	126.617	385.109	3.04036	1.60424	0.00020239	0.00463584	Up	3.58304	4.45142	1.62909	1.04487	1.14097	0.993936	F14M2.9	Araport:AT1G33790,TAIR:AT1G33790,GeneID:840271		jacalin lectin family protein		GO:0009507,GO:0030246	chloroplast|carbohydrate binding
AT1G33930	60.5905	84.7167	36.4643	0.431378	-1.21297	0.00233779	0.035326	Down	0.416792	0.678984	0.866089	1.77172	1.11483	1.55984	T3M13.5	Araport:AT1G33930,TAIR:AT1G33930,GeneID:840290		P-loop containing nucleoside triphosphate hydrolases superfamily protein		GO:0005525	GTP binding
AT1G33960	122.857	13.4099	232.304	17.4082	4.1217	1.08775e-08	6.98848e-07	Up	5.60764	1.67373	1.98125	0.312108	0.167824	0.0404853	AIG1	Araport:AT1G33960,TAIR:AT1G33960,GeneID:840293	Identified as a gene that is induced by avirulence gene avrRpt2 and RPS2 after infection with Pseudomonas syringae pv maculicola strain ES4326 carrying avrRpt2	P-loop containing nucleoside triphosphate hydrolases superfamily protein		GO:0005525,GO:0009617	GTP binding|response to bacterium
AT1G34060	262.986	442.328	83.6434	0.189127	-2.40257	0.000160965	0.00383713	Down	1.73893	0.583868	1.10335	9.6814	6.12232	1.61713	F12G12.12	Araport:AT1G34060,TAIR:AT1G34060,GeneID:840303		Pyridoxal phosphate (PLP)-dependent transferases superfamily protein		GO:0008483,GO:0016021,GO:0016846	transaminase activity|integral component of membrane|carbon-sulfur lyase activity
AT1G34245	97.1698	132.903	61.4363	0.462768	-1.11164	0.000233356	0.00524254	Down	1.39476	1.74502	2.15497	3.3	4.24266	3.57111	EPF2	Araport:AT1G34245,TAIR:AT1G34245,GeneID:840324	Encodes a secretory peptide EPF2 expressed in proliferating cells of the stomatal lineage, known as meristemoids, and in guard mother cells, the progenitors of stomata. Controls asymmetric cell divisions during stomatal development. EPF2 is related to EPF1, also involved in stomatal development. Its transcript levels change after inducing MUTE expression in a mute background.	Putative membrane lipoprotein		GO:0005576,GO:0010052,GO:0010374,GO:0019901,GO:0090626,GO:2000122	extracellular region|guard cell differentiation|stomatal complex development|protein kinase binding|plant epidermis morphogenesis|negative regulation of stomatal complex development	path:ath04016	MAPK signaling pathway - plant
AT1G34315	184.727	259.417	110.038	0.425017	-1.23441	3.43523e-05	0.00101959	Down	2.90478	2.45334	4.30214	9.21299	6.40608	6.37635	AT1G34315	Araport:AT1G34315,TAIR:AT1G34315,GeneID:840332		transmembrane protein
AT1G34420	125.169	10.6384	239.7	22.5237	4.49337	6.89681e-30	6.05568e-27	Up	1.97129	1.37438	1.73896	0.0897687	0.0408437	0.0925084	F12K21.25	Araport:AT1G34420,TAIR:AT1G34420,GeneID:840345		leucine-rich repeat transmembrane protein kinase family protein
AT1G34670	14.4775	3.71168	25.2433	6.74089	2.75294	0.00210692	0.0326705	Up	0.23466	0.753633	0.27864	0.036383	0.0496616	0.103828	MYB93	Araport:AT1G34670,TAIR:AT1G34670,GeneID:840371	Member of the R2R3 factor gene family.	myb domain protein 93	MYB	GO:0003700,GO:0005634,GO:0005737,GO:0009733,GO:0009737,GO:0009751,GO:0030154,GO:0040008,GO:0043565,GO:0044212,GO:0071365,GO:1901332	DNA-binding transcription factor activity|nucleus|cytoplasm|response to auxin|response to abscisic acid|response to salicylic acid|cell differentiation|regulation of growth|sequence-specific DNA binding|transcription regulatory region DNA binding|cellular response to auxin stimulus|negative regulation of lateral root development
AT1G34750	546.523	302.651	790.396	2.61188	1.38509	0.000113033	0.00284242	Up	10.1374	6.74502	15.1292	4.42623	2.35273	5.1461	F11O6.14	Araport:AT1G34750,TAIR:AT1G34750,GeneID:840379		Protein phosphatase 2C family protein		GO:0004722,GO:0005886,GO:0046872	protein serine/threonine phosphatase activity|plasma membrane|metal ion binding
AT1G35230	248.208	26.4445	469.972	17.8454	4.15748	3.05183e-13	3.613e-11	Up	19.3895	8.40667	16.4642	1.55025	0.540266	0.313761	AGP5	Araport:AT1G35230,TAIR:AT1G35230,GeneID:840412	Encodes arabinogalactan-protein (AGP5).	arabinogalactan protein 5		GO:0005886,GO:0031225	plasma membrane|anchored component of membrane
AT1G35260	74.4208	38.66	110.182	2.85536	1.51367	4.10775e-06	0.000157387	Up	3.76421	2.70797	3.76928	1.43805	0.951706	1.11923	MLP165	Araport:AT1G35260,TAIR:AT1G35260,GeneID:840415		MLP-like protein 165		GO:0006952	defense response
AT1G35290	86.9747	120.253	53.6961	0.447139	-1.1612	0.000180228	0.00421993	Down	1.35866	1.20032	1.7885	3.31781	2.37402	3.83044	acyl-lipid thioesterase 1	Araport:AT1G35290,TAIR:AT1G35290,GeneID:840418		Thioesterase superfamily protein		GO:0006629,GO:0009507,GO:0016295,GO:0016296,GO:0047381	lipid metabolic process|chloroplast|myristoyl-[acyl-carrier-protein] hydrolase activity|palmitoyl-[acyl-carrier-protein] hydrolase activity|dodecanoyl-[acyl-carrier-protein] hydrolase activity
AT1G35710	1995.93	588.159	3403.7	5.78783	2.53302	0.000184961	0.00430938	Up	22.6943	7.79528	29.4491	6.82124	0.795933	2.35743	F14D7.1	Araport:AT1G35710,TAIR:AT1G35710,GeneID:840475		kinase family with leucine-rich repeat domain-containing protein
AT1G35910	80.0659	47.5044	112.627	2.37315	1.24681	0.000972296	0.0174972	Up	2.03493	1.66962	1.39439	0.886646	0.70414	0.521388	TPPD	Araport:AT1G35910,TAIR:AT1G35910,GeneID:840493		Haloacid dehalogenase-like hydrolase (HAD) superfamily protein		GO:0004805,GO:0005992,GO:0006970,GO:0006979,GO:0009507,GO:0009651,GO:0015927	trehalose-phosphatase activity|trehalose biosynthetic process|response to osmotic stress|response to oxidative stress|chloroplast|response to salt stress|trehalase activity	path:ath00500	Starch and sucrose metabolism
AT1G36060	284.555	10.8053	558.304	51.8338	5.69582	8.865e-16	1.59668e-13	Up	10.0368	8.16717	2.78494	0.122548	0.247813	0.0259053	F5J5.5	Araport:AT1G36060,TAIR:AT1G36060,GeneID:840510	encodes a member of the DREB subfamily A-6 of ERF/AP2 transcription factor family. The protein contains one AP2 domain. There are 8 members in this subfamily including RAP2.4.	Integrase-type DNA-binding superfamily protein	ERF	GO:0003700,GO:0005634,GO:0006355,GO:0009415,GO:0009873,GO:0043565	DNA-binding transcription factor activity|nucleus|regulation of transcription, DNA-templated|response to water|ethylene-activated signaling pathway|sequence-specific DNA binding
AT1G36622	56.8484	15.3993	98.2975	6.39954	2.67797	0.000193285	0.00447593	Up	4.17552	1.37476	0.988551	0.548584	0.282156	0.18151	AT1G36622	Araport:AT1G36622,TAIR:AT1G36622,GeneID:5007772		transmembrane protein		GO:0008299,GO:0009507,GO:0009536,GO:0009570,GO:0010236,GO:0015979,GO:0046872,GO:0050347,GO:0052924	isoprenoid biosynthetic process|chloroplast|plastid|chloroplast stroma|plastoquinone biosynthetic process|photosynthesis|metal ion binding|trans-octaprenyltranstransferase activity|all-trans-nonaprenyl-diphosphate synthase (geranylgeranyl-diphosphate specific) activity
AT1G43910	705.073	266.477	1143.67	4.29045	2.10113	0.000769174	0.0144078	Up	14.9461	9.78485	25.5121	2.10922	1.18751	8.27098	F9C16.7	Araport:AT1G43910,TAIR:AT1G43910,GeneID:840990		P-loop containing nucleoside triphosphate hydrolases superfamily protein		GO:0005524,GO:0005783,GO:0005794,GO:0009506,GO:0009737,GO:0016021,GO:0016887,GO:0051365	ATP binding|endoplasmic reticulum|Golgi apparatus|plasmodesma|response to abscisic acid|integral component of membrane|ATPase activity|cellular response to potassium ion starvation
AT1G44130	20.173	1.03198	39.3141	38.1544	5.25378	3.9993e-07	1.89387e-05	Up	0.985435	0.388662	0.726953	0.0187634	0.0170743	0.0178487	T7O23.17	Araport:AT1G44130,TAIR:AT1G44130,GeneID:841016		Eukaryotic aspartyl protease family protein		GO:0004190,GO:0006508,GO:0030163	aspartic-type endopeptidase activity|proteolysis|protein catabolic process
AT1G44740	57.7486	85.4449	30.0524	0.351778	-1.50726	1.44992e-05	0.000470033	Down	0.596455	0.603105	0.703935	1.94204	1.32033	2.0597	T12C22.1	Araport:AT1G44740,TAIR:AT1G44740,GeneID:841038		hypothetical protein
AT1G44830	46.1202	14.1896	78.0508	5.50602	2.46101	1.09057e-05	0.000370419	Up	1.51327	3.24371	1.47979	0.489833	0.314637	0.328908	T12C22.10	Araport:AT1G44830,TAIR:AT1G44830,GeneID:841047	encodes a member of the DREB subfamily A-5 of ERF/AP2 transcription factor family. The protein contains one AP2 domain. There are 15 members in this subfamily including RAP2.1, RAP2.9 and RAP2.10. Overexpression in cultured cells results in an increase in pectin deposition.	Integrase-type DNA-binding superfamily protein	ERF	GO:0003700,GO:0005634,GO:0009861,GO:0009863,GO:0009873,GO:0043565,GO:0045088,GO:0045893,GO:1900030	DNA-binding transcription factor activity|nucleus|jasmonic acid and ethylene-dependent systemic resistance|salicylic acid mediated signaling pathway|ethylene-activated signaling pathway|sequence-specific DNA binding|regulation of innate immune response|positive regulation of transcription, DNA-templated|regulation of pectin biosynthetic process
AT1G45145	790.876	161.914	1419.84	8.77483	3.13337	1.27448e-15	2.2014e-13	Up	57.2206	24.0007	39.1226	6.35651	3.61178	3.40655	TRX5	Araport:AT1G45145,TAIR:AT1G45145,GeneID:841082	encodes a cytosolic thioredoxin that reduces disulfide bridges of target proteins by the reversible formation of a disulfide bridge between two neighboring Cys residues present in the active site. Thioredoxins have been found to regulate a variety of biological reactions in prokaryotic and eukaryotic cells.	thioredoxin H-type 5		GO:0005829,GO:0005886,GO:0006662,GO:0006979,GO:0009506,GO:0010188,GO:0015035,GO:0016671,GO:0045454,GO:0046686,GO:0048046,GO:0050832	cytosol|plasma membrane|glycerol ether metabolic process|response to oxidative stress|plasmodesma|response to microbial phytotoxin|protein disulfide oxidoreductase activity|oxidoreductase activity, acting on a sulfur group of donors, disulfide as acceptor|cell redox homeostasis|response to cadmium ion|apoplast|defense response to fungus
AT1G46480	261.911	148.254	375.568	2.53385	1.34133	4.12266e-06	0.000157671	Up	6.85073	4.39634	7.38788	2.69267	1.67567	2.8258	WOX4	Araport:AT1G46480,TAIR:AT1G46480,GeneID:841113	Encodes WOX4, a WUSCHEL-related homeobox gene family member with 65 amino acids in its homeodomain. Proteins in this family contain a sequence of eight residues (TLPLFPMH) downstream of the homeodomain called the WUS box. This protein also contains an acidic domain approximately 10 residues upstream of the WUS box. Part of the TDIF-TDR-WOX4 signaling pathway that plays a crucial role in the maint…	WUSCHEL related homeobox 4	WOX	GO:0003677,GO:0005634,GO:0007165,GO:0010067,GO:0010087,GO:0051301	DNA binding|nucleus|signal transduction|procambium histogenesis|phloem or xylem histogenesis|cell division
AT1G47890	10.2295	0	20.4589	107.883	6.75332	4.01832e-05	0.00115523	Up	0.280234	0.0360412	0.15144	0	0	0	RLP7	Araport:AT1G47890,TAIR:AT1G47890,GeneID:841206		receptor like protein 7		GO:0005886,GO:0016021	plasma membrane|integral component of membrane
AT1G48605	65.4583	33.6227	97.2938	2.89963	1.53587	0.000760243	0.0143041	Up	3.36465	1.48365	2.77071	1.18064	0.649607	0.731307	ATHAL3B	Araport:AT1G48605,TAIR:AT1G48605,GeneID:2745818	Encodes a protein similar to yeast HAL3, which regulates the cell cycle and tolerance to salt stress through inhibition of the PPZ1 type-1 protein phosphatase. AtHAL3b mRNA levels are induced by salt stress. HAL3B presumably encodes for phosphopantothenoylcysteine decarboxylase being involved in Coenzyme A biosynthesis as indicated by functional complementation of a double mutant hal3 aaBb.	Flavoprotein		GO:0004633,GO:0010181,GO:0015937,GO:0040008,GO:0042538	phosphopantothenoylcysteine decarboxylase activity|FMN binding|coenzyme A biosynthetic process|regulation of growth|hyperosmotic salinity response	path:ath00770	Pantothenate and CoA biosynthesis
AT1G49000	63.221	13.9972	112.445	8.07293	3.01309	1.75408e-06	7.31956e-05	Up	2.53899	0.963054	3.1869	0.370158	0.318122	0.0978089	F27J15.21	Araport:AT1G49000,TAIR:AT1G49000,GeneID:841322		transmembrane protein
AT1G49330	26.567	3.86091	49.2731	12.8345	3.68195	0.00104294	0.018578	Up	1.77216	0.153972	1.09754	0.0854831	0.136128	0	F13F21.24	Araport:AT1G49330,TAIR:AT1G49330,GeneID:841356		hydroxyproline-rich glycoprotein family protein
AT1G49900	5.86717	0	11.7343	61.9243	5.95243	0.000156387	0.00376203	Up	0.0781896	0.0840685	0.122336	0	0	0	T18C15.3	Araport:AT1G49900,TAIR:AT1G49900,GeneID:841413		C2H2 type zinc finger transcription factor family		GO:0003677,GO:0003700,GO:0005634,GO:0009414,GO:0009737,GO:0009738,GO:0009793,GO:0010200,GO:0042538,GO:0043565,GO:0044212,GO:0045892,GO:0046872	DNA binding|DNA-binding transcription factor activity|nucleus|response to water deprivation|response to abscisic acid|abscisic acid-activated signaling pathway|embryo development ending in seed dormancy|response to chitin|hyperosmotic salinity response|sequence-specific DNA binding|transcription regulatory region DNA binding|negative regulation of transcription, DNA-templated|metal ion binding
AT1G51620	62.8924	7.36601	118.419	16.2206	4.01976	2.98683e-11	2.79614e-09	Up	2.75671	1.12653	1.79715	0.185939	0.107673	0.0482383	F19C24.15	Araport:AT1G51620,TAIR:AT1G51620,GeneID:841587		Protein kinase superfamily protein
AT1G51850	71.7494	13.1323	130.366	9.98494	3.31975	1.21838e-05	0.000407537	Up	1.46165	0.54244	1.15415	0.21208	0.0771953	0.0161393	T14L22.6	Araport:AT1G51850,TAIR:AT1G51850,GeneID:841612		Leucine-rich repeat protein kinase family protein
AT1G51890	102.812	25.3286	180.296	7.13729	2.83538	0.00133313	0.0226011	Up	2.05447	0.513864	1.292	0.412919	0.0888127	0.0214248	T14L22.10	Araport:AT1G51890,TAIR:AT1G51890,GeneID:841616		Leucine-rich repeat protein kinase family protein
AT1G51913	5.46869	0	10.9374	57.6402	5.849	0.000239673	0.005373	Up	0.803381	0.719821	0.720141	0	0	0	AT1G51913	Araport:AT1G51913,TAIR:AT1G51913,GeneID:5007791		transmembrane protein
AT1G51920	8.70894	1.06752	16.3504	15.7157	3.97414	0.000747358	0.0141121	Up	1.24652	0.716705	1.79256	0.159161	0.0724165	0	T14L22.80	Araport:AT1G51920,TAIR:AT1G51920,GeneID:841620		transmembrane protein
AT1G52000	3899.28	1246.61	6551.94	5.25644	2.39408	6.08598e-16	1.125e-13	Up	59.558	40.1669	73.4614	11.4683	12.5348	7.60925	F5F19.6	Araport:AT1G52000,TAIR:AT1G52000,GeneID:841629		Mannose-binding lectin superfamily protein		GO:0030246	carbohydrate binding
AT1G52030	3420.36	229.492	6611.22	28.8204	4.84902	5.57675e-25	2.25998e-22	Up	82.5421	27.0543	44.8679	2.72119	1.34316	1.16876	MBP2	Araport:AT1G52030,TAIR:AT1G52030,GeneID:841632	Similar to myrosinase binding proteins which may be involved in metabolizing glucosinolates and forming defense compounds to protect against herbivory. Also similar to lectins and other agglutinating factors. Expressed only in flowers.	myrosinase-binding protein 2		GO:0006952,GO:0007155,GO:0009611,GO:0009908,GO:0010169,GO:0010180,GO:0030246	defense response|cell adhesion|response to wounding|flower development|thioglucosidase complex|thioglucosidase binding|carbohydrate binding
AT1G52040	4277.44	551.542	8003.34	14.5114	3.85912	3.34474e-22	1.06794e-19	Up	151.589	45.3329	132.035	7.40155	7.45175	6.99986	MBP1	Araport:AT1G52040,TAIR:AT1G52040,GeneID:841633	Encodes myrosinase-binding protein expressed in flowers.	myrosinase-binding protein 1		GO:0005634,GO:0005773,GO:0006952,GO:0030246	nucleus|vacuole|defense response|carbohydrate binding
AT1G52100	618.187	254.441	981.932	3.85967	1.94848	0.000315285	0.0067788	Up	14.5088	11.9998	4.84362	3.09167	3.69514	1.21808	F5F19.16	Araport:AT1G52100,TAIR:AT1G52100,GeneID:841640		Mannose-binding lectin superfamily protein		GO:0016020,GO:0030246	membrane|carbohydrate binding
AT1G52400	55817.4	8880.61	102754	11.5706	3.53239	1.87043e-24	7.04919e-22	Up	1499.08	543.6	1105.53	88.1943	91.5675	84.2321	BGLU18	Araport:AT1G52400,TAIR:AT1G52400,GeneID:841670	encodes a member of glycosyl hydrolase family 1, located in inducible ER bodies which were formed after wounding, required in inducible ER body formation	beta glucosidase 18		GO:0005634,GO:0005773,GO:0005777,GO:0005783,GO:0005788,GO:0005975,GO:0008422,GO:0009414,GO:0009506,GO:0009507,GO:0009625,GO:0009651,GO:0009687,GO:0009737,GO:0009738,GO:0009789,GO:0010119,GO:0010168,GO:0019762,GO:0030104,GO:0042802,GO:0050832,GO:0051258,GO:0051993	nucleus|vacuole|peroxisome|endoplasmic reticulum|endoplasmic reticulum lumen|carbohydrate metabolic process|beta-glucosidase activity|response to water deprivation|plasmodesma|chloroplast|response to insect|response to salt stress|abscisic acid metabolic process|response to abscisic acid|abscisic acid-activated signaling pathway|positive regulation of abscisic acid-activated signaling pathway|reg…	path:ath00906	Carotenoid biosynthesis
AT1G52410	5868.67	1848.09	9889.25	5.35135	2.4199	8.5043e-15	1.32749e-12	Up	116.489	63.9537	72.7697	19.9055	13.3334	13.2045	TSA1	Araport:AT1G52410,TAIR:AT1G52410,GeneID:841671	Contains a novel calcium-binding repeat sequence. Binds TSK in vitro. Localizes to small cytoplasmic vesicles in interphase cells. In cells synchronized for cell division, TSA1 and TSK relocalize to ends of spindle microtubules that are ahead of separating chromatids during metaphase and anaphase of mitosis. May be involved in mitosis together with TSK. Expressed preferentially in the flower and …	TSK-associating protein 1		GO:0005509,GO:0005635,GO:0005773,GO:0005777,GO:0005788,GO:0009535,GO:0009640,GO:0050832	calcium ion binding|nuclear envelope|vacuole|peroxisome|endoplasmic reticulum lumen|chloroplast thylakoid membrane|photomorphogenesis|defense response to fungus
AT1G52565	96.7508	52.3547	141.147	2.69712	1.43142	0.000507492	0.0101355	Up	3.53529	3.53931	2.07425	1.4185	1.10036	0.840576	AT1G52565	Araport:AT1G52565,TAIR:AT1G52565,GeneID:841688		cytochrome P450 family protein
AT1G52800	34.2038	16.6183	51.7894	3.11984	1.64147	0.00302011	0.0430515	Up	1.53358	0.676372	0.749827	0.38566	0.29553	0.251009	F14G24.7	Araport:AT1G52800,TAIR:AT1G52800,GeneID:841713		2-oxoglutarate (2OG) and Fe(II)-dependent oxygenase superfamily protein		GO:0046872,GO:0051213	metal ion binding|dioxygenase activity
AT1G52900	4.10236	0	8.20473	43.1773	5.4322	0.00280791	0.040864	Up	0.400886	0.241134	0.120621	0	0	0	F14G24.17	Araport:AT1G52900,TAIR:AT1G52900,GeneID:841723		Toll-Interleukin-Resistance (TIR) domain family protein		GO:0005524,GO:0005737,GO:0007165,GO:0009626,GO:0043531	ATP binding|cytoplasm|signal transduction|plant-type hypersensitive response|ADP binding
AT1G53490	82.8425	31.9487	133.736	4.18473	2.06513	1.63272e-07	8.29066e-06	Up	1.46665	1.36339	1.37403	0.233759	0.476078	0.264718	HEI10	Araport:AT1G53490,TAIR:AT1G53490,GeneID:841784	Encodes HEI10, a RING finger-containing protein. HEI10 belongs to a group of proteins well conserved among species known as ZMM. Required for class I crossover formation.	RING/U-box superfamily protein		GO:0005694,GO:0005712,GO:0007131,GO:0016567,GO:0016740,GO:0035825,GO:0046872,GO:0051026,GO:0051321	chromosome|chiasma|reciprocal meiotic recombination|protein ubiquitination|transferase activity|homologous recombination|metal ion binding|chiasma assembly|meiotic cell cycle
AT1G53625	102.142	5.81826	198.465	34.0716	5.0905	1.83437e-12	1.97222e-10	Up	10.4987	1.91556	9.3425	0.113945	0.311062	0.18065	AT1G53625	Araport:AT1G53625,TAIR:AT1G53625,GeneID:841798		hypothetical protein
AT1G53690	47.2991	76.752	17.8463	0.232905	-2.10219	2.63438e-05	0.000807206	Down	0.808066	0.362009	0.691416	2.55795	3.3585	1.77279	F22G10.4	Araport:AT1G53690,TAIR:AT1G53690,GeneID:841806	Protein of unknown function that is homologous to At5g41010, which encodes a non-catalytic subunit common to nuclear DNA-dependent RNA polymerases II, IV and V; homologous to budding yeast RPB12.	DNA directed RNA polymerase, 7 kDa subunit		GO:0003677,GO:0003899,GO:0005665,GO:0005666,GO:0005736,GO:0006360,GO:0006366,GO:0006383,GO:0009860,GO:0046872	DNA binding|DNA-directed 5'-3' RNA polymerase activity|RNA polymerase II, core complex|RNA polymerase III complex|RNA polymerase I complex|transcription by RNA polymerase I|transcription by RNA polymerase II|transcription by RNA polymerase III|pollen tube growth|metal ion binding	path:ath00230,path:ath00240,path:ath03020	Purine metabolism|Pyrimidine metabolism|RNA polymerase
AT1G53830	103.594	21.8528	185.336	8.50569	3.08843	1.7494e-10	1.4629e-08	Up	2.744	1.03073	2.78309	0.307657	0.257564	0.175595	PME2	Araport:AT1G53830,TAIR:AT1G53830,GeneID:841820	encodes a pectin methylesterase	pectin methylesterase 2		GO:0005576,GO:0009505,GO:0030599,GO:0042545,GO:0045330,GO:0045490,GO:0046910	extracellular region|plant-type cell wall|pectinesterase activity|cell wall modification|aspartyl esterase activity|pectin catabolic process|pectinesterase inhibitor activity	path:ath00040	Pentose and glucuronate interconversions
AT1G54000	395.353	53.827	736.878	13.6837	3.77438	6.58911e-24	2.43601e-21	Up	15.1839	7.61702	7.27997	0.697542	0.674418	0.801772	GLL22	Araport:AT1G54000,TAIR:AT1G54000,GeneID:841838		GDSL-like Lipase/Acylhydrolase superfamily protein		GO:0000325,GO:0005576,GO:0005773,GO:0005774,GO:0009505,GO:0009506,GO:0016042,GO:0016788	plant-type vacuole|extracellular region|vacuole|vacuolar membrane|plant-type cell wall|plasmodesma|lipid catabolic process|hydrolase activity, acting on ester bonds
AT1G54010	4045.55	1971.38	6119.72	3.10431	1.63427	7.5695e-05	0.0019964	Up	105.771	104.468	67.4806	25.929	44.2919	17.1232	F15I1.9	Araport:AT1G54010,TAIR:AT1G54010,GeneID:841839		GDSL-like Lipase/Acylhydrolase superfamily protein		GO:0005773,GO:0005774,GO:0005783,GO:0009506,GO:0016020,GO:0016788	vacuole|vacuolar membrane|endoplasmic reticulum|plasmodesma|membrane|hydrolase activity, acting on ester bonds
AT1G54020	900.862	35.7592	1765.96	49.4031	5.62653	2.04942e-08	1.23392e-06	Up	33.994	21.7459	23.4742	0.302023	1.14273	0.075605	F15I1.10	Araport:AT1G54020,TAIR:AT1G54020,GeneID:841840		GDSL-like Lipase/Acylhydrolase superfamily protein		GO:0005576,GO:0005773,GO:0016042,GO:0016788	extracellular region|vacuole|lipid catabolic process|hydrolase activity, acting on ester bonds
AT1G54030	2285.84	1420.47	3151.22	2.21818	1.14938	7.3622e-16	1.33744e-13	Up	47.9766	44.9852	44.6985	20.1936	19.1783	21.6526	MVP1	Araport:AT1G54030,TAIR:AT1G54030,GeneID:841841	Encodes a vacuolar protein. Mutation causes organizational defects in the endoplasmic reticulum and aberrant protein trafficking in the plant secretory pathway.	GDSL-like Lipase/Acylhydrolase superfamily protein		GO:0005773,GO:0005783,GO:0006886,GO:0007029,GO:0009506,GO:0009705,GO:0010168,GO:0016788,GO:0032527	vacuole|endoplasmic reticulum|intracellular protein transport|endoplasmic reticulum organization|plasmodesma|plant-type vacuole membrane|ER body|hydrolase activity, acting on ester bonds|protein exit from endoplasmic reticulum
AT1G54280	9.95854	1.35762	18.5595	13.5469	3.75989	0.0014846	0.0245565	Up	0.055389	0.182106	0.0393918	0.00546499	0.00497301	0.0103971	F20D21.10	Araport:AT1G54280,TAIR:AT1G54280,GeneID:841869		ATPase E1-E2 type family protein / haloacid dehalogenase-like hydrolase family protein		GO:0000139,GO:0000287,GO:0004012,GO:0005524,GO:0005802,GO:0005886,GO:0008270,GO:0009860,GO:0010286,GO:0012505,GO:0016021,GO:0045332,GO:0048194,GO:1905038	Golgi membrane|magnesium ion binding|phospholipid-translocating ATPase activity|ATP binding|trans-Golgi network|plasma membrane|zinc ion binding|pollen tube growth|heat acclimation|endomembrane system|integral component of membrane|phospholipid translocation|Golgi vesicle budding|regulation of membrane lipid metabolic process
AT1G54890	3.78535	0	7.57069	39.9714	5.3209	0.00268871	0.0394014	Up	0.123103	0.0752039	0.165522	0	0	0	F14C21.44	Araport:AT1G54890,TAIR:AT1G54890,GeneID:841928		Late embryogenesis abundant (LEA) protein-like protein
AT1G55380	32.5601	49.3299	15.7904	0.319941	-1.64412	0.0029553	0.042452	Down	0.208577	0.160952	0.161024	0.845923	0.314413	0.47601	T18I3.4	Araport:AT1G55380,TAIR:AT1G55380,GeneID:841985		Cysteine/Histidine-rich C1 domain family protein
AT1G56150	705.706	415.324	996.087	2.39798	1.26182	2.95305e-05	0.000890265	Up	28.6439	20.8524	38.7193	10.4347	8.68062	16.8272	F14G9.23	Araport:AT1G56150,TAIR:AT1G56150,GeneID:842068		SAUR-like auxin-responsive protein family		GO:0005737,GO:0007275,GO:0009734,GO:0040008	cytoplasm|multicellular organism development|auxin-activated signaling pathway|regulation of growth	path:ath04075	Plant hormone signal transduction
AT1G56550	20.9206	8.06218	33.779	4.162	2.05728	0.00324316	0.0455924	Up	0.322227	0.478737	0.541969	0.0279776	0.114565	0.172989	RGXT3	Araport:AT1G56550,TAIR:AT1G56550,GeneID:842108	Encodes a rhamnogalacturonan II specific xylosyltransferase.	RhamnoGalacturonan specific Xylosyltransferase 1		GO:0000139,GO:0005794,GO:0010306,GO:0016021,GO:0016757,GO:0035252	Golgi membrane|Golgi apparatus|rhamnogalacturonan II biosynthetic process|integral component of membrane|transferase activity, transferring glycosyl groups|UDP-xylosyltransferase activity
AT1G56600	55.9304	21.1807	90.68	4.27758	2.09679	0.000199607	0.00458703	Up	2.34996	0.61357	1.55822	0.314441	0.286134	0.43205	GolS2	Araport:AT1G56600,TAIR:AT1G56600,GeneID:842114	GolS2 is a galactinol synthase that catalyzes the formation of galactinol from UDP-galactose and myo-inositol. GolS2 transcript levels rise in response to methyl viologen, an oxidative damage-inducing agent. Plants over-expressing GolS2 have increased tolerance to salt, chilling, and high-light stress.	galactinol synthase 2		GO:0005737,GO:0006012,GO:0006979,GO:0009409,GO:0009414,GO:0009651,GO:0009737,GO:0046872,GO:0047216	cytoplasm|galactose metabolic process|response to oxidative stress|response to cold|response to water deprivation|response to salt stress|response to abscisic acid|metal ion binding|inositol 3-alpha-galactosyltransferase activity	path:ath00052	Galactose metabolism
AT1G58225	188.79	6.79472	370.785	55.2936	5.78904	7.75152e-15	1.21901e-12	Up	11.6069	6.55622	15.6564	0.506422	0.0576041	0.0301084	AT1G58225	Araport:AT1G58225,TAIR:AT1G58225,GeneID:842190		hypothetical protein
AT1G58410	17.2212	4.76674	29.6756	6.21037	2.63468	0.000520264	0.0103625	Up	0.11717	0.236213	0.322252	0.0158959	0.0506273	0.0378025	F9K23.6	Araport:AT1G58410,TAIR:AT1G58410,GeneID:842210		Disease resistance protein (CC-NBS-LRR class) family
AT1G58420	121.85	10.6454	233.055	21.9093	4.45347	2.98828e-16	5.83075e-14	Up	5.05175	2.63508	10.26	0.263595	0.239866	0.275819	F9K23.5	Araport:AT1G58420,TAIR:AT1G58420,GeneID:842211		Uncharacterized conserved protein UCP031279
AT1G60030	266.757	73.26	460.254	6.28218	2.65126	1.25829e-20	3.63231e-18	Up	4.12129	5.75894	4.12793	0.803389	0.642152	0.764223	NAT7	Araport:AT1G60030,TAIR:AT1G60030,GeneID:842297		nucleobase-ascorbate transporter 7		GO:0005886,GO:0009506,GO:0016021,GO:0022857	plasma membrane|plasmodesma|integral component of membrane|transmembrane transporter activity
AT1G60040	10.4142	0.361171	20.4672	55.3297	5.78998	0.00198123	0.0310413	Up	0.0483205	1.27523	0.118129	0.0262217	0	0	AGL49	Araport:AT1G60040,TAIR:AT1G60040,GeneID:842298		AGAMOUS-like 49	M-type_MADS	GO:0000982,GO:0000987,GO:0003700,GO:0005634,GO:0007275,GO:0008134,GO:0009909,GO:0010048,GO:0043565,GO:0044212,GO:0045944,GO:0046983	transcription factor activity, RNA polymerase II proximal promoter sequence-specific DNA binding|proximal promoter sequence-specific DNA binding|DNA-binding transcription factor activity|nucleus|multicellular organism development|transcription factor binding|regulation of flower development|vernalization response|sequence-specific DNA binding|transcription regulatory region DNA binding|positive r…
AT1G60970	8.4824	0.686806	16.278	23.7636	4.57068	0.000492007	0.00988377	Up	0.367456	0.282203	0.692987	0.0284863	0	0.0270975	T7P1.11	Araport:AT1G60970,TAIR:AT1G60970,GeneID:842388		SNARE-like superfamily protein		GO:0000139,GO:0006886,GO:0006890,GO:0006891,GO:0030126	Golgi membrane|intracellular protein transport|retrograde vesicle-mediated transport, Golgi to ER|intra-Golgi vesicle-mediated transport|COPI vesicle coat
AT1G61255	42.3717	6.90532	77.8381	11.2805	3.49576	1.65946e-07	8.38606e-06	Up	2.57006	3.78445	1.43612	0.181127	0.362606	0.137837	AT1G61255	Araport:AT1G61255,TAIR:AT1G61255,GeneID:842419		hypothetical protein
AT1G61550	7.89065	1.69925	14.082	8.2398	3.04261	0.00357554	0.0492788	Up	0.108329	0.105885	0.121065	0.0167959	0	0.0239656	T25B24.10	Araport:AT1G61550,TAIR:AT1G61550,GeneID:842449		S-locus lectin protein kinase family protein
AT1G61610	351.797	110.139	593.454	5.39413	2.43139	4.70282e-10	3.78254e-08	Up	5.82666	3.83825	3.9131	1.14462	0.842124	0.471048	T25B24.4	Araport:AT1G61610,TAIR:AT1G61610,GeneID:842457		S-locus lectin protein kinase family protein
AT1G61800	567.551	184.771	950.33	5.14119	2.3621	0.000129901	0.00319791	Up	7.0808	8.34205	22.2799	0.680084	2.05462	4.34737	GPT2	Araport:AT1G61800,TAIR:AT1G61800,GeneID:842477	glucose6-Phosphate/phosphate transporter 2. Expression is upregulated in the shoot of cax1/cax3 mutant.	glucose-6-phosphate/phosphate translocator 2		GO:0005315,GO:0005774,GO:0009624,GO:0009643,GO:0009744,GO:0009749,GO:0010109,GO:0015120,GO:0015152,GO:0015713,GO:0015714,GO:0015760,GO:0015979,GO:0016021,GO:0031969,GO:0035436,GO:0071917,GO:0080167	inorganic phosphate transmembrane transporter activity|vacuolar membrane|response to nematode|photosynthetic acclimation|response to sucrose|response to glucose|regulation of photosynthesis|phosphoglycerate transmembrane transporter activity|glucose-6-phosphate transmembrane transporter activity|phosphoglycerate transmembrane transport|phosphoenolpyruvate transport|glucose-6-phosphate transport|p…
AT1G61810	22.2391	5.97286	38.5053	6.47441	2.69475	0.0026876	0.0394014	Up	0.478599	0.514584	0.102963	0.0934982	0.0567208	0.0197645	BGLU45	Araport:AT1G61810,TAIR:AT1G61810,GeneID:842478		beta-glucosidase 45		GO:0005975,GO:0008422,GO:0047782,GO:0102483	carbohydrate metabolic process|beta-glucosidase activity|coniferin beta-glucosidase activity|scopolin beta-glucosidase activity	path:ath00460,path:ath00500,path:ath00940	Cyanoamino acid metabolism|Starch and sucrose metabolism|Phenylpropanoid biosynthesis
AT1G62420	9.15703	0.325635	17.9884	48.6785	5.60521	8.70339e-05	0.00225592	Up	0.476231	0.271535	0.349272	0	0	0.0204861	F24O1.44	Araport:AT1G62420,TAIR:AT1G62420,GeneID:842540		DUF506 family protein (DUF506)
AT1G62440	326.345	11.8639	640.825	54.0605	5.7565	3.89608e-05	0.00112526	Up	9.2741	6.43532	3.18561	0.08494	0.251204	0	LRX2	Araport:AT1G62440,TAIR:AT1G62440,GeneID:842542	encodes a paralog of LRX1 (LEUCINE-RICH REPEAT/EXTENSIN 1) which acts synergistically with LRX1 in root hair cell morphogenesis.	leucine-rich repeat/extensin 2		GO:0005576,GO:0005618,GO:0007275,GO:0071555	extracellular region|cell wall|multicellular organism development|cell wall organization
AT1G62710	164.004	84.5476	243.46	2.88229	1.52722	0.00220916	0.0339534	Up	4.90961	2.1272	2.62218	1.63089	1.06188	0.575081	BETA-VPE	Araport:AT1G62710,TAIR:AT1G62710,GeneID:842569	Encodes a vacuolar processing enzyme belonging to a novel group of cysteine proteases that is expressed specifically in seeds and is essential for the proper processing of storage proteins.	beta vacuolar processing enzyme		GO:0000326,GO:0004197,GO:0006624,GO:0051603	protein storage vacuole|cysteine-type endopeptidase activity|vacuolar protein processing|proteolysis involved in cellular protein catabolic process
AT1G62770	72.0938	27.3038	116.884	4.26128	2.09129	6.79403e-06	0.000243902	Up	3.16465	2.79317	2.47109	0.358845	0.513136	1.0972	F23N19.14	Araport:AT1G62770,TAIR:AT1G62770,GeneID:842576		Plant invertase/pectin methylesterase inhibitor superfamily protein		GO:0004857,GO:0043086,GO:0046910,GO:0048046	enzyme inhibitor activity|negative regulation of catalytic activity|pectinesterase inhibitor activity|apoplast
AT1G62790	1139.87	703.559	1576.19	2.2398	1.16337	1.85873e-08	1.12879e-06	Up	41.8148	41.0868	34.7886	15.5081	18.4616	17.7581	F23N19.16	Araport:AT1G62790,TAIR:AT1G62790,GeneID:842578		Bifunctional inhibitor/lipid-transfer protein/seed storage 2S albumin superfamily protein
AT1G62840	76.8791	43.7506	110.008	2.51691	1.33165	0.00241726	0.0362554	Up	3.62558	1.66038	3.37182	1.43088	0.701113	1.23025	F23N19.19	Araport:AT1G62840,TAIR:AT1G62840,GeneID:842584		ankyrin repeat/KH domain protein (DUF1442)
AT1G63720	75.9721	41.5018	110.442	2.65779	1.41023	4.88514e-05	0.00137811	Up	1.97623	1.34143	1.31518	0.536212	0.569264	0.609251	F24D7.9	Araport:AT1G63720,TAIR:AT1G63720,GeneID:842676		hydroxyproline-rich glycoprotein family protein		GO:0005886	plasma membrane
AT1G63750	705.707	306.398	1105.02	3.60818	1.85127	7.95946e-07	3.54608e-05	Up	7.10923	5.12263	5.38446	2.44014	1.35181	0.983277	F24D7.6	Araport:AT1G63750,TAIR:AT1G63750,GeneID:842679		Disease resistance protein (TIR-NBS-LRR class) family		GO:0005524,GO:0007165,GO:0043531,GO:0050832	ATP binding|signal transduction|ADP binding|defense response to fungus
AT1G63860	424.727	231.544	617.91	2.67011	1.4169	0.00126365	0.0216671	Up	4.45304	3.29881	3.32892	2.23843	1.12262	0.695654	T12P18.12	Araport:AT1G63860,TAIR:AT1G63860,GeneID:3767624		Disease resistance protein (TIR-NBS-LRR class) family		GO:0005524,GO:0007165,GO:0043531,GO:0050832	ATP binding|signal transduction|ADP binding|defense response to fungus
AT1G64060	1671.17	836.423	2505.92	2.99675	1.5834	1.29186e-12	1.4253e-10	Up	16.1229	12.5599	15.9642	6.06927	4.28924	4.17929	RBOH F	Araport:AT1G64060,TAIR:AT1G64060,GeneID:842710	Interacts with AtrbohD gene to fine tune the spatial control of ROI production and hypersensitive response to cell in and around infection site.	respiratory burst oxidase protein F		GO:0002679,GO:0004601,GO:0005509,GO:0005622,GO:0005886,GO:0007231,GO:0009723,GO:0009738,GO:0009873,GO:0010119,GO:0016021,GO:0016174,GO:0033500,GO:0043069,GO:0050665,GO:0052542	respiratory burst involved in defense response|peroxidase activity|calcium ion binding|intracellular|plasma membrane|osmosensory signaling pathway|response to ethylene|abscisic acid-activated signaling pathway|ethylene-activated signaling pathway|regulation of stomatal movement|integral component of membrane|NAD(P)H oxidase activity|carbohydrate homeostasis|negative regulation of programmed cell …	path:ath04016,path:ath04626	MAPK signaling pathway - plant|Plant-pathogen interaction
AT1G64160	9.56494	0.345175	18.7847	50.7749	5.66604	0.000471527	0.00955432	Up	1.00423	0.302023	0.151079	0	0.0254306	0	DIR5	Araport:AT1G64160,TAIR:AT1G64160,GeneID:842720	Encodes a dirigent protein involved in the synthesis of (-)pinoresinol. Dirigent proteins impart stereoselectivity on the phenoxy radical coupling reaction yielding optically active lignans from two molecules of coniferyl alcohol.	Disease resistance-responsive (dirigent-like protein) family protein		GO:0042349,GO:0048046,GO:1901599	guiding stereospecific synthesis activity|apoplast|(-)-pinoresinol biosynthetic process
AT1G64360	322.013	177.107	466.919	2.63432	1.39743	3.09275e-13	3.64098e-11	Up	16.914	14.3899	15.58	5.29054	5.71896	6.45121	F15H21.8	Araport:AT1G64360,TAIR:AT1G64360,GeneID:842743		hypothetical protein
AT1G65240	198.635	42.4484	354.821	8.35411	3.06249	7.16982e-10	5.59591e-08	Up	5.69949	4.49397	4.58908	0.250974	1.00756	0.449391	T23K8.15	Araport:AT1G65240,TAIR:AT1G65240,GeneID:842831		Eukaryotic aspartyl protease family protein		GO:0004190,GO:0005886,GO:0006508,GO:0030163,GO:0031225,GO:0046658	aspartic-type endopeptidase activity|plasma membrane|proteolysis|protein catabolic process|anchored component of membrane|anchored component of plasma membrane
AT1G65486	387.783	107.486	668.08	6.2145	2.63564	3.57036e-27	1.97995e-24	Up	18.8489	12.6322	14.3433	2.45098	2.23033	2.56233	AT1G65486	Araport:AT1G65486,TAIR:AT1G65486,GeneID:6240283		transmembrane protein
AT1G65490	2988.18	1267.93	4708.42	3.71378	1.89289	1.09159e-05	0.000370419	Up	189.981	142.9	122.518	56.4372	44.8391	18.3102	F5I14.26	Araport:AT1G65490,TAIR:AT1G65490,GeneID:842861		transmembrane protein
AT1G65500	535.112	75.2459	994.978	13.224	3.72508	5.02785e-27	2.71672e-24	Up	39.6563	24.8756	28.7108	2.8848	1.29746	2.80725	F5I14.4	Araport:AT1G65500,TAIR:AT1G65500,GeneID:842862		transmembrane protein
AT1G65510	164.945	3.13148	326.759	105.298	6.71834	2.51353e-25	1.05935e-22	Up	19.1268	10.2619	8.54918	0.165738	0.113113	0.0788291	F5I14.24	Araport:AT1G65510,TAIR:AT1G65510,GeneID:842863		transmembrane protein
AT1G65690	110.337	12.5574	208.116	16.6577	4.05812	2.62006e-05	0.000806162	Up	5.83431	1.66028	4.44142	0.621187	0.0547031	0.0190614	F1E22.7	Araport:AT1G65690,TAIR:AT1G65690,GeneID:842880		Late embryogenesis abundant (LEA) hydroxyproline-rich glycoprotein family		GO:0005829,GO:0005886,GO:0006970,GO:0009737,GO:0009738,GO:0010116,GO:0016021,GO:1902074	cytosol|plasma membrane|response to osmotic stress|response to abscisic acid|abscisic acid-activated signaling pathway|positive regulation of abscisic acid biosynthetic process|integral component of membrane|response to salt
AT1G65790	219.676	53.2917	386.06	7.25516	2.85901	1.39755e-05	0.000455188	Up	2.81115	1.48964	5.34348	0.839882	0.124779	0.309792	RK1	Araport:AT1G65790,TAIR:AT1G65790,GeneID:842890	An alternatively spliced gene that encodes a functional transmembrane receptor serine/threonine kinase, alternate form may not have transmembrane domain.	receptor kinase 1
AT1G65845	1003.05	138.313	1867.79	13.5123	3.7562	1.33708e-10	1.13157e-08	Up	78.7445	49.9757	40.1436	5.96855	5.16702	1.01276	AT1G65845	Araport:AT1G65845,TAIR:AT1G65845,GeneID:842895		transmembrane protein
AT1G65890	186.585	112.557	260.613	2.31326	1.20993	4.52503e-05	0.00128859	Up	3.76443	3.25005	2.39217	1.26306	1.36046	1.39765	AAE12	Araport:AT1G65890,TAIR:AT1G65890,GeneID:842901		acyl activating enzyme 12		GO:0005777,GO:0006631,GO:0016874	peroxisome|fatty acid metabolic process|ligase activity
AT1G65970	41.9097	8.33228	75.487	9.07242	3.18149	0.0019234	0.0303404	Up	5.51575	0.612652	1.07262	0.476188	0.0309514	0.291197	TPX2	Araport:AT1G65970,TAIR:AT1G65970,GeneID:842909		thioredoxin-dependent peroxidase 2		GO:0005737,GO:0008379,GO:0034599,GO:0042744,GO:0045454	cytoplasm|thioredoxin peroxidase activity|cellular response to oxidative stress|hydrogen peroxide catabolic process|cell redox homeostasis
AT1G66180	3300.96	1598.72	5003.21	3.12962	1.64599	0.00337378	0.0470521	Up	88.1295	79.0365	35.0816	32.5197	23.9259	7.28275	F15E12.7	Araport:AT1G66180,TAIR:AT1G66180,GeneID:842933	The gene encodes a putative aspartyl protease (ASP). Its expression is induced in response to light and ascorbate.	Eukaryotic aspartyl protease family protein		GO:0004190,GO:0005783,GO:0006508,GO:0008233,GO:0012501,GO:0030163	aspartic-type endopeptidase activity|endoplasmic reticulum|proteolysis|peptidase activity|programmed cell death|protein catabolic process
AT1G66280	48.1192	2.31853	93.9198	39.7137	5.31156	9.80117e-09	6.33558e-07	Up	1.45398	1.30185	0.358167	0	0.0219233	0.0572941	BGLU22	Araport:AT1G66280,TAIR:AT1G66280,GeneID:842945		Glycosyl hydrolase superfamily protein		GO:0005783,GO:0005788,GO:0005975,GO:0008422,GO:0009506,GO:0009651,GO:0016020,GO:0019762,GO:0070417,GO:0071472,GO:0102483	endoplasmic reticulum|endoplasmic reticulum lumen|carbohydrate metabolic process|beta-glucosidase activity|plasmodesma|response to salt stress|membrane|glucosinolate catabolic process|cellular response to cold|cellular response to salt stress|scopolin beta-glucosidase activity	path:ath00460,path:ath00500,path:ath00940	Cyanoamino acid metabolism|Starch and sucrose metabolism|Phenylpropanoid biosynthesis
AT1G66400	92.1216	54.8401	129.403	2.36315	1.24071	0.00139856	0.0234462	Up	3.57711	2.7323	3.10416	1.49122	1.59094	0.782632	CML23	Araport:AT1G66400,TAIR:AT1G66400,GeneID:842958	Encodes a calmodulin-like protein. Regulates nitric oxide levels and transition to flowering.	calmodulin like 23		GO:0005509,GO:0009909,GO:0080164	calcium ion binding|regulation of flower development|regulation of nitric oxide metabolic process	path:ath04626	Plant-pathogen interaction
AT1G66465	346.98	18.9861	674.974	35.7996	5.16187	5.1574e-28	3.1052e-25	Up	11.8679	9.31139	16.0463	0.558348	0.332882	0.109889	AT1G66465	Araport:AT1G66465,GeneID:28717403		transmembrane protein
AT1G66600	11.2263	1.74187	20.7108	11.9616	3.58034	0.00175532	0.0281506	Up	0.815196	0.265603	0.354294	0.0245764	0.0894557	0	ABO3	Araport:AT1G66600,TAIR:AT1G66600,GeneID:842978	A member of WRKY Transcription Factor; Group III. Involved in the regulation of plant responses to ABA and drought stress.	ABA overly sensitive mutant 3	WRKY	GO:0003700,GO:0005634,GO:0006355,GO:0009738,GO:0043565,GO:0044212	DNA-binding transcription factor activity|nucleus|regulation of transcription, DNA-templated|abscisic acid-activated signaling pathway|sequence-specific DNA binding|transcription regulatory region DNA binding
AT1G66700	58.5586	9.32645	107.791	11.6279	3.53952	0.000438447	0.00897028	Up	2.62895	1.0248	1.53023	0.373641	0.061819	0	PXMT1	Araport:AT1G66700,TAIR:AT1G66700,GeneID:842988	A member of the Arabidopsis SABATH methyltransferase gene family. Encodes PXMT1, a methyltransferase that methylates 1,7-paraxanthine.	S-adenosyl-L-methionine-dependent methyltransferases superfamily protein		GO:0002238,GO:0007275,GO:0008168,GO:0009416,GO:0009617,GO:0009751,GO:0010029,GO:0035195,GO:0042742,GO:0046872,GO:0080027,GO:1900140,GO:2000280	response to molecule of fungal origin|multicellular organism development|methyltransferase activity|response to light stimulus|response to bacterium|response to salicylic acid|regulation of seed germination|gene silencing by miRNA|defense response to bacterium|metal ion binding|response to herbivore|regulation of seedling development|regulation of root development
AT1G66830	130.179	65.9905	194.367	2.94567	1.55859	0.000958686	0.017267	Up	0.779521	1.61531	2.32494	0.566841	0.300249	0.700164	F4N21.23	Araport:AT1G66830,TAIR:AT1G66830,GeneID:843001		Leucine-rich repeat protein kinase family protein
AT1G66860	15.5198	1.35762	29.6819	21.704	4.43989	0.000286211	0.0062436	Up	1.03602	0.208487	0.119189	0.0165356	0.015047	0.0314589	F4N21.3	Araport:AT1G66860,TAIR:AT1G66860,GeneID:843004		Class I glutamine amidotransferase-like superfamily protein		GO:0006541,GO:0016740,GO:0016787,GO:2000032	glutamine metabolic process|transferase activity|hydrolase activity|regulation of secondary shoot formation
AT1G66870	36.4084	1.44468	71.3721	51.1121	5.67559	3.424e-08	1.96605e-06	Up	0.731023	0.729736	2.0533	0.067523	0	0	F4N21.2	Araport:AT1G66870,TAIR:AT1G66870,GeneID:843005		Carbohydrate-binding X8 domain superfamily protein		GO:0005576,GO:0005886,GO:0005975,GO:0006952,GO:0009505,GO:0031225,GO:0042973,GO:0046658,GO:0071555	extracellular region|plasma membrane|carbohydrate metabolic process|defense response|plant-type cell wall|anchored component of membrane|glucan endo-1,3-beta-D-glucosidase activity|anchored component of plasma membrane|cell wall organization
AT1G66880	1672.73	660.824	2684.63	4.06344	2.0227	1.00556e-07	5.27158e-06	Up	14.2431	7.39612	17.0141	4.55188	2.13713	2.49605	F4N21.1	Araport:AT1G66880,TAIR:AT1G66880,GeneID:843006		Protein kinase superfamily protein
AT1G66920	517.465	149.86	885.071	5.91112	2.56343	1.02649e-14	1.5531e-12	Up	11.2452	6.73135	9.6219	2.17314	1.09861	1.29461	T4O24.7	Araport:AT1G66920,TAIR:AT1G66920,GeneID:843010		Protein kinase superfamily protein		GO:0004674,GO:0005524,GO:0016021	protein serine/threonine kinase activity|ATP binding|integral component of membrane
AT1G66960	142.152	0.706346	283.597	411.97	8.6864	1.34355e-14	1.99384e-12	Up	1.85537	1.08526	3.60723	0.00792787	0.00721417	0	LUP5	Araport:AT1G66960,TAIR:AT1G66960,GeneID:843014		Terpenoid cyclases family protein		GO:0016104,GO:0042300	triterpenoid biosynthetic process|beta-amyrin synthase activity
AT1G67000	30.9659	5.00486	56.9269	11.4813	3.52121	0.000608325	0.0117716	Up	0.799263	0.224243	0.260527	0.0963841	0.00730894	0.00764044	F1O19.18	Araport:AT1G67000,TAIR:AT1G67000,GeneID:843018		Protein kinase superfamily protein
AT1G67100	12.3439	1.62818	23.0596	13.8647	3.79335	0.0030029	0.0429892	Up	0.535587	0.218128	0.872899	0	0	0.115197	LBD40	Araport:AT1G67100,TAIR:AT1G67100,GeneID:843030		LOB domain-containing protein 40	LBD	GO:0009739	response to gibberellin
AT1G67260	20.2382	39.2199	1.25637	0.0323916	-4.94824	2.11684e-06	8.71253e-05	Down	0.0117185	0.0114542	0.0229186	0.419706	0.162028	0.834785	TCP1	Araport:AT1G67260,TAIR:AT1G67260,GeneID:3767658	Encodes protein with TCP (TB1,CYC,PCF) domain which is likely to be involved in DNA binding and protein-protein interactions. Based on genome analysis, there is a 9-member gene family that possesses this domain in Arabidopsis. Orthologue of Antirrhinum gene CYCLOIDEA.	TCP family transcription factor	TCP	GO:0003677,GO:0003700,GO:0005634,GO:0009908,GO:0043565,GO:0048831,GO:2000032	DNA binding|DNA-binding transcription factor activity|nucleus|flower development|sequence-specific DNA binding|regulation of shoot system development|regulation of secondary shoot formation
AT1G67600	54.6951	27.815	81.5752	2.94253	1.55706	0.000227338	0.00512374	Up	1.79234	1.21009	1.64428	0.74201	0.419726	0.381533	F12A21.27	Araport:AT1G67600,TAIR:AT1G67600,GeneID:843081		Acid phosphatase/vanadium-dependent haloperoxidase-related protein
AT1G67760	21.3545	8.51041	34.1985	4.00352	2.00127	0.000331433	0.00708345	Up	0.61929	0.874352	0.919599	0.149362	0.181221	0.260481	F12A21.11	Araport:AT1G67760,TAIR:AT1G67760,GeneID:843101		TCP-1/cpn60 chaperonin family protein		GO:0005524,GO:0005829,GO:0005832,GO:0005886,GO:0006457,GO:0009506,GO:0051082	ATP binding|cytosol|chaperonin-containing T-complex|plasma membrane|protein folding|plasmodesma|unfolded protein binding
AT1G67856	37.1365	10.2198	64.0532	6.31677	2.65919	1.84375e-05	0.000586025	Up	2.77466	2.27228	2.30996	0.732504	0.259218	0.154843	AT1G67856	Araport:AT1G67856,TAIR:AT1G67856,GeneID:6240476		RING/U-box superfamily protein		GO:0006970,GO:0009651,GO:0009687,GO:0009688,GO:0009739,GO:0010200,GO:0016021,GO:0016567,GO:0016740,GO:0046872	response to osmotic stress|response to salt stress|abscisic acid metabolic process|abscisic acid biosynthetic process|response to gibberellin|response to chitin|integral component of membrane|protein ubiquitination|transferase activity|metal ion binding
AT1G67920	41.5416	9.42288	73.6603	7.85957	2.97445	3.62592e-05	0.00105997	Up	3.01773	1.02103	4.99395	0.629847	0.191049	0.279599	T23K23.23	Araport:AT1G67920,TAIR:AT1G67920,GeneID:843120		hypothetical protein
AT1G67980	5.80985	0	11.6197	61.321	5.93831	0.00229927	0.0349081	Up	0.392178	0.0201753	0.343133	0	0	0	CCOAMT	Araport:AT1G67980,TAIR:AT1G67980,GeneID:843126	Encodes S-adenosyl-L-methionine: transcaffeoyl Coenzyme A 3-O-methyltransferase.	caffeoyl-CoA 3-O-methyltransferase		GO:0005829,GO:0008757,GO:0009809,GO:0042409,GO:0046872	cytosol|S-adenosylmethionine-dependent methyltransferase activity|lignin biosynthetic process|caffeoyl-CoA O-methyltransferase activity|metal ion binding	path:ath00360,path:ath00940,path:ath00941,path:ath00945	Phenylalanine metabolism|Phenylpropanoid biosynthesis|Flavonoid biosynthesis|Stilbenoid, diarylheptanoid and gingerol biosynthesis
AT1G68290	143.233	7.66674	278.799	36.6553	5.19595	1.3851e-25	6.08089e-23	Up	7.15718	4.78764	6.17302	0.160398	0.271066	0.0435938	ENDO2	Araport:AT1G68290,TAIR:AT1G68290,GeneID:843158	Encodes an endonuclease ENDO2. ENDO2 purified from transgenic Arabidopsis digests RNA, ssDNA, and dsDNA, with a substrate preference for ssDNA and RNA. ENDO2 produced and purified from Nicotiana benthamiana expression showed no demonstrable endonuclease activity, either towards single stranded DNA or mismatches, in vitro.	endonuclease 2		GO:0000014,GO:0003676,GO:0004519,GO:0004521,GO:0006308,GO:0008309,GO:0043765,GO:0046872,GO:0090502	single-stranded DNA endodeoxyribonuclease activity|nucleic acid binding|endonuclease activity|endoribonuclease activity|DNA catabolic process|double-stranded DNA exodeoxyribonuclease activity|T/G mismatch-specific endonuclease activity|metal ion binding|RNA phosphodiester bond hydrolysis, endonucleolytic
AT1G68360	66.0975	22.2416	109.953	4.91902	2.29837	1.6694e-06	7.00781e-05	Up	2.7647	2.21294	2.36293	0.21264	0.472994	0.78662	T22E19.1	Araport:AT1G68360,TAIR:AT1G68360,GeneID:843165		C2H2 and C2HC zinc fingers superfamily protein		GO:0003700,GO:0005634,GO:0006355,GO:0007275,GO:0009736,GO:0009740,GO:0010026,GO:0010090,GO:0019760,GO:0043565,GO:0044212,GO:0046872	DNA-binding transcription factor activity|nucleus|regulation of transcription, DNA-templated|multicellular organism development|cytokinin-activated signaling pathway|gibberellic acid mediated signaling pathway|trichome differentiation|trichome morphogenesis|glucosinolate metabolic process|sequence-specific DNA binding|transcription regulatory region DNA binding|metal ion binding
AT1G68620	158.974	86.6805	231.267	2.66868	1.41613	0.00267152	0.0392586	Up	5.86909	1.86776	3.04017	1.34968	1.55769	1.01771	F24J5.14	Araport:AT1G68620,TAIR:AT1G68620,GeneID:843192		alpha/beta-Hydrolases superfamily protein		GO:0052689	carboxylic ester hydrolase activity
AT1G68690	268.172	172.764	363.58	2.10402	1.07315	3.28303e-06	0.000127644	Up	2.71232	2.37644	2.17298	1.26262	0.981127	1.16058	PERK9	Araport:AT1G68690,TAIR:AT1G68690,GeneID:3767664	Encodes a member of the proline-rich extensin-like receptor kinase (PERK) family. This family consists of 15 predicted receptor kinases (PMID: 15653807).	Protein kinase superfamily protein
AT1G69480	33.1883	7.41754	58.9591	7.99083	2.99835	0.000776936	0.0145403	Up	0.86797	0.337855	0.157736	0.108375	0.0455162	0.0158602	F10D13.13	Araport:AT1G69480,TAIR:AT1G69480,GeneID:843280		EXS (ERD1/XPR1/SYG1) family protein		GO:0005794,GO:0005802,GO:0005886,GO:0006817,GO:0015114,GO:0016021,GO:0016036	Golgi apparatus|trans-Golgi network|plasma membrane|phosphate ion transport|phosphate ion transmembrane transporter activity|integral component of membrane|cellular response to phosphate starvation
AT1G69600	13.5034	2.04797	24.9587	12.1146	3.59868	0.000123044	0.00305408	Up	0.531352	0.503136	0.211086	0.0180215	0.0491974	0.0342859	ZFHD1	Araport:AT1G69600,TAIR:AT1G69600,GeneID:843296	Encodes ZFHD1, a member of the zinc finger homeodomain transcriptional factor family. Binds to the 62 bp promoter region of ERD1 (early responsive to dehydration stress 1). Expression of ZFHD1 is induced by drought, high salinity and abscisic acid.	zinc finger homeodomain 1	ZF-HD	GO:0003677,GO:0003700,GO:0005634,GO:0009414,GO:0042803,GO:0045893,GO:0046872	DNA binding|DNA-binding transcription factor activity|nucleus|response to water deprivation|protein homodimerization activity|positive regulation of transcription, DNA-templated|metal ion binding
AT1G69720	177.134	86.4258	267.841	3.1015	1.63297	0.000562001	0.0110683	Up	5.76572	3.57261	4.81594	2.42112	0.627054	1.45272	HO3	Araport:AT1G69720,TAIR:AT1G69720,GeneID:843308	Encodes a member (HO3) of the heme oxygenase family.	heme oxygenase 3		GO:0004392,GO:0006788,GO:0009507,GO:0015979,GO:0020037,GO:0046872	heme oxygenase (decyclizing) activity|heme oxidation|chloroplast|photosynthesis|heme binding|metal ion binding	path:ath00860	Porphyrin and chlorophyll metabolism
AT1G69790	46.2985	22.9315	69.6655	3.03344	1.60096	0.000674827	0.0128822	Up	1.40317	0.699204	0.834037	0.328466	0.230965	0.397667	T6C23.1	Araport:AT1G69790,TAIR:AT1G69790,GeneID:843315		Protein kinase superfamily protein
AT1G69880	36.3591	2.40559	70.3126	29.2365	4.8697	2.36895e-09	1.71549e-07	Up	3.44864	1.10473	1.70035	0.0943585	0.0286213	0.0897584	TH8	Araport:AT1G69880,TAIR:AT1G69880,GeneID:843324		thioredoxin H-type 8		GO:0005737,GO:0006662,GO:0015035,GO:0045454	cytoplasm|glycerol ether metabolic process|protein disulfide oxidoreductase activity|cell redox homeostasis
AT1G69930	31.3668	4.28606	58.4476	13.7971	3.7863	7.51876e-05	0.0019869	Up	2.10361	0.955387	0.70647	0.207554	0.0629564	0	GSTU11	Araport:AT1G69930,TAIR:AT1G69930,GeneID:843329	Encodes glutathione transferase belonging to the tau class of GSTs. Naming convention according to Wagner et al. (2002).	glutathione S-transferase TAU 11		GO:0004364,GO:0005737,GO:0005829,GO:0006749,GO:0009407	glutathione transferase activity|cytoplasm|cytosol|glutathione metabolic process|toxin catabolic process	path:ath00480	Glutathione metabolism
AT1G70130	55.1292	1.64772	108.611	63.886	5.99743	1.07964e-12	1.20377e-10	Up	0.777102	1.67739	1.1082	0	0.0106594	0.0445716	F20P5.15	Araport:AT1G70130,TAIR:AT1G70130,GeneID:843349		Concanavalin A-like lectin protein kinase family protein
AT1G70140	204.513	98.8553	310.17	3.13752	1.64962	6.54184e-08	3.6088e-06	Up	3.17037	2.18099	2.8812	1.00047	0.553051	1.03175	FH8	Araport:AT1G70140,TAIR:AT1G70140,GeneID:843350	Encodes a group I formin. Binds to F-actin barbed ends. Has severing actin filaments activity. Binds profilin. Involved in the initiation and tip growth of root hairs through regulation of actin cytoskeleton.	formin 8		GO:0003779,GO:0005522,GO:0005886,GO:0005911,GO:0009932,GO:0016021,GO:0045010,GO:0051015	actin binding|profilin binding|plasma membrane|cell-cell junction|cell tip growth|integral component of membrane|actin nucleation|actin filament binding
AT1G70710	1712.74	867.296	2558.18	2.94902	1.56023	5.32788e-07	2.45141e-05	Up	35.8612	21.7843	29.8147	7.27584	7.76085	14.2433	GH9B1	Araport:AT1G70710,TAIR:AT1G70710,GeneID:843408	endo-1,4-beta-glucanase. Involved in cell elongation.	glycosyl hydrolase 9B1		GO:0005576,GO:0008810,GO:0009507,GO:0030245,GO:0042547	extracellular region|cellulase activity|chloroplast|cellulose catabolic process|cell wall modification involved in multidimensional cell growth	path:ath00500	Starch and sucrose metabolism
AT1G71380	77.2431	4.30788	150.178	34.0789	5.09081	1.46312e-17	3.35134e-15	Up	1.85408	1.89517	1.82491	0.0131521	0.0239362	0.125109	CEL3	Araport:AT1G71380,TAIR:AT1G71380,GeneID:843479		cellulase 3		GO:0005576,GO:0005618,GO:0005794,GO:0005886,GO:0008810,GO:0009505,GO:0009506,GO:0030245,GO:0071555	extracellular region|cell wall|Golgi apparatus|plasma membrane|cellulase activity|plant-type cell wall|plasmodesma|cellulose catabolic process|cell wall organization	path:ath00500	Starch and sucrose metabolism
AT1G71390	29.9975	1.44468	58.5504	41.477	5.37424	5.95374e-05	0.0016379	Up	0.385701	0.0789072	1.23676	0.0389404	0	0	RLP11	Araport:AT1G71390,TAIR:AT1G71390,GeneID:843480		receptor like protein 11		GO:0005886,GO:0010073,GO:0016021	plasma membrane|meristem maintenance|integral component of membrane
AT1G72260	1148.78	1.37716	2296.19	1670.33	10.7059	2.13015e-28	1.44802e-25	Up	106.098	12.438	52.0752	0.0260581	0.0474246	0.0247878	THI2.1	Araport:AT1G72260,TAIR:AT1G72260,GeneID:843558	Encodes a thionin which is a cysteine rich protein having antimicrobial properties. Thi2.1 is expressed in response to a variety of pathogens and induced by ethylene and jasmonic acid. Belongs to the plant thionin (PR-13) family with the following members: At1g66100, At5g36910, At1g72260, At2g15010, At1g12663, At1g12660.	thionin 2.1		GO:0005576,GO:0006952,GO:0090729	extracellular region|defense response|toxin activity
AT1G72280	203.828	116.172	291.483	2.51299	1.32941	7.99778e-08	4.31041e-06	Up	3.81551	3.26794	4.40494	1.84201	1.3107	1.30427	ERO1	Araport:AT1G72280,TAIR:AT1G72280,GeneID:843560	endoplasmic reticulum oxidoreductin	endoplasmic reticulum oxidoreductins 1		GO:0003756,GO:0005783,GO:0005789,GO:0015035,GO:0016671,GO:0034975	protein disulfide isomerase activity|endoplasmic reticulum|endoplasmic reticulum membrane|protein disulfide oxidoreductase activity|oxidoreductase activity, acting on a sulfur group of donors, disulfide as acceptor|protein folding in endoplasmic reticulum	path:ath04141	Protein processing in endoplasmic reticulum
AT1G72540	12.9206	1.42869	24.4125	17.5473	4.13318	3.85778e-05	0.00111669	Up	0.475724	0.352753	0.401034	0.0534117	0.0162011	0	F28P22.27	Araport:AT1G72540,TAIR:AT1G72540,GeneID:843586		Protein kinase superfamily protein
AT1G73010	499.949	138.435	861.464	6.22481	2.63803	1.48587e-09	1.11828e-07	Up	18.4001	6.19638	23.2424	2.39563	2.75548	2.16946	PS2	Araport:AT1G73010,TAIR:AT1G73010,GeneID:843632	Encodes PPsPase1, a pyrophosphate-specific phosphatase catalyzing the specific cleavage of pyrophosphate (Km 38.8 uM) with an alkaline catalytic pH optimum. Expression is upregulated in the shoot of cax1/cax3 mutant.	inorganic pyrophosphatase 1		GO:0004427,GO:0016036,GO:0016462,GO:0016791,GO:0046872,GO:0051262	inorganic diphosphatase activity|cellular response to phosphate starvation|pyrophosphatase activity|phosphatase activity|metal ion binding|protein tetramerization	path:ath00750	Vitamin B6 metabolism
AT1G73260	160.135	12.3802	307.89	24.8715	4.63642	1.26494e-08	7.98087e-07	Up	14.5405	1.82896	1.79165	0.275007	0.1925	0.2616	KTI1	Araport:AT1G73260,TAIR:AT1G73260,GeneID:843660	Encodes a trypsin inhibitor involved in modulating programmed cell death in plant-pathogen interactions.	kunitz trypsin inhibitor 1		GO:0002237,GO:0002238,GO:0004866,GO:0005739,GO:0009611,GO:0009624,GO:0009625,GO:0009651,GO:0009751,GO:0012501,GO:0042542,GO:0042742	response to molecule of bacterial origin|response to molecule of fungal origin|endopeptidase inhibitor activity|mitochondrion|response to wounding|response to nematode|response to insect|response to salt stress|response to salicylic acid|programmed cell death|response to hydrogen peroxide|defense response to bacterium
AT1G73600	25340.3	35550.4	15130.2	0.425601	-1.23243	0.000431408	0.00886068	Down	210.16	119.799	220.362	620.784	277.913	357.893	F6D5.1	Araport:AT1G73600,TAIR:AT1G73600,GeneID:843694		S-adenosyl-L-methionine-dependent methyltransferases superfamily protein		GO:0000234,GO:0005737,GO:0006656	phosphoethanolamine N-methyltransferase activity|cytoplasm|phosphatidylcholine biosynthetic process	path:ath00564	Glycerophospholipid metabolism
AT1G73810	10.0802	0.325635	19.8347	53.7823	5.74906	4.92109e-05	0.00138639	Up	0.290627	0.209316	0.448733	0	0	0.0157919	F25P22.23	Araport:AT1G73810,TAIR:AT1G73810,GeneID:843717		Core-2/I-branching beta-1,6-N-acetylglucosaminyltransferase family protein
AT1G74010	106.913	62.2597	151.566	2.42856	1.2801	0.000351779	0.00743535	Up	2.82384	2.35513	1.90595	0.682913	0.939731	1.26755	F2P9.12	Araport:AT1G74010,TAIR:AT1G74010,GeneID:843739		Calcium-dependent phosphotriesterase superfamily protein		GO:0005773,GO:0005774,GO:0005783,GO:0005794,GO:0005886,GO:0009058,GO:0009506,GO:0009611,GO:0009753,GO:0009820,GO:0016020,GO:0016829,GO:0051365	vacuole|vacuolar membrane|endoplasmic reticulum|Golgi apparatus|plasma membrane|biosynthetic process|plasmodesma|response to wounding|response to jasmonic acid|alkaloid metabolic process|membrane|lyase activity|cellular response to potassium ion starvation	path:ath00901	Indole alkaloid biosynthesis
AT1G74140	16.3161	0	32.6321	171.917	7.42557	3.5696e-08	2.02783e-06	Up	0.781631	0.6112	0.554147	0	0	0	F9E11.9	Araport:AT1G74140,TAIR:AT1G74140,GeneID:843754		Rhomboid-related intramembrane serine protease family protein		GO:0004252,GO:0016021,GO:0031969	serine-type endopeptidase activity|integral component of membrane|chloroplast membrane
AT1G74430	321.745	157.096	486.394	3.09535	1.6301	9.16507e-10	7.04874e-08	Up	9.73024	7.59913	6.65417	2.82431	2.09116	2.75337	MYB95	Araport:AT1G74430,TAIR:AT1G74430,GeneID:843784	Encodes a putative transcription factor (MYB95).	myb domain protein 95	MYB	GO:0000902,GO:0003677,GO:0005634,GO:0010091,GO:0035017,GO:1901957	cell morphogenesis|DNA binding|nucleus|trichome branching|cuticle pattern formation|regulation of cutin biosynthetic process
AT1G74440	113.955	66.5591	161.351	2.42686	1.27909	0.00128306	0.0219108	Up	1.73663	1.07506	2.02842	0.869105	0.371611	0.707207	F1M20.12	Araport:AT1G74440,TAIR:AT1G74440,GeneID:843785		ER membrane protein, putative (DUF962)		GO:0005783,GO:0030176,GO:0046521	endoplasmic reticulum|integral component of endoplasmic reticulum membrane|sphingoid catabolic process
AT1G74590	58.4267	14.5744	102.279	7.0049	2.80837	0.000426478	0.0087688	Up	3.44555	0.900699	1.9785	0.326122	0.0395684	0.53772	GSTU10	Araport:AT1G74590,TAIR:AT1G74590,GeneID:843799	Encodes glutathione transferase belonging to the tau class of GSTs. Naming convention according to Wagner et al. (2002).	glutathione S-transferase TAU 10		GO:0004364,GO:0005737,GO:0005829,GO:0006749,GO:0009407	glutathione transferase activity|cytoplasm|cytosol|glutathione metabolic process|toxin catabolic process	path:ath00480	Glutathione metabolism
AT1G74710	1248.49	431.164	2065.81	4.7927	2.26084	1.1828e-07	6.12411e-06	Up	27.812	13.2661	26.8963	6.23248	5.04358	2.31895	EDS16	Araport:AT1G74710,TAIR:AT1G74710,GeneID:843810	Encodes a protein with isochorismate synthase activity. Mutants fail to accumulate salicylic acid. Its function may be redundant with that of ICS2 (AT1G18870).	ADC synthase superfamily protein		GO:0008909,GO:0009409,GO:0009507,GO:0009536,GO:0009617,GO:0009627,GO:0009697,GO:0010118,GO:0031348,GO:0042372,GO:0042742,GO:0050829,GO:0050832,GO:0060866	isochorismate synthase activity|response to cold|chloroplast|plastid|response to bacterium|systemic acquired resistance|salicylic acid biosynthetic process|stomatal movement|negative regulation of defense response|phylloquinone biosynthetic process|defense response to bacterium|defense response to Gram-negative bacterium|defense response to fungus|leaf abscission	path:ath00130	Ubiquinone and other terpenoid-quinone biosynthesis
AT1G74890	180.408	253.311	107.506	0.423692	-1.23891	0.00212378	0.0328353	Down	3.16811	2.53172	1.23502	5.43641	5.41211	5.45868	ARR15	Araport:AT1G74890,TAIR:AT1G74890,GeneID:843828	Encodes a nuclear response regulator that acts as a negative regulator in cytokinin-mediated signal transduction. Transcript accumulates in leaves and roots in response to cytokinin treatment.	response regulator 15		GO:0000156,GO:0005634,GO:0005737,GO:0006355,GO:0009735,GO:0009736	phosphorelay response regulator activity|nucleus|cytoplasm|regulation of transcription, DNA-templated|response to cytokinin|cytokinin-activated signaling pathway	path:ath04075	Plant hormone signal transduction
AT1G75040	7879.02	483.926	15274.1	31.5676	4.98037	1.77809e-32	1.87348e-29	Up	292.164	202.196	518.164	15.2468	5.35386	10.3441	PR5	Araport:AT1G75040,TAIR:AT1G75040,GeneID:843842	Thaumatin-like protein involved in response to pathogens. mRNA level of the PR-5 gene (At1g75040)is significantly changed after cutting the inflorescence stem indicating the existence of a network of signal transducing pathways as other stress-regulated genes (At5g01410, At3g17800, At1g29930)do not response to the treatment.	pathogenesis-related protein 5		GO:0005618,GO:0005773,GO:0009615,GO:0009627,GO:0010224,GO:0031540,GO:0046686,GO:0048046	cell wall|vacuole|response to virus|systemic acquired resistance|response to UV-B|regulation of anthocyanin biosynthetic process|response to cadmium ion|apoplast
AT1G75390	334.016	156.717	511.316	3.26019	1.70496	2.35398e-06	9.59484e-05	Up	6.3601	12.6571	8.35571	2.06509	2.74918	3.52867	bZIP44	Araport:AT1G75390,TAIR:AT1G75390,GeneID:843875		basic leucine-zipper 44	bZIP	GO:0003700,GO:0005634,GO:0009845,GO:0043565,GO:0044212,GO:0045893,GO:0046982	DNA-binding transcription factor activity|nucleus|seed germination|sequence-specific DNA binding|transcription regulatory region DNA binding|positive regulation of transcription, DNA-templated|protein heterodimerization activity
AT1G75590	44.3636	24.385	64.3422	2.63469	1.39764	0.00327072	0.0458881	Up	2.05148	1.53339	1.13285	0.471497	0.762757	0.523262	F10A5.20	Araport:AT1G75590,TAIR:AT1G75590,GeneID:843894		SAUR-like auxin-responsive protein family		GO:0009734,GO:0040008	auxin-activated signaling pathway|regulation of growth	path:ath04075	Plant hormone signal transduction
AT1G75750	5829.19	7895.78	3762.61	0.47652	-1.06939	0.00242056	0.0362792	Down	79.0472	156.756	112.485	166.174	303.389	249.283	GASA1	Araport:AT1G75750,TAIR:AT1G75750,GeneID:843908	GA-responsive GAST1 protein homolog regulated by BR and GA antagonistically. Possibly involved in cell elongation based on expression data	GAST1 protein homolog 1		GO:0005576,GO:0005618,GO:0009505,GO:0009737,GO:0009739,GO:0009740,GO:0009741,GO:0009826	extracellular region|cell wall|plant-type cell wall|response to abscisic acid|response to gibberellin|gibberellic acid mediated signaling pathway|response to brassinosteroid|unidimensional cell growth
AT1G76040	716.109	345.198	1087.02	3.14996	1.65533	3.70865e-07	1.76815e-05	Up	11.2106	7.52838	12.0168	4.38292	1.93101	3.23541	CPK29	Araport:AT1G76040,TAIR:AT1G76040,GeneID:843936	member of Calcium Dependent Protein Kinase	calcium-dependent protein kinase 29		GO:0004683,GO:0005509,GO:0005524,GO:0005634,GO:0005737,GO:0005886,GO:0009738,GO:0009931,GO:0018105,GO:0035556	calmodulin-dependent protein kinase activity|calcium ion binding|ATP binding|nucleus|cytoplasm|plasma membrane|abscisic acid-activated signaling pathway|calcium-dependent protein serine/threonine kinase activity|peptidyl-serine phosphorylation|intracellular signal transduction	path:ath04626	Plant-pathogen interaction
AT1G76470	94.8506	5.64722	184.054	33.0973	5.04864	5.49575e-19	1.37871e-16	Up	3.8685	2.66911	2.60672	0.158769	0.0963176	0.016781	F14G6.7	Araport:AT1G76470,TAIR:AT1G76470,GeneID:843980		NAD(P)-binding Rossmann-fold superfamily protein		GO:0006952,GO:0007623,GO:0009409,GO:0009699,GO:0016491,GO:0016616,GO:0016621,GO:0042754,GO:0050662	defense response|circadian rhythm|response to cold|phenylpropanoid biosynthetic process|oxidoreductase activity|oxidoreductase activity, acting on the CH-OH group of donors, NAD or NADP as acceptor|cinnamoyl-CoA reductase activity|negative regulation of circadian rhythm|coenzyme binding
AT1G76790	1382.64	507.744	2257.54	4.44522	2.15225	7.33229e-06	0.000261887	Up	39.181	28.5416	50.613	3.00083	8.97463	14.029	IGMT5	Araport:AT1G76790,TAIR:AT1G76790,GeneID:844013		O-methyltransferase family protein		GO:0005829,GO:0008171,GO:0008757,GO:0009759,GO:0019438,GO:0046983	cytosol|O-methyltransferase activity|S-adenosylmethionine-dependent methyltransferase activity|indole glucosinolate biosynthetic process|aromatic compound biosynthetic process|protein dimerization activity
AT1G76930	9190.19	1072.75	17307.6	16.1348	4.0121	4.5538e-18	1.06848e-15	Up	401.097	359.051	132.675	26.3558	13.6562	15.5539	EXT4	Araport:AT1G76930,TAIR:AT1G76930,GeneID:844028	Encodes an Arabidopsis extensin gene that belongs to cell-wall hydroxyproline-rich glycoproteins. The cross-link of extensins enforces cell wall strength. Transgenic plants overexpressing this gene show an increase in stem thickness.	extensin 4		GO:0005199,GO:0005576,GO:0009530,GO:0009611,GO:0009664,GO:0009737,GO:0009751,GO:0009753	structural constituent of cell wall|extracellular region|primary cell wall|response to wounding|plant-type cell wall organization|response to abscisic acid|response to salicylic acid|response to jasmonic acid
AT1G76960	2038.03	460.123	3615.93	7.86022	2.97457	5.7609e-13	6.5978e-11	Up	220.266	96.3609	153.075	29.8711	11.6137	17.1011	F22K20.6	Araport:AT1G76960,TAIR:AT1G76960,GeneID:844031		transmembrane protein
AT1G76970	393.228	251.595	534.861	2.12715	1.08892	0.000153012	0.00368926	Up	5.04668	3.38279	7.1517	2.69308	1.93471	2.45585	F22K20.7	Araport:AT1G76970,TAIR:AT1G76970,GeneID:844033		Target of Myb protein 1		GO:0005737,GO:0006886,GO:0016020	cytoplasm|intracellular protein transport|membrane
AT1G76980	149.079	90.4212	207.736	2.2998	1.20151	2.63165e-06	0.000105231	Up	3.03117	2.19863	3.6079	1.2653	1.21913	1.2461	F22K20.8	Araport:AT1G76980,TAIR:AT1G76980,GeneID:844034		patatin-like phospholipase domain protein
AT1G77120	257.143	131.507	382.779	2.90844	1.54025	0.00179467	0.0286725	Up	6.95088	3.24135	7.05201	1.11588	1.21564	3.51333	ADH1	Araport:AT1G77120,TAIR:AT1G77120,GeneID:844047	Catalyzes the reduction of acetaldehyde using NADH as reductant. Requires zinc for activity. Dimer. Anaerobic response polypeptide (ANP). Fermentation. The protein undergoes thiolation following treatment with the oxidant tert-butylhydroperoxide.	alcohol dehydrogenase 1		GO:0000166,GO:0001666,GO:0004022,GO:0005829,GO:0005886,GO:0006970,GO:0008270,GO:0009409,GO:0009413,GO:0009414,GO:0009651,GO:0009737,GO:0009744,GO:0031000,GO:0032355,GO:0042542,GO:0042803,GO:0046686,GO:1900039	nucleotide binding|response to hypoxia|alcohol dehydrogenase (NAD) activity|cytosol|plasma membrane|response to osmotic stress|zinc ion binding|response to cold|response to flooding|response to water deprivation|response to salt stress|response to abscisic acid|response to sucrose|response to caffeine|response to estradiol|response to hydrogen peroxide|protein homodimerization activity|response t…	path:ath00010,path:ath00071,path:ath00350,path:ath00592	Glycolysis / Gluconeogenesis|Fatty acid degradation|Tyrosine metabolism|alpha-Linolenic acid metabolism
AT1G77380	173.838	23.4477	324.228	13.7593	3.78234	1.35273e-31	1.29573e-28	Up	4.65364	3.55775	3.94155	0.212103	0.253324	0.403525	AAP3	Araport:AT1G77380,TAIR:AT1G77380,GeneID:844074	Amino acid permease which transports basic amino acids.	amino acid permease 3		GO:0003333,GO:0005886,GO:0015171,GO:0015293,GO:0015802,GO:0016021,GO:0031965	amino acid transmembrane transport|plasma membrane|amino acid transmembrane transporter activity|symporter activity|basic amino acid transport|integral component of membrane|nuclear membrane
AT1G77390	60.7409	37.0358	84.4461	2.27584	1.1864	0.00083472	0.0154769	Up	1.16355	1.29418	0.980874	0.435459	0.541552	0.510883	CYCA1;2	Araport:AT1G77390,TAIR:AT1G77390,GeneID:844075	Encodes a core cell cycle gene involved in meiosis II during microsporogenesis. Recessive mutants exhibit delayed and asynchronous meiosis in pollen mother cell populations and uncoordinated nuclear division and cytokinesis resulting in dyad microspores.	CYCLIN A1;2		GO:0000079,GO:0000278,GO:0000307,GO:0005634,GO:0005737,GO:0006468,GO:0007088,GO:0007135,GO:0007140,GO:0008284,GO:0009556,GO:0016538,GO:0019901,GO:0045787,GO:0051301,GO:0051445	regulation of cyclin-dependent protein serine/threonine kinase activity|mitotic cell cycle|cyclin-dependent protein kinase holoenzyme complex|nucleus|cytoplasm|protein phosphorylation|regulation of mitotic nuclear division|meiosis II|male meiotic nuclear division|positive regulation of cell proliferation|microsporogenesis|cyclin-dependent protein serine/threonine kinase regulator activity|protein…
AT1G77510	2538.94	1627.71	3450.18	2.11962	1.0838	1.34907e-05	0.000442128	Up	39.6616	33.1947	58.5472	15.7206	19.8027	24.6036	PDIL1-2	Araport:AT1G77510,TAIR:AT1G77510,GeneID:844087	Encodes a protein disulfide isomerase-like (PDIL) protein, a member of a multigene family within the thioredoxin (TRX) superfamily. Transcript levels for this gene are up-regulated in response to three different chemical inducers of ER stress (dithiothreitol, beta-mercaptoethanol, and tunicamycin). AtIRE1-2 does not appear to be required for this response, but the atbzip60 mutant has a diminished…	PDI-like 1-2		GO:0003756,GO:0005774,GO:0005783,GO:0005788,GO:0005794,GO:0005886,GO:0006457,GO:0009507,GO:0009570,GO:0009644,GO:0009651,GO:0010205,GO:0034976,GO:0045454,GO:0046686	protein disulfide isomerase activity|vacuolar membrane|endoplasmic reticulum|endoplasmic reticulum lumen|Golgi apparatus|plasma membrane|protein folding|chloroplast|chloroplast stroma|response to high light intensity|response to salt stress|photoinhibition|response to endoplasmic reticulum stress|cell redox homeostasis|response to cadmium ion	path:ath04141	Protein processing in endoplasmic reticulum
AT1G78390	34.7579	0.325635	69.1901	187.2	7.54844	9.83462e-09	6.33777e-07	Up	0.457476	1.0815	0.697042	0	0	0.0109838	NCED9	Araport:AT1G78390,TAIR:AT1G78390,GeneID:844175	Encodes 9-cis-epoxycarotenoid dioxygenase, a key enzyme in the biosynthesis of abscisic acid. The expression of this gene increases during the first 6h of imbibition.	nine-cis-epoxycarotenoid dioxygenase 9		GO:0009507,GO:0009570,GO:0009688,GO:0010162,GO:0010436,GO:0016121,GO:0045549,GO:0046872	chloroplast|chloroplast stroma|abscisic acid biosynthetic process|seed dormancy process|carotenoid dioxygenase activity|carotene catabolic process|9-cis-epoxycarotenoid dioxygenase activity|metal ion binding	path:ath00906	Carotenoid biosynthesis
AT1G78430	192.267	268.765	115.769	0.430916	-1.21452	6.61265e-09	4.35464e-07	Down	1.5973	1.506	1.949	3.5899	3.44821	4.43643	RIP4	Araport:AT1G78430,TAIR:AT1G78430,GeneID:844179	Encodes RIP4 (ROP interactive partner 4), a putative Rho protein effector, interacting specifically with the active form of ROPs (Rho proteins of plants).	ROP interactive partner 2
AT1G78440	13.8789	24.0759	3.68181	0.155422	-2.68574	0.00124826	0.0214731	Down	0.035236	0.0344412	0.137826	0.325061	0.313197	0.654805	ATGA2OX1	Araport:AT1G78440,TAIR:AT1G78440,GeneID:844180	Encodes a gibberellin 2-oxidase that acts on C19 gibberellins.	gibberellin 2-beta-dioxygenase		GO:0009686,GO:0045487,GO:0046872,GO:0051213,GO:0052634	gibberellin biosynthetic process|gibberellin catabolic process|metal ion binding|dioxygenase activity|C-19 gibberellin 2-beta-dioxygenase activity	path:ath00904	Diterpenoid biosynthesis
AT1G78450	278.309	457.462	99.1573	0.217064	-2.20381	5.51624e-06	0.000204295	Down	1.38002	1.82219	4.37993	10.0377	6.43209	17.3969	F3F9.4	Araport:AT1G78450,TAIR:AT1G78450,GeneID:844181		SOUL heme-binding family protein
AT1G78780	34.8544	10.4815	59.2273	5.66877	2.50304	0.000661147	0.0126591	Up	2.27119	0.654096	0.733706	0.308122	0.220301	0.104679	F9K20.18	Araport:AT1G78780,TAIR:AT1G78780,GeneID:844214		pathogenesis-related family protein		GO:0006952,GO:0009607	defense response|response to biotic stimulus
AT1G79400	9.20039	0.996446	17.4043	17.1112	4.09687	0.000868779	0.0160033	Up	0.245506	0.0671911	0.220869	0	0.00969864	0.0202771	CHX2	Araport:AT1G79400,TAIR:AT1G79400,GeneID:844278	member of Putative Na+/H+ antiporter family	cation/H+ exchanger 2		GO:0006813,GO:0006885,GO:0012505,GO:0015299,GO:0016021	potassium ion transport|regulation of pH|endomembrane system|solute:proton antiporter activity|integral component of membrane
AT1G79450	85.5602	6.65839	164.462	24.3497	4.60583	7.71357e-15	1.21901e-12	Up	2.17742	2.0879	2.73569	0.044871	0.027221	0.213417	ALIS5	Araport:AT1G79450,TAIR:AT1G79450,GeneID:844283		ALA-interacting subunit 5		GO:0000139,GO:0005783,GO:0005789,GO:0005794,GO:0005886,GO:0015247,GO:0016021,GO:0031902,GO:0045332	Golgi membrane|endoplasmic reticulum|endoplasmic reticulum membrane|Golgi apparatus|plasma membrane|aminophospholipid transmembrane transporter activity|integral component of membrane|late endosome membrane|phospholipid translocation
AT1G79680	26.8522	7.76626	45.9382	5.9554	2.5742	0.00182015	0.0290136	Up	0.605245	0.208797	0.452595	0.115921	0.079114	0.00918914	WAKL10	Araport:AT1G79680,TAIR:AT1G79680,GeneID:844307	Encodes a twin-domain, kinase-GC signaling molecule that may function in biotic stress responses that is critically dependent on the second messenger cGMP.	WALL ASSOCIATED KINASE (WAK)-LIKE 10
AT1G80110	113.632	54.4934	172.771	3.16463	1.66204	8.75647e-05	0.00226459	Up	1.97272	3.24583	3.53664	0.517416	0.860494	1.3408	PP2-B11	Araport:AT1G80110,TAIR:AT1G80110,GeneID:844351		phloem protein 2-B11		GO:0005634,GO:0016567,GO:0030246	nucleus|protein ubiquitination|carbohydrate binding
AT1G80130	810.286	406.384	1214.19	2.9885	1.57942	0.000117753	0.00294354	Up	22.737	11.6172	24.8372	9.48332	3.37142	6.43433	F18B13.21	Araport:AT1G80130,TAIR:AT1G80130,GeneID:844353		Tetratricopeptide repeat (TPR)-like superfamily protein
AT1G80660	23.3724	4.19899	42.5459	10.2497	3.35751	1.39133e-07	7.09917e-06	Up	0.270336	0.277127	0.315937	0.0429368	0.0260476	0.0136145	HA9	Araport:AT1G80660,TAIR:AT1G80660,GeneID:844405		H[+]-ATPase 9		GO:0005524,GO:0005774,GO:0005886,GO:0008553,GO:0016021,GO:0046872,GO:0051453,GO:0120029,GO:1902600	ATP binding|vacuolar membrane|plasma membrane|proton-exporting ATPase activity, phosphorylative mechanism|integral component of membrane|metal ion binding|regulation of intracellular pH|proton export across plasma membrane|proton transmembrane transport	path:ath00190	Oxidative phosphorylation
AT1G80820	221.201	29.9286	412.473	13.8	3.7866	1.52528e-09	1.14385e-07	Up	6.98748	3.81827	2.98065	0.29857	0.575986	0.0908845	CCR2	Araport:AT1G80820,TAIR:AT1G80820,GeneID:844421	Encodes an cinnamoyl CoA reductase isoform. Involved in lignin biosynthesis.	cinnamoyl coa reductase		GO:0006952,GO:0007623,GO:0009409,GO:0009699,GO:0016491,GO:0016616,GO:0016621,GO:0042754,GO:0050662	defense response|circadian rhythm|response to cold|phenylpropanoid biosynthetic process|oxidoreductase activity|oxidoreductase activity, acting on the CH-OH group of donors, NAD or NADP as acceptor|cinnamoyl-CoA reductase activity|negative regulation of circadian rhythm|coenzyme binding	path:ath00940	Phenylpropanoid biosynthesis
AT1G80840	178.127	26.683	329.571	12.3813	3.63009	9.23111e-08	4.87537e-06	Up	8.03608	3.11807	6.66508	0.624333	0.671424	0.0719874	WRKY40	Araport:AT1G80840,TAIR:AT1G80840,GeneID:844423	Pathogen-induced transcription factor. Binds W-box sequences in vitro. Forms protein complexes with itself and with WRKY40 and WRKY60. Coexpression with WRKY18 or WRKY60 made plants more susceptible to both P. syringae and B. cinerea. WRKY18, WRKY40, and WRKY60 have partially redundant roles in response to the hemibiotrophic bacterial pathogen Pseudomonas syringae and the necrotrophic fungal path…	WRKY DNA-binding protein 40	WRKY	GO:0002237,GO:0003700,GO:0005634,GO:0009611,GO:0009751,GO:0010200,GO:0031347,GO:0042742,GO:0043565,GO:0044212,GO:0045892,GO:0050832	response to molecule of bacterial origin|DNA-binding transcription factor activity|nucleus|response to wounding|response to salicylic acid|response to chitin|regulation of defense response|defense response to bacterium|sequence-specific DNA binding|transcription regulatory region DNA binding|negative regulation of transcription, DNA-templated|defense response to fungus
AT2G01610	820.189	181.204	1459.17	8.0464	3.00834	9.18508e-11	7.93267e-09	Up	26.37	35.2906	31.4332	2.48869	1.87348	7.27427	T8O11.22	Araport:AT2G01610,TAIR:AT2G01610,GeneID:814690		Plant invertase/pectin methylesterase inhibitor superfamily protein		GO:0004857,GO:0043086,GO:0046910,GO:0048046,GO:0071669	enzyme inhibitor activity|negative regulation of catalytic activity|pectinesterase inhibitor activity|apoplast|plant-type cell wall organization or biogenesis
AT2G01880	4.13002	0	8.26004	43.5782	5.44554	0.00301787	0.0430515	Up	0.223079	0.0503185	0.167803	0	0	0	PAP7	Araport:AT2G01880,TAIR:AT2G01880,GeneID:814719		purple acid phosphatase 7		GO:0003993,GO:0005576,GO:0008198,GO:0008199	acid phosphatase activity|extracellular region|ferrous iron binding|ferric iron binding	path:ath00740	Riboflavin metabolism
AT2G02100	3554.99	1644.56	5465.41	3.32305	1.73251	0.00276861	0.0404317	Up	141.405	178.331	196.407	15.7465	30.1423	109.919	LCR69	Araport:AT2G02100,TAIR:AT2G02100,GeneID:814741	Predicted to encode a PR (pathogenesis-related) protein. Belongs to the plant defensin (PDF) family with the following members: At1g75830/PDF1.1, At5g44420/PDF1.2a, At2g26020/PDF1.2b, At5g44430/PDF1.2c, At2g26010/PDF1.3, At1g19610/PDF1.4, At1g55010/PDF1.5, At2g02120/PDF2.1, At2g02100/PDF2.2, At2g02130/PDF2.3, At1g61070/PDF2.4, At5g63660/PDF2.5, At2g02140/PDF2.6, At5g38330/PDF3.1 and At4g30070/PDF…	low-molecular-weight cysteine-rich 69		GO:0005576,GO:0005618,GO:0005886,GO:0006952,GO:0009505,GO:0031640,GO:0050832	extracellular region|cell wall|plasma membrane|defense response|plant-type cell wall|killing of cells of other organism|defense response to fungus
AT2G02120	39.3911	1.06752	77.7146	74.7251	6.22352	2.8433e-08	1.66436e-06	Up	3.28265	0.850474	5.64656	0.085849	0.0390603	0	PDF2.1	Araport:AT2G02120,TAIR:AT2G02120,GeneID:814743	Predicted to encode a PR (pathogenesis-related) protein. Belongs to the plant defensin (PDF) family with the following members: At1g75830/PDF1.1, At5g44420/PDF1.2a, At2g26020/PDF1.2b, At5g44430/PDF1.2c, At2g26010/PDF1.3, At1g19610/PDF1.4, At1g55010/PDF1.5, At2g02120/PDF2.1, At2g02100/PDF2.2, At2g02130/PDF2.3, At1g61070/PDF2.4, At5g63660/PDF2.5, At2g02140/PDF2.6, At5g38330/PDF3.1 and At4g30070/PDF…	Scorpion toxin-like knottin superfamily protein		GO:0005576,GO:0006952,GO:0031640,GO:0050832	extracellular region|defense response|killing of cells of other organism|defense response to fungus
AT2G02320	6.53184	0.345175	12.7185	34.449	5.10639	0.00165285	0.0268546	Up	0.449529	0.0836931	0.313989	0	0.0211411	0	PP2-B7	Araport:AT2G02320,TAIR:AT2G02320,GeneID:814763		phloem protein 2-B7		GO:0030246	carbohydrate binding
AT2G02340	10.2719	0	20.5439	108.439	6.76074	2.57597e-06	0.000103397	Up	0.358652	0.467416	0.701436	0	0	0	PP2-B8	Araport:AT2G02340,TAIR:AT2G02340,GeneID:814765		phloem protein 2-B8		GO:0030246	carbohydrate binding
AT2G03020	16.051	26.1274	5.97466	0.229848	-2.12125	0.00224793	0.0343017	Down	0.142701	0.0597782	0.179414	0.376129	0.46307	0.778725	T17M13.19	Araport:AT2G03020,TAIR:AT2G03020,GeneID:814831		Heat shock protein HSP20/alpha crystallin family
AT2G04100	288.424	132.891	443.956	3.34108	1.74032	0.000109048	0.00275867	Up	7.31591	5.45387	3.31359	1.53344	2.21135	0.976578	F3L12.7	Araport:AT2G04100,TAIR:AT2G04100,GeneID:814946		MATE efflux family protein		GO:0006855,GO:0015238,GO:0015297,GO:0016021	drug transmembrane transport|drug transmembrane transporter activity|antiporter activity|integral component of membrane
AT2G04450	295.61	53.8594	537.36	9.96902	3.31745	8.66292e-15	1.34231e-12	Up	11.5987	4.19226	12.2397	0.670168	0.922997	1.11993	NUDT6	Araport:AT2G04450,TAIR:AT2G04450,GeneID:814985	Encodes a protein with NADH pyrophosphatase activity. Although this protein was also shown to have ADP-ribose diphosphatase activity in vitro, mutant analyses suggest that NUDX6 is involved in NADH metabolism in vivo.	nudix hydrolase homolog 6		GO:0000210,GO:0005829,GO:0035529,GO:0046872,GO:0047631,GO:0051287,GO:0051707,GO:0080151	NAD+ diphosphatase activity|cytosol|NADH pyrophosphatase activity|metal ion binding|ADP-ribose diphosphatase activity|NAD binding|response to other organism|positive regulation of salicylic acid mediated signaling pathway
AT2G04495	11.3007	0.361171	22.2403	60.2902	5.91385	8.75831e-05	0.00226459	Up	0.619056	0.146057	0.730609	0.0231681	0	0	AT2G04495	Araport:AT2G04495,TAIR:AT2G04495,GeneID:814990		transmembrane protein
AT2G05380	2927.07	1581.7	4272.43	2.70099	1.43349	0.000151164	0.00364888	Up	106.111	154.279	63.9285	33.0765	46.446	40.3605	GRP3S	Araport:AT2G05380,TAIR:AT2G05380,GeneID:815086	glycine-rich protein 3 short isoform (GRP3S) mRNA, complete	glycine-rich protein 3 short isoform		GO:0005576	extracellular region
AT2G05440	284.569	23.0445	546.094	23.6663	4.56476	7.35475e-05	0.00196186	Up	33.0509	10.7973	4.67899	0.448786	0.116681	1.55516	GRP9	Araport:AT2G05440,TAIR:AT2G05440,GeneID:815093		GLYCINE RICH PROTEIN 9		GO:0005576,GO:0008361,GO:0009269,GO:0009723,GO:0009737,GO:0009751,GO:0009826,GO:0010044,GO:0048364	extracellular region|regulation of cell size|response to desiccation|response to ethylene|response to abscisic acid|response to salicylic acid|unidimensional cell growth|response to aluminum ion|root development
AT2G05940	1387.14	887.887	1886.39	2.12495	1.08743	1.95225e-08	1.17879e-06	Up	22.938	19.5972	23.4982	12.1822	8.22147	10.0502	RIPK	Araport:AT2G05940,TAIR:AT2G05940,GeneID:815147	Encodes a receptor-like cytoplasmic kinase that phosphorylates the host target RIN4, leading to the activation of a plant innate immune receptor RPM1.	Protein kinase superfamily protein
AT2G11810	403.327	189.402	617.252	3.26072	1.70519	3.26439e-06	0.000127154	Up	8.15478	4.12608	10.9061	2.87643	1.68182	2.30287	MGDC	Araport:AT2G11810,TAIR:AT2G11810,GeneID:815657	MGD3 is the major enzyme for galactolipid metabolism during phosphate starvation. Does not contribute to galactolipid synthesis under P1-sufficient conditions.	monogalactosyldiacylglycerol synthase type C		GO:0006631,GO:0009247,GO:0009707,GO:0016036,GO:0019374,GO:0046509	fatty acid metabolic process|glycolipid biosynthetic process|chloroplast outer membrane|cellular response to phosphate starvation|galactolipid metabolic process|1,2-diacylglycerol 3-beta-galactosyltransferase activity	path:ath00561	Glycerolipid metabolism
AT2G13790	1202.22	754.794	1649.65	2.18606	1.12834	0.00142494	0.0238012	Up	18.7215	11.261	17.0525	10.44	5.65266	4.813	SERK4	Araport:AT2G13790,TAIR:AT2G13790,GeneID:815862		somatic embryogenesis receptor-like kinase 4				path:ath04626	Plant-pathogen interaction
AT2G14290	17.4837	1.41269	33.5548	24.0704	4.58919	0.00011866	0.00296269	Up	0.31189	1.18555	0.220271	0.0376113	0.0342254	0	T1O16.12	Araport:AT2G14290,TAIR:AT2G14290,GeneID:815916		LL-diaminopimelate protein (DUF295)
AT2G14610	7657	87.8318	15226.2	173.181	7.43614	5.08829e-93	1.07226e-88	Up	499.253	436.207	242.464	1.77865	1.99788	3.04021	PR1	Araport:AT2G14610,TAIR:AT2G14610,GeneID:815949	PR1 gene expression is induced in response to a variety of pathogens. It is a useful molecular marker for the SAR response. Though the Genbank record for the cDNA associated to this gene is called 'PR-1-like', the sequence actually corresponds to PR1. Expression of this gene is salicylic-acid responsive.	pathogenesis-related protein 1		GO:0005615,GO:0005618,GO:0006952,GO:0009414,GO:0009627,GO:0010266,GO:0048046	extracellular space|cell wall|defense response|response to water deprivation|systemic acquired resistance|response to vitamin B1|apoplast	path:ath04016,path:ath04075,path:ath04626	MAPK signaling pathway - plant|Plant hormone signal transduction|Plant-pathogen interaction
AT2G14900	728.024	182.139	1273.91	6.99166	2.80563	4.15506e-15	6.84059e-13	Up	45.7422	52.4463	25.8715	4.7331	6.6998	6.2366	T26I20.6	Araport:AT2G14900,TAIR:AT2G14900,GeneID:815979		Gibberellin-regulated family protein		GO:0005576,GO:0009740	extracellular region|gibberellic acid mediated signaling pathway
AT2G15220	52.2678	10.1452	94.3903	9.35804	3.22621	1.3155e-07	6.76135e-06	Up	2.90518	1.3292	1.73275	0.380156	0.101745	0.148903	F15A23.4	Araport:AT2G15220,TAIR:AT2G15220,GeneID:816011		Plant basic secretory protein (BSP) family protein		GO:0008237,GO:0046872	metallopeptidase activity|metal ion binding
AT2G15760	101.103	43.979	158.226	3.59693	1.84677	3.60951e-05	0.00105997	Up	2.7816	1.44035	3.99914	0.700823	0.490564	1.02563	F9O13.1	Araport:AT2G15760,TAIR:AT2G15760,GeneID:816070		calmodulin-binding protein (DUF1645)
AT2G15780	14.7322	0	29.4644	155.178	7.27778	6.5648e-06	0.000236884	Up	1.21125	0.4899	0.142951	0	0	0	F19G14.22	Araport:AT2G15780,TAIR:AT2G15780,GeneID:816073		Cupredoxin superfamily protein
AT2G16060	100.844	43.8781	157.809	3.60199	1.84879	0.000181014	0.00423364	Up	5.74511	2.44252	3.1059	1.5715	0.761143	0.747442	HB1	Araport:AT2G16060,TAIR:AT2G16060,GeneID:816103	Encodes a class 1 nonsymbiotic hemoglobin induced by low oxygen levels with very high oxygen affinity. It is not likely to be a hemoglobin transporter because of its extremely high affinity for oxygen. Overexpression impairs cold stress-induced nitric oxide (NO) production.	hemoglobin 1		GO:0001666,GO:0005618,GO:0005829,GO:0005886,GO:0009506,GO:0015671,GO:0019825,GO:0020037,GO:0046872	response to hypoxia|cell wall|cytosol|plasma membrane|plasmodesma|oxygen transport|oxygen binding|heme binding|metal ion binding
AT2G16720	97.9206	52.7803	143.061	2.71003	1.43831	1.97471e-05	0.000623885	Up	2.72788	2.99964	2.07085	1.03232	0.974838	0.83377	MYB7	Araport:AT2G16720,TAIR:AT2G16720,GeneID:816173	Encodes a member of MYB3R- and R2R3- type MYB- encoding gene family that acts as a repressor of flavonol biosynthesis. AtMYB7 gene expression is induced by salt treatment.	myb domain protein 7	MYB	GO:0003700,GO:0005634,GO:0009651,GO:0009751,GO:0030154,GO:0043565,GO:0044212,GO:1900384	DNA-binding transcription factor activity|nucleus|response to salt stress|response to salicylic acid|cell differentiation|sequence-specific DNA binding|transcription regulatory region DNA binding|regulation of flavonol biosynthetic process
AT2G17040	821.9	214.488	1429.31	6.66718	2.73708	3.61976e-05	0.00105997	Up	29.1699	20.4661	27.7179	8.5909	1.57737	1.12344	NAC036	Araport:AT2G17040,TAIR:AT2G17040,GeneID:816209	Member of the NAC transcription factor family and more specifically, the ONAC022 subfamily. Involved in leaf and inflorescence stem morphogenesis.	NAC domain containing protein 36	NAC	GO:0005634,GO:0043565,GO:0045893,GO:1901002,GO:1902584	nucleus|sequence-specific DNA binding|positive regulation of transcription, DNA-templated|positive regulation of response to salt stress|positive regulation of response to water deprivation
AT2G17120	1225.11	748.291	1701.92	2.27423	1.18538	3.49984e-09	2.45024e-07	Up	31.7467	21.8911	29.9696	11.9289	10.1313	13.9786	LYM2	Araport:AT2G17120,TAIR:AT2G17120,GeneID:816217	Induction of chitin-responsive genes by chitin treatment is not blocked in the mutant.	lysm domain GPI-anchored protein 2 precursor		GO:0005886,GO:0006952,GO:0008061,GO:0009506,GO:0031225,GO:0046658	plasma membrane|defense response|chitin binding|plasmodesma|anchored component of membrane|anchored component of plasma membrane
AT2G17290	493.675	252.766	734.583	2.90678	1.53942	4.43705e-07	2.0871e-05	Up	8.52283	5.79556	5.25162	2.78638	1.88872	1.96536	CPK6	Araport:AT2G17290,TAIR:AT2G17290,GeneID:816235	Encodes calcium dependent protein kinase 6 (CPK6), a member of the Arabidopsis CDPK gene family. CDPKs contain an intrinsic Ca2+-activation domain with four EF hand Ca2+-binding sites. CDPKs protein kinases have been proposed to function in multiple plant signal transduction pathways downstream of [Ca2+]cyt elevations, thus transducing various physiological responses. CPK6 is expressed in both gu…	Calcium-dependent protein kinase family protein		GO:0004674,GO:0004683,GO:0005509,GO:0005524,GO:0005634,GO:0005737,GO:0005829,GO:0005886,GO:0009737,GO:0009738,GO:0009931,GO:0010119,GO:0010359,GO:0016020,GO:0018105,GO:0035556,GO:0046777,GO:1902456	protein serine/threonine kinase activity|calmodulin-dependent protein kinase activity|calcium ion binding|ATP binding|nucleus|cytoplasm|cytosol|plasma membrane|response to abscisic acid|abscisic acid-activated signaling pathway|calcium-dependent protein serine/threonine kinase activity|regulation of stomatal movement|regulation of anion channel activity|membrane|peptidyl-serine phosphorylation|in…	path:ath04626	Plant-pathogen interaction
AT2G17480	1519.15	862.165	2176.13	2.52366	1.33552	6.38861e-13	7.23802e-11	Up	21.5001	21.6359	18.9513	7.59234	8.44006	8.16717	MLO8	Araport:AT2G17480,TAIR:AT2G17480,GeneID:816254	A member of a large family of seven-transmembrane domain proteins specific to plants, homologs of the barley mildew resistance locus o (MLO) protein. The Arabidopsis genome contains 15 genes encoding MLO proteins, with localization in plasma membrane. Phylogenetic analysis revealed four clades of closely-related AtMLO genes. ATMLO8 belongs to the clade III, with AtMLO5, AtMLO7, AtMLO9, and AtMLO1…	Seven transmembrane MLO family protein		GO:0005516,GO:0005886,GO:0006952,GO:0009607,GO:0016021	calmodulin binding|plasma membrane|defense response|response to biotic stimulus|integral component of membrane
AT2G18000	47.4506	28.7569	66.1443	2.29813	1.20046	0.000552063	0.0109031	Up	1.32698	1.14667	1.44808	0.480068	0.569805	0.615504	TAF14	Araport:AT2G18000,TAIR:AT2G18000,GeneID:816312		TBP-associated factor 14		GO:0005634,GO:0005737,GO:0006355,GO:0009908,GO:0009909,GO:0030154,GO:0035267,GO:0043981,GO:0048510,GO:2000028	nucleus|cytoplasm|regulation of transcription, DNA-templated|flower development|regulation of flower development|cell differentiation|NuA4 histone acetyltransferase complex|histone H4-K5 acetylation|regulation of timing of transition from vegetative to reproductive phase|regulation of photoperiodism, flowering
AT2G18120	96.5163	153.366	39.6661	0.258745	-1.9504	3.16255e-08	1.83089e-06	Down	0.914187	0.565317	0.802742	3.58402	2.04527	3.02407	SRS4	Araport:AT2G18120,TAIR:AT2G18120,GeneID:816325	A member of SHI gene family. Arabidopsis thaliana has ten members that encode proteins with a RING finger-like zinc finger motif. Despite being highly divergent in sequence, many of the SHI-related genes are partially redundant in function and synergistically promote gynoecium, stamen and leaf development in Arabidopsis.	SHI-related sequence 4	SRS	GO:0003677,GO:0005634,GO:0007275,GO:0009734,GO:0009851,GO:0045893,GO:0046872	DNA binding|nucleus|multicellular organism development|auxin-activated signaling pathway|auxin biosynthetic process|positive regulation of transcription, DNA-templated|metal ion binding
AT2G18193	81.5339	13.8426	149.225	10.8	3.43296	6.22481e-10	4.91294e-08	Up	1.05722	2.77188	1.81225	0.16199	0.245678	0.102728	AT2G18193	Araport:AT2G18193,TAIR:AT2G18193,GeneID:816333		P-loop containing nucleoside triphosphate hydrolases superfamily protein		GO:0005524,GO:0005783,GO:0016021,GO:0016887	ATP binding|endoplasmic reticulum|integral component of membrane|ATPase activity
AT2G18370	54.5834	12.0959	97.0709	7.98434	2.99717	6.22591e-05	0.00170167	Up	1.90122	4.49515	1.00495	0.139421	0.25374	0.557021	T30D6.12	Araport:AT2G18370,TAIR:AT2G18370,GeneID:816352	Predicted to encode a PR (pathogenesis-related) protein. Belongs to the lipid transfer protein (PR-14) family with the following members: At2g38540/LTP1, At2g38530/LTP2, At5g59320/LTP3, At5g59310/LTP4, At3g51600/LTP5, At3g08770/LTP6, At2g15050/LTP7, At2g18370/LTP8, At2g15325/LTP9, At5g01870/LTP10, At4g33355/LTP11, At3g51590/LTP12, At5g44265/LTP13, At5g62065/LTP14, At4g08530/LTP15.	Bifunctional inhibitor/lipid-transfer protein/seed storage 2S albumin superfamily protein		GO:0006869,GO:0008289	lipid transport|lipid binding
AT2G18620	15.3755	4.41802	26.333	5.93123	2.56833	0.000982657	0.0176384	Up	0.220135	0.645508	0.496765	0.0551347	0.066895	0.104894	F24H14.3	Araport:AT2G18620,TAIR:AT2G18620,GeneID:816377		Terpenoid synthases superfamily protein		GO:0004161,GO:0004311,GO:0004337,GO:0009507,GO:0016117,GO:0033384,GO:0033386,GO:0045337,GO:0046872	dimethylallyltranstransferase activity|farnesyltranstransferase activity|geranyltranstransferase activity|chloroplast|carotenoid biosynthetic process|geranyl diphosphate biosynthetic process|geranylgeranyl diphosphate biosynthetic process|farnesyl diphosphate biosynthetic process|metal ion binding	path:ath00900	Terpenoid backbone biosynthesis
AT2G18660	555.984	10.9262	1101.04	101.893	6.67092	3.05837e-41	4.6035e-38	Up	15.124	7.72908	14.6071	0.226159	0.0866523	0.0452912	PNP-A	Araport:AT2G18660,TAIR:AT2G18660,GeneID:816381	Encodes PNP-A (Plant Natriuretic Peptide A). PNPs are a class of systemically mobile molecules distantly related to expansins; their biological role has remained elusive. PNP-A contains a signal peptide domain and is secreted into the extracellular space. Co-expression analyses using microarray data suggest that PNP-A may function as a component of plant defence response and SAR in particular, an…	plant natriuretic peptide A		GO:0005618,GO:0009627,GO:0010230,GO:0048046	cell wall|systemic acquired resistance|alternative respiration|apoplast
AT2G18690	315.813	53.5618	578.064	10.8015	3.43315	3.40239e-06	0.000131799	Up	8.82234	6.19874	5.61796	0.673049	1.0978	0.0603997	MSF3.7	Araport:AT2G18690,TAIR:AT2G18690,GeneID:816384		transmembrane protein
AT2G18720	14.9264	5.48554	24.3672	4.42961	2.14718	0.0018581	0.0294848	Up	0.447722	0.296039	0.231786	0.0714593	0.0650263	0.0815706	MSF3.10	Araport:AT2G18720,TAIR:AT2G18720,GeneID:816387		Translation elongation factor EF1A/initiation factor IF2gamma family protein		GO:0001731,GO:0003743,GO:0003924,GO:0005525,GO:0005737,GO:0005829,GO:0005850	formation of translation preinitiation complex|translation initiation factor activity|GTPase activity|GTP binding|cytoplasm|cytosol|eukaryotic translation initiation factor 2 complex	path:ath03013	RNA transport
AT2G19130	331.882	201.458	462.306	2.2954	1.19875	2.46269e-05	0.00076318	Up	4.49608	2.40358	4.76168	1.62069	1.54693	1.75953	T20K24.15	Araport:AT2G19130,TAIR:AT2G19130,GeneID:816430		S-locus lectin protein kinase family protein
AT2G19190	85.001	16.5108	153.491	9.33096	3.22203	0.00136839	0.0230873	Up	1.68524	0.735817	1.66469	0.389945	0.0168972	0.0176636	FRK1	Araport:AT2G19190,TAIR:AT2G19190,GeneID:816436	Receptor-like protein kinase. Involved in early defense signaling.	FLG22-induced receptor-like kinase 1				path:ath04016,path:ath04626	MAPK signaling pathway - plant|Plant-pathogen interaction
AT2G19990	51.1629	22.166	80.1599	3.62054	1.8562	2.95249e-05	0.000890265	Up	2.60954	2.415	1.7374	0.692983	0.71285	0.429913	PR-1-LIKE	Araport:AT2G19990,TAIR:AT2G19990,GeneID:816518	Encodes a PR-1-like protein homolog that is differentially expressed in resistant compared to susceptible cultivars by powdery mildew infection. The deduced amino acid sequence has 24 amino acids comprising the signal peptide and 140 amino acids of the mature peptide (15 kDa). Northern blot analysis showed accumulation of the corresponding mRNA 12 h after inoculation of resistant barley cultivars…	pathogenesis-related protein-1-like protein		GO:0005615,GO:0009611,GO:0009617,GO:0009723,GO:0009751,GO:0009753,GO:0009814,GO:0080027	extracellular space|response to wounding|response to bacterium|response to ethylene|response to salicylic acid|response to jasmonic acid|defense response, incompatible interaction|response to herbivore
AT2G20142	82.8654	4.6117	161.119	35.5134	5.15029	1.85538e-13	2.26003e-11	Up	3.84953	1.85948	5.62468	0.218615	0.0663117	0.0231064	AT2G20142	Araport:AT2G20142,TAIR:AT2G20142,GeneID:2745551		Toll-Interleukin-Resistance (TIR) domain family protein		GO:0005524,GO:0005737,GO:0007165,GO:0009626,GO:0043531	ATP binding|cytoplasm|signal transduction|plant-type hypersensitive response|ADP binding
AT2G20870	57.6415	93.0699	22.2132	0.239888	-2.05957	0.00162184	0.0264938	Down	0.617101	0.20106	1.26437	4.01852	1.48012	2.79111	F5H14.16	Araport:AT2G20870,TAIR:AT2G20870,GeneID:816620		cell wall protein precursor		GO:0005576,GO:0005618	extracellular region|cell wall
AT2G21850	119.41	63.9638	174.855	2.73252	1.45023	5.67642e-05	0.00156775	Up	1.97382	0.998498	1.71005	0.563746	0.410397	0.706079	F7D8.17	Araport:AT2G21850,TAIR:AT2G21850,GeneID:816721		Cysteine/Histidine-rich C1 domain family protein
AT2G22470	295.265	168.96	421.57	2.49281	1.31777	0.00115223	0.0201946	Up	14.2391	11.3016	9.95738	2.30613	5.20543	6.5811	AGP2	Araport:AT2G22470,TAIR:AT2G22470,GeneID:816779	Encodes arabinogalactan-protein (AGP2).	arabinogalactan protein 2		GO:0005737,GO:0005886,GO:0031225	cytoplasm|plasma membrane|anchored component of membrane
AT2G22750	14.7871	0.345175	29.229	79.1966	6.30737	3.01875e-05	0.000907477	Up	0.707393	0.112559	0.691744	0	0.0162473	0	T30L20.1	Araport:AT2G22750,TAIR:AT2G22750,GeneID:816805		basic helix-loop-helix (bHLH) DNA-binding superfamily protein	bHLH	GO:0003677,GO:0003700,GO:0005634,GO:0006355,GO:0046983	DNA binding|DNA-binding transcription factor activity|nucleus|regulation of transcription, DNA-templated|protein dimerization activity
AT2G22760	5.3913	0	10.7826	56.8753	5.82973	0.00301639	0.0430515	Up	0.0151855	0.252331	0.237594	0	0	0	T30L20.2	Araport:AT2G22760,TAIR:AT2G22760,GeneID:816806		basic helix-loop-helix (bHLH) DNA-binding superfamily protein	bHLH	GO:0003700,GO:0005634,GO:0006355,GO:0043565,GO:0046983	DNA-binding transcription factor activity|nucleus|regulation of transcription, DNA-templated|sequence-specific DNA binding|protein dimerization activity
AT2G22860	111.705	51.9791	171.432	3.29925	1.72214	0.00138392	0.0232562	Up	8.44072	5.73035	4.21334	1.60987	2.92988	0.875076	PSK2	Araport:AT2G22860,TAIR:AT2G22860,GeneID:816817	Phytosulfokine 2 precursor, coding for a unique plant peptide growth factor.	phytosulfokine 2 precursor		GO:0007275,GO:0008083,GO:0008283,GO:0030154,GO:0031012	multicellular organism development|growth factor activity|cell proliferation|cell differentiation|extracellular matrix
AT2G22930	58.8348	33.6599	84.0097	2.50069	1.32232	0.000942221	0.0170726	Up	1.41726	1.06983	1.1252	0.578725	0.512767	0.318717	T20K9.14	Araport:AT2G22930,TAIR:AT2G22930,GeneID:816824		UDP-Glycosyltransferase superfamily protein		GO:0008194,GO:0043231,GO:0080043,GO:0080044	UDP-glycosyltransferase activity|intracellular membrane-bounded organelle|quercetin 3-O-glucosyltransferase activity|quercetin 7-O-glucosyltransferase activity
AT2G24195	33.4292	1.95381	64.9046	32.147	5.00661	3.11339e-08	1.81239e-06	Up	3.05634	3.03008	2.56177	0	0	0.270463	AT2G24195	Araport:AT2G24195,GeneID:28718298		transmembrane protein
AT2G24600	573.275	269.231	877.319	3.26002	1.70488	0.000536173	0.0106191	Up	11.4467	6.05888	8.70818	4.02182	2.73045	1.01152	F25P17.10	Araport:AT2G24600,TAIR:AT2G24600,GeneID:816996		Ankyrin repeat family protein		GO:0005634,GO:0005886,GO:0009651,GO:0016020,GO:0016021,GO:0034613	nucleus|plasma membrane|response to salt stress|membrane|integral component of membrane|cellular protein localization
AT2G24850	2563.73	296.736	4830.72	16.2807	4.02509	0.000197997	0.00455783	Up	61.6439	20.0531	63.85	2.98975	5.07973	0.278433	TAT3	Araport:AT2G24850,TAIR:AT2G24850,GeneID:817022	Encodes a tyrosine aminotransferase that is responsive to treatment with jasmonic acid.	tyrosine aminotransferase 3		GO:0004838,GO:0006520,GO:0009058,GO:0009611,GO:0009753,GO:0030170	L-tyrosine:2-oxoglutarate aminotransferase activity|cellular amino acid metabolic process|biosynthetic process|response to wounding|response to jasmonic acid|pyridoxal phosphate binding	path:ath00130,path:ath00270,path:ath00350,path:ath00360,path:ath00400,path:ath00950,path:ath00960	Ubiquinone and other terpenoid-quinone biosynthesis|Cysteine and methionine metabolism|Tyrosine metabolism|Phenylalanine metabolism|Phenylalanine, tyrosine and tryptophan biosynthesis|Isoquinoline alkaloid biosynthesis|Tropane, piperidine and pyridine alkaloid biosynthesis
AT2G25000	363.286	102.229	624.343	6.11465	2.61227	4.94757e-16	9.39281e-14	Up	11.4902	6.66441	9.97964	2.0441	1.16796	1.28122	WRKY60	Araport:AT2G25000,TAIR:AT2G25000,GeneID:817039	Pathogen-induced transcription factor. Forms protein complexes with itself and with WRKY40. Coexpression with WRKY18 or WRKY40 made plants more susceptible to both P. syringae and B. cinerea. WRKY18, WRKY40, and WRKY60 have partially redundant roles in response to the hemibiotrophic bacterial pathogen Pseudomonas syringae and the necrotrophic fungal pathogen Botrytis cinerea, with WRKY18 playing …	WRKY DNA-binding protein 60	WRKY	GO:0002237,GO:0003700,GO:0005634,GO:0009751,GO:0031347,GO:0042742,GO:0043565,GO:0050832	response to molecule of bacterial origin|DNA-binding transcription factor activity|nucleus|response to salicylic acid|regulation of defense response|defense response to bacterium|sequence-specific DNA binding|defense response to fungus
AT2G25440	50.8424	7.20742	94.4773	13.1966	3.7221	0.00136986	0.0230936	Up	1.61543	0.414345	1.34442	0.236255	0.0113151	0	RLP20	Araport:AT2G25440,TAIR:AT2G25440,GeneID:817082		receptor like protein 20		GO:0005886,GO:0016021	plasma membrane|integral component of membrane
AT2G25470	222.548	25.158	419.939	16.763	4.06721	9.5082e-11	8.16319e-09	Up	3.85688	2.17576	3.50575	0.382716	0.123343	0.0455073	RLP21	Araport:AT2G25470,TAIR:AT2G25470,GeneID:817085		receptor like protein 21		GO:0005886,GO:0016021	plasma membrane|integral component of membrane
AT2G25690	227.085	128.349	325.82	2.53603	1.34257	3.07781e-06	0.00012078	Up	3.80252	4.20202	3.18878	1.13889	1.67156	1.53769	F3N11.14	Araport:AT2G25690,TAIR:AT2G25690,GeneID:817110		DUF581 family protein, putative (DUF581)		GO:0005634,GO:0005737,GO:0042594,GO:0046872,GO:1902074	nucleus|cytoplasm|response to starvation|metal ion binding|response to salt
AT2G26010	205.006	45.6848	364.328	7.98639	2.99754	0.000159967	0.00383163	Up	24.2521	6.8821	10.4552	3.96235	0.367923	0.807681	PDF1.3	Araport:AT2G26010,TAIR:AT2G26010,GeneID:817142	Predicted to encode a PR (pathogenesis-related) protein. Belongs to the plant defensin (PDF) family with the following members: At1g75830/PDF1.1, At5g44420/PDF1.2a, At2g26020/PDF1.2b, At5g44430/PDF1.2c, At2g26010/PDF1.3, At1g19610/PDF1.4, At1g55010/PDF1.5, At2g02120/PDF2.1, At2g02100/PDF2.2, At2g02130/PDF2.3, At1g61070/PDF2.4, At5g63660/PDF2.5, At2g02140/PDF2.6, At5g38330/PDF3.1 and At4g30070/PDF…	plant defensin 1.3		GO:0005576,GO:0006952,GO:0031640,GO:0050832	extracellular region|defense response|killing of cells of other organism|defense response to fungus
AT2G26290	21.1688	6.25051	36.087	5.80208	2.53657	0.000121227	0.00301964	Up	0.636324	0.330836	0.542811	0.0881638	0.120341	0.0419329	ARSK1	Araport:AT2G26290,TAIR:AT2G26290,GeneID:817169		root-specific kinase 1
AT2G26380	12.0847	0	24.1695	127.276	6.99182	2.76078e-06	0.000109357	Up	0.211771	0.565785	0.248504	0	0	0	T9J22.5	Araport:AT2G26380,TAIR:AT2G26380,GeneID:817178		Leucine-rich repeat (LRR) family protein		GO:0005576,GO:0005618,GO:0006952,GO:0016020	extracellular region|cell wall|defense response|membrane
AT2G26390	21.8094	1.73478	41.8841	24.3395	4.60523	3.57009e-08	2.02783e-06	Up	0.675357	0.557437	0.704445	0.0488653	0	0.0309887	T9J22.6	Araport:AT2G26390,TAIR:AT2G26390,GeneID:817179		Serine protease inhibitor (SERPIN) family protein		GO:0004867,GO:0005615,GO:0010951	serine-type endopeptidase inhibitor activity|extracellular space|negative regulation of endopeptidase activity
AT2G26400	710.386	42.7557	1378.02	32.1628	5.00732	2.01802e-20	5.74672e-18	Up	41.1419	11.3687	36.138	0.53717	0.57028	1.59682	ARD3	Araport:AT2G26400,TAIR:AT2G26400,GeneID:817180	Encodes a protein predicted to belong to the acireductone dioxygenase (ARD/ARD#Aeo)family.	acireductone dioxygenase 3		GO:0005506,GO:0005634,GO:0005737,GO:0006555,GO:0010297,GO:0010309,GO:0019509	iron ion binding|nucleus|cytoplasm|methionine metabolic process|heteropolysaccharide binding|acireductone dioxygenase [iron(II)-requiring] activity|L-methionine salvage from methylthioadenosine	path:ath00270	Cysteine and methionine metabolism
AT2G26440	596.118	314.547	877.689	2.79118	1.48087	7.15176e-07	3.2341e-05	Up	12.4927	6.06253	11.3039	3.87218	3.33928	3.16206	pectin methylesterase 12	Araport:AT2G26440,TAIR:AT2G26440,GeneID:817184		Plant invertase/pectin methylesterase inhibitor superfamily		GO:0005576,GO:0005618,GO:0009617,GO:0030599,GO:0042545,GO:0045330,GO:0045490,GO:0046910	extracellular region|cell wall|response to bacterium|pectinesterase activity|cell wall modification|aspartyl esterase activity|pectin catabolic process|pectinesterase inhibitor activity
AT2G26650	305.315	191.829	418.801	2.18333	1.12653	0.000168689	0.00399414	Up	4.19292	2.25409	2.84891	1.43581	1.44221	1.28372	KT1	Araport:AT2G26650,TAIR:AT2G26650,GeneID:817206	Encodes AKT1, a member of the Shaker family inward rectifying potassium channel predominantly expressed in predominantly in root hairs and root endodermis. This family includes five groups based on phylogenetic analysis (FEBS Letters (2007) 581: 2357): I (inward rectifying channel): AKT1 (AT2G26650), AKT5 (AT4G32500) and SPIK (also known as AKT6, AT2G25600); II (inward rectifying channel): KAT1 (…	K+ transporter 1		GO:0005242,GO:0005886,GO:0006813,GO:0009414,GO:0009651,GO:0010107,GO:0016021,GO:0034765,GO:0042802,GO:0048767,GO:0090333	inward rectifier potassium channel activity|plasma membrane|potassium ion transport|response to water deprivation|response to salt stress|potassium ion import|integral component of membrane|regulation of ion transmembrane transport|identical protein binding|root hair elongation|regulation of stomatal closure
AT2G27080	575.077	193.641	956.513	4.94172	2.30501	0.00035051	0.00741597	Up	22.6454	19.7851	9.6672	6.64947	2.87371	0.895618	T20P8.13	Araport:AT2G27080,TAIR:AT2G27080,GeneID:817250		Late embryogenesis abundant (LEA) hydroxyproline-rich glycoprotein family		GO:0005886,GO:0009506,GO:0016021,GO:0042742	plasma membrane|plasmodesma|integral component of membrane|defense response to bacterium
AT2G27389	9.28456	0.670811	17.8983	26.2098	4.71204	0.00079826	0.0148602	Up	1.02589	0.25785	0.31529	0	0.0289482	0.0302612	AT2G27389	Araport:AT2G27389,TAIR:AT2G27389,GeneID:10723092		hypothetical protein
AT2G27660	195.08	23.3215	366.839	15.7537	3.97761	0.00247951	0.0369263	Up	4.59737	1.93228	3.92922	0.588777	0.0272427	0.0284783	F15K20.24	Araport:AT2G27660,TAIR:AT2G27660,GeneID:817312		Cysteine/Histidine-rich C1 domain family protein
AT2G28140	288.112	134.181	442.042	3.29285	1.71934	0.000479284	0.00966236	Up	5.88488	7.61313	13.0515	2.19162	1.13961	4.60635	F24D13.7	Araport:AT2G28140,TAIR:AT2G28140,GeneID:817360		enabled-like protein (DUF1635)
AT2G28400	56.2034	21.1771	91.2297	4.30483	2.10596	0.000474792	0.009602	Up	2.32913	1.02447	2.14474	0.168524	0.690087	0.360693	T1B3.8	Araport:AT2G28400,TAIR:AT2G28400,GeneID:817388		senescence regulator (Protein of unknown function, DUF584)
AT2G28500	322.719	35.6524	609.786	17.1687	4.10171	1.43594e-24	5.60364e-22	Up	13.6562	11.9126	9.88498	1.05571	0.602774	0.374129	LBD11	Araport:AT2G28500,TAIR:AT2G28500,GeneID:817398		LOB domain-containing protein 11	LBD
AT2G28510	748.198	387.22	1109.18	2.86542	1.51875	2.70737e-14	3.63391e-12	Up	21.671	16.0312	21.8209	6.94653	7.14568	6.1051	T17D12.7	Araport:AT2G28510,TAIR:AT2G28510,GeneID:817399		Dof-type zinc finger DNA-binding family protein	Dof	GO:0003677,GO:0003700,GO:0005730,GO:0006355,GO:0046872	DNA binding|DNA-binding transcription factor activity|nucleolus|regulation of transcription, DNA-templated|metal ion binding
AT2G28570	245.331	133.04	357.622	2.68923	1.42719	2.88382e-05	0.000875659	Up	7.66107	7.93399	9.54286	4.10787	1.66637	3.43681	T17D12.13	Araport:AT2G28570,TAIR:AT2G28570,GeneID:817405		hypothetical protein
AT2G28780	72.8745	114.213	31.5363	0.276478	-1.85476	0.00169182	0.0273612	Down	0.371073	0.137021	0.298355	1.66463	0.602652	0.561879	F8N16.7	Araport:AT2G28780,TAIR:AT2G28780,GeneID:817427		P-hydroxybenzoic acid efflux pump subunit
AT2G28790	2035.61	1207.52	2863.7	2.37139	1.24574	9.1005e-05	0.00234444	Up	68.6221	33.1009	63.4306	16.6312	22.7377	28.4537	F8N16.8	Araport:AT2G28790,TAIR:AT2G28790,GeneID:817428		Pathogenesis-related thaumatin superfamily protein		GO:0005576,GO:0005618	extracellular region|cell wall
AT2G29110	162.656	7.53305	317.779	42.566	5.41163	2.78516e-09	1.97615e-07	Up	4.00218	1.21871	2.31808	0.158711	0.0076012	0.00794596	GLR2.8	Araport:AT2G29110,TAIR:AT2G29110,GeneID:817459	member of Putative ligand-gated ion channel subunit family	glutamate receptor 2.8		GO:0004970,GO:0005262,GO:0005622,GO:0005886,GO:0006816,GO:0008066,GO:0016021,GO:0019722,GO:0071230	ionotropic glutamate receptor activity|calcium channel activity|intracellular|plasma membrane|calcium ion transport|glutamate receptor activity|integral component of membrane|calcium-mediated signaling|cellular response to amino acid stimulus
AT2G29120	932.325	417.191	1447.46	3.47054	1.79516	4.90113e-07	2.26992e-05	Up	14.1623	7.30534	11.3218	4.47015	2.16801	2.59227	GLR2.7	Araport:AT2G29120,TAIR:AT2G29120,GeneID:817460	member of Putative ligand-gated ion channel subunit family	glutamate receptor 2.7		GO:0004970,GO:0005262,GO:0005773,GO:0005886,GO:0006816,GO:0008066,GO:0016021,GO:0019722,GO:0071230	ionotropic glutamate receptor activity|calcium channel activity|vacuole|plasma membrane|calcium ion transport|glutamate receptor activity|integral component of membrane|calcium-mediated signaling|cellular response to amino acid stimulus
AT2G29350	1693.33	208.573	3178.08	15.2398	3.92977	0.00025957	0.00573367	Up	106.673	26.867	29.7353	6.72509	3.1849	0.540366	SAG13	Araport:AT2G29350,TAIR:AT2G29350,GeneID:817484	senescence-associated gene SAG13 encoding a short-chain alcohol dehydrogenase	senescence-associated gene 13		GO:0002213,GO:0004022,GO:0007568	defense response to insect|alcohol dehydrogenase (NAD) activity|aging
AT2G29440	428.846	79.7751	777.917	9.75777	3.28655	4.56334e-18	1.06848e-15	Up	17.5005	9.16259	14.9954	1.24117	1.93373	0.930219	GSTU6	Araport:AT2G29440,TAIR:AT2G29440,GeneID:817493	Encodes glutathione transferase belonging to the tau class of GSTs. Naming convention according to Wagner et al. (2002).	glutathione S-transferase tau 6		GO:0004364,GO:0005737,GO:0005829,GO:0006749,GO:0009407	glutathione transferase activity|cytoplasm|cytosol|glutathione metabolic process|toxin catabolic process	path:ath00480	Glutathione metabolism
AT2G30250	532.477	176.447	888.507	5.03948	2.33327	1.36944e-08	8.51272e-07	Up	15.177	8.91099	11.433	3.48636	2.11928	1.24868	WRKY25	Araport:AT2G30250,TAIR:AT2G30250,GeneID:817575	member of WRKY Transcription Factor; Group I. Located in nucleus. Involved in response to various abiotic stresses - especially salt stress.	WRKY DNA-binding protein 25	WRKY	GO:0003700,GO:0005634,GO:0006970,GO:0009409,GO:0009651,GO:0034605,GO:0043565,GO:0046872,GO:0070370	DNA-binding transcription factor activity|nucleus|response to osmotic stress|response to cold|response to salt stress|cellular response to heat|sequence-specific DNA binding|metal ion binding|cellular heat acclimation	path:ath04016,path:ath04626	MAPK signaling pathway - plant|Plant-pathogen interaction
AT2G30360	247.019	150.691	343.347	2.2775	1.18745	7.47264e-06	0.000266448	Up	4.82851	4.18438	4.06455	1.56674	2.27375	1.77302	SIP4	Araport:AT2G30360,TAIR:AT2G30360,GeneID:817586	Encodes a SOS2-like protein kinase that is a member of the CBL-interacting protein kinase family.Loss of function mutants show a decrease in sensitivity to high pH.Phosphorylates AHA2, a plasma membrane H+ ATPase.This phosphorylation appears to regulate the activity of the proton transporter.	SOS3-interacting protein 4		GO:0004672,GO:0004674,GO:0005524,GO:0006468,GO:0007165,GO:0009268	protein kinase activity|protein serine/threonine kinase activity|ATP binding|protein phosphorylation|signal transduction|response to pH
AT2G30550	1648.87	968.838	2328.91	2.40404	1.26546	0.000247386	0.00554002	Up	25.8936	10.0303	23.8366	9.02445	7.63361	7.35814	DAD1-Like Lipase 3	Araport:AT2G30550,TAIR:AT2G30550,GeneID:817604	Encodes a lipase that hydrolyzes phosphatidylcholine, glycolipids as well as triacylglycerols.	alpha/beta-Hydrolases superfamily protein		GO:0004620,GO:0004806,GO:0008970,GO:0009507,GO:0016042,GO:0047714	phospholipase activity|triglyceride lipase activity|phospholipase A1 activity|chloroplast|lipid catabolic process|galactolipase activity
AT2G30750	230.68	10.0133	451.347	45.2416	5.49958	6.46917e-06	0.000234638	Up	12.4607	2.62936	6.44026	0.385918	0.0610742	0.0159611	CYP71A12	Araport:AT2G30750,TAIR:AT2G30750,GeneID:817626	putative cytochrome P450	cytochrome P450 family 71 polypeptide		GO:0004497,GO:0005506,GO:0016021,GO:0016705,GO:0020037	monooxygenase activity|iron ion binding|integral component of membrane|oxidoreductase activity, acting on paired donors, with incorporation or reduction of molecular oxygen|heme binding	path:ath00380	Tryptophan metabolism
AT2G30770	213.559	31.7963	395.321	12.4611	3.63936	1.07774e-06	4.68272e-05	Up	9.07501	1.90402	8.14859	0.88929	0.473325	0.0957663	CYP71A13	Araport:AT2G30770,TAIR:AT2G30770,GeneID:817628	putative cytochrome P450	cytochrome P450 family 71 polypeptide		GO:0005506,GO:0006952,GO:0016021,GO:0016705,GO:0020037,GO:0047720	iron ion binding|defense response|integral component of membrane|oxidoreductase activity, acting on paired donors, with incorporation or reduction of molecular oxygen|heme binding|indoleacetaldoxime dehydratase activity	path:ath00380	Tryptophan metabolism
AT2G31180	25.2356	5.44646	45.0248	8.22873	3.04067	8.93462e-05	0.00230452	Up	1.60397	0.877964	0.418264	0.116055	0.0633645	0.176636	MYB14	Araport:AT2G31180,TAIR:AT2G31180,GeneID:817674	Member of the R2R3 factor gene family.	myb domain protein 14	MYB	GO:0003700,GO:0005634,GO:0009409,GO:0009651,GO:0009723,GO:0009733,GO:0009751,GO:0009753,GO:0030154,GO:0043565,GO:0044212,GO:0045893,GO:0050826	DNA-binding transcription factor activity|nucleus|response to cold|response to salt stress|response to ethylene|response to auxin|response to salicylic acid|response to jasmonic acid|cell differentiation|sequence-specific DNA binding|transcription regulatory region DNA binding|positive regulation of transcription, DNA-templated|response to freezing
AT2G31390	1647.82	1043.89	2251.74	2.15678	1.10888	1.33996e-05	0.000439955	Up	43.0906	26.5802	39.9034	13.577	14.7977	21.4222	T28P16.12	Araport:AT2G31390,TAIR:AT2G31390,GeneID:817697		pfkB-like carbohydrate kinase family protein		GO:0005524,GO:0005829,GO:0005886,GO:0006000,GO:0008865,GO:0019200,GO:0019252	ATP binding|cytosol|plasma membrane|fructose metabolic process|fructokinase activity|carbohydrate kinase activity|starch biosynthetic process	path:ath00051,path:ath00500,path:ath00520	Fructose and mannose metabolism|Starch and sucrose metabolism|Amino sugar and nucleotide sugar metabolism
AT2G31730	613.682	348.977	878.386	2.51714	1.33179	0.000109672	0.00276781	Up	20.2864	16.6236	17.9853	5.61486	10.3797	5.10982	T9H9.27	Araport:AT2G31730,TAIR:AT2G31730,GeneID:817730		basic helix-loop-helix (bHLH) DNA-binding superfamily protein	bHLH	GO:0001228,GO:0003677,GO:0003700,GO:0005634,GO:0009739,GO:0046983	DNA-binding transcription activator activity, RNA polymerase II-specific|DNA binding|DNA-binding transcription factor activity|nucleus|response to gibberellin|protein dimerization activity
AT2G31865	447.758	66.7776	828.739	12.4379	3.63667	1.16167e-47	2.44798e-44	Up	10.0971	9.01703	10.1094	1.02115	0.589261	0.698909	PARG2	Araport:AT2G31865,TAIR:AT2G31865,GeneID:817744		poly(ADP-ribose) glycohydrolase 2		GO:0004649,GO:0005634,GO:0005737,GO:0005975,GO:0006282,GO:0006974,GO:0009225,GO:0050832,GO:1990966	poly(ADP-ribose) glycohydrolase activity|nucleus|cytoplasm|carbohydrate metabolic process|regulation of DNA repair|cellular response to DNA damage stimulus|nucleotide-sugar metabolic process|defense response to fungus|ATP generation from poly-ADP-D-ribose
AT2G31880	3157.72	1001.38	5314.06	5.30744	2.40802	5.37037e-16	1.0015e-13	Up	72.3949	39.6925	70.4466	14.5548	8.59251	10.3095	SOBIR1	Araport:AT2G31880,TAIR:AT2G31880,GeneID:817746	Encodes a putative leucine rich repeat transmembrane protein that is expressed in response to Pseudomonas syringae. Expression of SRRLK may be required for silencing via lsiRNAs. Regulates cell death and innate immunity.	Leucine-rich repeat protein kinase family protein
AT2G32210	232.403	41.3938	423.412	10.2574	3.35859	2.0629e-11	1.96703e-09	Up	9.96701	14.4091	14.4447	2.3319	0.618909	0.770214	F22D22.4	Araport:AT2G32210,TAIR:AT2G32210,GeneID:817780		cysteine-rich/transmembrane domain A-like protein
AT2G32460	4.25597	0	8.51193	44.7949	5.48526	0.00179458	0.0286725	Up	0.13337	0.11851	0.0592815	0	0	0	MYB101	Araport:AT2G32460,TAIR:AT2G32460,GeneID:817807	Member of the R2R3 factor gene family.	myb domain protein 101	MYB	GO:0003700,GO:0005634,GO:0009555,GO:0009739,GO:0009740,GO:0009789,GO:0010468,GO:0030154,GO:0043068,GO:0043565,GO:0044212,GO:0045893,GO:0048235,GO:0080092,GO:0090406,GO:1901371,GO:1990019	DNA-binding transcription factor activity|nucleus|pollen development|response to gibberellin|gibberellic acid mediated signaling pathway|positive regulation of abscisic acid-activated signaling pathway|regulation of gene expression|cell differentiation|positive regulation of programmed cell death|sequence-specific DNA binding|transcription regulatory region DNA binding|positive regulation of tran…
AT2G32680	718.827	40.8155	1396.84	34.2918	5.09979	4.65842e-15	7.60984e-13	Up	13.894	4.96582	16.7135	0.695841	0.0961822	0.209468	RLP23	Araport:AT2G32680,TAIR:AT2G32680,GeneID:817828		receptor like protein 23		GO:0002229,GO:0002237,GO:0002238,GO:0002240,GO:0005886,GO:0010204,GO:0010555,GO:0016021,GO:0019901,GO:0032491,GO:0042742,GO:0050832	defense response to oomycetes|response to molecule of bacterial origin|response to molecule of fungal origin|response to molecule of oomycetes origin|plasma membrane|defense response signaling pathway, resistance gene-independent|response to mannitol|integral component of membrane|protein kinase binding|detection of molecule of fungal origin|defense response to bacterium|defense response to fungus
AT2G32830	98.6002	27.17	170.03	6.25262	2.64446	0.00307369	0.0435588	Up	4.42809	0.551517	1.41539	0.053251	0.605715	0.329257	PHT1;5	Araport:AT2G32830,TAIR:AT2G32830,GeneID:817844	Encodes Pht1;5, a member of the Pht1 family of phosphate transporters which include: Pht1;1/At5g43350, Pht1;2/At5g43370, Pht1;3/At5g43360, Pht1;4/At2g38940, Pht1;5/At2g32830, Pht1;6/At5g43340, Pht1;7/At3g54700, Pht1;8/At1g20860, Pht1;9/At1g76430 (Plant Journal 2002, 31:341).	phosphate transporter 1;5		GO:0005315,GO:0006817,GO:0015293,GO:0016021	inorganic phosphate transmembrane transporter activity|phosphate ion transport|symporter activity|integral component of membrane
AT2G33020	407.786	7.26649	808.306	111.66	6.80297	3.97175e-36	4.64982e-33	Up	9.88028	3.36277	8.48675	0.0562902	0.0939084	0.0356973	RLP24	Araport:AT2G33020,TAIR:AT2G33020,GeneID:817864		receptor like protein 24		GO:0005886,GO:0016021	plasma membrane|integral component of membrane
AT2G33080	22.1665	1.33808	42.995	31.4792	4.97633	1.01823e-07	5.31116e-06	Up	0.540452	0.361442	0.343059	0.0102906	0	0.0293668	RLP28	Araport:AT2G33080,TAIR:AT2G33080,GeneID:817870		receptor like protein 28		GO:0005886,GO:0009651,GO:0010555,GO:0016021	plasma membrane|response to salt stress|response to mannitol|integral component of membrane
AT2G33380	772.459	401.89	1143.03	2.84403	1.50794	0.00060923	0.0117783	Up	40.0499	12.3143	25.6986	10.1231	5.50089	11.3867	RD20	Araport:AT2G33380,TAIR:AT2G33380,GeneID:817901	Encodes a calcium binding protein whose mRNA is induced upon treatment with NaCl, ABA and in response to dessication. mRNA expression under drought conditions is apparent particularly in leaves and flowers. Isoform of caleosin with a role as a peroxygenase involved in oxylipin metabolism during biotic and abiotic stress. Involved in the production of 2-hydroxy-octadecatrienoic acid. The peroxygen…	Caleosin-related family protein		GO:0004497,GO:0005509,GO:0005773,GO:0005783,GO:0009269,GO:0009409,GO:0009620,GO:0009651,GO:0009737,GO:0009751,GO:0010118,GO:0012511,GO:0031407,GO:0031969,GO:0043231,GO:0050832,GO:1902609,GO:1990137,GO:2000377	monooxygenase activity|calcium ion binding|vacuole|endoplasmic reticulum|response to desiccation|response to cold|response to fungus|response to salt stress|response to abscisic acid|response to salicylic acid|stomatal movement|monolayer-surrounded lipid storage body|oxylipin metabolic process|chloroplast membrane|intracellular membrane-bounded organelle|defense response to fungus|(R)-2-hydroxy-a…	path:ath00073	Cutin, suberine and wax biosynthesis
AT2G33580	429.875	161.492	698.257	4.32798	2.11369	3.17677e-15	5.35552e-13	Up	6.14482	4.83427	7.00223	1.78927	1.00323	1.26364	LYK5	Araport:AT2G33580,TAIR:AT2G33580,GeneID:817923	Encodes a LysM-containing receptor-like kinase. LYK5 is a major chitin receptor and forms a chitin-induced complex with related kinase CERK1.	Protein kinase superfamily protein		GO:0004672,GO:0005524,GO:0005886,GO:0008061,GO:0016021,GO:0042803,GO:0045087,GO:0071323	protein kinase activity|ATP binding|plasma membrane|chitin binding|integral component of membrane|protein homodimerization activity|innate immune response|cellular response to chitin
AT2G34210	26.9549	5.26297	48.6468	9.3186	3.22011	0.000115354	0.00289044	Up	0.513271	0.114021	0.562755	0.0759634	0.0230416	0.0240867	F13P17.5	Araport:AT2G34210,TAIR:AT2G34210,GeneID:817982		Transcription elongation factor Spt5		GO:0003729,GO:0003735,GO:0005840,GO:0006357,GO:0006368,GO:0006412,GO:0032044,GO:0032784	mRNA binding|structural constituent of ribosome|ribosome|regulation of transcription by RNA polymerase II|transcription elongation from RNA polymerase II promoter|translation|DSIF complex|regulation of DNA-templated transcription, elongation
AT2G34300	2362.84	1422.45	3303.22	2.32196	1.21535	1.40233e-10	1.18205e-08	Up	25.9569	26.4733	23.9845	11.2736	8.76435	12.5126	F13P17.14	Araport:AT2G34300,TAIR:AT2G34300,GeneID:817991		S-adenosyl-L-methionine-dependent methyltransferases superfamily protein		GO:0000139,GO:0005768,GO:0005794,GO:0005802,GO:0008757,GO:0009506,GO:0016021,GO:0052546	Golgi membrane|endosome|Golgi apparatus|trans-Golgi network|S-adenosylmethionine-dependent methyltransferase activity|plasmodesma|integral component of membrane|cell wall pectin metabolic process
AT2G34500	69.9718	17.8249	122.119	6.85336	2.77681	2.08898e-07	1.03579e-05	Up	1.51238	0.543036	1.89141	0.145159	0.22354	0.18057	CYP710A1	Araport:AT2G34500,TAIR:AT2G34500,GeneID:818013	Encodes a protein with C22-sterol desaturase activity. The enzyme was shown to catalyze in the presence of NADPH the conversion of %26beta;-sitosterol to stigmasterol, but not that of 24-<i>epi</i>-campesterol to brassicasterol (unlike CYP710A2).	cytochrome P450, family 710, subfamily A, polypeptide 1		GO:0000249,GO:0004497,GO:0005506,GO:0016021,GO:0016125,GO:0016126,GO:0020037,GO:0055114	C-22 sterol desaturase activity|monooxygenase activity|iron ion binding|integral component of membrane|sterol metabolic process|sterol biosynthetic process|heme binding|oxidation-reduction process	path:ath00100	Steroid biosynthesis
AT2G34810	1488.78	893.893	2083.66	2.33116	1.22105	0.000985478	0.017674	Up	32.2706	14.6023	25.8192	9.53977	13.3836	7.08269	F19I3.4	Araport:AT2G34810,TAIR:AT2G34810,GeneID:818046		FAD-binding Berberine family protein		GO:0005576,GO:0005618,GO:0009611,GO:0009753,GO:0016491,GO:0071949	extracellular region|cell wall|response to wounding|response to jasmonic acid|oxidoreductase activity|FAD binding
AT2G34940	47.9055	19.5272	76.2837	3.92224	1.97168	0.000388871	0.00809751	Up	1.08422	0.428188	1.09236	0.320926	0.183874	0.13568	VSR5	Araport:AT2G34940,TAIR:AT2G34940,GeneID:818059		VACUOLAR SORTING RECEPTOR 5		GO:0000139,GO:0005509,GO:0005768,GO:0005802,GO:0006511,GO:0006623,GO:0006896,GO:0016020,GO:0016021,GO:0017119,GO:0030665,GO:0031902,GO:0061630	Golgi membrane|calcium ion binding|endosome|trans-Golgi network|ubiquitin-dependent protein catabolic process|protein targeting to vacuole|Golgi to vacuole transport|membrane|integral component of membrane|Golgi transport complex|clathrin-coated vesicle membrane|late endosome membrane|ubiquitin protein ligase activity
AT2G35000	17.7542	4.73121	30.7772	6.47007	2.69378	0.00105892	0.0188149	Up	0.55828	0.190356	0.495145	0.014091	0.0897574	0.0804243	ATL9	Araport:AT2G35000,TAIR:AT2G35000,GeneID:818064	E3 ligase-like protein induced by chitin oligomers.	RING/U-box superfamily protein		GO:0004842,GO:0010200,GO:0016021,GO:0016567,GO:0046872,GO:0050832	ubiquitin-protein transferase activity|response to chitin|integral component of membrane|protein ubiquitination|metal ion binding|defense response to fungus
AT2G35150	41.6851	16.594	66.7762	4.00745	2.00268	4.29173e-05	0.00122381	Up	1.36799	1.20148	1.51221	0.279728	0.176224	0.55265	EXL7	Araport:AT2G35150,TAIR:AT2G35150,GeneID:818081	Encodes EXORDIUM LIKE 7.	EXORDIUM like 7		GO:0005615,GO:0048046	extracellular space|apoplast
AT2G35290	39.1128	19.8356	58.39	2.93543	1.55357	0.00211782	0.0327912	Up	1.76764	1.4974	0.898841	0.486011	0.325874	0.608312	SAUR79	Araport:AT2G35290,TAIR:AT2G35290,GeneID:818096		hypothetical protein
AT2G35980	77.7534	5.89824	149.609	25.4578	4.67003	8.45482e-10	6.52632e-08	Up	6.17101	0.88323	3.14656	0.191358	0.0870657	0.113768	YLS9	Araport:AT2G35980,TAIR:AT2G35980,GeneID:818171	Encodes a protein whose sequence is similar to tobacco hairpin-induced gene (HIN1) and Arabidopsis non-race specific disease resistance gene (NDR1). Expression of this gene is induced by cucumber mosaic virus, spermine and during senescence. The gene product is localized to the chloroplast.	Late embryogenesis abundant (LEA) hydroxyproline-rich glycoprotein family		GO:0009506,GO:0009507,GO:0010150,GO:0016021,GO:0046658,GO:0051607,GO:0051707	plasmodesma|chloroplast|leaf senescence|integral component of membrane|anchored component of plasma membrane|defense response to virus|response to other organism
AT2G36080	368.84	179.365	558.314	3.11337	1.63848	1.35577e-06	5.79517e-05	Up	4.49492	4.35341	2.72293	1.47764	1.25002	0.946487	ABS2	Araport:AT2G36080,TAIR:AT2G36080,GeneID:818181	Encodes a plant-specific B3 DNA-binding domain transcription factor. Has transcription repressor activity.	AP2/B3-like transcriptional factor family protein	B3	GO:0003677,GO:0003700,GO:0005634,GO:0045892,GO:0080167	DNA binding|DNA-binding transcription factor activity|nucleus|negative regulation of transcription, DNA-templated|response to karrikin
AT2G36120	9511.52	2276.81	16746.2	7.35536	2.8788	1.87327e-24	7.04919e-22	Up	408.231	236.999	248.176	45.4782	37.8349	36.0209	DOT1	Araport:AT2G36120,TAIR:AT2G36120,GeneID:3768574	Encodes a glycine rich protein that is involved in leaf vascular patterning. dot1 mutants have an aberrant open-class venation pattern in leaves and cotyledons, as well as several other leaf development defects.	Glycine-rich protein family		GO:0005576,GO:0010087,GO:0010305,GO:0010588,GO:0048366	extracellular region|phloem or xylem histogenesis|leaf vascular tissue pattern formation|cotyledon vascular tissue pattern formation|leaf development
AT2G36640	55.9041	7.99946	103.809	13.0208	3.70275	3.65316e-07	1.74565e-05	Up	1.24776	1.60406	1.45889	0.0735993	0.22771	0.0140022	ECP63	Araport:AT2G36640,TAIR:AT2G36640,GeneID:818236	Encodes putative phosphotyrosine protein belonging to late embryogenesis abundant (LEA) protein in group 3 that might be involved in maturation and desiccation tolerance of seeds. RFLP and CAPS mapping place it on chromosome 4 but the nucleotide sequence maps it to chromosome 2.	embryonic cell protein 63		GO:0005829	cytosol
AT2G36650	35.3828	11.215	59.5506	5.29062	2.40344	0.000646247	0.0124369	Up	1.27172	1.31023	0.487352	0.205169	0.0678905	0.319364	F13K3.5	Araport:AT2G36650,TAIR:AT2G36650,GeneID:818237		CHUP1-like protein
AT2G36885	2326.13	3114.57	1537.68	0.493705	-1.01828	7.46798e-05	0.00197707	Down	26.7372	35.6001	42.3897	55.0201	60.9388	92.263	AT2G36885	Araport:AT2G36885,TAIR:AT2G36885,GeneID:818261		translation initiation factor
AT2G37130	699.579	265.675	1133.48	4.26467	2.09243	7.878e-08	4.26769e-06	Up	25.0422	13.6296	10.5589	2.93364	3.58765	4.97588	T2N18.11	Araport:AT2G37130,TAIR:AT2G37130,GeneID:818289		Peroxidase superfamily protein		GO:0004601,GO:0005829,GO:0006979,GO:0009505,GO:0009506,GO:0020037,GO:0042744,GO:0046872,GO:0048511,GO:0050832	peroxidase activity|cytosol|response to oxidative stress|plant-type cell wall|plasmodesma|heme binding|hydrogen peroxide catabolic process|metal ion binding|rhythmic process|defense response to fungus	path:ath00940	Phenylpropanoid biosynthesis
AT2G37280	83.993	44.3183	123.668	2.79234	1.48148	3.47691e-05	0.00102617	Up	0.695109	0.387594	0.707103	0.187338	0.234977	0.197471	ABCG33	Araport:AT2G37280,TAIR:AT2G37280,GeneID:818305	Encodes an ATP-binding cassette (ABC) transporter. Expressed in the vascular tissue of primary stem.	pleiotropic drug resistance 5		GO:0005524,GO:0005886,GO:0006855,GO:0016021,GO:0042626,GO:0055085	ATP binding|plasma membrane|drug transmembrane transport|integral component of membrane|ATPase activity, coupled to transmembrane movement of substances|transmembrane transport
AT2G37770	283.842	428.62	139.065	0.324569	-1.6234	0.00336658	0.0469827	Down	3.53068	0.638519	2.57042	8.9468	6.25196	4.76916	ChlAKR	Araport:AT2G37770,TAIR:AT2G37770,GeneID:818354	Encodes an NADPH-dependent aldo-keto reductase that can act on a wide variety of substrates in vitro including saturated and unsaturated aldehydes, steroids, and sugars. GFP-tagged AKR4C9 localizes to the chloroplast where it may play a role in detoxifying reactive carbonyl compounds that threaten to impair the photosynthetic process. Transcript levels for this gene are up-regulated in response t…	NAD(P)-linked oxidoreductase superfamily protein		GO:0004032,GO:0004033,GO:0008106,GO:0009409,GO:0009414,GO:0009507,GO:0009636,GO:0009651,GO:0016229,GO:0016491,GO:0055114,GO:0070401	alditol:NADP+ 1-oxidoreductase activity|aldo-keto reductase (NADP) activity|alcohol dehydrogenase (NADP+) activity|response to cold|response to water deprivation|chloroplast|response to toxic substance|response to salt stress|steroid dehydrogenase activity|oxidoreductase activity|oxidation-reduction process|NADP+ binding
AT2G37870	162.683	6.51043	318.855	48.9088	5.61202	1.10202e-23	3.93607e-21	Up	12.9316	14.4656	7.13065	0.311887	0.0709524	0.333767	T8P21.22	Araport:AT2G37870,TAIR:AT2G37870,GeneID:818363		Bifunctional inhibitor/lipid-transfer protein/seed storage 2S albumin superfamily protein
AT2G37900	200.513	93.802	307.223	3.27516	1.71157	0.000419264	0.0086619	Up	5.07662	1.28475	2.65447	0.971705	0.752535	0.973499	T8P21.19	Araport:AT2G37900,TAIR:AT2G37900,GeneID:818366		Major facilitator superfamily protein		GO:0015333,GO:0016021,GO:0035673,GO:1904680	peptide:proton symporter activity|integral component of membrane|oligopeptide transmembrane transporter activity|peptide transmembrane transporter activity
AT2G37980	30.5726	7.59567	53.5495	7.0704	2.82179	2.0301e-05	0.000637559	Up	0.526532	0.265905	0.677931	0.0476214	0.112669	0.0362398	T8P21.11	Araport:AT2G37980,TAIR:AT2G37980,GeneID:818376		O-fucosyltransferase family protein
AT2G38170	14725.7	26821.7	2629.65	0.0980426	-3.35045	5.33707e-55	2.8117e-51	Down	22.7392	21.4266	24.8032	283.887	213.095	189.121	CAX1	Araport:AT2G38170,TAIR:AT2G38170,GeneID:818395	Encodes a high affinity vacuolar calcium antiporter. The residue His 338 is critical to Ca2+ transport activity. Disruption of CAX1 reduces manganese and zinc of shoot tissue and results in a decrease in the activity of vacuolar V-type proton ATPase.	cation exchanger 1		GO:0005773,GO:0006816,GO:0006874,GO:0006882,GO:0009631,GO:0009651,GO:0009705,GO:0015369,GO:0016020,GO:0016021,GO:0030026,GO:0055062,GO:0070588	vacuole|calcium ion transport|cellular calcium ion homeostasis|cellular zinc ion homeostasis|cold acclimation|response to salt stress|plant-type vacuole membrane|calcium:proton antiporter activity|membrane|integral component of membrane|cellular manganese ion homeostasis|phosphate ion homeostasis|calcium ion transmembrane transport
AT2G38180	446.503	629.312	263.695	0.419226	-1.2542	4.59963e-05	0.00130631	Down	4.66626	3.14237	4.9293	12.1444	10.3575	6.84762	F16M14.11	Araport:AT2G38180,TAIR:AT2G38180,GeneID:818396		SGNH hydrolase-type esterase superfamily protein		GO:0005576,GO:0016042,GO:0016788	extracellular region|lipid catabolic process|hydrolase activity, acting on ester bonds
AT2G38250	125.72	21.5716	229.868	10.7047	3.42017	2.85432e-19	7.42582e-17	Up	2.97546	3.65203	2.89635	0.427629	0.24153	0.210404	F16M14.18	Araport:AT2G38250,TAIR:AT2G38250,GeneID:818404		Homeodomain-like superfamily protein	Trihelix	GO:0003700,GO:0005634,GO:0005730,GO:0006355,GO:0016592,GO:0043565	DNA-binding transcription factor activity|nucleus|nucleolus|regulation of transcription, DNA-templated|mediator complex|sequence-specific DNA binding
AT2G38380	496.065	162.89	829.24	5.08749	2.34695	0.000209648	0.00477612	Up	12.841	16.7802	4.56861	1.32015	1.05114	4.58079	T19C21.13	Araport:AT2G38380,TAIR:AT2G38380,GeneID:818419		Peroxidase superfamily protein		GO:0004601,GO:0005576,GO:0005773,GO:0006979,GO:0009505,GO:0009651,GO:0010043,GO:0020037,GO:0042744,GO:0046872	peroxidase activity|extracellular region|vacuole|response to oxidative stress|plant-type cell wall|response to salt stress|response to zinc ion|heme binding|hydrogen peroxide catabolic process|metal ion binding	path:ath00940	Phenylpropanoid biosynthesis
AT2G38390	357.185	58.6332	655.736	11.1688	3.4814	4.8274e-07	2.2407e-05	Up	14.1714	14.1936	4.28276	0.668719	0.279589	2.08028	T19C21.12	Araport:AT2G38390,TAIR:AT2G38390,GeneID:818420		Peroxidase superfamily protein		GO:0004601,GO:0005576,GO:0005773,GO:0006979,GO:0009651,GO:0020037,GO:0042744,GO:0046872	peroxidase activity|extracellular region|vacuole|response to oxidative stress|response to salt stress|heme binding|hydrogen peroxide catabolic process|metal ion binding	path:ath00940	Phenylpropanoid biosynthesis
AT2G38400	614.624	375.736	853.511	2.27179	1.18383	0.000487738	0.00980734	Up	11.4414	10.5988	7.18302	4.98419	4.72494	2.94724	AGT3	Araport:AT2G38400,TAIR:AT2G38400,GeneID:818421	alanine:glyoxylate aminotransferase 2 homolog (AGT3) mRNA	alanine:glyoxylate aminotransferase 3		GO:0005739,GO:0008453,GO:0009853,GO:0030170	mitochondrion|alanine-glyoxylate transaminase activity|photorespiration|pyridoxal phosphate binding	path:ath00250,path:ath00260,path:ath00270,path:ath00280	Alanine, aspartate and glutamate metabolism|Glycine, serine and threonine metabolism|Cysteine and methionine metabolism|Valine, leucine and isoleucine degradation
AT2G38530	10234.5	999.607	19469.3	19.4757	4.28361	7.95462e-23	2.70367e-20	Up	331.807	586.982	300.582	10.9236	28.9598	22.1533	LTP2	Araport:AT2G38530,TAIR:AT2G38530,GeneID:818435	Involved in lipid transfer between membranes. Belongs to a family of Lipid transfer proteins. Sequence similarity to other plant/Arabidopsis LPT genes but highest similarity to LPT1. Stress and pathogen-inducible motifs found in the upstream region. Expressed in flower, leaves and siliques but absent in roots. Predicted to be a member of PR-14 pathogenesis-related protein family with the followin…	lipid transfer protein 2		GO:0005768,GO:0005794,GO:0005802,GO:0005886,GO:0006649,GO:0008289,GO:0009414,GO:0009505,GO:0009507,GO:0042335,GO:0090627,GO:1901957	endosome|Golgi apparatus|trans-Golgi network|plasma membrane|phospholipid transfer to membrane|lipid binding|response to water deprivation|plant-type cell wall|chloroplast|cuticle development|plant epidermal cell differentiation|regulation of cutin biosynthetic process
AT2G38940	596.676	329.004	864.349	2.62733	1.3936	9.06223e-06	0.000318812	Up	9.10485	6.81013	15.3776	2.97203	4.08525	4.38983	PHT1;4	Araport:AT2G38940,TAIR:AT2G38940,GeneID:818479	Encodes Pht1;4, a member of the Pht1 family of phosphate transporters which include: Pht1;1/At5g43350, Pht1;2/At5g43370, Pht1;3/At5g43360, Pht1;4/At2g38940, Pht1;5/At2g32830, Pht1;6/At5g43340, Pht1;7/At3g54700, Pht1;8/At1g20860, Pht1;9/At1g76430 (Plant Journal 2002, 31:341). Expression is upregulated in the shoot of cax1/cax3 mutant.	phosphate transporter 1;4		GO:0005315,GO:0005634,GO:0005773,GO:0005794,GO:0005886,GO:0006817,GO:0009506,GO:0009737,GO:0015293,GO:0016020,GO:0016021	inorganic phosphate transmembrane transporter activity|nucleus|vacuole|Golgi apparatus|plasma membrane|phosphate ion transport|plasmodesma|response to abscisic acid|symporter activity|membrane|integral component of membrane
AT2G39030	1168.02	89.5084	2246.54	25.0998	4.6496	0.00118929	0.0207467	Up	75.5085	48.304	18.3204	0.73191	4.64133	0.0652714	NATA1	Araport:AT2G39030,TAIR:AT2G39030,GeneID:818489	Encodes a protein that acts as an ornithine N-delta-acetyltransferase, leading to the formation of N-delta-actetylornithine. This compound is likely used in plant defense and levels of it are increased in Arabidopsis plants in response to MeJA and ABA.	Acyl-CoA N-acyltransferases (NAT) superfamily protein		GO:0006591,GO:0006952,GO:0008080,GO:0009753	ornithine metabolic process|defense response|N-acetyltransferase activity|response to jasmonic acid
AT2G39210	1318.54	402.777	2234.31	5.54908	2.47225	3.53269e-09	2.46504e-07	Up	29.7686	19.3981	18.4664	6.35843	3.32867	2.26177	T16B24.15	Araport:AT2G39210,TAIR:AT2G39210,GeneID:818506		Major facilitator superfamily protein		GO:0000741,GO:0005739,GO:0009651,GO:0010197,GO:0016021	karyogamy|mitochondrion|response to salt stress|polar nucleus fusion|integral component of membrane
AT2G39310	2219.08	1223.63	3214.53	2.62698	1.3934	0.000745937	0.0141105	Up	56.4254	32.479	18.6125	14.7692	13.9535	11.9115	JAL22	Araport:AT2G39310,TAIR:AT2G39310,GeneID:818516		jacalin-related lectin 22		GO:0030246	carbohydrate binding
AT2G39330	5733.31	588.104	10878.5	18.5005	4.2095	7.44573e-14	9.5673e-12	Up	199.509	56.1111	102.407	10.2524	5.92732	2.5624	JAL23	Araport:AT2G39330,TAIR:AT2G39330,GeneID:818518		jacalin-related lectin 23		GO:0005773,GO:0009506,GO:0030246	vacuole|plasmodesma|carbohydrate binding
AT2G39350	152.548	92.8555	212.24	2.28161	1.19005	0.00154589	0.0254306	Up	2.0921	2.17272	1.78096	0.679155	0.590343	1.37887	ABCG1	Araport:AT2G39350,TAIR:AT2G39350,GeneID:818520	Belongs to a clade of five Arabidopsis thaliana ABCG half-transporters that are required for synthesis of an effective suberin barrier in roots and seed coats (ABCG2, ABCG6, and ABCG20) and for synthesis of an intact pollen wall (ABCG1 and ABCG16).	ABC-2 type transporter family protein		GO:0005524,GO:0005886,GO:0009624,GO:0010208,GO:0016021,GO:0042626,GO:0055085	ATP binding|plasma membrane|response to nematode|pollen wall assembly|integral component of membrane|ATPase activity, coupled to transmembrane movement of substances|transmembrane transport
AT2G39420	435.178	284.674	585.683	2.05811	1.04132	0.000251667	0.00560611	Up	11.7569	6.59038	9.50524	5.00688	4.46472	3.69554	F12L6.8	Araport:AT2G39420,TAIR:AT2G39420,GeneID:818527		alpha/beta-Hydrolases superfamily protein		GO:0003846,GO:0004622,GO:0005783,GO:0005794,GO:0005886,GO:0006979,GO:0009506,GO:0009809,GO:0010043,GO:0016020,GO:0016787,GO:0042542,GO:0046686,GO:0090430	2-acylglycerol O-acyltransferase activity|lysophospholipase activity|endoplasmic reticulum|Golgi apparatus|plasma membrane|response to oxidative stress|plasmodesma|lignin biosynthetic process|response to zinc ion|membrane|hydrolase activity|response to hydrogen peroxide|response to cadmium ion|caffeoyl-CoA: alcohol caffeoyl transferase activity
AT2G39530	9.18668	0	18.3734	96.9692	6.59945	5.43653e-06	0.000201697	Up	0.459526	0.33096	0.591263	0	0	0	CASP-like protein 4D1	Araport:AT2G39530,TAIR:AT2G39530,GeneID:818538		Uncharacterized protein family (UPF0497)		GO:0005886,GO:0016021,GO:0051539	plasma membrane|integral component of membrane|4 iron, 4 sulfur cluster binding
AT2G39700	4275.49	1817.14	6733.83	3.70533	1.8896	9.18765e-08	4.8646e-06	Up	90.6026	124.139	101.894	16.7788	24.5144	43.8445	EXPA4	Araport:AT2G39700,TAIR:AT2G39700,GeneID:818553	putative expansin. Naming convention from the Expansin Working Group (Kende et al, 2004. Plant Mol Bio). Involved in the formation of nematode-induced syncytia in roots of Arabidopsis thaliana.	expansin A4
AT2G39800	4102.4	2290.67	5914.13	2.58161	1.36827	3.35771e-11	3.10338e-09	Up	48.3479	47.3789	45.0129	17.626	13.8817	22.4814	P5CS1	Araport:AT2G39800,TAIR:AT2G39800,GeneID:818566	encodes a delta1-pyrroline-5-carboxylate synthase that catalyzes the rate-limiting enzyme in the biosynthesis of proline. Gene is expressed in reproductive organs and tissues under non-stress conditions but in the whole plant under water-limiting condition. Expression is also induced by abscisic acid and salt stress in a light-dependent manner. encodes a delta1-pyrroline-5-carboxylate synthase th…	delta1-pyrroline-5-carboxylate synthase 1		GO:0004349,GO:0004350,GO:0005524,GO:0005737,GO:0006561,GO:0006979,GO:0009414,GO:0009507,GO:0009555,GO:0009651,GO:0016020,GO:0017084,GO:0042538,GO:0048364,GO:0055129	glutamate 5-kinase activity|glutamate-5-semialdehyde dehydrogenase activity|ATP binding|cytoplasm|proline biosynthetic process|response to oxidative stress|response to water deprivation|chloroplast|pollen development|response to salt stress|membrane|delta1-pyrroline-5-carboxylate synthetase activity|hyperosmotic salinity response|root development|L-proline biosynthetic process	path:ath00330	Arginine and proline metabolism
AT2G40095	71.1114	40.5734	101.649	2.50127	1.32266	0.00031557	0.0067788	Up	1.35735	0.880864	1.25117	0.313953	0.505451	0.539862	AT2G40095	Araport:AT2G40095,TAIR:AT2G40095,GeneID:818598		Alpha/beta hydrolase related protein
AT2G40520	732.974	482.167	983.78	2.04062	1.02901	1.07339e-05	0.000366012	Up	9.05712	7.07624	7.05679	4.26297	3.68144	3.1964	T2P4.13	Araport:AT2G40520,TAIR:AT2G40520,GeneID:818647		Nucleotidyltransferase family protein
AT2G41010	729.192	298.497	1159.89	3.88688	1.95861	1.50894e-23	5.29966e-21	Up	23.3374	19.6142	22.9657	6.45749	4.41625	5.78023	CAMBP25	Araport:AT2G41010,TAIR:AT2G41010,GeneID:818701	Encodes a novel calmodulin binding protein whose gene expression is induced by dehydration and ionic (salt) and non-ionic (mannitol) osmotic stress. Lines over-expressing this gene are more sensitive and anti-sense lines are more tolerant to osmotic stress, suggesting this gene may be a negative regulator of response to osmotic stress.	calmodulin (CAM)-binding protein of 25 kDa		GO:0005516,GO:0005634,GO:0009414,GO:0009651,GO:0010337	calmodulin binding|nucleus|response to water deprivation|response to salt stress|regulation of salicylic acid metabolic process
AT2G41070	86.183	55.8798	116.486	2.08805	1.06216	0.00108143	0.0191343	Up	1.66398	1.62644	2.20936	1.09351	0.603072	0.882595	EEL	Araport:AT2G41070,TAIR:AT2G41070,GeneID:818706	Transcription factor homologous to ABI5. Regulates AtEm1 expression by binding directly at the AtEm1 promoter. Located in the nucleus and expressed during seed maturation in the cotyledons and later in the whole embryo.	Basic-leucine zipper (bZIP) transcription factor family protein	bZIP	GO:0003677,GO:0003700,GO:0005634,GO:0009738,GO:0043565	DNA binding|DNA-binding transcription factor activity|nucleus|abscisic acid-activated signaling pathway|sequence-specific DNA binding	path:ath04075	Plant hormone signal transduction
AT2G41110	2014.49	1294.09	2734.88	2.11351	1.07964	0.000117272	0.00293502	Up	77.2666	69.4936	62.805	37.6699	36.3345	22.8878	CAM2	Araport:AT2G41110,TAIR:AT2G41110,GeneID:818710	Encodes a touch-inducible calmodulin that has higher affinity to kinesin-like calmodulin binding motor protein than CAM4 or CAM6.	calmodulin 2		GO:0005509,GO:0005634,GO:0005737,GO:0005874,GO:0019722	calcium ion binding|nucleus|cytoplasm|microtubule|calcium-mediated signaling	path:ath04016,path:ath04070,path:ath04626	MAPK signaling pathway - plant|Phosphatidylinositol signaling system|Plant-pathogen interaction
AT2G41230	171.337	13.7538	328.92	23.9146	4.57982	3.33642e-18	7.9896e-16	Up	8.84988	11.2406	3.85155	0.395809	0.240118	0.376513	ORS1	Araport:AT2G41230,TAIR:AT2G41230,GeneID:818722	Encodes an ER-localized plant hormone-responsive gene and appears to act redundantly with ARGOS and ARL during organ growth.	ORGAN SIZE-like protein		GO:0001558,GO:0005634,GO:0005783,GO:0010104,GO:0016021,GO:0051302,GO:0071215,GO:0071367,GO:0071369,GO:0090696,GO:2000070	regulation of cell growth|nucleus|endoplasmic reticulum|regulation of ethylene-activated signaling pathway|integral component of membrane|regulation of cell division|cellular response to abscisic acid stimulus|cellular response to brassinosteroid stimulus|cellular response to ethylene stimulus|post-embryonic plant organ development|regulation of response to water deprivation
AT2G41410	2163.78	3166.65	1160.92	0.366561	-1.44787	3.59853e-07	1.72738e-05	Down	24.4401	21.8762	16.9484	74.3876	45.3218	51.0559	F13H10.4	Araport:AT2G41410,TAIR:AT2G41410,GeneID:818739		Calcium-binding EF-hand family protein		GO:0005509,GO:0005886	calcium ion binding|plasma membrane	path:ath04626	Plant-pathogen interaction
AT2G41480	214.385	17.5539	411.216	23.5256	4.55616	2.76603e-14	3.68915e-12	Up	7.33969	13.5782	4.58213	0.607571	0.32763	0.149839	AtPRX25	Araport:AT2G41480,TAIR:AT2G41480,GeneID:818746	Encodes a cationic cell-wall-bound peroxidase homolog that is involved in the lignification of cell walls.	peroxidase superfamily protein		GO:0004601,GO:0005576,GO:0006979,GO:0020037,GO:0042744,GO:0046872	peroxidase activity|extracellular region|response to oxidative stress|heme binding|hydrogen peroxide catabolic process|metal ion binding	path:ath00940	Phenylpropanoid biosynthesis
AT2G41800	393.536	0.996446	786.076	763.945	9.57732	2.67342e-28	1.76053e-25	Up	13.8061	11.7384	11.3982	0	0.015167	0.0317099	T11A7.10	Araport:AT2G41800,TAIR:AT2G41800,GeneID:818779		imidazolonepropionase (Protein of unknown function, DUF642)
AT2G41810	166.182	12.7046	319.66	24.9797	4.64268	2.30118e-14	3.19031e-12	Up	3.80503	8.10721	4.19412	0.108676	0.0988925	0.447971	T11A7.9	Araport:AT2G41810,TAIR:AT2G41810,GeneID:818780		imidazolonepropionase (Protein of unknown function, DUF642)
AT2G41905	132.602	48.3615	216.842	4.47701	2.16253	1.15933e-05	0.00039089	Up	11.1761	7.11714	3.87477	1.50702	1.13722	2.34262	AT2G41905	Araport:AT2G41905,TAIR:AT2G41905,GeneID:2745590		transmembrane protein		GO:0005886,GO:0031225	plasma membrane|anchored component of membrane
AT2G42350	13.5963	4.79519	22.3974	4.67474	2.22489	0.003192	0.0449632	Up	0.479711	0.208396	0.555969	0.096415	0.0526413	0.110058	MHK10.7	Araport:AT2G42350,TAIR:AT2G42350,GeneID:818836		RING/U-box superfamily protein		GO:0016021,GO:0016567,GO:0016740,GO:0046872	integral component of membrane|protein ubiquitination|transferase activity|metal ion binding
AT2G42360	111.089	15.7147	206.463	13.092	3.71062	5.00691e-28	3.1052e-25	Up	5.09395	4.97904	4.61733	0.32818	0.321608	0.456264	MHK10.8	Araport:AT2G42360,TAIR:AT2G42360,GeneID:818837		RING/U-box superfamily protein		GO:0004842,GO:0016021,GO:0016567,GO:0046872	ubiquitin-protein transferase activity|integral component of membrane|protein ubiquitination|metal ion binding
AT2G42570	681.006	357.326	1004.69	2.81019	1.49067	4.48925e-06	0.000169842	Up	12.4981	17.0342	11.5763	3.23033	4.92137	6.39596	TBL39	Araport:AT2G42570,TAIR:AT2G42570,GeneID:818857	Encodes a member of the TBL (TRICHOME BIREFRINGENCE-LIKE) gene family containing a plant-specific DUF231 (domain of unknown function) domain. TBL gene family has 46 members, two of which (TBR/AT5G06700 and TBL3/AT5G01360) have been shown to be involved in the synthesis and deposition of secondary wall cellulose, presumably by influencing the esterification state of pectic polymers. A nomenclature…	TRICHOME BIREFRINGENCE-LIKE 39		GO:0005773,GO:0005794,GO:0009506,GO:0016021,GO:0016413	vacuole|Golgi apparatus|plasmodesma|integral component of membrane|O-acetyltransferase activity
AT2G43000	35.4502	8.2234	62.677	7.67328	2.93984	0.00233852	0.035326	Up	1.79738	0.591086	0.837745	0.346393	0.0497699	0.0173424	NAC042	Araport:AT2G43000,TAIR:AT2G43000,GeneID:818902	Encodes a NAC transcription factor induced by hydrogen peroxide (H2O2. Involved in senescence. Over expression of the gene strongly delays senescence and enhances tolerance to various abiotic stresses.	NAC domain containing protein 42	NAC	GO:0003677,GO:0003700,GO:0005634,GO:0005992,GO:0006561,GO:0009718,GO:0010120,GO:0010150,GO:0042538,GO:1900056	DNA binding|DNA-binding transcription factor activity|nucleus|trehalose biosynthetic process|proline biosynthetic process|anthocyanin-containing compound biosynthetic process|camalexin biosynthetic process|leaf senescence|hyperosmotic salinity response|negative regulation of leaf senescence
AT2G43150	2848.67	1803.77	3893.57	2.15857	1.11008	0.00292957	0.0421974	Up	88.9676	64.8966	38.9137	36.0473	29.8599	22.4938	F14B2.9	Araport:AT2G43150,TAIR:AT2G43150,GeneID:818917		Proline-rich extensin-like family protein
AT2G43290	1614.63	855.148	2374.12	2.77666	1.47335	0.000276496	0.00606306	Up	60.0852	61.4046	46.0342	30.6302	18.0474	10.5582	MSS3	Araport:AT2G43290,TAIR:AT2G43290,GeneID:818931	Encodes calmodulin-like MSS3.	Calcium-binding EF-hand family protein		GO:0005509,GO:0012505,GO:0031303	calcium ion binding|endomembrane system|integral component of endosome membrane	path:ath04626	Plant-pathogen interaction
AT2G43510	897.46	105.152	1689.77	16.0871	4.00784	3.86063e-30	3.53718e-27	Up	72.4785	36.4898	48.6153	4.38112	2.69778	2.50679	TI1	Araport:AT2G43510,TAIR:AT2G43510,GeneID:818952	Member of the defensin-like (DEFL) family. Encodes putative trypsin inhibitor protein which may function in defense against herbivory.	trypsin inhibitor protein 1		GO:0004867,GO:0005576,GO:0006952,GO:0008200,GO:0031640,GO:0050832	serine-type endopeptidase inhibitor activity|extracellular region|defense response|ion channel inhibitor activity|killing of cells of other organism|defense response to fungus
AT2G43530	2056.83	834.041	3279.62	3.9315	1.97508	3.93906e-15	6.53605e-13	Up	312.087	242.157	377.334	55.9054	76.8521	98.2221	T1O24.27	Araport:AT2G43530,TAIR:AT2G43530,GeneID:818954	Encodes a defensin-like (DEFL) family protein.	scorpion toxin-like knottin superfamily protein		GO:0005576,GO:0008200,GO:0031640,GO:0050832	extracellular region|ion channel inhibitor activity|killing of cells of other organism|defense response to fungus
AT2G43570	4331.99	62.5271	8601.46	137.664	7.105	9.1852e-63	6.45199e-59	Up	289.313	94.6853	151.956	1.62864	0.981343	1.21427	CHI	Araport:AT2G43570,TAIR:AT2G43570,GeneID:818959		chitinase		GO:0000272,GO:0004568,GO:0006032,GO:0008061,GO:0009505,GO:0009615,GO:0009627,GO:0010150,GO:0010272,GO:0016998,GO:0048046,GO:0072722	polysaccharide catabolic process|chitinase activity|chitin catabolic process|chitin binding|plant-type cell wall|response to virus|systemic acquired resistance|leaf senescence|response to silver ion|cell wall macromolecule catabolic process|apoplast|response to amitrole	path:ath00520	Amino sugar and nucleotide sugar metabolism
AT2G43580	9.50269	0.361171	18.6442	50.3803	5.65479	0.000835316	0.0154769	Up	0.132362	0.927199	0.151006	0.0239426	0	0	F18O19.31	Araport:AT2G43580,TAIR:AT2G43580,GeneID:818960		Chitinase family protein		GO:0000272,GO:0004568,GO:0006032,GO:0006952,GO:0008061,GO:0009620,GO:0016998	polysaccharide catabolic process|chitinase activity|chitin catabolic process|defense response|chitin binding|response to fungus|cell wall macromolecule catabolic process	path:ath00520	Amino sugar and nucleotide sugar metabolism
AT2G43590	496.253	92.6934	899.814	9.69787	3.27767	9.9755e-14	1.25876e-11	Up	27.1964	17.7152	11.8222	1.71636	1.15084	3.02906	F18O19.30	Araport:AT2G43590,TAIR:AT2G43590,GeneID:818961		Chitinase family protein		GO:0000272,GO:0004568,GO:0006032,GO:0006952,GO:0008061,GO:0016998	polysaccharide catabolic process|chitinase activity|chitin catabolic process|defense response|chitin binding|cell wall macromolecule catabolic process	path:ath00520	Amino sugar and nucleotide sugar metabolism
AT2G43610	67.6269	28.3056	106.948	3.76733	1.91354	0.000746833	0.0141121	Up	1.1377	2.64772	2.11912	0.352793	0.285363	0.932205	F18O19.28	Araport:AT2G43610,TAIR:AT2G43610,GeneID:818963		Chitinase family protein		GO:0000272,GO:0004568,GO:0005886,GO:0006032,GO:0006952,GO:0008061,GO:0016998	polysaccharide catabolic process|chitinase activity|plasma membrane|chitin catabolic process|defense response|chitin binding|cell wall macromolecule catabolic process	path:ath00520	Amino sugar and nucleotide sugar metabolism
AT2G43620	3875.69	129.904	7621.47	58.7241	5.87588	1.87338e-25	8.05666e-23	Up	162.189	172.555	118.252	4.75865	2.08781	0.727499	F18O19.27	Araport:AT2G43620,TAIR:AT2G43620,GeneID:818964		Chitinase family protein		GO:0000272,GO:0004568,GO:0006032,GO:0006952,GO:0008061,GO:0016998,GO:0048046	polysaccharide catabolic process|chitinase activity|chitin catabolic process|defense response|chitin binding|cell wall macromolecule catabolic process|apoplast	path:ath00520	Amino sugar and nucleotide sugar metabolism
AT2G44070	16.5171	0.345175	32.6891	88.3568	6.46527	2.78541e-06	0.000110125	Up	0.728514	0.582612	0.323817	0	0.0163521	0	F6E13.20	Araport:AT2G44070,TAIR:AT2G44070,GeneID:819013		NagB/RpiA/CoA transferase-like superfamily protein		GO:0002183,GO:0003743,GO:0005085,GO:0005829,GO:0005851	cytoplasmic translational initiation|translation initiation factor activity|guanyl-nucleotide exchange factor activity|cytosol|eukaryotic translation initiation factor 2B complex	path:ath03013	RNA transport
AT2G44080	183.68	90.7003	276.66	3.04963	1.60863	0.000760213	0.0143041	Up	6.83763	5.57827	2.52713	2.16203	1.01029	1.76018	ARL	Araport:AT2G44080,TAIR:AT2G44080,GeneID:819014	Encodes ARL, a gene similar to ARGOS involved in cell expansion-dependent organ growth. Upregulated by brassinosteroid. Acts downstream of BRI1.	ARGOS-like protein		GO:0005622,GO:0005634,GO:0005783,GO:0007275,GO:0009741,GO:0009825,GO:0016021,GO:0035265,GO:0046622	intracellular|nucleus|endoplasmic reticulum|multicellular organism development|response to brassinosteroid|multidimensional cell growth|integral component of membrane|organ growth|positive regulation of organ growth
AT2G44240	64.1005	1.33808	126.863	93.6693	6.5495	7.39965e-07	3.3319e-05	Up	4.6681	0.104038	1.14493	0.0165029	0	0.0470951	F4I1.5	Araport:AT2G44240,TAIR:AT2G44240,GeneID:819032		NEP-interacting protein (DUF239)
AT2G44290	1447.78	767.393	2128.16	2.773	1.47145	3.22986e-06	0.000126042	Up	45.7723	31.5753	55.5516	15.0102	9.76772	22.2478	F4I1.10	Araport:AT2G44290,TAIR:AT2G44290,GeneID:819037		Bifunctional inhibitor/lipid-transfer protein/seed storage 2S albumin superfamily protein		GO:0005886,GO:0006869,GO:0008289,GO:0031225	plasma membrane|lipid transport|lipid binding|anchored component of membrane
AT2G44370	50.4826	7.36474	93.6004	12.5659	3.65145	9.56336e-10	7.30176e-08	Up	2.05133	1.90866	1.67806	0.0856291	0.0584403	0.305455	F4I1.18	Araport:AT2G44370,TAIR:AT2G44370,GeneID:819044		Cysteine/Histidine-rich C1 domain family protein		GO:0005623,GO:0045454,GO:0047134	cell|cell redox homeostasis|protein-disulfide reductase activity
AT2G44450	181.418	48.4148	314.42	6.48232	2.69651	2.10256e-19	5.68041e-17	Up	4.02782	2.59264	3.99209	0.438333	0.474335	0.687427	BGLU15	Araport:AT2G44450,TAIR:AT2G44450,GeneID:819052		beta glucosidase 15		GO:0005618,GO:0005794,GO:0005975,GO:0008422,GO:0009505,GO:0009506,GO:0009651,GO:0019762,GO:0033302,GO:0033329,GO:0048046,GO:0102483	cell wall|Golgi apparatus|carbohydrate metabolic process|beta-glucosidase activity|plant-type cell wall|plasmodesma|response to salt stress|glucosinolate catabolic process|quercetin O-glucoside metabolic process|kaempferol O-glucoside metabolic process|apoplast|scopolin beta-glucosidase activity	path:ath00460,path:ath00500,path:ath00940	Cyanoamino acid metabolism|Starch and sucrose metabolism|Phenylpropanoid biosynthesis
AT2G44480	20.8466	1.40915	40.2841	28.9751	4.85674	2.29549e-05	0.000714519	Up	0.71681	0.360052	0.126561	0.0324154	0	0.0102784	BGLU17	Araport:AT2G44480,TAIR:AT2G44480,GeneID:819055		beta glucosidase 17		GO:0005975,GO:0008422,GO:0102483	carbohydrate metabolic process|beta-glucosidase activity|scopolin beta-glucosidase activity	path:ath00460,path:ath00500,path:ath00940	Cyanoamino acid metabolism|Starch and sucrose metabolism|Phenylpropanoid biosynthesis
AT2G45130	74.0213	6.18125	141.861	22.9557	4.52078	5.66895e-07	2.597e-05	Up	6.22818	1.01051	3.87122	0.2463	0	0.234293	SPX3	Araport:AT2G45130,TAIR:AT2G45130,GeneID:819120	Expression is upregulated in the shoot of cax1/cax3 mutant.	SPX domain protein 3		GO:0016036,GO:0080040	cellular response to phosphate starvation|positive regulation of cellular response to phosphate starvation
AT2G45220	567.879	14.2855	1121.47	78.5568	6.29566	5.68151e-06	0.000209679	Up	33.5074	1.14717	5.46293	0.152853	0.301368	0.0363503	AtPME17	Araport:AT2G45220,TAIR:AT2G45220,GeneID:819130		Plant invertase/pectin methylesterase inhibitor superfamily		GO:0005576,GO:0005618,GO:0009617,GO:0009620,GO:0016020,GO:0030599,GO:0042545,GO:0045330,GO:0045490,GO:0046910,GO:0050829	extracellular region|cell wall|response to bacterium|response to fungus|membrane|pectinesterase activity|cell wall modification|aspartyl esterase activity|pectin catabolic process|pectinesterase inhibitor activity|defense response to Gram-negative bacterium	path:ath00040	Pentose and glucuronate interconversions
AT2G45510	275.805	134.394	417.216	3.10248	1.63342	7.47256e-08	4.07951e-06	Up	5.99566	4.25313	6.04856	1.67485	1.12432	2.37675	CYP704A2	Araport:AT2G45510,TAIR:AT2G45510,GeneID:819159	member of CYP704A	cytochrome P450, family 704, subfamily A, polypeptide 2		GO:0004497,GO:0005506,GO:0016021,GO:0016705,GO:0020037	monooxygenase activity|iron ion binding|integral component of membrane|oxidoreductase activity, acting on paired donors, with incorporation or reduction of molecular oxygen|heme binding
AT2G45570	28.5703	1.03553	56.105	54.2717	5.76213	0.000109373	0.00276357	Up	1.50907	0.0819463	0.194709	0	0.0310497	0	CYP76C2	Araport:AT2G45570,TAIR:AT2G45570,GeneID:819165	member of CYP76C	cytochrome P450, family 76, subfamily C, polypeptide 2		GO:0005506,GO:0016020,GO:0016021,GO:0016709,GO:0020037	iron ion binding|membrane|integral component of membrane|oxidoreductase activity, acting on paired donors, with incorporation or reduction of molecular oxygen, NAD(P)H as one donor, and incorporation of one atom of oxygen|heme binding
AT2G46150	62.6523	27.8795	97.4251	3.49543	1.80547	9.3122e-07	4.06286e-05	Up	2.55061	1.60269	1.90033	0.615163	0.5198	0.564274	T3F17.20	Araport:AT2G46150,TAIR:AT2G46150,GeneID:819222		Late embryogenesis abundant (LEA) hydroxyproline-rich glycoprotein family		GO:0005886,GO:0016021	plasma membrane|integral component of membrane
AT2G46270	275.901	88.6183	463.184	5.23552	2.38833	2.16403e-08	1.29186e-06	Up	5.95252	5.04016	5.93702	1.77951	0.797923	0.576519	GBF3	Araport:AT2G46270,TAIR:AT2G46270,GeneID:819235	encodes a bZIP G-box binding protein whose expression is induced by ABA. It has been shown to bind to Adh that contains the G-box and is induced by cold and water deprivation. GBF3 has been shown to be expressed mostly in the root and dark-grown leaves. GBF3 can act as homodimers and as heterodimers with GFB1, GBF2 and GBF4. In addition, GBF3###Os DNA binding activity is enhanced by GIP1, GPRI1 a…	G-box binding factor 3	bZIP	GO:0003700,GO:0005634,GO:0005829,GO:0009737,GO:0043565,GO:0044212	DNA-binding transcription factor activity|nucleus|cytosol|response to abscisic acid|sequence-specific DNA binding|transcription regulatory region DNA binding
AT2G46400	310.783	42.2889	579.277	13.7355	3.77984	5.75028e-17	1.21176e-14	Up	9.84275	8.45358	12.294	0.944212	0.9266	0.264171	WRKY46	Araport:AT2G46400,TAIR:AT2G46400,GeneID:819248	member of WRKY Transcription Factor; Group III	WRKY DNA-binding protein 46	WRKY	GO:0000987,GO:0003700,GO:0005634,GO:0005730,GO:0006355,GO:0009617,GO:0009742,GO:0009751,GO:0010200,GO:0042742,GO:0043565,GO:0044212,GO:0048527,GO:1900457,GO:2000022,GO:2000070	proximal promoter sequence-specific DNA binding|DNA-binding transcription factor activity|nucleus|nucleolus|regulation of transcription, DNA-templated|response to bacterium|brassinosteroid mediated signaling pathway|response to salicylic acid|response to chitin|defense response to bacterium|sequence-specific DNA binding|transcription regulatory region DNA binding|lateral root development|regulati…
AT2G46430	648.048	341.91	954.186	2.79146	1.48102	0.00219673	0.033839	Up	8.16983	4.05296	12.4212	4.21512	1.26504	3.05172	CNGC3	Araport:AT2G46430,TAIR:AT2G46430,GeneID:819251	cyclic nucleotide gated channel (CNGC4), downstream component of the signaling pathways leading to HR/resistance	cyclic nucleotide gated channel 3		GO:0005216,GO:0005516,GO:0005886,GO:0016021,GO:0030552,GO:0030553	ion channel activity|calmodulin binding|plasma membrane|integral component of membrane|cAMP binding|cGMP binding	path:ath04626	Plant-pathogen interaction
AT2G46600	1296.72	2168.29	425.15	0.196084	-2.35046	2.24581e-13	2.70434e-11	Down	22.0654	12.3742	17.5412	118.62	71.9219	67.9729	F13A10.13	Araport:AT2G46600,TAIR:AT2G46600,GeneID:819272		Calcium-binding EF-hand family protein		GO:0005509,GO:0010091	calcium ion binding|trichome branching
AT2G46880	143.038	9.04445	277.032	30.391	4.92557	6.50384e-15	1.04622e-12	Up	4.27417	2.17733	5.62274	0.0906615	0.0275	0.273099	PAP14	Araport:AT2G46880,TAIR:AT2G46880,GeneID:819301		purple acid phosphatase 14		GO:0003993,GO:0005576,GO:0009506,GO:0046872	acid phosphatase activity|extracellular region|plasmodesma|metal ion binding
AT2G47010	390.736	195.646	585.826	2.99319	1.58169	0.000586198	0.0114591	Up	6.64212	4.2847	9.44358	1.76296	1.07683	3.84795	F14M4.16	Araport:AT2G47010,TAIR:AT2G47010,GeneID:819315		calcium/calcium/calmodulin-dependent Serine/Threonine-kinase
AT2G47130	142.192	27.8093	256.575	9.24456	3.2086	6.44253e-05	0.00175632	Up	6.91782	2.4941	5.63732	1.16929	0.0560013	0.370761	SDR3	Araport:AT2G47130,TAIR:AT2G47130,GeneID:819326	Encodes a short-chain dehydrogenase/reductase that is not involved in ABA biosynthesis but plays an important role in plant defense response to bacteria.	NAD(P)-binding Rossmann-fold superfamily protein		GO:0009626,GO:0016491,GO:0042742	plant-type hypersensitive response|oxidoreductase activity|defense response to bacterium
AT2G47190	19.8163	2.85383	36.7787	13.1083	3.71241	9.97681e-05	0.00256079	Up	0.658955	0.561515	0.693945	0.128365	0	0.0174439	MYB2	Araport:AT2G47190,TAIR:AT2G47190,GeneID:819332	Encodes a MYB transcription factor that possesses an R2R3 MYB DNA binding domain and is known to regulate the expression of salt- and dehydration-responsive genes. Has been shown to bind calmodulin.	myb domain protein 2	MYB	GO:0003700,GO:0005634,GO:0009651,GO:0009737,GO:0043565,GO:1902074	DNA-binding transcription factor activity|nucleus|response to salt stress|response to abscisic acid|sequence-specific DNA binding|response to salt
AT2G47550	114.247	7.33584	221.159	30.288	4.92067	4.74401e-10	3.80116e-08	Up	1.57428	4.0651	2.21727	0.17851	0	0.0849037	T30B22.15	Araport:AT2G47550,TAIR:AT2G47550,GeneID:819368		Plant invertase/pectin methylesterase inhibitor superfamily		GO:0005576,GO:0005618,GO:0030599,GO:0042545,GO:0045330,GO:0045490,GO:0046910	extracellular region|cell wall|pectinesterase activity|cell wall modification|aspartyl esterase activity|pectin catabolic process|pectinesterase inhibitor activity	path:ath00040	Pentose and glucuronate interconversions
AT2G47680	349.965	224.711	475.22	2.116	1.08134	6.07876e-06	0.000223167	Up	3.24804	2.30893	4.13867	1.56674	1.30257	1.57843	F17A22.7	Araport:AT2G47680,TAIR:AT2G47680,GeneID:819381		zinc finger (CCCH type) helicase family protein		GO:0003677,GO:0003723,GO:0003729,GO:0005524,GO:0009507,GO:0034459,GO:0046872	DNA binding|RNA binding|mRNA binding|ATP binding|chloroplast|ATP-dependent 3'-5' RNA helicase activity|metal ion binding
AT2G47950	18.4853	3.47665	33.494	9.69862	3.27778	3.09403e-06	0.00012119	Up	1.07667	0.751705	0.802175	0.111289	0.101271	0.0529319	T9J23.9	Araport:AT2G47950,TAIR:AT2G47950,GeneID:819407		myelin transcription factor-like protein
AT3G01220	22.1321	35.2326	9.03157	0.256145	-1.96496	0.00203004	0.0316881	Down	0.115734	0.193926	0.145509	0.897205	0.473533	0.375525	HB20	Araport:AT3G01220,TAIR:AT3G01220,GeneID:821232	Encodes a homeodomain leucine zipper class I (HD-Zip I) protein. Expressed during seed germination in the micropylar endosperm and in the root cap, and increases ABA sensitivity and seed dormancy when mutated.	homeobox protein 20	HD-ZIP	GO:0003700,GO:0005634,GO:0009733,GO:0043565	DNA-binding transcription factor activity|nucleus|response to auxin|sequence-specific DNA binding
AT3G01420	15.0566	0.361171	29.7519	80.4944	6.33082	0.000890481	0.0163287	Up	0.82984	0.0193124	0.038642	0.0107219	0	0	DOX1	Araport:AT3G01420,TAIR:AT3G01420,GeneID:821135	Encodes an alpha-dioxygenase involved in protection against oxidative stress and cell death. Induced in response to Salicylic acid and oxidative stress. Independent of NPR1 in induction by salicylic acid.	Peroxidase superfamily protein		GO:0001561,GO:0004601,GO:0006629,GO:0006979,GO:0008219,GO:0009626,GO:0009627,GO:0009737,GO:0009751,GO:0012511,GO:0016702,GO:0020037,GO:0031408,GO:0034614,GO:0042742,GO:0046872,GO:0050832,GO:0071446,GO:0071732,GO:1902609	fatty acid alpha-oxidation|peroxidase activity|lipid metabolic process|response to oxidative stress|cell death|plant-type hypersensitive response|systemic acquired resistance|response to abscisic acid|response to salicylic acid|monolayer-surrounded lipid storage body|oxidoreductase activity, acting on single donors with incorporation of molecular oxygen, incorporation of two atoms of oxygen|heme …	path:ath00592	alpha-Linolenic acid metabolism
AT3G01760	5.67866	0	11.3573	59.9517	5.90573	0.000409335	0.00849845	Up	0.238443	0.0776883	0.248713	0	0	0	F28J7.9	Araport:AT3G01760,TAIR:AT3G01760,GeneID:821086	Encodes an amino acid transporter expressed in the root that is involved in the uptake of acidic amino acids, glutamine and alanine, and probably phenylalanine.	Transmembrane amino acid transporter family protein		GO:0003333,GO:0005313,GO:0005886,GO:0015171,GO:0015180,GO:0015183,GO:0015808,GO:0016021,GO:0098712	amino acid transmembrane transport|L-glutamate transmembrane transporter activity|plasma membrane|amino acid transmembrane transporter activity|L-alanine transmembrane transporter activity|L-aspartate transmembrane transporter activity|L-alanine transport|integral component of membrane|L-glutamate import across plasma membrane
AT3G02040	1538.7	633.186	2444.21	3.86125	1.94907	1.75503e-13	2.16279e-11	Up	43.862	28.1574	42.3733	11.4901	9.76769	7.45866	SRG3	Araport:AT3G02040,TAIR:AT3G02040,GeneID:821175	Encodes a member of the glycerophosphodiester phosphodiesterase (GDPD) family. Has glycerophosphodiester phosphodiesterase activity. Functions in maintaining cellular phosphate homeostasis under phosphate starvation.	senescence-related gene 3		GO:0000287,GO:0006071,GO:0008889,GO:0009507,GO:0009536,GO:0030643,GO:0046475	magnesium ion binding|glycerol metabolic process|glycerophosphodiester phosphodiesterase activity|chloroplast|plastid|cellular phosphate ion homeostasis|glycerophospholipid catabolic process	path:ath00564	Glycerophospholipid metabolism
AT3G02480	66.6325	2.77385	130.491	47.2321	5.56169	7.08799e-10	5.55261e-08	Up	10.8347	3.85848	1.8069	0.091156	0.207375	0.043356	F16B3.11	Araport:AT3G02480,TAIR:AT3G02480,GeneID:821185		Late embryogenesis abundant protein (LEA) family protein
AT3G02550	377.02	170.87	583.17	3.41232	1.77075	3.28937e-06	0.000127655	Up	14.148	5.75209	7.33494	2.33305	2.84576	2.64429	LBD41	Araport:AT3G02550,TAIR:AT3G02550,GeneID:821112		LOB domain-containing protein 41	LBD	GO:0006355	regulation of transcription, DNA-templated
AT3G02840	12.0948	2.0995	22.0902	10.6481	3.41253	0.000345862	0.00733973	Up	0.524115	0.176653	0.547867	0.0588449	0.0356983	0.0186587	F13E7.22	Araport:AT3G02840,TAIR:AT3G02840,GeneID:821225		ARM repeat superfamily protein		GO:0004842,GO:0010200	ubiquitin-protein transferase activity|response to chitin
AT3G02885	245.678	73.5736	417.783	5.67165	2.50377	4.68566e-06	0.000176639	Up	8.5213	13.9305	9.1612	1.59548	0.615189	3.44697	GASA5	Araport:AT3G02885,TAIR:AT3G02885,GeneID:821194	GASA5, is involved in the regulation of seedling thermotolerance.	GAST1 protein homolog 5		GO:0005576,GO:0005618,GO:0009408,GO:0009506,GO:0009740,GO:0009751,GO:0010286	extracellular region|cell wall|response to heat|plasmodesma|gibberellic acid mediated signaling pathway|response to salicylic acid|heat acclimation
AT3G03020	351.399	184.98	517.818	2.79986	1.48536	4.56617e-09	3.11401e-07	Up	17.9381	15.3889	13.5402	5.98541	5.73941	4.71406	F13E7.3	Araport:AT3G03020,TAIR:AT3G03020,GeneID:821156		hypothetical protein
AT3G03341	22.024	5.6335	38.4144	6.75544	2.75605	0.00358766	0.0493812	Up	2.4162	1.08078	1.32154	0	0.202227	0.507358	AT3G03341	Araport:AT3G03341,TAIR:AT3G03341,GeneID:6240770		cold-regulated protein
AT3G03480	132.419	197.116	67.7216	0.343769	-1.54049	0.00232739	0.0352336	Down	0.913449	0.708607	1.4462	2.01425	1.51788	5.25416	CHAT	Araport:AT3G03480,TAIR:AT3G03480,GeneID:821249		acetyl CoA:(Z)-3-hexen-1-ol acetyltransferase		GO:0010327,GO:0010597,GO:0102165	acetyl CoA:(Z)-3-hexen-1-ol acetyltransferase activity|green leaf volatile biosynthetic process|(Z)-3-hexen-1-ol acetyltransferase activity	path:ath00592	alpha-Linolenic acid metabolism
AT3G03530	59.2837	18.3068	100.261	5.48312	2.455	1.32349e-05	0.000436462	Up	1.72331	0.748641	1.22879	0.168851	0.354578	0.123553	NPC4	Araport:AT3G03530,TAIR:AT3G03530,GeneID:821243	PHOSPHOESTERASE FAMILY PROTEIN, NPC4 is significantly induced upon phosphate starvation and plays an important role in the supply of inorganic phosphate and diacylglycerol from membrane-phospholipids during phosphate deprivation.	non-specific phospholipase C4		GO:0003993,GO:0004629,GO:0005886,GO:0009395,GO:0034480	acid phosphatase activity|phospholipase C activity|plasma membrane|phospholipid catabolic process|phosphatidylcholine phospholipase C activity	path:ath00562,path:ath00564,path:ath00565	Inositol phosphate metabolism|Glycerophospholipid metabolism|Ether lipid metabolism
AT3G04070	58.3968	14.8604	101.933	6.87069	2.78046	3.53174e-08	2.01692e-06	Up	2.26528	0.966951	1.24778	0.264528	0.184076	0.192424	NAC047	Araport:AT3G04070,TAIR:AT3G04070,GeneID:819562		NAC domain containing protein 47	NAC	GO:0003700,GO:0005634,GO:0009413,GO:0009793,GO:0010365,GO:0043565,GO:0045893	DNA-binding transcription factor activity|nucleus|response to flooding|embryo development ending in seed dormancy|positive regulation of ethylene biosynthetic process|sequence-specific DNA binding|positive regulation of transcription, DNA-templated
AT3G04530	30.4961	6.0013	54.991	9.24709	3.209	0.00011062	0.00278505	Up	1.27599	0.415735	1.50093	0.240845	0.0365272	0.0572758	PPCK2	Araport:AT3G04530,TAIR:AT3G04530,GeneID:819609	Encodes a second Arabidopsis phosphoenolpyruvate carboxylase kinase gene product with a different expression pattern from PPCK1. Expression of the gene is upregulated by exposure of the plant to light.	phosphoenolpyruvate carboxylase kinase 2		GO:0004674,GO:0004683,GO:0005524,GO:0005634,GO:0005737,GO:0006468,GO:0009416,GO:0009738,GO:0009931,GO:0016036,GO:0018105,GO:0035556,GO:0046898	protein serine/threonine kinase activity|calmodulin-dependent protein kinase activity|ATP binding|nucleus|cytoplasm|protein phosphorylation|response to light stimulus|abscisic acid-activated signaling pathway|calcium-dependent protein serine/threonine kinase activity|cellular response to phosphate starvation|peptidyl-serine phosphorylation|intracellular signal transduction|response to cycloheximi…
AT3G04640	160.77	96.6539	224.886	2.3258	1.21773	5.62773e-06	0.000208058	Up	7.74855	6.58715	6.06751	2.73878	3.19592	2.66656	F7O18.12	Araport:AT3G04640,TAIR:AT3G04640,GeneID:819622		glycine-rich protein
AT3G04720	8384.91	1728.86	15041	8.70045	3.12109	3.67702e-22	1.15651e-19	Up	432.085	256.083	247.035	43.062	35.4036	26.979	PR4	Araport:AT3G04720,TAIR:AT3G04720,GeneID:819632	Encodes a protein similar to the antifungal chitin-binding protein hevein from rubber tree latex. mRNA levels increase in response to ethylene and turnip crinkle virus infection.	pathogenesis-related 4		GO:0004540,GO:0005773,GO:0008061,GO:0009615,GO:0009627,GO:0009651,GO:0009723,GO:0009817,GO:0031640,GO:0042742,GO:0080027	ribonuclease activity|vacuole|chitin binding|response to virus|systemic acquired resistance|response to salt stress|response to ethylene|defense response to fungus, incompatible interaction|killing of cells of other organism|defense response to bacterium|response to herbivore
AT3G05580	399.282	235.033	563.53	2.39584	1.26053	1.60041e-11	1.53998e-09	Up	5.25506	5.23278	4.95497	2.0307	1.90978	2.41231	TOPP9	Araport:AT3G05580,TAIR:AT3G05580,GeneID:819724		Calcineurin-like metallo-phosphoesterase superfamily protein		GO:0004722,GO:0005634,GO:0005737,GO:0046872	protein serine/threonine phosphatase activity|nucleus|cytoplasm|metal ion binding	path:ath03015	mRNA surveillance pathway
AT3G05630	405.059	177.477	632.642	3.5674	1.83487	4.28057e-06	0.000162824	Up	5.22968	2.4821	5.19099	1.74478	0.894303	0.860346	PLDP2	Araport:AT3G05630,TAIR:AT3G05630,GeneID:819730	Encodes a member of the PXPH-PLD subfamily of phospholipase D proteins. Regulates vesicle trafficking. Required for auxin transport and distribution and hence auxin responses. This subfamily is novel structurally different from the majority of plant PLDs by having phox homology (PX) and pleckstrin homology (PH) domains. Involved regulating root development in response to nutrient limitation. Play…	phospholipase D P2		GO:0004630,GO:0005773,GO:0006654,GO:0006995,GO:0008610,GO:0009395,GO:0009733,GO:0016036,GO:0019375,GO:0048017,GO:0048364,GO:0060627,GO:0070290	phospholipase D activity|vacuole|phosphatidic acid biosynthetic process|cellular response to nitrogen starvation|lipid biosynthetic process|phospholipid catabolic process|response to auxin|cellular response to phosphate starvation|galactolipid biosynthetic process|inositol lipid-mediated signaling|root development|regulation of vesicle-mediated transport|N-acylphosphatidylethanolamine-specific ph…	path:ath00564,path:ath00565,path:ath04144	Glycerophospholipid metabolism|Ether lipid metabolism|Endocytosis
AT3G05650	318.427	207.156	429.698	2.07374	1.05224	0.00263725	0.0388907	Up	2.63814	1.73078	3.65615	0.967397	0.974838	1.82812	RLP32	Araport:AT3G05650,TAIR:AT3G05650,GeneID:819732		receptor like protein 32		GO:0005886,GO:0016021	plasma membrane|integral component of membrane
AT3G05690	346.949	208.055	485.843	2.33493	1.22338	1.28804e-10	1.09447e-08	Up	6.59235	5.07291	6.25898	2.39361	2.53326	2.57391	NF-YA2	Araport:AT3G05690,TAIR:AT3G05690,GeneID:819738	Encodes a subunit of CCAAT-binding complex, binds to CCAAT box motif present in some plant promoter sequences. One of three members of this class (HAP2A, HAP2B, HAP2C), it is expressed in vegetative and reproductive tissues.	nuclear factor Y, subunit A2	NF-YA	GO:0003677,GO:0003700,GO:0006355,GO:0009567,GO:0016602	DNA binding|DNA-binding transcription factor activity|regulation of transcription, DNA-templated|double fertilization forming a zygote and endosperm|CCAAT-binding factor complex
AT3G06890	87.7605	32.1079	143.413	4.45047	2.15396	2.87534e-07	1.39936e-05	Up	4.01206	3.8671	4.41372	0.665252	0.550331	1.52452	AT3G06890	Araport:AT3G06890,TAIR:AT3G06890,GeneID:819874		transmembrane protein
AT3G07520	454.713	221.611	687.816	3.10384	1.63406	1.03181e-14	1.5531e-12	Up	6.67654	4.65795	6.03958	1.74478	1.91173	1.80368	GLR1.4	Araport:AT3G07520,TAIR:AT3G07520,GeneID:819940	member of Putative ligand-gated ion channel subunit family. Contains a functional cation - permeable pore domain. Involved in cellular cation homeostasis.	glutamate receptor 1.4		GO:0004970,GO:0005261,GO:0005262,GO:0005622,GO:0005886,GO:0006816,GO:0008066,GO:0016021,GO:0019722,GO:0030003,GO:0071230	ionotropic glutamate receptor activity|cation channel activity|calcium channel activity|intracellular|plasma membrane|calcium ion transport|glutamate receptor activity|integral component of membrane|calcium-mediated signaling|cellular cation homeostasis|cellular response to amino acid stimulus
AT3G08030	6001.91	3459.5	8544.31	2.46965	1.30431	3.699e-08	2.08979e-06	Up	108.529	119.433	86.4051	35.6125	42.3961	48.1538	AT3G08030	Araport:AT3G08030,TAIR:AT3G08030,GeneID:819994	The mRNA of this gene is expressed in viable seeds. Its detection in a dry seed lot has potential for use as a molecular marker for germination performance as absence of expression correlates with decreased germination.	DNA-directed RNA polymerase subunit beta (Protein of unknown function, DUF642)
AT3G08720	320.129	205.903	434.355	2.1105	1.07758	0.000131697	0.00323832	Up	5.27798	3.01963	4.69718	2.40694	1.64509	1.95966	S6K2	Araport:AT3G08720,TAIR:AT3G08720,GeneID:820019	Encodes a ribosomal-protein S6 kinase. Gene expression is induced by cold and salt (NaCl). Activation of AtS6k is regulated by 1-naphthylacetic acid and kinetin, at least in part, via a lipid kinase-dependent pathway. Phosphorylates specifically mammalian and plant S6 at 25 degrees C but not at 37 degrees C. Involved in translational up-regulation of ribosomal proteins.	serine/threonine protein kinase 2		GO:0004672,GO:0004674,GO:0005524,GO:0005634,GO:0005737,GO:0006468,GO:0009408,GO:0009409,GO:0009651,GO:0016301,GO:0035556,GO:0045727	protein kinase activity|protein serine/threonine kinase activity|ATP binding|nucleus|cytoplasm|protein phosphorylation|response to heat|response to cold|response to salt stress|kinase activity|intracellular signal transduction|positive regulation of translation
AT3G08970	293.146	158.933	427.36	2.69083	1.42805	7.08752e-08	3.88946e-06	Up	4.76353	4.90833	4.37425	2.15901	1.57172	1.39878	ATERDJ3A	Araport:AT3G08970,TAIR:AT3G08970,GeneID:820049	J domain protein localized in ER lumen. Can compensate for the growth defect in jem1 scj1 mutant yeast. Also shows similarity to HSP40 proteins and is induced by heat stress. At high temperatures, mutant alleles are not transmitted through the pollen due to defects in pollen tube growth.	DNAJ heat shock N-terminal domain-containing protein		GO:0005788,GO:0009408,GO:0009506,GO:0009860,GO:0016491,GO:0034605	endoplasmic reticulum lumen|response to heat|plasmodesma|pollen tube growth|oxidoreductase activity|cellular response to heat
AT3G09260	15665	7787.25	23542.7	3.02321	1.59608	1.09195e-06	4.73471e-05	Up	403.677	314.792	192.746	92.7901	111.252	94.5778	PYK10	Araport:AT3G09260,TAIR:AT3G09260,GeneID:820082	Encodes beta-glucosidase.The major constituent of ER bodies. One of the most abundant proteins in Arabidopsis seedlings. Exist in an soluble (inactive) and non-soluble (active) form, most probably formed in a polymerization process. Involved in the mutualistic interaction between Arabidopsis and the endophytic fungus Piriformospora indica.	Glycosyl hydrolase superfamily protein		GO:0002020,GO:0005507,GO:0005634,GO:0005773,GO:0005777,GO:0005783,GO:0005788,GO:0005975,GO:0006970,GO:0008422,GO:0009506,GO:0009610,GO:0009651,GO:0009735,GO:0010168,GO:0015928,GO:0016020,GO:0019137,GO:0019760,GO:0019762,GO:0031348,GO:0042343,GO:0042344,GO:0042803,GO:0070417,GO:0080119,GO:0102483	protease binding|copper ion binding|nucleus|vacuole|peroxisome|endoplasmic reticulum|endoplasmic reticulum lumen|carbohydrate metabolic process|response to osmotic stress|beta-glucosidase activity|plasmodesma|response to symbiotic fungus|response to salt stress|response to cytokinin|ER body|fucosidase activity|membrane|thioglucosidase activity|glucosinolate metabolic process|glucosinolate catabol…	path:ath00460,path:ath00500,path:ath00940	Cyanoamino acid metabolism|Starch and sucrose metabolism|Phenylpropanoid biosynthesis
AT3G09922	39.2131	14.7218	63.7043	4.3333	2.11547	0.000479477	0.00966236	Up	2.21597	1.24961	5.16733	0.555009	0.631307	0.703936	IPS1	Araport:AT3G09922,TAIR:AT3G09922,GeneID:820152	AF236376 Arabidopsis thaliana IPS1 mRNA, complete sequence	induced by phosphate starvation1
AT3G09940	471.439	29.4813	913.397	31.0022	4.9543	0.00127153	0.0217844	Up	20.7483	11.692	7.65636	0.818287	0.443909	0	MDHAR	Araport:AT3G09940,TAIR:AT3G09940,GeneID:820155	Encodes a member of the monodehydroascorbate reductase gene family. Critical for a mutualistic symbiosis between the host Arabidopsis and the root colonizing fungus Piriformospora indica.	monodehydroascorbate reductase		GO:0005829,GO:0009414,GO:0009610,GO:0009651,GO:0009753,GO:0016656,GO:0043903,GO:0050660	cytosol|response to water deprivation|response to symbiotic fungus|response to salt stress|response to jasmonic acid|monodehydroascorbate reductase (NADH) activity|regulation of symbiosis, encompassing mutualism through parasitism|flavin adenine dinucleotide binding	path:ath00053	Ascorbate and aldarate metabolism
AT3G09960	13.9751	1.32208	26.628	19.6228	4.29446	2.9984e-05	0.000902646	Up	0.783655	0.362832	0.54449	0	0.0203672	0.0638727	F8A24.22	Araport:AT3G09960,TAIR:AT3G09960,GeneID:820157		Calcineurin-like metallo-phosphoesterase superfamily protein		GO:0004721,GO:0005634,GO:0009742,GO:0046872	phosphoprotein phosphatase activity|nucleus|brassinosteroid mediated signaling pathway|metal ion binding
AT3G10190	136.791	215.636	57.9468	0.268621	-1.89636	3.5799e-11	3.27997e-09	Down	1.74725	1.05278	1.47454	4.49404	5.24776	5.80701	AT3G10190	Araport:AT3G10190,TAIR:AT3G10190,GeneID:820181	Encodes a protein with sequence similarity to calmodulins. Loss of function mutations have decreased response to chitin elicitors suggesting a role in plant response to fungal pathogens.	Calcium-binding EF-hand family protein		GO:0005509,GO:0005886,GO:0050832	calcium ion binding|plasma membrane|defense response to fungus	path:ath04626	Plant-pathogen interaction
AT3G10300	796.077	406.876	1185.28	2.91184	1.54193	1.17543e-05	0.000395684	Up	9.77598	12.7092	12.6676	2.27509	3.62537	6.04373	AT3G10300	Araport:AT3G10300,TAIR:AT3G10300,GeneID:820192		Calcium-binding EF-hand family protein		GO:0005509	calcium ion binding	path:ath04626	Plant-pathogen interaction
AT3G10815	13.6867	0.361171	27.0123	73.0549	6.19091	2.53762e-05	0.000784332	Up	1.09778	0.343364	0.364987	0.0238288	0	0	AT3G10815	Araport:AT3G10815,TAIR:AT3G10815,GeneID:2745878		RING/U-box superfamily protein		GO:0005618,GO:0005634,GO:0005737,GO:0006511,GO:0009651,GO:0009938,GO:0016567,GO:0046872,GO:0061630	cell wall|nucleus|cytoplasm|ubiquitin-dependent protein catabolic process|response to salt stress|negative regulation of gibberellic acid mediated signaling pathway|protein ubiquitination|metal ion binding|ubiquitin protein ligase activity
AT3G10930	54.6252	3.21854	106.032	33.8189	5.07976	1.81001e-13	2.21758e-11	Up	2.71094	3.12675	2.96908	0.205957	0.0535474	0	AT3G10930	Araport:AT3G10930,TAIR:AT3G10930,GeneID:820264		hypothetical protein
AT3G11010	677.603	349.09	1006.12	2.88247	1.5273	0.00281602	0.0409255	Up	6.28891	2.8862	13.549	2.84267	1.374	3.33431	RLP34	Araport:AT3G11010,TAIR:AT3G11010,GeneID:820272		receptor like protein 34		GO:0005886,GO:0016021	plasma membrane|integral component of membrane
AT3G11340	128.721	7.93021	249.513	31.5139	4.97791	1.3543e-12	1.48642e-10	Up	4.37912	0.717741	5.4442	0.115921	0.105485	0.096486	UGT76B1	Araport:AT3G11340,TAIR:AT3G11340,GeneID:820307	Encodes a glucosyltransferase that conjugates isoleucic acid and modulates plant defense and senescence.	UDP-Glycosyltransferase superfamily protein		GO:0002239,GO:0006952,GO:0008194,GO:0010150,GO:0043231,GO:0046527,GO:0052640,GO:0080043,GO:0080044	response to oomycetes|defense response|UDP-glycosyltransferase activity|leaf senescence|intracellular membrane-bounded organelle|glucosyltransferase activity|salicylic acid glucosyltransferase (glucoside-forming) activity|quercetin 3-O-glucosyltransferase activity|quercetin 7-O-glucosyltransferase activity
AT3G11420	531.01	270.431	791.589	2.92749	1.54966	2.63447e-19	6.93954e-17	Up	6.93794	8.0786	8.7406	2.77473	2.39002	2.79058	AT3G11420	Araport:AT3G11420,TAIR:AT3G11420,GeneID:820315		beta-1,3-N-acetylglucosaminyltransferase lunatic protein, putative (DUF604)
AT3G12145	3677.79	1096.07	6259.52	5.71084	2.5137	2.53134e-17	5.67477e-15	Up	131.414	81.4084	85.6967	14.5807	21.2566	15.2214	FLR1	Araport:AT3G12145,TAIR:AT3G12145,GeneID:820391	A novel leucine-rich repeat protein. Interacts directly with MADS domain transcription factor.	Leucine-rich repeat (LRR) family protein		GO:0005634,GO:0005737,GO:0005886,GO:0008134,GO:0010228,GO:0048471,GO:0048510,GO:0048574	nucleus|cytoplasm|plasma membrane|transcription factor binding|vegetative to reproductive phase transition of meristem|perinuclear region of cytoplasm|regulation of timing of transition from vegetative to reproductive phase|long-day photoperiodism, flowering
AT3G12500	1864.48	34.7831	3694.18	106.266	6.73154	4.43686e-54	1.86996e-50	Up	99.858	52.1243	36.3387	0.712053	0.431968	0.625236	HCHIB	Araport:AT3G12500,TAIR:AT3G12500,GeneID:820429	encodes a basic chitinase involved in ethylene/jasmonic acid mediated signalling pathway during systemic acquired resistance based on expression analyses.	basic chitinase		GO:0000272,GO:0004568,GO:0005773,GO:0005774,GO:0005829,GO:0006032,GO:0008061,GO:0009626,GO:0016998,GO:0031640,GO:0046686,GO:0050832	polysaccharide catabolic process|chitinase activity|vacuole|vacuolar membrane|cytosol|chitin catabolic process|chitin binding|plant-type hypersensitive response|cell wall macromolecule catabolic process|killing of cells of other organism|response to cadmium ion|defense response to fungus	path:ath00520,path:ath04016	Amino sugar and nucleotide sugar metabolism|MAPK signaling pathway - plant
AT3G12910	14.8401	1.42869	28.2516	20.2356	4.33882	9.60174e-05	0.00247054	Up	0.959884	0.254105	0.52799	0.0651115	0.01975	0	MGH6.1	Araport:AT3G12910,TAIR:AT3G12910,GeneID:820475		NAC (No Apical Meristem) domain transcriptional regulator superfamily protein	NAC	GO:0003677,GO:0003700,GO:0005634,GO:0005992,GO:0006561,GO:0009718,GO:0010120,GO:0010150,GO:0042538,GO:1900056	DNA binding|DNA-binding transcription factor activity|nucleus|trehalose biosynthetic process|proline biosynthetic process|anthocyanin-containing compound biosynthetic process|camalexin biosynthetic process|leaf senescence|hyperosmotic salinity response|negative regulation of leaf senescence
AT3G13080	2459.09	1610.28	3307.9	2.05443	1.03874	8.83372e-09	5.74546e-07	Up	15.613	11.0794	15.2034	7.17817	6.23193	6.48067	ABCC3	Araport:AT3G13080,TAIR:AT3G13080,GeneID:820496	encodes an ATP-dependent MRP-like ABC transporter able to transport glutathione-conjugates as well as chlorophyll catabolites. The expression of this gene is upregulated by herbicide safeners such as benoxacor and fenclorim.	multidrug resistance-associated protein 3		GO:0000325,GO:0005524,GO:0005773,GO:0005774,GO:0008559,GO:0009506,GO:0010290,GO:0015431,GO:0016020,GO:0016021,GO:0042626,GO:0048046,GO:0055085	plant-type vacuole|ATP binding|vacuole|vacuolar membrane|xenobiotic transmembrane transporting ATPase activity|plasmodesma|chlorophyll catabolite transmembrane transporter activity|glutathione S-conjugate-exporting ATPase activity|membrane|integral component of membrane|ATPase activity, coupled to transmembrane movement of substances|apoplast|transmembrane transport
AT3G13090	27.195	6.62413	47.7658	7.25077	2.85813	1.635e-05	0.000525219	Up	0.369122	0.15394	0.197323	0.048074	0.0291641	0.0203246	ABCC6	Araport:AT3G13090,TAIR:AT3G13090,GeneID:820497	member of MRP subfamily	multidrug resistance-associated protein 8		GO:0000325,GO:0005524,GO:0005774,GO:0008559,GO:0009506,GO:0016020,GO:0016021,GO:0042626,GO:0055085	plant-type vacuole|ATP binding|vacuolar membrane|xenobiotic transmembrane transporting ATPase activity|plasmodesma|membrane|integral component of membrane|ATPase activity, coupled to transmembrane movement of substances|transmembrane transport
AT3G13130	16.0102	2.78276	29.2377	10.5549	3.39984	0.00199595	0.0312023	Up	0.217898	1.30452	0.905581	0.147806	0	0.0843602	AT3G13130	Araport:AT3G13130,TAIR:AT3G13130,GeneID:820501		transmembrane protein
AT3G13433	8.75586	0	17.5117	92.3444	6.52895	0.00351091	0.0485361	Up	1.65308	0	0.853159	0	0	0	AT3G13433	Araport:AT3G13433,TAIR:AT3G13433,GeneID:7922438		transmembrane protein
AT3G13610	60.0286	0	120.057	632.962	9.30597	1.31625e-11	1.28802e-09	Up	3.48815	0.706467	1.6133	0	0	0	F6'H1	Araport:AT3G13610,TAIR:AT3G13610,GeneID:820564	Encodes a Fe(II)- and 2-oxoglutarate-dependent dioxygenase family gene F6'H1. Mutations in this gene compromise iron uptake and the production of fluorescent phenolics involved in Fe uptake.	2-oxoglutarate (2OG) and Fe(II)-dependent oxygenase superfamily protein		GO:0009699,GO:0009805,GO:0010421,GO:0046872,GO:0051213	phenylpropanoid biosynthetic process|coumarin biosynthetic process|hydrogen peroxide-mediated programmed cell death|metal ion binding|dioxygenase activity	path:ath00940	Phenylpropanoid biosynthesis
AT3G13890	8.6361	0	17.2722	91.1077	6.5095	0.00338185	0.0471335	Up	0.405214	0	0.330208	0	0	0	MYB26	Araport:AT3G13890,TAIR:AT3G13890,GeneID:820602	Encodes a putative transcription factor (MYB26). Mutants produces fertile pollen but plants are sterile because anthers do not dehisce. The cellulosic secondary wall thickenings are not formed in the endothecium as they are in non-mutant plants.	myb domain protein 26	MYB	GO:0003700,GO:0005634,GO:0009739,GO:0009834,GO:0030154,GO:0043565,GO:0044212	DNA-binding transcription factor activity|nucleus|response to gibberellin|plant-type secondary cell wall biogenesis|cell differentiation|sequence-specific DNA binding|transcription regulatory region DNA binding
AT3G13910	361.141	208.661	513.622	2.46203	1.29985	2.6354e-05	0.000807206	Up	24.5995	14.2432	20.6398	9.74184	5.37825	8.60776	AT3G13910	Araport:AT3G13910,TAIR:AT3G13910,GeneID:820604		hypothetical protein (DUF3511)
AT3G13950	108.108	5.27542	210.94	40.2944	5.33251	4.20746e-10	3.42332e-08	Up	6.93299	1.53503	4.02657	0.228646	0	0.0790906	AT3G13950	Araport:AT3G13950,TAIR:AT3G13950,GeneID:820608		ankyrin
AT3G14280	79.3155	25.5339	133.097	5.2203	2.38413	0.000918804	0.0167346	Up	7.21964	2.45334	1.68225	1.31614	0.33423	0.524084	AT3G14280	Araport:AT3G14280,TAIR:AT3G14280,GeneID:820648		LL-diaminopimelate aminotransferase
AT3G14440	175.908	76.8827	274.934	3.574	1.83754	7.48758e-07	3.35714e-05	Up	1.89516	3.16729	1.99388	0.523396	0.818864	0.602696	NCED3	Araport:AT3G14440,TAIR:AT3G14440,GeneID:820667	Encodes 9-<i>cis</i>-epoxycarotenoid dioxygenase, a key enzyme in the biosynthesis of abscisic acid. Regulated in response to drought and salinity. Expressed in roots, flowers and seeds. Localized to the chloroplast stroma and thylakoid membrane.	nine-cis-epoxycarotenoid dioxygenase 3		GO:0006970,GO:0009414,GO:0009507,GO:0009535,GO:0009570,GO:0009688,GO:0010436,GO:0016121,GO:0042538,GO:0045549,GO:0046872	response to osmotic stress|response to water deprivation|chloroplast|chloroplast thylakoid membrane|chloroplast stroma|abscisic acid biosynthetic process|carotenoid dioxygenase activity|carotene catabolic process|hyperosmotic salinity response|9-cis-epoxycarotenoid dioxygenase activity|metal ion binding	path:ath00906	Carotenoid biosynthesis
AT3G14540	49.939	80.6727	19.2053	0.239072	-2.06448	2.10866e-05	0.000659284	Down	0.254375	0.0795638	0.278597	0.773019	0.854164	0.840381	AT3G14540	Araport:AT3G14540,TAIR:AT3G14540,GeneID:820680		Terpenoid cyclases/Protein prenyltransferases superfamily protein		GO:0000287,GO:0005737,GO:0009975,GO:0010333,GO:0016114,GO:0051762	magnesium ion binding|cytoplasm|cyclase activity|terpene synthase activity|terpenoid biosynthetic process|sesquiterpene biosynthetic process
AT3G14590	112.957	50.0361	175.878	3.52007	1.81561	3.05971e-06	0.000120293	Up	1.26581	1.72606	1.18433	0.517301	0.385846	0.266208	NTMC2T6.2	Araport:AT3G14590,TAIR:AT3G14590,GeneID:820685		Calcium-dependent lipid-binding (CaLB domain) family protein		GO:0005773,GO:0005886,GO:0006869,GO:0008289,GO:0016021	vacuole|plasma membrane|lipid transport|lipid binding|integral component of membrane
AT3G14680	14.2623	2.73832	25.7863	9.39704	3.23221	0.000778837	0.0145629	Up	0.568471	0.144952	0.265863	0.0134125	0.0610252	0.0255172	CYP72A14	Araport:AT3G14680,TAIR:AT3G14680,GeneID:820696	putative cytochrome P450	cytochrome P450, family 72, subfamily A, polypeptide 14		GO:0004497,GO:0005506,GO:0016021,GO:0016705,GO:0020037	monooxygenase activity|iron ion binding|integral component of membrane|oxidoreductase activity, acting on paired donors, with incorporation or reduction of molecular oxygen|heme binding
AT3G14940	466.88	653.067	280.693	0.430212	-1.21688	3.48828e-06	0.000134878	Down	1.51651	1.51281	2.41669	4.7142	4.16654	3.33107	PPC3	Araport:AT3G14940,TAIR:AT3G14940,GeneID:820723	Encodes a cytosolic phosphoenolpyruvate carboxylase (PEPC) that has activity when expressed in E.coli. Its mRNA is most abundantly expressed in roots and siliques. PPC3 belongs to the plant-type PEPC family. It can form an enzymatically active complex with a castor bean ortholog of PPC4, which encodes a bacterial-type PEPC.	phosphoenolpyruvate carboxylase 3		GO:0005829,GO:0006099,GO:0008964,GO:0009507,GO:0015977,GO:0015979,GO:0048046,GO:0048366	cytosol|tricarboxylic acid cycle|phosphoenolpyruvate carboxylase activity|chloroplast|carbon fixation|photosynthesis|apoplast|leaf development	path:ath00620,path:ath00710	Pyruvate metabolism|Carbon fixation in photosynthetic organisms
AT3G15170	18.1166	4.95915	31.274	6.23502	2.64039	0.00347347	0.0481026	Up	0.766169	0.383576	0.657852	0.0202815	0.0369113	0.231513	CUC1	Araport:AT3G15170,TAIR:AT3G15170,GeneID:820748	Encodes a transcription factor involved in shoot apical meristem formation and auxin-mediated lateral root formation. The gene is thought not to be involved in stress responses (NaCl, auxins, ethylene). <i>Cuc</i> mutant was first recognized at the heart stage, where embryos lacking two distinct bulges of cotyledonary primordia were observed.	NAC (No Apical Meristem) domain transcriptional regulator superfamily protein	NAC	GO:0003677,GO:0003700,GO:0005634,GO:0009908,GO:0010014,GO:0010072,GO:0010223,GO:0048527,GO:0051782,GO:0090691	DNA binding|DNA-binding transcription factor activity|nucleus|flower development|meristem initiation|primary shoot apical meristem specification|secondary shoot formation|lateral root development|negative regulation of cell division|formation of plant organ boundary
AT3G15340	54.6603	22.4419	86.8787	3.8835	1.95736	3.57177e-07	1.71844e-05	Up	0.711447	0.574109	0.946487	0.23344	0.147064	0.179356	PPI2	Araport:AT3G15340,TAIR:AT3G15340,GeneID:820765	Encodes PPI2 (proton pump interactor 2), a homologue of PPI1, a protein that interacts with the plasma membrane H+ ATPase AHA1.	proton pump interactor 2		GO:0005789,GO:0005886,GO:0010155,GO:0016021	endoplasmic reticulum membrane|plasma membrane|regulation of proton transport|integral component of membrane
AT3G15370	74.0167	0	148.033	780.141	9.60759	6.03844e-13	6.87827e-11	Up	1.75371	5.10351	1.98775	0	0	0	EXPA12	Araport:AT3G15370,TAIR:AT3G15370,GeneID:820776	member of Alpha-Expansin Gene Family. Naming convention from the Expansin Working Group (Kende et al, 2004. Plant Mol Bio)	expansin 12
AT3G15518	40.2391	6.50153	73.9766	11.3752	3.50781	5.32336e-09	3.56124e-07	Up	2.83776	1.36932	4.14491	0.194929	0.248334	0.259597	AT3G15518	Araport:AT3G15518,TAIR:AT3G15518,GeneID:6240745		hypothetical protein
AT3G15530	1691.33	946.822	2435.84	2.57215	1.36297	3.35393e-09	2.35591e-07	Up	35.0458	33.94	26.7502	10.4473	12.9986	13.3084	AT3G15530	Araport:AT3G15530,TAIR:AT3G15530,GeneID:820792		S-adenosyl-L-methionine-dependent methyltransferases superfamily protein
AT3G15534	11.106	0.345175	21.8668	59.0906	5.88486	3.26698e-05	0.000976526	Up	0.866145	0.987709	0.529365	0	0.0356425	0	AT3G15534	Araport:AT3G15534,TAIR:AT3G15534,GeneID:28719274		hypothetical protein
AT3G15720	607.513	110.727	1104.3	9.96301	3.31658	4.21329e-17	9.05986e-15	Up	14.0129	10.9475	18.5101	1.19633	0.738267	2.36758	AT3G15720	Araport:AT3G15720,TAIR:AT3G15720,GeneID:820815		Pectin lyase-like superfamily protein		GO:0004650,GO:0005576,GO:0005975,GO:0009505,GO:0031225,GO:0046658,GO:0071555	polygalacturonase activity|extracellular region|carbohydrate metabolic process|plant-type cell wall|anchored component of membrane|anchored component of plasma membrane|cell wall organization	path:ath00040	Pentose and glucuronate interconversions
AT3G16150	207.912	292.666	123.157	0.420745	-1.24898	0.000526907	0.0104849	Down	2.94642	1.39032	2.08641	4.1351	6.18779	4.49294	ASPGB1	Araport:AT3G16150,TAIR:AT3G16150,GeneID:820860	Encodes an asparaginase that catalyzes the degradation of L-asparagine to L-aspartic acid and ammonia.	N-terminal nucleophile aminohydrolases (Ntn hydrolases) superfamily protein		GO:0004067,GO:0005737,GO:0008798,GO:0016787,GO:0033345,GO:0051604	asparaginase activity|cytoplasm|beta-aspartyl-peptidase activity|hydrolase activity|asparagine catabolic process via L-aspartate|protein maturation
AT3G16360	67.9901	8.90712	127.073	14.2738	3.8353	3.41591e-08	1.96605e-06	Up	1.42819	1.61259	7.00704	0.213799	0.194552	0.25422	AHP4	Araport:AT3G16360,TAIR:AT3G16360,GeneID:820883	Encodes AHP4, a histidine-containing phosphotransmitter involved in Histidine (His)-to-Aspartate (Asp) phosphorelay signal transduction. AHP4 is one of the six Arabidopsis thaliana histidine phosphotransfer proteins (AHPs). AHPs function as redundant positive regulators of cytokinin signaling. Members of the AHP gene family include: AT3G21510 (AHP1), AT3G29350 (AHP2), AT5G39340 (AHP3), AT3G16360 …	HPT phosphotransmitter 4		GO:0000160,GO:0005634,GO:0005737,GO:0005829,GO:0009736,GO:0009927,GO:0043424	phosphorelay signal transduction system|nucleus|cytoplasm|cytosol|cytokinin-activated signaling pathway|histidine phosphotransfer kinase activity|protein histidine kinase binding	path:ath04075	Plant hormone signal transduction
AT3G16400	9103.95	4870.92	13337	2.73806	1.45315	9.92629e-05	0.00255094	Up	185.316	176.82	88.5368	51.3035	68.0463	43.538	NSP1	Araport:AT3G16400,TAIR:AT3G16400,GeneID:820887	Encodes a nitrile-specifier protein NSP1 responsible for constitutive and herbivore-induced simple nitrile formation in rosette leaves. NSP1 is one out of five (At3g16400/NSP1, At2g33070/NSP2, At3g16390/NSP3, At3g16410/NSP4 and At5g48180/NSP5) A. thaliana epithiospecifier protein (ESP) homologues that promote simple nitrile, but not epithionitrile or thiocyanate formation.	nitrile specifier protein 1		GO:0003729,GO:0019762,GO:0030246,GO:0080027,GO:0080028	mRNA binding|glucosinolate catabolic process|carbohydrate binding|response to herbivore|nitrile biosynthetic process
AT3G16420	11504.2	7194.91	15813.4	2.19785	1.13609	0.00141709	0.0237379	Up	305.685	266.006	163.51	107.989	140.78	80.3845	PBP1	Araport:AT3G16420,TAIR:AT3G16420,GeneID:820890	The PBP1(PYK10-binding protein 1) assists the PYK10 (beta-glucosidase complex) in its activity and may act like a molecular chaperone that facilitates the correct polymerization of PYK10, when tissues are damaged and subcellular structures are destroyed by pests.	PYK10-binding protein 1		GO:0005507,GO:0005634,GO:0005829,GO:0006457,GO:0009506,GO:0030234,GO:0030246,GO:0051336	copper ion binding|nucleus|cytosol|protein folding|plasmodesma|enzyme regulator activity|carbohydrate binding|regulation of hydrolase activity
AT3G16430	80.1761	31.6982	128.654	4.04832	2.01732	5.31263e-06	0.000197797	Up	2.75194	2.06793	1.38442	0.345288	0.565567	0.607641	JAL31	Araport:AT3G16430,TAIR:AT3G16430,GeneID:820891	Encodes a protein that increases the beta-glucosidase activities of three scopolin glucosidases in vitro.	jacalin-related lectin 31		GO:0005507,GO:0030246	copper ion binding|carbohydrate binding
AT3G16450	1178.08	505.145	1851.01	3.66438	1.87357	3.47124e-05	0.00102617	Up	45.1761	27.1005	13.8354	8.69088	8.7923	5.79818	JAL33	Araport:AT3G16450,TAIR:AT3G16450,GeneID:820893		Mannose-binding lectin superfamily protein		GO:0005634,GO:0009409,GO:0009506,GO:0010043,GO:0030246	nucleus|response to cold|plasmodesma|response to zinc ion|carbohydrate binding
AT3G16470	10630.8	3732.23	17529.4	4.69676	2.23167	6.85893e-17	1.41704e-14	Up	207.884	102.559	160.326	32.3341	30.799	34.7755	JR1	Araport:AT3G16470,TAIR:AT3G16470,GeneID:820895	JA-responsive gene	Mannose-binding lectin superfamily protein		GO:0005634,GO:0005773,GO:0009409,GO:0009506,GO:0009507,GO:0009611,GO:0009651,GO:0009753,GO:0010228,GO:0016020,GO:0030246	nucleus|vacuole|response to cold|plasmodesma|chloroplast|response to wounding|response to salt stress|response to jasmonic acid|vegetative to reproductive phase transition of meristem|membrane|carbohydrate binding
AT3G16510	129.065	62.6488	195.481	3.11867	1.64093	2.6925e-09	1.92336e-07	Up	3.23239	2.44749	3.48736	0.774108	1.06412	1.01838	AT3G16510	Araport:AT3G16510,TAIR:AT3G16510,GeneID:820899		Calcium-dependent lipid-binding (CaLB domain) family protein		GO:0005789,GO:0005886,GO:0016021,GO:0032586	endoplasmic reticulum membrane|plasma membrane|integral component of membrane|protein storage vacuole membrane
AT3G16860	187.823	120.032	255.614	2.12935	1.09042	0.000221468	0.00501289	Up	3.06352	1.8231	2.74059	0.975446	1.34577	1.15737	COBL8	Araport:AT3G16860,TAIR:AT3G16860,GeneID:820941		COBRA-like protein 8 precursor		GO:0005886,GO:0010215,GO:0031225	plasma membrane|cellulose microfibril organization|anchored component of membrane
AT3G17420	461.414	305.686	617.141	2.01823	1.01309	2.94862e-05	0.000890265	Up	5.75471	7.58377	7.90464	3.37803	2.65375	4.34611	GPK1	Araport:AT3G17420,TAIR:AT3G17420,GeneID:821006	serine/threonine protein kinase-like protein	glyoxysomal protein kinase 1
AT3G17790	1740.99	873.815	2608.17	2.98469	1.57758	6.20131e-06	0.00022727	Up	38.6439	21.4188	53.7139	10.8557	8.95663	17.2156	PAP17	Araport:AT3G17790,TAIR:AT3G17790,GeneID:821047	Expression is upregulated in the shoot of cax1/cax3 mutant.	purple acid phosphatase 17		GO:0003993,GO:0004601,GO:0005576,GO:0008198,GO:0008199,GO:0009986,GO:0016791,GO:0030643,GO:0042542	acid phosphatase activity|peroxidase activity|extracellular region|ferrous iron binding|ferric iron binding|cell surface|phosphatase activity|cellular phosphate ion homeostasis|response to hydrogen peroxide	path:ath00740	Riboflavin metabolism
AT3G18250	52.3007	10.43	94.1714	9.04589	3.17726	5.25787e-05	0.00146366	Up	12.7129	2.89123	2.33863	0.819659	0.745871	0.38985	AT3G18250	Araport:AT3G18250,TAIR:AT3G18250,GeneID:821353		Putative membrane lipoprotein
AT3G18830	2185.69	1214.7	3156.67	2.59868	1.37778	3.3579e-08	1.93866e-06	Up	46.2869	26.9852	39.3365	12.3394	15.7976	14.0185	PMT5	Araport:AT3G18830,TAIR:AT3G18830,GeneID:821416	This gene encodes a plasma membrane-localized polyol/cyclitol/monosaccharide-H+-symporter. The symporter is able to catalyze the energy-dependent membrane passage of a wide range of linear polyols (three to six carbon backbone), of cyclic polyols (<i>myo</i>-inositol), and of numerous monosaccharides, including pyranose ring-forming and furanose ring-forming hexoses and pentoses. This gene belong…	polyol/monosaccharide transporter 5		GO:0005351,GO:0005354,GO:0005355,GO:0005365,GO:0005886,GO:0005887,GO:0008645,GO:0010311,GO:0015145,GO:0015148,GO:0015168,GO:0015575,GO:0015576,GO:0015591	carbohydrate:proton symporter activity|galactose transmembrane transporter activity|glucose transmembrane transporter activity|myo-inositol transmembrane transporter activity|plasma membrane|integral component of plasma membrane|hexose transmembrane transport|lateral root formation|monosaccharide transmembrane transporter activity|D-xylose transmembrane transporter activity|glycerol transmembrane…
AT3G19580	121.928	67.2555	176.6	2.62879	1.3944	0.00116805	0.0204268	Up	3.7446	2.83417	2.33316	1.72634	0.834556	0.786878	ZF2	Araport:AT3G19580,TAIR:AT3G19580,GeneID:821495	Encodes zinc finger protein. mRNA levels are upregulated in response to ABA, high salt, and mild dessication. The protein is localized to the nucleus and acts as a transcriptional repressor.	zinc-finger protein 2	C2H2	GO:0003677,GO:0003700,GO:0005634,GO:0009414,GO:0009737,GO:0009738,GO:0009793,GO:0010200,GO:0042538,GO:0043565,GO:0044212,GO:0045892,GO:0046872	DNA binding|DNA-binding transcription factor activity|nucleus|response to water deprivation|response to abscisic acid|abscisic acid-activated signaling pathway|embryo development ending in seed dormancy|response to chitin|hyperosmotic salinity response|sequence-specific DNA binding|transcription regulatory region DNA binding|negative regulation of transcription, DNA-templated|metal ion binding
AT3G19660	73.0097	43.5107	102.509	2.355	1.23573	6.64352e-05	0.00180179	Up	2.36381	1.64475	2.3311	0.804434	0.850722	0.972032	AT3G19660	Araport:AT3G19660,TAIR:AT3G19660,GeneID:28719291		hypothetical protein
AT3G19850	689.601	920.14	459.063	0.498819	-1.00341	0.00316467	0.0446379	Down	6.30637	5.32107	4.009	14.4548	8.651	7.84067	AT3G19850	Araport:AT3G19850,TAIR:AT3G19850,GeneID:821522		Phototropic-responsive NPH3 family protein		GO:0016567	protein ubiquitination
AT3G20360	11.7025	0.706346	22.6986	32.7817	5.03482	0.000138316	0.00338922	Up	0.192331	0.649429	0.359055	0.0189765	0.0172681	0	AT3G20360	Araport:AT3G20360,TAIR:AT3G20360,GeneID:821580		TRAF-like family protein		GO:0004197,GO:0004843,GO:0005634,GO:0005737,GO:0005829,GO:0006511,GO:0009867,GO:0016579,GO:0031647	cysteine-type endopeptidase activity|thiol-dependent ubiquitin-specific protease activity|nucleus|cytoplasm|cytosol|ubiquitin-dependent protein catabolic process|jasmonic acid mediated signaling pathway|protein deubiquitination|regulation of protein stability
AT3G20470	5950.5	2450.55	9450.46	3.85611	1.94714	9.29685e-13	1.04209e-10	Up	223.76	193.942	214.804	35.8518	51.648	74.237	GRP5	Araport:AT3G20470,TAIR:AT3G20470,GeneID:3768804	encodes a glycine-rich protein that is expressed more abundantly in immature seed pods than in stems and leaves. Expression is not detected in roots or flowers.	glycine-rich protein 5		GO:0000325,GO:0005199,GO:0009413,GO:0009505,GO:0009737,GO:0009751,GO:0030307,GO:0046622	plant-type vacuole|structural constituent of cell wall|response to flooding|plant-type cell wall|response to abscisic acid|response to salicylic acid|positive regulation of cell growth|positive regulation of organ growth
AT3G20960	61.0552	33.1074	89.003	2.68344	1.42408	0.000511703	0.0102016	Up	1.51173	0.811484	1.0663	0.309314	0.44056	0.486127	CYP705A33	Araport:AT3G20960,TAIR:AT3G20960,GeneID:821646	member of CYP705A	cytochrome P450, family 705, subfamily A, polypeptide 33		GO:0005506,GO:0009630,GO:0009958,GO:0012505,GO:0016020,GO:0016021,GO:0016709,GO:0020037	iron ion binding|gravitropism|positive gravitropism|endomembrane system|membrane|integral component of membrane|oxidoreductase activity, acting on paired donors, with incorporation or reduction of molecular oxygen, NAD(P)H as one donor, and incorporation of one atom of oxygen|heme binding
AT3G21080	116.629	8.17233	225.086	27.4286	4.77761	3.06959e-19	7.88848e-17	Up	6.43693	2.59071	4.09144	0.0821899	0.205675	0.175912	AT3G21080	Araport:AT3G21080,TAIR:AT3G21080,GeneID:821660		ABC transporter-like protein		GO:0005524,GO:0005886,GO:0016021,GO:0042626,GO:0055085,GO:0080167	ATP binding|plasma membrane|integral component of membrane|ATPase activity, coupled to transmembrane movement of substances|transmembrane transport|response to karrikin
AT3G21320	8.70992	0.361171	17.0587	46.0913	5.52642	0.000301257	0.00651117	Up	0.0938564	0.250198	0.0917801	0.0092604	0	0	AT3G21320	Araport:AT3G21320,TAIR:AT3G21320,GeneID:821686		EARLY FLOWERING protein		GO:0005634,GO:0009908,GO:0048576,GO:0048578	nucleus|flower development|positive regulation of short-day photoperiodism, flowering|positive regulation of long-day photoperiodism, flowering
AT3G21420	51.161	30.2038	72.1181	2.37844	1.25002	0.00190593	0.0301303	Up	1.04923	1.081	0.998287	0.292382	0.39209	0.614809	LBO1	Araport:AT3G21420,TAIR:AT3G21420,GeneID:821696		2-oxoglutarate (2OG) and Fe(II)-dependent oxygenase superfamily protein		GO:0010150,GO:0016682,GO:0046872,GO:0051213	leaf senescence|oxidoreductase activity, acting on diphenols and related substances as donors, oxygen as acceptor|metal ion binding|dioxygenase activity
AT3G21460	277.24	427.2	127.281	0.297424	-1.74941	1.32023e-11	1.28802e-09	Down	4.77045	4.86412	3.6581	13.4465	16.1	14.4563	AT3G21460	Araport:AT3G21460,TAIR:AT3G21460,GeneID:5008019		Glutaredoxin family protein		GO:0000122,GO:0005634,GO:0005737,GO:0009055,GO:0015035,GO:0045454,GO:0046872,GO:0051537	negative regulation of transcription by RNA polymerase II|nucleus|cytoplasm|electron transfer activity|protein disulfide oxidoreductase activity|cell redox homeostasis|metal ion binding|2 iron, 2 sulfur cluster binding
AT3G21710	22.4262	2.75077	42.1016	15.3254	3.93786	8.58942e-08	4.59403e-06	Up	0.942393	0.468942	0.821014	0.0557891	0.0338445	0.0530693	VASCULAR-RELATED UNKNOWN PROTEIN 1	Araport:AT3G21710,TAIR:AT3G21710,GeneID:821725		transmembrane protein		GO:0005634,GO:0005829,GO:0010089	nucleus|cytosol|xylem development
AT3G21770	836.321	226.249	1446.39	6.38876	2.67554	4.20996e-22	1.30466e-19	Up	30.2672	30.3328	21.4542	3.70851	3.63283	5.45543	AT3G21770	Araport:AT3G21770,TAIR:AT3G21770,GeneID:821731		Peroxidase superfamily protein		GO:0004601,GO:0005576,GO:0005618,GO:0005634,GO:0005737,GO:0006979,GO:0009505,GO:0009506,GO:0020037,GO:0042744,GO:0046872	peroxidase activity|extracellular region|cell wall|nucleus|cytoplasm|response to oxidative stress|plant-type cell wall|plasmodesma|heme binding|hydrogen peroxide catabolic process|metal ion binding	path:ath00940	Phenylpropanoid biosynthesis
AT3G21780	30.5576	11.2234	49.8917	4.47459	2.16176	0.00032454	0.0069527	Up	0.843277	0.572788	0.782692	0.248197	0.16939	0.0590243	UGT71B6	Araport:AT3G21780,TAIR:AT3G21780,GeneID:821732	Encodes a protein with UDP-glucosyl transferase activity that was shown to preferentially glucosylates abscisic acid (ABA), and not its catabolites. Moreover, UGT71B6 was shown to have a strict preference for the naturally-occurring ABA enantiomer, (+)-ABA, and not its 'unnatural' relative, (-)-ABA. This is in contrast to the other identified UGT genes catalyzing the glucosylation of ABA which we…	UDP-glucosyl transferase 71B6		GO:0006970,GO:0008194,GO:0009651,GO:0009737,GO:0016020,GO:0016758,GO:0043231,GO:0046345	response to osmotic stress|UDP-glycosyltransferase activity|response to salt stress|response to abscisic acid|membrane|transferase activity, transferring hexosyl groups|intracellular membrane-bounded organelle|abscisic acid catabolic process
AT3G22160	200.684	72.4666	328.902	4.53819	2.18212	3.40099e-12	3.56563e-10	Up	8.61122	4.60128	6.13777	1.45381	1.22844	1.50148	jasmonate-associated VQ motif gene 1	Araport:AT3G22160,TAIR:AT3G22160,GeneID:821780		VQ motif-containing protein		GO:0005634	nucleus
AT3G22600	340.63	38.117	643.142	16.8917	4.07824	4.49755e-14	5.85042e-12	Up	17.3474	3.5924	11.6925	0.726863	0.693693	0.438466	glycosylphosphatidylinositol-anchored lipid protein transfer 5	Araport:AT3G22600,TAIR:AT3G22600,GeneID:821832		Bifunctional inhibitor/lipid-transfer protein/seed storage 2S albumin superfamily protein		GO:0005886,GO:0006869,GO:0008289,GO:0031225,GO:0042335,GO:0046658	plasma membrane|lipid transport|lipid binding|anchored component of membrane|cuticle development|anchored component of plasma membrane
AT3G22620	69.9313	25.2193	114.643	4.54556	2.18446	0.000165734	0.00394188	Up	4.73652	3.19916	1.22299	0.779762	0.657005	0.576915	AT3G22620	Araport:AT3G22620,TAIR:AT3G22620,GeneID:821833		Bifunctional inhibitor/lipid-transfer protein/seed storage 2S albumin superfamily protein
AT3G23120	243.933	36.6144	451.252	12.3239	3.62339	2.94451e-08	1.71883e-06	Up	3.65048	2.33482	7.7705	0.480869	0.0665882	0.536978	RLP38	Araport:AT3G23120,TAIR:AT3G23120,GeneID:821887		receptor like protein 38		GO:0005886,GO:0016021	plasma membrane|integral component of membrane
AT3G23150	382.603	164.043	601.163	3.66256	1.87285	6.9146e-09	4.53929e-07	Up	5.68679	4.35743	2.98309	1.039	1.19242	1.29813	ETR2	Araport:AT3G23150,TAIR:AT3G23150,GeneID:821891	Involved in ethylene perception in Arabidopsis	Signal transduction histidine kinase, hybrid-type, ethylene sensor		GO:0000155,GO:0004674,GO:0005524,GO:0005783,GO:0005789,GO:0010105,GO:0016021,GO:0038199,GO:0046872,GO:0051740	phosphorelay sensor kinase activity|protein serine/threonine kinase activity|ATP binding|endoplasmic reticulum|endoplasmic reticulum membrane|negative regulation of ethylene-activated signaling pathway|integral component of membrane|ethylene receptor activity|metal ion binding|ethylene binding	path:ath04016,path:ath04075	MAPK signaling pathway - plant|Plant hormone signal transduction
AT3G23240	8.76011	1.04798	16.4722	15.8878	3.98984	0.000780225	0.014576	Up	0.584443	0.274205	0.320048	0.0507448	0	0.0241354	ERF1	Araport:AT3G23240,TAIR:AT3G23240,GeneID:821902	encodes a member of the ERF (ethylene response factor) subfamily B-3 of ERF/AP2 transcription factor family (ERF1). The protein contains one AP2 domain. There are 18 members in this subfamily including ATERF-1, ATERF-2, AND ATERF-5. EREBP like protein that binds GCC box of ethylene regulated promoters such as basic chitinases. Constitutive expression of ERF1 phenocopies ethylene over production. …	ethylene response factor 1	ERF	GO:0003677,GO:0003700,GO:0005634,GO:0006952,GO:0009867,GO:0009873	DNA binding|DNA-binding transcription factor activity|nucleus|defense response|jasmonic acid mediated signaling pathway|ethylene-activated signaling pathway	path:ath04016,path:ath04075	MAPK signaling pathway - plant|Plant hormone signal transduction
AT3G23250	93.0347	7.98347	178.086	22.3665	4.48327	7.22274e-09	4.72001e-07	Up	3.77285	1.45411	3.25446	0.0665814	0.272644	0.0158339	MYB15	Araport:AT3G23250,TAIR:AT3G23250,GeneID:821904	Member of the R2R3 factor gene family.	myb domain protein 15	MYB_related	GO:0003700,GO:0005634,GO:0009409,GO:0009414,GO:0009651,GO:0009723,GO:0009733,GO:0009753,GO:0010200,GO:0030154,GO:0043565,GO:0044212,GO:0046686	DNA-binding transcription factor activity|nucleus|response to cold|response to water deprivation|response to salt stress|response to ethylene|response to auxin|response to jasmonic acid|response to chitin|cell differentiation|sequence-specific DNA binding|transcription regulatory region DNA binding|response to cadmium ion
AT3G23630	20.0608	3.33097	36.7907	10.8634	3.4414	1.1856e-05	0.000397836	Up	0.440786	0.68935	0.517242	0.0159465	0.0290219	0.106184	IPT7	Araport:AT3G23630,TAIR:AT3G23630,GeneID:821943	Encodes an isopentenyl transferase involved in cytokinin biosynthesis.	isopentenyltransferase 7		GO:0005524,GO:0005739,GO:0006400,GO:0009691,GO:0009824,GO:0009860,GO:0052381,GO:0052622,GO:0052623	ATP binding|mitochondrion|tRNA modification|cytokinin biosynthetic process|AMP dimethylallyltransferase activity|pollen tube growth|tRNA dimethylallyltransferase activity|ATP dimethylallyltransferase activity|ADP dimethylallyltransferase activity	path:ath00908	Zeatin biosynthesis
AT3G24900	18.9657	1.42869	36.5027	26.2235	4.71279	9.85047e-06	0.000341413	Up	0.315105	0.115499	0.477608	0.0256493	0.00778009	0	RLP39	Araport:AT3G24900,TAIR:AT3G24900,GeneID:822088		receptor like protein 39		GO:0005886,GO:0016021	plasma membrane|integral component of membrane
AT3G24982	333.471	20.2139	646.728	32.0476	5.00215	5.5247e-11	4.91232e-09	Up	5.67608	0.939959	5.28675	0.108188	0.214271	0.0242151	RLP40	Araport:AT3G24982,TAIR:AT3G24982,GeneID:822091		receptor like protein 40		GO:0005886,GO:0016021	plasma membrane|integral component of membrane
AT3G25010	401.082	33.9905	768.173	22.659	4.50202	2.49656e-15	4.27724e-13	Up	6.96124	2.40656	10.0775	0.478727	0.182173	0.157316	RLP41	Araport:AT3G25010,TAIR:AT3G25010,GeneID:822092		receptor like protein 41		GO:0005886,GO:0010150,GO:0016021,GO:0071215	plasma membrane|leaf senescence|integral component of membrane|cellular response to abscisic acid stimulus
AT3G25020	252.577	107.545	397.608	3.69415	1.88524	3.89071e-06	0.000149888	Up	3.60408	2.00372	3.50988	0.706817	0.445846	1.28359	RLP42	Araport:AT3G25020,TAIR:AT3G25020,GeneID:822093		receptor like protein 42		GO:0002238,GO:0005886,GO:0006952,GO:0016021,GO:1900150,GO:1902288	response to molecule of fungal origin|plasma membrane|defense response|integral component of membrane|regulation of defense response to fungus|regulation of defense response to oomycetes
AT3G25240	26.03	3.75967	48.3003	12.8442	3.68304	0.000168071	0.00398397	Up	1.02837	0.301552	1.83023	0.111611	0	0.127404	AT3G25240	Araport:AT3G25240,TAIR:AT3G25240,GeneID:822118		sulfate/thiosulfate import ATP-binding protein, putative (DUF506)
AT3G25600	236.399	152.552	320.247	2.09884	1.06959	2.37204e-08	1.40587e-06	Up	5.92932	6.53422	6.57502	3.02834	2.79399	3.08075	T5M7.6	Araport:AT3G25600,TAIR:AT3G25600,GeneID:822147		Calcium-binding EF-hand family protein		GO:0005509	calcium ion binding	path:ath04626	Plant-pathogen interaction
AT3G25610	594.416	245.499	943.333	3.8424	1.94201	4.78422e-06	0.000180032	Up	5.24859	3.46469	8.12503	1.57718	0.664131	2.03569	T5M7.10	Araport:AT3G25610,TAIR:AT3G25610,GeneID:822148		ATPase E1-E2 type family protein / haloacid dehalogenase-like hydrolase family protein		GO:0000139,GO:0000287,GO:0004012,GO:0005524,GO:0005802,GO:0005886,GO:0016021,GO:0045332,GO:0048194	Golgi membrane|magnesium ion binding|phospholipid-translocating ATPase activity|ATP binding|trans-Golgi network|plasma membrane|integral component of membrane|phospholipid translocation|Golgi vesicle budding
AT3G25640	80.8031	36.6227	124.984	3.41899	1.77357	2.74195e-06	0.000109021	Up	3.00941	1.56269	2.70373	0.816544	0.650157	0.601971	AT3G25640	Araport:AT3G25640,TAIR:AT3G25640,GeneID:822151		MIZU-KUSSEI-like protein (Protein of unknown function, DUF617)		GO:0005737,GO:0005783,GO:0005789,GO:0009658,GO:0010274,GO:0016020,GO:0032541	cytoplasm|endoplasmic reticulum|endoplasmic reticulum membrane|chloroplast organization|hydrotropism|membrane|cortical endoplasmic reticulum
AT3G25730	103.214	57.2037	149.225	2.61146	1.38486	1.00814e-07	5.27158e-06	Up	2.45649	2.12926	2.5079	1.00607	0.793433	0.86132	EDF3	Araport:AT3G25730,TAIR:AT3G25730,GeneID:822164		ethylene response DNA binding factor 3	RAV	GO:0003700,GO:0005634,GO:0009873,GO:0043565,GO:0044212	DNA-binding transcription factor activity|nucleus|ethylene-activated signaling pathway|sequence-specific DNA binding|transcription regulatory region DNA binding
AT3G25780	307.19	93.1164	521.265	5.59758	2.4848	3.75056e-05	0.00108864	Up	7.47181	7.98328	6.68063	0.483237	2.62466	0.689518	AOC3	Araport:AT3G25780,TAIR:AT3G25780,GeneID:822169	Encodes allene oxide cyclase, one of the enzymes involved in jasmonic acid biosynthesis. One of four genes in Arabidopsis that encode this enzyme. mRNA expression is upregulated in senescing leaves. Note: Nomenclature for Arabidopsis allene oxide cyclase 3 (AOC3, AT3G25780) gene is based on Stenzel et al. 2003 Plant Molecular Biology 51:895-911. AOC3 (AT3G25780) is also referred to as AOC2 in He …	allene oxide cyclase 3		GO:0005774,GO:0005886,GO:0009507,GO:0009620,GO:0009651,GO:0009695,GO:0016020,GO:0046423	vacuolar membrane|plasma membrane|chloroplast|response to fungus|response to salt stress|jasmonic acid biosynthetic process|membrane|allene-oxide cyclase activity	path:ath00592	alpha-Linolenic acid metabolism
AT3G25882	169.389	34.6374	304.141	8.7829	3.1347	5.73651e-09	3.81342e-07	Up	12.2419	3.50378	16.733	1.3213	0.801565	1.43145	NIMIN-2	Araport:AT3G25882,TAIR:AT3G25882,GeneID:822184	encodes a kinase that physically interacts with NPR1/NIM1	NIM1-interacting 2		GO:0005634,GO:0010112	nucleus|regulation of systemic acquired resistance
AT3G26170	453.86	296.773	610.947	2.05873	1.04175	0.000844597	0.0155988	Up	10.6242	4.95135	7.62919	4.05314	3.10398	3.88099	CYP71B19	Araport:AT3G26170,TAIR:AT3G26170,GeneID:822218	putative cytochrome P450	cytochrome P450, family 71, subfamily B, polypeptide 19		GO:0005506,GO:0016020,GO:0016021,GO:0016709,GO:0020037	iron ion binding|membrane|integral component of membrane|oxidoreductase activity, acting on paired donors, with incorporation or reduction of molecular oxygen, NAD(P)H as one donor, and incorporation of one atom of oxygen|heme binding
AT3G26210	336.609	53.3888	619.83	11.6308	3.53988	5.35632e-08	2.97036e-06	Up	9.78123	3.0631	7.44965	1.14518	0.354308	0.185189	CYP71B23	Araport:AT3G26210,TAIR:AT3G26210,GeneID:822222	putative cytochrome P450	cytochrome P450, family 71, subfamily B, polypeptide 23		GO:0005506,GO:0016020,GO:0016021,GO:0016709,GO:0020037	iron ion binding|membrane|integral component of membrane|oxidoreductase activity, acting on paired donors, with incorporation or reduction of molecular oxygen, NAD(P)H as one donor, and incorporation of one atom of oxygen|heme binding
AT3G26220	289.07	128.706	449.434	3.49244	1.80424	3.72604e-05	0.00108571	Up	8.25514	3.09329	5.67355	2.05016	0.896458	1.84891	CYP71B3	Araport:AT3G26220,TAIR:AT3G26220,GeneID:822223		cytochrome P450, family 71, subfamily B, polypeptide 3		GO:0005506,GO:0016020,GO:0016021,GO:0016709,GO:0020037	iron ion binding|membrane|integral component of membrane|oxidoreductase activity, acting on paired donors, with incorporation or reduction of molecular oxygen, NAD(P)H as one donor, and incorporation of one atom of oxygen|heme binding
AT3G26440	250.423	163.012	337.835	2.07452	1.05278	0.000352807	0.00744961	Up	1.51381	1.07955	1.42745	0.83406	0.564464	0.490392	AT3G26440	Araport:AT3G26440,TAIR:AT3G26440,GeneID:822248		transmembrane protein, putative (DUF707)		GO:0005507,GO:0005829,GO:0006952,GO:0010043,GO:0010228,GO:0080184	copper ion binding|cytosol|defense response|response to zinc ion|vegetative to reproductive phase transition of meristem|response to phenylpropanoid
AT3G26500	75.6752	34.2237	117.127	3.43088	1.77858	0.00138052	0.0232177	Up	2.06692	0.681546	1.78985	0.648658	0.381212	0.244243	PIRL2	Araport:AT3G26500,TAIR:AT3G26500,GeneID:822257	Encodes PIRL2, a member of the Plant Intracellular Ras-group-related LRRs (Leucine rich repeat proteins). PIRLs are a distinct, plant-specific class of intracellular LRRs that likely mediate protein interactions, possibly in the context of signal transduction.	plant intracellular ras group-related LRR 2
AT3G26830	247.553	30.0639	465.041	15.5044	3.9546	7.56717e-11	6.58938e-09	Up	7.74673	3.03642	8.08377	0.747664	0.115532	0.322059	PAD3	Araport:AT3G26830,TAIR:AT3G26830,GeneID:822298	Mutations in pad3 are defective in biosynthesis of the indole derived phytoalexin camalexin. Encodes a cytochrome P450 enzyme that catalyzes the conversion of dihydrocamalexic acid to camalexin.	Cytochrome P450 superfamily protein		GO:0004497,GO:0005506,GO:0005783,GO:0006952,GO:0009414,GO:0009617,GO:0009625,GO:0009700,GO:0009737,GO:0010112,GO:0010120,GO:0010298,GO:0016020,GO:0016021,GO:0016709,GO:0020037,GO:0043231,GO:0050832	monooxygenase activity|iron ion binding|endoplasmic reticulum|defense response|response to water deprivation|response to bacterium|response to insect|indole phytoalexin biosynthetic process|response to abscisic acid|regulation of systemic acquired resistance|camalexin biosynthetic process|dihydrocamalexic acid decarboxylase activity|membrane|integral component of membrane|oxidoreductase activity,…	path:ath04016	MAPK signaling pathway - plant
AT3G27400	1608.06	223.535	2992.59	13.3785	3.74185	1.5107e-39	2.12233e-36	Up	46.558	38.6696	48.9274	2.96774	2.14035	4.8052	AT3G27400	Araport:AT3G27400,TAIR:AT3G27400,GeneID:822361		Pectin lyase-like superfamily protein		GO:0009624,GO:0030570,GO:0045490,GO:0046872	response to nematode|pectate lyase activity|pectin catabolic process|metal ion binding	path:ath00040	Pentose and glucuronate interconversions
AT3G27920	60.9753	88.5088	33.4417	0.377434	-1.4057	0.000676373	0.0128988	Down	1.20017	0.550639	0.766448	2.33932	1.6933	2.52872	MYB0	Araport:AT3G27920,TAIR:AT3G27920,GeneID:822415	Encodes GL1, a Myb-like protein that is required for induction of trichome development. Interacts with JAZ and DELLA proteins to regulate trichome initiation.	myb domain protein 0	MYB
AT3G28150	42.6251	8.98173	76.2686	8.49474	3.08657	0.000110331	0.0027811	Up	0.394699	2.31478	0.600394	0.142792	0.144375	0.105646	TBL22	Araport:AT3G28150,TAIR:AT3G28150,GeneID:822439	Encodes a member of the TBL (TRICHOME BIREFRINGENCE-LIKE) gene family containing a plant-specific DUF231 (domain of unknown function) domain. A putative xyloglucan O-acetyltransferase. TBL gene family has 46 members, two of which (TBR/AT5G06700 and TBL3/AT5G01360) have been shown to be involved in the synthesis and deposition of secondary wall cellulose, presumably by influencing the esterificati…	TRICHOME BIREFRINGENCE-LIKE 22		GO:0005794,GO:0010411,GO:0016021,GO:0016413	Golgi apparatus|xyloglucan metabolic process|integral component of membrane|O-acetyltransferase activity
AT3G28220	2437.73	759.853	4115.6	5.41696	2.43748	8.50466e-07	3.74934e-05	Up	60.8411	58.6868	64.4306	13.1496	15.9305	3.5138	AT3G28220	Araport:AT3G28220,TAIR:AT3G28220,GeneID:822448		TRAF-like family protein		GO:0004197,GO:0004843,GO:0005634,GO:0005737,GO:0005829,GO:0006511,GO:0009867,GO:0016579,GO:0031647	cysteine-type endopeptidase activity|thiol-dependent ubiquitin-specific protease activity|nucleus|cytoplasm|cytosol|ubiquitin-dependent protein catabolic process|jasmonic acid mediated signaling pathway|protein deubiquitination|regulation of protein stability
AT3G28510	150.045	1.75432	298.336	171.871	7.42518	5.55196e-11	4.91582e-09	Up	5.80965	0.172777	5.10495	0.0383693	0.0116384	0.0121662	AT3G28510	Araport:AT3G28510,TAIR:AT3G28510,GeneID:822481		P-loop containing nucleoside triphosphate hydrolases superfamily protein		GO:0005524,GO:0005783,GO:0016021,GO:0016887	ATP binding|endoplasmic reticulum|integral component of membrane|ATPase activity
AT3G28540	950.651	306.282	1595.02	5.20928	2.38109	0.000284493	0.00621255	Up	28.3066	12.2184	13.7368	6.97069	2.3086	0.896373	AT3G28540	Araport:AT3G28540,TAIR:AT3G28540,GeneID:822484		P-loop containing nucleoside triphosphate hydrolases superfamily protein		GO:0005524,GO:0016021,GO:0016887	ATP binding|integral component of membrane|ATPase activity
AT3G28580	70.414	1.40915	139.419	100.977	6.65788	3.45089e-13	4.04004e-11	Up	1.92798	0.816613	2.90341	0.0418496	0	0.0132698	AT3G28580	Araport:AT3G28580,TAIR:AT3G28580,GeneID:822488		P-loop containing nucleoside triphosphate hydrolases superfamily protein		GO:0000304,GO:0005524,GO:0005783,GO:0009737,GO:0016021,GO:0016887	response to singlet oxygen|ATP binding|endoplasmic reticulum|response to abscisic acid|integral component of membrane|ATPase activity
AT3G28600	69.4849	1.40915	137.561	99.8534	6.64174	3.53848e-16	6.77877e-14	Up	1.57153	2.24071	2.284	0.0469437	0	0.014885	AT3G28600	Araport:AT3G28600,TAIR:AT3G28600,GeneID:822490		P-loop containing nucleoside triphosphate hydrolases superfamily protein		GO:0005524,GO:0009651,GO:0016887	ATP binding|response to salt stress|ATPase activity
AT3G28740	59.3344	111.543	7.12532	0.0634882	-3.97737	0.00181586	0.0289671	Down	0.0144629	0.282733	0	0.722056	3.45668	0.522607	CYP81D11	Araport:AT3G28740,TAIR:AT3G28740,GeneID:822506	Encodes a member of the cytochrome p450 family. Expression is upregulated in response to cis-jasmonate treatment. Overexpression induces synthesis of volatile compounds that affect chemical ecology and insect interactions.	Cytochrome P450 superfamily protein		GO:0002213,GO:0005506,GO:0016020,GO:0016021,GO:0016709,GO:0020037,GO:0042343	defense response to insect|iron ion binding|membrane|integral component of membrane|oxidoreductase activity, acting on paired donors, with incorporation or reduction of molecular oxygen, NAD(P)H as one donor, and incorporation of one atom of oxygen|heme binding|indole glucosinolate metabolic process
AT3G28850	101.623	60.9992	142.246	2.32886	1.21962	0.00229702	0.0349017	Up	1.89654	1.82066	1.14808	0.514591	0.880785	0.664326	AT3G28850	Araport:AT3G28850,TAIR:AT3G28850,GeneID:822517		Glutaredoxin family protein		GO:0005886,GO:0009055,GO:0015035,GO:0045454	plasma membrane|electron transfer activity|protein disulfide oxidoreductase activity|cell redox homeostasis
AT3G28880	39.1937	20.7254	57.662	2.77343	1.47167	0.0014547	0.0241758	Up	1.03614	0.647044	0.872491	0.249898	0.213189	0.445716	AT3G28880	Araport:AT3G28880,TAIR:AT3G28880,GeneID:822522		serine/threonine-protein phosphatase 6 regulatory ankyrin repeat subunit
AT3G28890	92.5211	13.8729	171.169	12.376	3.62947	9.52947e-11	8.16319e-09	Up	2.27289	0.763956	1.73065	0.195005	0.0621075	0.120574	RLP43	Araport:AT3G28890,TAIR:AT3G28890,GeneID:822523		receptor like protein 43		GO:0005886,GO:0016021	plasma membrane|integral component of membrane
AT3G29034	29.7539	12.3216	47.1862	3.82222	1.93441	0.000618752	0.0119404	Up	1.80116	0.983826	1.03607	0.373719	0.183118	0.437538	AT3G29034	Araport:AT3G29034,TAIR:AT3G29034,GeneID:822546		transmembrane protein
AT3G29250	100.801	4.51572	197.086	43.8657	5.45502	5.31531e-14	6.87174e-12	Up	5.05733	1.53723	2.7592	0.0502028	0.13705	0.0159184	SDR4	Araport:AT3G29250,TAIR:AT3G29250,GeneID:822580		NAD(P)-binding Rossmann-fold superfamily protein		GO:0005507,GO:0016491	copper ion binding|oxidoreductase activity
AT3G29575	257.013	91.5831	422.444	4.60752	2.20399	3.13281e-10	2.57881e-08	Up	5.98261	5.86395	10.0872	1.15754	1.16854	2.32264	AFP3	Araport:AT3G29575,TAIR:AT3G29575,GeneID:822619		ABI five binding protein 3		GO:0005634,GO:0007165,GO:0045892	nucleus|signal transduction|negative regulation of transcription, DNA-templated
AT3G32980	426.116	188.008	664.223	3.5305	1.81987	6.53183e-05	0.00177836	Up	12.8601	11.4273	5.73084	2.27742	1.74674	4.59585	T15D2.9	Araport:AT3G32980,TAIR:AT3G32980,GeneID:823067		Peroxidase superfamily protein		GO:0004601,GO:0005576,GO:0005618,GO:0005773,GO:0006979,GO:0009735,GO:0016020,GO:0020037,GO:0042744,GO:0046872	peroxidase activity|extracellular region|cell wall|vacuole|response to oxidative stress|response to cytokinin|membrane|heme binding|hydrogen peroxide catabolic process|metal ion binding	path:ath00940	Phenylpropanoid biosynthesis
AT3G43110	92.6409	36.3729	148.909	4.10687	2.03804	1.5044e-05	0.000485007	Up	3.64571	2.90942	4.06146	1.20206	0.934325	0.35733	AT3G43110	Araport:AT3G43110,TAIR:AT3G43110,GeneID:823370		transmembrane protein
AT3G43270	1922.58	675.105	3170.05	4.69467	2.23102	1.13088e-15	1.9695e-13	Up	37.7917	33.2878	29.0525	4.88555	8.2987	7.79903	AT3G43270	Araport:AT3G43270,TAIR:AT3G43270,GeneID:823402		Plant invertase/pectin methylesterase inhibitor superfamily		GO:0005576,GO:0009505,GO:0030599,GO:0042545,GO:0045330,GO:0045490,GO:0046910	extracellular region|plant-type cell wall|pectinesterase activity|cell wall modification|aspartyl esterase activity|pectin catabolic process|pectinesterase inhibitor activity	path:ath00040	Pentose and glucuronate interconversions
AT3G43430	87.9537	35.5912	140.316	3.93746	1.97727	1.32308e-05	0.000436462	Up	4.78786	3.03368	2.44684	0.966159	0.498995	1.14261	AT3G43430	Araport:AT3G43430,TAIR:AT3G43430,GeneID:823423		RING/U-box superfamily protein		GO:0004842,GO:0016021,GO:0016567,GO:0031625,GO:0046872	ubiquitin-protein transferase activity|integral component of membrane|protein ubiquitination|ubiquitin protein ligase binding|metal ion binding
AT3G44120	49.7757	77.3136	22.2377	0.288334	-1.79419	0.00245259	0.0366289	Down	0.370975	0.189186	0.567811	0.927793	0.700903	2.19808	AT3G44120	Araport:AT3G44120,TAIR:AT3G44120,GeneID:823533		F-box and associated interaction domains-containing protein
AT3G44300	337.18	11.8871	662.473	55.9348	5.80567	6.81301e-16	1.24844e-13	Up	21.3818	5.13296	3.61969	0.293956	0.133747	0.108743	NIT2	Araport:AT3G44300,TAIR:AT3G44300,GeneID:823555	Encodes an enzyme that catalyzes the hydrolysis of indole-3-acetonitrile (IAN) to indole-3-acetic acid (IAA) (nitrile aminohydrolase, EC 3.5.5.1) and IAN to indole-3-acetamide (IAM) at lower levels. Mutants have reduced sensitivity to IAN and are sensitive to IAA. This enzyme likely participates in other non-auxin-related metabolic pathways.	nitrilase 2		GO:0000257,GO:0005829,GO:0005886,GO:0009684,GO:0019499,GO:0019500,GO:0046686,GO:0080061,GO:0080109	nitrilase activity|cytosol|plasma membrane|indoleacetic acid biosynthetic process|cyanide metabolic process|cyanide catabolic process|response to cadmium ion|indole-3-acetonitrile nitrilase activity|indole-3-acetonitrile nitrile hydratase activity	path:ath00380,path:ath00460,path:ath00910	Tryptophan metabolism|Cyanoamino acid metabolism|Nitrogen metabolism
AT3G44510	49.838	14.5059	85.1701	5.90744	2.56253	0.000158041	0.00379748	Up	1.04507	0.62941	1.11486	0.309339	0.104256	0.0435938	AT3G44510	Araport:AT3G44510,TAIR:AT3G44510,GeneID:823576		alpha/beta-Hydrolases superfamily protein
AT3G44540	18.7106	5.11728	32.304	6.28926	2.65289	0.00244691	0.0365999	Up	0.236007	0.399851	0.123086	0.0512287	0.00776949	0.064975	FAR4	Araport:AT3G44540,TAIR:AT3G44540,GeneID:823579	Encodes a member of the eight-member gene family encoding alcohol-forming fatty acyl-CoA reductases (FARs) identified in Arabidopsis thaliana. Three of the FARs, FAR1 (At5g22500), FAR4 (At3g44540) and FAR5 (At3g44550), are shown to generate the fatty alcohols found in root, seed coat, and wound-induced leaf tissue.	fatty acid reductase 4		GO:0006629,GO:0009611,GO:0009651,GO:0010345,GO:0035336,GO:0050062,GO:0080019,GO:0102965	lipid metabolic process|response to wounding|response to salt stress|suberin biosynthetic process|long-chain fatty-acyl-CoA metabolic process|long-chain-fatty-acyl-CoA reductase activity|fatty-acyl-CoA reductase (alcohol-forming) activity|alcohol-forming fatty acyl-CoA reductase activity	path:ath00073,path:ath04146	Cutin, suberine and wax biosynthesis|Peroxisome
AT3G44550	211.485	28.2469	394.724	13.9187	3.79895	2.05832e-14	2.89167e-12	Up	3.1952	2.92556	3.31458	0.0590627	0.253373	0.353152	FAR5	Araport:AT3G44550,TAIR:AT3G44550,GeneID:823580	Encodes a member of the eight-member gene family encoding alcohol-forming fatty acyl-CoA reductases (FARs) identified in Arabidopsis thaliana. Three of the FARs, FAR1 (At5g22500), FAR4 (At3g44540) and FAR5 (At3g44550), are shown to generate the fatty alcohols found in root, seed coat, and wound-induced leaf tissue.	fatty acid reductase 5		GO:0006629,GO:0009611,GO:0009651,GO:0010345,GO:0035336,GO:0050062,GO:0080019,GO:0102965	lipid metabolic process|response to wounding|response to salt stress|suberin biosynthetic process|long-chain fatty-acyl-CoA metabolic process|long-chain-fatty-acyl-CoA reductase activity|fatty-acyl-CoA reductase (alcohol-forming) activity|alcohol-forming fatty acyl-CoA reductase activity	path:ath00073,path:ath04146	Cutin, suberine and wax biosynthesis|Peroxisome
AT3G45130	31.6163	4.48373	58.7489	13.1192	3.71361	3.47254e-05	0.00102617	Up	0.64288	0.264979	0.499897	0.00840641	0.084146	0.00799659	LAS1	Araport:AT3G45130,TAIR:AT3G45130,GeneID:823649		lanosterol synthase 1		GO:0000250	lanosterol synthase activity	path:ath00100	Steroid biosynthesis
AT3G45290	255.735	169.206	342.264	2.02503	1.01794	0.00183137	0.0291484	Up	4.41153	3.28287	6.54258	3.00873	1.7375	2.05022	MLO3	Araport:AT3G45290,TAIR:AT3G45290,GeneID:823667	A member of a large family of seven-transmembrane domain proteins specific to plants, homologs of the barley mildew resistance locus o (MLO) protein. The Arabidopsis genome contains 15 genes encoding MLO proteins, with localization in plasma membrane. Phylogenetic analysis revealed four clades of closely-related AtMLO genes. ATMLO3 belongs to the clade IV, with AtMLO2, AtMLO6 and AtMLO12. The gen…	Seven transmembrane MLO family protein		GO:0005516,GO:0006952,GO:0009607,GO:0016021	calmodulin binding|defense response|response to biotic stimulus|integral component of membrane
AT3G45330	8.46394	0	16.9279	89.4007	6.48221	0.000300235	0.00649575	Up	0.190059	0.019555	0.332582	0	0	0	L-type lectin receptor kinase I.1	Araport:AT3G45330,TAIR:AT3G45330,GeneID:823671		Concanavalin A-like lectin protein kinase family protein
AT3G45730	113.747	48.6696	178.824	3.68048	1.87989	2.89557e-05	0.000877963	Up	6.43984	2.77556	4.78501	1.56846	1.35215	0.759087	AT3G45730	Araport:AT3G45730,TAIR:AT3G45730,GeneID:823715		hypothetical protein
AT3G45970	1055.98	433.899	1678.07	3.86798	1.95158	0.00139707	0.0234399	Up	38.8857	48.4594	22.2045	14.0992	11.4592	2.26143	EXLA1	Araport:AT3G45970,TAIR:AT3G45970,GeneID:823740	member of EXPANSIN-LIKE. Naming convention from the Expansin Working Group (Kende et al, 2004. Plant Mol Bio)	expansin-like A1
AT3G46080	45.3597	3.07286	87.6465	28.4203	4.82885	3.64599e-11	3.32606e-09	Up	3.73199	1.86699	2.29886	0.127572	0	0.151691	AT3G46080	Araport:AT3G46080,TAIR:AT3G46080,GeneID:823751		C2H2-type zinc finger family protein	C2H2	GO:0003676,GO:0003700,GO:0005634,GO:0006355,GO:0010200,GO:0046872	nucleic acid binding|DNA-binding transcription factor activity|nucleus|regulation of transcription, DNA-templated|response to chitin|metal ion binding
AT3G46110	146.417	88.4259	204.407	2.31335	1.20998	0.000225461	0.00509233	Up	3.164	2.07825	2.72273	1.12634	1.37492	0.836237	AT3G46110	Araport:AT3G46110,TAIR:AT3G46110,GeneID:823754		UPSTREAM OF FLC-like protein (DUF966)
AT3G46280	135.319	8.52413	262.114	31.0108	4.9547	5.10675e-11	4.57934e-09	Up	4.81893	3.20347	2.28016	0.210891	0.115144	0	AT3G46280	Araport:AT3G46280,TAIR:AT3G46280,GeneID:823773		kinase-like protein		GO:0016021	integral component of membrane
AT3G46490	525.882	831.526	220.237	0.265014	-1.91586	3.73325e-11	3.39098e-09	Down	2.50196	2.92911	4.22974	12.5186	8.0272	15.1627	AT3G46490	Araport:AT3G46490,TAIR:AT3G46490,GeneID:823802		2-oxoglutarate (2OG) and Fe(II)-dependent oxygenase superfamily protein		GO:0005622,GO:0031929,GO:0046872,GO:0051213,GO:1905589,GO:1905736	intracellular|TOR signaling|metal ion binding|dioxygenase activity|positive regulation of L-arginine import across plasma membrane|negative regulation of L-proline import across plasma membrane
AT3G46880	83.4174	130.464	36.3711	0.278514	-1.84418	0.0016521	0.0268546	Down	2.88161	0.953314	1.08379	9.18996	3.50268	4.76001	AT3G46880	Araport:AT3G46880,TAIR:AT3G46880,GeneID:823841		hypothetical protein
AT3G47480	103.383	30.8727	175.894	5.71352	2.51438	0.000473538	0.00958585	Up	5.06855	2.50847	4.03625	1.39266	0.443551	0.132477	AT3G47480	Araport:AT3G47480,TAIR:AT3G47480,GeneID:823902		Calcium-binding EF-hand family protein		GO:0005509	calcium ion binding	path:ath04626	Plant-pathogen interaction
AT3G47780	228.567	103.717	353.418	3.40735	1.76865	0.000166887	0.00396484	Up	3.63248	1.13535	2.96698	0.825155	0.431056	0.966624	ABCA7	Araport:AT3G47780,TAIR:AT3G47780,GeneID:823932	member of ATH subfamily	ABC2 homolog 6		GO:0005215,GO:0005524,GO:0005886,GO:0006869,GO:0009506,GO:0016021,GO:0042626,GO:0043231	transporter activity|ATP binding|plasma membrane|lipid transport|plasmodesma|integral component of membrane|ATPase activity, coupled to transmembrane movement of substances|intracellular membrane-bounded organelle
AT3G48020	16.2594	3.6726	28.8462	7.78427	2.96056	0.00361866	0.049743	Up	1.53211	0.2543	0.791508	0.0627482	0.0285497	0.238757	AT3G48020	Araport:AT3G48020,TAIR:AT3G48020,GeneID:823957		hypothetical protein
AT3G48080	51.0495	9.57393	92.525	9.70284	3.27841	0.00295512	0.042452	Up	1.23735	0.201573	1.16614	0.214089	0	0.0462846	AT3G48080	Araport:AT3G48080,TAIR:AT3G48080,GeneID:823963		alpha/beta-Hydrolases superfamily protein		GO:0005634,GO:0005737,GO:0006629,GO:0006952,GO:0016787	nucleus|cytoplasm|lipid metabolic process|defense response|hydrolase activity	path:ath04626	Plant-pathogen interaction
AT3G48450	26.3081	8.23985	44.3763	5.38117	2.42792	4.79635e-06	0.000180167	Up	0.904787	1.35113	1.15512	0.190942	0.223396	0.207581	AT3G48450	Araport:AT3G48450,TAIR:AT3G48450,GeneID:824004		RPM1-interacting protein 4 (RIN4) family protein		GO:0009624	response to nematode
AT3G48580	10.9192	1.66726	20.1711	11.8759	3.56997	0.000572356	0.0112348	Up	0.552565	0.324061	0.252159	0	0.0363815	0.0570474	XTH11	Araport:AT3G48580,TAIR:AT3G48580,GeneID:824018		xyloglucan endotransglucosylase/hydrolase 11		GO:0004553,GO:0005618,GO:0010411,GO:0016762,GO:0042546,GO:0048046,GO:0071555	hydrolase activity, hydrolyzing O-glycosyl compounds|cell wall|xyloglucan metabolic process|xyloglucan:xyloglucosyl transferase activity|cell wall biogenesis|apoplast|cell wall organization
AT3G48770	44.7476	19.5828	69.9123	3.56871	1.8354	0.00340948	0.0474067	Up	0.319835	0.245123	0.209691	0.10256	0.0179475	0.0975596	AT3G48770	Araport:AT3G48770,TAIR:AT3G48770,GeneID:824038		ATP/DNA binding protein
AT3G48850	53.1689	6.60277	99.7351	15.1445	3.92072	2.62313e-05	0.000806162	Up	2.67953	0.367591	1.82345	0.0680269	0.21666	0.0161776	PHT3;2	Araport:AT3G48850,TAIR:AT3G48850,GeneID:824046	Encodes a mitochondrial phosphate transporter. Modulates plant responses to salt stress.	phosphate transporter 3;2		GO:0005315,GO:0009651,GO:0031305,GO:0035435	inorganic phosphate transmembrane transporter activity|response to salt stress|integral component of mitochondrial inner membrane|phosphate ion transmembrane transport
AT3G48920	9.60992	0.325635	18.8942	51.0336	5.67337	0.000258273	0.00571585	Up	0.341619	0.593623	0.129913	0	0	0.0195939	MYB45	Araport:AT3G48920,TAIR:AT3G48920,GeneID:824053	Member of the R2R3 factor gene family.	myb domain protein 45	MYB	GO:0003700,GO:0005634,GO:0009585,GO:0009639,GO:0009751,GO:0010018,GO:0016607,GO:0030154,GO:0043565,GO:0044212,GO:0045893	DNA-binding transcription factor activity|nucleus|red, far-red light phototransduction|response to red or far red light|response to salicylic acid|far-red light signaling pathway|nuclear speck|cell differentiation|sequence-specific DNA binding|transcription regulatory region DNA binding|positive regulation of transcription, DNA-templated
AT3G49120	12193.4	3919.84	20466.9	5.22116	2.38437	2.8769e-11	2.70647e-09	Up	403.488	227.498	326.254	45.2441	40.6465	95.822	PRXCB	Araport:AT3G49120,TAIR:AT3G49120,GeneID:824073	Class III peroxidase Perx34. Expressed in roots, leaves and stems. Located in the cell wall. Involved in cell elongation. Expression activated by light. May play a role in generating H2O2 during defense response.	peroxidase CB		GO:0004601,GO:0005618,GO:0005773,GO:0005774,GO:0005794,GO:0006952,GO:0006979,GO:0009416,GO:0009505,GO:0009735,GO:0009826,GO:0020037,GO:0042742,GO:0042744,GO:0046872,GO:0048046,GO:0050832,GO:0052033,GO:0072593	peroxidase activity|cell wall|vacuole|vacuolar membrane|Golgi apparatus|defense response|response to oxidative stress|response to light stimulus|plant-type cell wall|response to cytokinin|unidimensional cell growth|heme binding|defense response to bacterium|hydrogen peroxide catabolic process|metal ion binding|apoplast|defense response to fungus|pathogen-associated molecular pattern dependent ind…	path:ath00940	Phenylpropanoid biosynthesis
AT3G49340	436.797	3.74367	869.851	231.874	7.8572	7.75211e-12	7.81628e-10	Up	7.14825	4.10147	41.3234	0.0806042	0.018337	0.115012	AT3G49340	Araport:AT3G49340,TAIR:AT3G49340,GeneID:824096		Cysteine proteinases superfamily protein		GO:0004197,GO:0005615,GO:0005764,GO:0007568,GO:0009626,GO:0009733,GO:0009735,GO:0009744,GO:0009749,GO:0009750,GO:0009817,GO:0010150,GO:0010224,GO:0010282,GO:0010623,GO:0051603,GO:0080187,GO:1990169	cysteine-type endopeptidase activity|extracellular space|lysosome|aging|plant-type hypersensitive response|response to auxin|response to cytokinin|response to sucrose|response to glucose|response to fructose|defense response to fungus, incompatible interaction|leaf senescence|response to UV-B|senescence-associated vacuole|programmed cell death involved in cell development|proteolysis involved in …
AT3G49570	224.067	141.824	306.311	2.16112	1.11178	0.00334673	0.0467366	Up	8.19578	5.61371	16.1807	4.31276	3.86319	5.12813	LSU3	Araport:AT3G49570,TAIR:AT3G49570,GeneID:824119		response to low sulfur 3		GO:0098869	cellular oxidant detoxification
AT3G49580	796.166	500.751	1091.58	2.18083	1.12488	0.000160007	0.00383163	Up	28.3371	19.2382	41.3486	15.4482	12.9504	10.7387	LSU1	Araport:AT3G49580,TAIR:AT3G49580,GeneID:824120		response to low sulfur 1		GO:0009651,GO:0010438,GO:0098869	response to salt stress|cellular response to sulfur starvation|cellular oxidant detoxification
AT3G49620	233.719	29.3361	438.101	14.9663	3.90365	4.92997e-12	5.06777e-10	Up	11.038	5.12295	3.78885	0.586765	0.533943	0.186053	DIN11	Araport:AT3G49620,TAIR:AT3G49620,GeneID:824124	encodes a protein similar to 2-oxoacid-dependent dioxygenase. Expression is induced after 24 hours of dark treatment, in senescing leaves and treatment with exogenous photosynthesis inhibitor. Induction of gene expression was suppressed in excised leaves supplied with sugar. The authors suggest that the gene's expression pattern is responding to the level of sugar in the cell.	2-oxoglutarate (2OG) and Fe(II)-dependent oxygenase superfamily protein		GO:0046872,GO:0051213	metal ion binding|dioxygenase activity
AT3G49750	85.9697	122.264	49.6754	0.404849	-1.30454	0.000938638	0.017037	Down	0.970157	1.22181	0.602057	2.26786	1.91629	2.71588	RLP44	Araport:AT3G49750,TAIR:AT3G49750,GeneID:824137		receptor like protein 44		GO:0005886,GO:0016021	plasma membrane|integral component of membrane
AT3G49970	38.1482	19.3246	56.9718	2.94837	1.55992	0.000426518	0.0087688	Up	0.694412	0.647422	0.511899	0.208706	0.242672	0.165443	AT3G49970	Araport:AT3G49970,TAIR:AT3G49970,GeneID:824159		Phototropic-responsive NPH3 family protein		GO:0016567	protein ubiquitination
AT3G50260	45.0073	8.40862	81.606	9.76461	3.28756	2.98255e-06	0.000117699	Up	2.26443	1.32801	2.44743	0.232829	0.329574	0.0246087	CEJ1	Araport:AT3G50260,TAIR:AT3G50260,GeneID:824188	Encodes a member of the DREB subfamily A-5 of ERF/AP2 transcription factor family. The protein contains one AP2 domain. Involved in defense and freezing stress responses. There are 16 members in this subfamily including RAP2.1, RAP2.9 and RAP2.10.	cooperatively regulated by ethylene and jasmonate 1	ERF	GO:0003677,GO:0003700,GO:0005634,GO:0009409,GO:0009617,GO:0009873,GO:0010200,GO:0010941,GO:0042742	DNA binding|DNA-binding transcription factor activity|nucleus|response to cold|response to bacterium|ethylene-activated signaling pathway|response to chitin|regulation of cell death|defense response to bacterium
AT3G50280	75.2151	28.1719	122.258	4.3339	2.11567	2.0527e-05	0.000643699	Up	1.8706	0.803978	2.41301	0.273573	0.314457	0.547865	AT3G50280	Araport:AT3G50280,TAIR:AT3G50280,GeneID:824190		HXXXD-type acyl-transferase family protein		GO:0016747	transferase activity, transferring acyl groups other than amino-acyl groups
AT3G50410	265.488	150.443	380.533	2.52644	1.33711	2.24742e-07	1.11173e-05	Up	8.26518	6.73229	7.01207	2.15043	2.96322	3.44829	OBP1	Araport:AT3G50410,TAIR:AT3G50410,GeneID:824205	Arabidopsis Dof protein containing a single 51-amino acid zinc finger DNA-binding domain, which may play an important roles in plant growth and development.	OBF binding protein 1	Dof	GO:0003677,GO:0003700,GO:0005634,GO:0009733,GO:0009751,GO:0042545,GO:0044212,GO:0045787,GO:0045893,GO:0046872	DNA binding|DNA-binding transcription factor activity|nucleus|response to auxin|response to salicylic acid|cell wall modification|transcription regulatory region DNA binding|positive regulation of cell cycle|positive regulation of transcription, DNA-templated|metal ion binding
AT3G50480	1197.1	518.353	1875.85	3.61971	1.85587	0.000465531	0.00944191	Up	54.671	18.3012	48.6755	18.6258	8.53621	5.1175	HR4	Araport:AT3G50480,TAIR:AT3G50480,GeneID:824212	Homolog of RPW8	homolog of RPW8 4		GO:0009609,GO:0009610,GO:0009617,GO:0009620,GO:0009626,GO:0009723,GO:0009751,GO:0009753,GO:0016021,GO:0043207,GO:0050832	response to symbiotic bacterium|response to symbiotic fungus|response to bacterium|response to fungus|plant-type hypersensitive response|response to ethylene|response to salicylic acid|response to jasmonic acid|integral component of membrane|response to external biotic stimulus|defense response to fungus
AT3G50770	260.736	497.879	23.5935	0.0474093	-4.39869	2.36424e-07	1.16678e-05	Down	0.873005	0.292564	0.658562	31.1048	3.1039	3.11592	CML41	Araport:AT3G50770,TAIR:AT3G50770,GeneID:824241		calmodulin-like 41		GO:0005509,GO:0005634,GO:0019722	calcium ion binding|nucleus|calcium-mediated signaling	path:ath04626	Plant-pathogen interaction
AT3G50890	121.168	162.588	79.7492	0.490722	-1.02702	0.000230136	0.00518125	Down	1.71496	1.21262	1.55214	3.32655	2.99104	2.58047	HB28	Araport:AT3G50890,TAIR:AT3G50890,GeneID:824253		homeobox protein 28	ZF-HD	GO:0003677,GO:0005634,GO:0042803,GO:0046872	DNA binding|nucleus|protein homodimerization activity|metal ion binding
AT3G50930	169.743	64.5803	274.905	4.26496	2.09253	1.89397e-11	1.81416e-09	Up	2.3045	1.75102	3.40154	0.641799	0.558256	0.484817	BCS1	Araport:AT3G50930,TAIR:AT3G50930,GeneID:824257	Encodes a protein that is present in a homo-multimeric protein complex on the outer mitochondrial membrane and plays a role in cell death and amplifying salicylic acid signalling.	cytochrome BC1 synthesi		GO:0002237,GO:0005524,GO:0005739,GO:0005740,GO:0005741,GO:0008219,GO:0009411,GO:0009617,GO:0009626,GO:0009863,GO:0016021,GO:0016887,GO:0042802	response to molecule of bacterial origin|ATP binding|mitochondrion|mitochondrial envelope|mitochondrial outer membrane|cell death|response to UV|response to bacterium|plant-type hypersensitive response|salicylic acid mediated signaling pathway|integral component of membrane|ATPase activity|identical protein binding
AT3G51000	911.246	546.057	1276.43	2.33743	1.22492	8.78477e-08	4.66301e-06	Up	26.4043	19.4288	22.399	10.711	7.16826	10.8896	AT3G51000	Araport:AT3G51000,TAIR:AT3G51000,GeneID:824264		alpha/beta-Hydrolases superfamily protein		GO:0004301,GO:0009636,GO:0052689	epoxide hydrolase activity|response to toxic substance|carboxylic ester hydrolase activity
AT3G51330	139.793	42.8385	236.748	5.53667	2.46902	0.000123995	0.00307406	Up	3.71096	0.981144	2.76627	0.836331	0.210288	0.261697	AT3G51330	Araport:AT3G51330,TAIR:AT3G51330,GeneID:824296		Eukaryotic aspartyl protease family protein		GO:0004190,GO:0005886,GO:0006508,GO:0030163,GO:0031225	aspartic-type endopeptidase activity|plasma membrane|proteolysis|protein catabolic process|anchored component of membrane
AT3G51430	764.644	389.346	1139.94	2.92788	1.54985	4.29425e-06	0.00016305	Up	25.0059	11.1073	15.7279	6.66443	4.47164	6.27843	YLS2	Araport:AT3G51430,TAIR:AT3G51430,GeneID:824306	Although this enzyme is predicted to encode a strictosidine synthase (SS), it lacks a conserved catalytic glutamate residue found in active SS enzymes and it is not expected to have SS activity.	Calcium-dependent phosphotriesterase superfamily protein		GO:0005773,GO:0005783,GO:0009058,GO:0009615,GO:0009620,GO:0009723,GO:0009751,GO:0009753,GO:0016020	vacuole|endoplasmic reticulum|biosynthetic process|response to virus|response to fungus|response to ethylene|response to salicylic acid|response to jasmonic acid|membrane
AT3G51440	225.355	59.5394	391.17	6.57408	2.71679	1.47378e-08	9.1076e-07	Up	11.3661	4.09396	5.3534	1.07515	1.32164	0.681822	AT3G51440	Araport:AT3G51440,TAIR:AT3G51440,GeneID:824307		Calcium-dependent phosphotriesterase superfamily protein		GO:0005773,GO:0005783,GO:0009058,GO:0009611,GO:0009615,GO:0009620,GO:0009723,GO:0009751,GO:0009753,GO:0016020	vacuole|endoplasmic reticulum|biosynthetic process|response to wounding|response to virus|response to fungus|response to ethylene|response to salicylic acid|response to jasmonic acid|membrane
AT3G51450	836.407	464.276	1208.54	2.60318	1.38027	0.00188085	0.0297562	Up	26.775	20.909	17.7736	6.82618	13.1954	4.32893	AT3G51450	Araport:AT3G51450,TAIR:AT3G51450,GeneID:824308		Calcium-dependent phosphotriesterase superfamily protein		GO:0005773,GO:0005783,GO:0009058,GO:0009611,GO:0009615,GO:0009620,GO:0009723,GO:0009751,GO:0009753,GO:0016020	vacuole|endoplasmic reticulum|biosynthetic process|response to wounding|response to virus|response to fungus|response to ethylene|response to salicylic acid|response to jasmonic acid|membrane
AT3G52400	681.982	196.837	1167.13	5.93237	2.56861	5.44186e-10	4.31114e-08	Up	28.0986	11.9288	18.107	4.05794	3.53278	1.90499	SYP122	Araport:AT3G52400,TAIR:AT3G52400,GeneID:824405	syntaxin protein, involved in the negative regulation of defense pathways such as programmed cell death, salicylic acid signalling pathway, jasmonic acid signalling pathway	syntaxin of plants 122		GO:0000149,GO:0005484,GO:0005886,GO:0006612,GO:0006886,GO:0006887,GO:0006906,GO:0009506,GO:0012505,GO:0016021,GO:0031201,GO:0048278,GO:0050832	SNARE binding|SNAP receptor activity|plasma membrane|protein targeting to membrane|intracellular protein transport|exocytosis|vesicle fusion|plasmodesma|endomembrane system|integral component of membrane|SNARE complex|vesicle docking|defense response to fungus	path:ath04130	SNARE interactions in vesicular transport
AT3G52430	95.8823	54.8999	136.865	2.49353	1.31819	1.65664e-06	6.96815e-05	Up	1.47494	1.21141	1.64264	0.600296	0.455213	0.645053	PAD4	Araport:AT3G52430,TAIR:AT3G52430,GeneID:824408	Encodes a lipase-like gene that is important for salicylic acid signaling and function in resistance (R) gene-mediated and basal plant disease resistance. PAD4 can interact directly with EDS1, another disease resistance signaling protein. Expressed at elevated level in response to green peach aphid (GPA) feeding, and modulates the GPA feeding-induced leaf senescence through a mechanism that doesn…	alpha/beta-Hydrolases superfamily protein		GO:0001666,GO:0002213,GO:0005634,GO:0005737,GO:0009617,GO:0009625,GO:0009626,GO:0009627,GO:0009751,GO:0009816,GO:0009862,GO:0009873,GO:0010105,GO:0010150,GO:0010225,GO:0010310,GO:0010618,GO:0010942,GO:0016042,GO:0016298,GO:0016740,GO:0031348,GO:0050829,GO:0051707,GO:0060866,GO:0071327,GO:0080142,GO:0080151,GO:1900367,GO:1900426,GO:1901183,GO:2000022,GO:2000031	response to hypoxia|defense response to insect|nucleus|cytoplasm|response to bacterium|response to insect|plant-type hypersensitive response|systemic acquired resistance|response to salicylic acid|defense response to bacterium, incompatible interaction|systemic acquired resistance, salicylic acid mediated signaling pathway|ethylene-activated signaling pathway|negative regulation of ethylene-activ…
AT3G52780	4.94275	0	9.8855	52.0087	5.70068	0.00109903	0.0193644	Up	0.121707	0.211487	0.066119	0	0	0	PAP20	Araport:AT3G52780,TAIR:AT3G52780,GeneID:824444		Purple acid phosphatases superfamily protein		GO:0003993,GO:0005576,GO:0046872	acid phosphatase activity|extracellular region|metal ion binding
AT3G53150	25.9005	0.361171	51.4399	139.484	7.12395	1.8459e-07	9.23956e-06	Up	0.517295	0.353938	1.23934	0.0140358	0	0	UGT73D1	Araport:AT3G53150,TAIR:AT3G53150,GeneID:824481		UDP-glucosyl transferase 73D1		GO:0008194,GO:0043231,GO:0080043,GO:0080044	UDP-glycosyltransferase activity|intracellular membrane-bounded organelle|quercetin 3-O-glucosyltransferase activity|quercetin 7-O-glucosyltransferase activity
AT3G53400	1022.33	668.557	1376.1	2.05775	1.04106	7.82841e-05	0.00206018	Up	16.4297	14.4132	17.368	6.60657	5.56234	10.9832	AT3G53400	Araport:AT3G53400,TAIR:AT3G53400,GeneID:824508		peptide upstream protein
AT3G53980	275.42	28.2305	522.61	18.4798	4.20788	1.75992e-14	2.50586e-12	Up	22.0617	17.4031	5.54109	0.593139	0.767002	1.09875	AT3G53980	Araport:AT3G53980,TAIR:AT3G53980,GeneID:824565		Bifunctional inhibitor/lipid-transfer protein/seed storage 2S albumin superfamily protein
AT3G54000	168.571	106.569	230.572	2.16337	1.11328	4.21287e-05	0.00120458	Up	2.34489	2.5403	1.97773	1.14523	1.04214	0.938097	AT3G54000	Araport:AT3G54000,TAIR:AT3G54000,GeneID:824567		TIP41-like protein
AT3G54030	935.345	418.802	1451.89	3.46644	1.79345	9.35018e-10	7.16496e-08	Up	19.6047	19.2763	12.3519	4.6876	5.48435	4.43503	BSK6	Araport:AT3G54030,TAIR:AT3G54030,GeneID:824570		kinase with tetratricopeptide repeat domain-containing protein		GO:0004674,GO:0005524,GO:0005886,GO:0009742	protein serine/threonine kinase activity|ATP binding|plasma membrane|brassinosteroid mediated signaling pathway
AT3G54040	84.9862	44.8671	125.105	2.7817	1.47597	9.05194e-06	0.000318812	Up	2.49648	2.08625	2.77669	0.641176	0.752845	1.20016	AT3G54040	Araport:AT3G54040,TAIR:AT3G54040,GeneID:824571		PAR1 protein
AT3G54260	665.899	256.861	1074.94	4.18137	2.06398	2.6033e-14	3.51663e-12	Up	18.5957	15.7487	16.8486	2.91448	3.55659	5.62492	TBL36	Araport:AT3G54260,TAIR:AT3G54260,GeneID:824593	Encodes a member of the TBL (TRICHOME BIREFRINGENCE-LIKE) gene family containing a plant-specific DUF231 (domain of unknown function) domain. TBL gene family has 46 members, two of which (TBR/AT5G06700 and TBL3/AT5G01360) have been shown to be involved in the synthesis and deposition of secondary wall cellulose, presumably by influencing the esterification state of pectic polymers. A nomenclature…	TRICHOME BIREFRINGENCE-LIKE 36		GO:0005794,GO:0016021,GO:0016413	Golgi apparatus|integral component of membrane|O-acetyltransferase activity
AT3G54550	4.77292	0	9.54585	50.2227	5.65027	0.00123677	0.0213103	Up	0.239763	0.390592	0.130255	0	0	0	AT3G54550	Araport:AT3G54550,TAIR:AT3G54550,GeneID:824620		DNA-directed RNA polymerase subunit beta-beta protein, putative (DUF506)
AT3G54960	1719.58	982.345	2456.82	2.50065	1.3223	8.83493e-14	1.12835e-11	Up	24.995	22.8616	31.3556	8.85016	9.84538	12.2297	PDIL1-3	Araport:AT3G54960,TAIR:AT3G54960,GeneID:824661	Encodes a protein disulfide isomerase-like (PDIL) protein, a member of a multigene family within the thioredoxin (TRX) superfamily. Transcript levels for this gene are up-regulated in response to three different chemical inducers of ER stress (dithiothreitol, beta-mercaptoethanol, and tunicamycin). Neither AtIRE1-2 nor AtbZIP60 appear to be required for this response.	PDI-like 1-3		GO:0003756,GO:0005774,GO:0005783,GO:0005788,GO:0006457,GO:0009507,GO:0034976,GO:0045454	protein disulfide isomerase activity|vacuolar membrane|endoplasmic reticulum|endoplasmic reticulum lumen|protein folding|chloroplast|response to endoplasmic reticulum stress|cell redox homeostasis	path:ath04141	Protein processing in endoplasmic reticulum
AT3G55515	25.4284	8.1617	42.695	5.21031	2.38137	0.000950366	0.0171465	Up	1.54117	0.574811	0.515577	0.154061	0.100137	0.251229	RTFL7	Araport:AT3G55515,TAIR:AT3G55515,GeneID:28719406		ROTUNDIFOLIA like 7
AT3G55646	355.836	533.433	178.238	0.33395	-1.5823	8.52281e-12	8.5119e-10	Down	4.44017	3.36198	3.58771	11.1765	12.085	10.0721	AT3G55646	Araport:AT3G55646,TAIR:AT3G55646,GeneID:3769719		TPRXL
AT3G55710	219.525	353.897	85.1519	0.240918	-2.05339	5.66779e-05	0.00156742	Down	0.685087	0.789211	1.80642	4.11602	2.00565	7.16132	AT3G55710	Araport:AT3G55710,TAIR:AT3G55710,GeneID:824737		UDP-Glycosyltransferase superfamily protein		GO:0008194,GO:0043231,GO:0080043,GO:0080044	UDP-glycosyltransferase activity|intracellular membrane-bounded organelle|quercetin 3-O-glucosyltransferase activity|quercetin 7-O-glucosyltransferase activity
AT3G55720	42.5502	10.4833	74.6171	7.14298	2.83653	8.5338e-05	0.00221469	Up	1.13044	1.28227	0.736953	0.287789	0.0275664	0.129675	AT3G55720	Araport:AT3G55720,TAIR:AT3G55720,GeneID:824738		replication factor C subunit, putative (DUF620)
AT3G56100	190.536	259.173	121.899	0.469804	-1.08987	1.05149e-05	0.00035971	Down	0.927113	1.08744	0.993322	2.10868	1.67203	2.54688	MRLK	Araport:AT3G56100,TAIR:AT3G56100,GeneID:824776	Protein kinase expressed in meristematic cells. Phosphorylates AGL24.	meristematic receptor-like kinase		GO:0004674,GO:0005524,GO:0005886,GO:0016021	protein serine/threonine kinase activity|ATP binding|plasma membrane|integral component of membrane
AT3G56700	20.6821	1.37361	39.9906	29.1083	4.86336	2.37696e-06	9.6562e-05	Up	0.771398	0.229478	0.3717	0.0242671	0	0.023084	FAR6	Araport:AT3G56700,TAIR:AT3G56700,GeneID:824837	Encodes a fatty-acyl-CoA reductase that is expressed in response to wounding.	fatty acid reductase 6		GO:0006629,GO:0009507,GO:0009611,GO:0010345,GO:0035336,GO:0080019,GO:0102965	lipid metabolic process|chloroplast|response to wounding|suberin biosynthetic process|long-chain fatty-acyl-CoA metabolic process|fatty-acyl-CoA reductase (alcohol-forming) activity|alcohol-forming fatty acyl-CoA reductase activity	path:ath00073,path:ath04146	Cutin, suberine and wax biosynthesis|Peroxisome
AT3G56880	1995.87	817.296	3174.45	3.88456	1.95775	9.08388e-28	5.31735e-25	Up	52.5884	45.353	56.5042	12.4397	14.4539	11.7681	AT3G56880	Araport:AT3G56880,TAIR:AT3G56880,GeneID:824855		VQ motif-containing protein		GO:0005516,GO:0005634,GO:0009414,GO:0009651,GO:0010337	calmodulin binding|nucleus|response to water deprivation|response to salt stress|regulation of salicylic acid metabolic process
AT3G57240	165.135	6.54824	323.722	49.2129	5.62097	0.000145172	0.00352443	Up	5.36568	5.09942	5.98964	0.0179184	0	0.323853	BG3	Araport:AT3G57240,TAIR:AT3G57240,GeneID:824891	encodes a member of glycosyl hydrolase family 17	beta-1,3-glucanase 3		GO:0005618,GO:0005783,GO:0005975,GO:0008810,GO:0009617,GO:0042973,GO:0046658,GO:0048046	cell wall|endoplasmic reticulum|carbohydrate metabolic process|cellulase activity|response to bacterium|glucan endo-1,3-beta-D-glucosidase activity|anchored component of plasma membrane|apoplast
AT3G57260	8263.68	121.239	16406.1	135.328	7.08032	6.74094e-78	7.1026e-74	Up	280.81	171.148	347.311	2.44399	0.926657	2.40557	BGL2	Araport:AT3G57260,TAIR:AT3G57260,GeneID:824893	beta 1,3-glucanase	beta-1,3-glucanase 2		GO:0004338,GO:0005618,GO:0005773,GO:0005783,GO:0005975,GO:0008810,GO:0009409,GO:0009627,GO:0042973,GO:0046658,GO:0048046	glucan exo-1,3-beta-glucosidase activity|cell wall|vacuole|endoplasmic reticulum|carbohydrate metabolic process|cellulase activity|response to cold|systemic acquired resistance|glucan endo-1,3-beta-D-glucosidase activity|anchored component of plasma membrane|apoplast
AT3G57270	8.0112	0	16.0224	84.3568	6.39843	4.98629e-05	0.00139915	Up	0.503376	0.264935	0.170391	0	0	0	BG1	Araport:AT3G57270,TAIR:AT3G57270,GeneID:824894	encodes a member of glycosyl hydrolase family 17	beta-1,3-glucanase 1		GO:0005576,GO:0005618,GO:0005975,GO:0006952,GO:0042973,GO:0046658	extracellular region|cell wall|carbohydrate metabolic process|defense response|glucan endo-1,3-beta-D-glucosidase activity|anchored component of plasma membrane
AT3G57460	187.371	12.1026	362.64	30.0762	4.91055	1.59628e-29	1.24586e-26	Up	6.34791	3.51352	7.41906	0.26562	0.105747	0.189503	AT3G57460	Araport:AT3G57460,TAIR:AT3G57460,GeneID:824913		catalytic/ metal ion binding / metalloendopeptidase/ zinc ion binding protein		GO:0004222,GO:0005739,GO:0046872,GO:0051603	metalloendopeptidase activity|mitochondrion|metal ion binding|proteolysis involved in cellular protein catabolic process
AT3G57920	105.544	143.734	67.3533	0.469237	-1.09161	0.00010682	0.00271534	Down	1.11121	0.946494	1.24186	2.63601	2.27328	1.93389	SPL15	Araport:AT3G57920,TAIR:AT3G57920,GeneID:824961	Encodes a putative transcriptional regulator that is involved in the vegetative to reproductive phase transition. Expression is regulated by MIR156b.	squamosa promoter binding protein-like 15	SBP	GO:0003677,GO:0003700,GO:0005634,GO:0006355,GO:0008361,GO:0010228,GO:0042127,GO:0046872,GO:0048653	DNA binding|DNA-binding transcription factor activity|nucleus|regulation of transcription, DNA-templated|regulation of cell size|vegetative to reproductive phase transition of meristem|regulation of cell proliferation|metal ion binding|anther development
AT3G57950	35.6692	0.651271	70.6871	103.616	6.69511	1.26045e-08	7.97639e-07	Up	2.84435	1.28713	1.57099	0	0	0.0543804	AT3G57950	Araport:AT3G57950,TAIR:AT3G57950,GeneID:824964		cotton fiber protein
AT3G58550	55.4588	9.61574	101.302	10.4681	3.38793	0.00020085	0.00460556	Up	1.95888	5.54403	1.28656	0.0317315	0.202125	0.633876	AT3G58550	Araport:AT3G58550,TAIR:AT3G58550,GeneID:825024		Bifunctional inhibitor/lipid-transfer protein/seed storage 2S albumin superfamily protein		GO:0005886,GO:0006869,GO:0008289,GO:0031225	plasma membrane|lipid transport|lipid binding|anchored component of membrane
AT3G59270	40.8384	66.9255	14.7513	0.220339	-2.1822	2.51323e-06	0.000101071	Down	0.196851	0.42758	0.363604	1.56674	1.55531	1.26455	AT3G59270	Araport:AT3G59270,TAIR:AT3G59270,GeneID:825096		FBD-like domain family protein
AT3G59440	23.776	3.52818	44.0238	12.6586	3.66204	4.99452e-07	2.3081e-05	Up	1.28817	1.58121	1.1425	0.195081	0.0887596	0.0309284	AT3G59440	Araport:AT3G59440,TAIR:AT3G59440,GeneID:825113		Calcium-binding EF-hand family protein		GO:0005509,GO:0012505	calcium ion binding|endomembrane system	path:ath04626	Plant-pathogen interaction
AT3G59700	64.2276	33.0589	95.3963	2.88482	1.52848	7.30736e-05	0.00195665	Up	1.31026	0.843878	0.804523	0.363782	0.321002	0.325075	HLECRK	Araport:AT3G59700,TAIR:AT3G59700,GeneID:825139	Member of Receptor kinase-like protein family. Represses stomatal immunity induced by Pseudomonas syringae pv. tomato DC3000.	lectin-receptor kinase
AT3G59850	16.1219	1.44468	30.7992	21.984	4.45838	3.9034e-05	0.00112526	Up	0.572658	0.358808	0.459479	0.0637455	0	0	AT3G59850	Araport:AT3G59850,TAIR:AT3G59850,GeneID:825155		Pectin lyase-like superfamily protein		GO:0004650,GO:0005576,GO:0005618,GO:0005975,GO:0009835,GO:0071555	polygalacturonase activity|extracellular region|cell wall|carbohydrate metabolic process|fruit ripening|cell wall organization	path:ath00040	Pentose and glucuronate interconversions
AT3G59900	129.871	41.6445	218.097	5.2295	2.38667	1.45348e-06	6.16281e-05	Up	6.01291	7.02008	2.56662	0.984071	0.683394	1.35488	ARGOS	Araport:AT3G59900,TAIR:AT3G59900,GeneID:825160	Encodes ARGOS (Auxin-Regulated Gene Involved in Organ Size). Inducible by auxin. Involved in lateral organ size control. Transgenic plants expressing sense or antisense ARGOS cDNA display enlarged or reduced aerial organs, respectively. The alteration in organ size is attributable mainly to changes in cell number and the duration of organ growth.	auxin-regulated gene involved in organ size		GO:0005622,GO:0005634,GO:0005737,GO:0005783,GO:0007275,GO:0009733,GO:0016020,GO:0016021,GO:0042127,GO:0046622,GO:0048638,GO:0071369	intracellular|nucleus|cytoplasm|endoplasmic reticulum|multicellular organism development|response to auxin|membrane|integral component of membrane|regulation of cell proliferation|positive regulation of organ growth|regulation of developmental growth|cellular response to ethylene stimulus
AT3G60120	7.81289	0	15.6258	82.4157	6.36485	3.45358e-05	0.00102359	Up	0.250438	0.100141	0.200371	0	0	0	BGLU27	Araport:AT3G60120,TAIR:AT3G60120,GeneID:825182		beta glucosidase 27		GO:0005975,GO:0008422,GO:0009651,GO:0019762,GO:0102483	carbohydrate metabolic process|beta-glucosidase activity|response to salt stress|glucosinolate catabolic process|scopolin beta-glucosidase activity	path:ath00460,path:ath00500,path:ath00940	Cyanoamino acid metabolism|Starch and sucrose metabolism|Phenylpropanoid biosynthesis
AT3G60470	6.60553	0	13.2111	69.8452	6.12609	0.000275079	0.00603827	Up	0.108551	0.0707349	0.330243	0	0	0	AT3G60470	Araport:AT3G60470,TAIR:AT3G60470,GeneID:825218		transmembrane protein, putative (DUF247)		GO:0005886,GO:0016021	plasma membrane|integral component of membrane
AT3G60540	88.5111	26.4348	150.587	5.69763	2.51036	9.1938e-13	1.03605e-10	Up	4.07985	2.35839	3.7751	0.571348	0.56324	0.611431	AT3G60540	Araport:AT3G60540,TAIR:AT3G60540,GeneID:825225		Preprotein translocase Sec, Sec61-beta subunit protein		GO:0005086,GO:0005784,GO:0005789,GO:0006616,GO:0016021,GO:0031204,GO:0031205	ARF guanyl-nucleotide exchange factor activity|Sec61 translocon complex|endoplasmic reticulum membrane|SRP-dependent cotranslational protein targeting to membrane, translocation|integral component of membrane|posttranslational protein targeting to membrane, translocation|endoplasmic reticulum Sec complex	path:ath03060,path:ath04141,path:ath04145	Protein export|Protein processing in endoplasmic reticulum|Phagosome
AT3G60966	17.6504	0.69035	34.6105	50.2827	5.65199	3.61705e-05	0.00105997	Up	1.39541	0.285002	0.529524	0	0.0411383	0	AT3G60966	Araport:AT3G60966,TAIR:AT3G60966,GeneID:3769752		RING/U-box superfamily protein		GO:0008270,GO:0016021,GO:0016567,GO:0016740	zinc ion binding|integral component of membrane|protein ubiquitination|transferase activity
AT3G61390	5.244	0	10.488	55.3342	5.7901	0.000479611	0.00966236	Up	0.170729	0.0715192	0.155027	0	0	0	F2A19.1	Araport:AT3G61390,TAIR:AT3G61390,GeneID:825311		RING/U-box superfamily protein		GO:0004842	ubiquitin-protein transferase activity
AT3G61820	4562.74	2850.72	6274.75	2.20092	1.13811	6.89182e-06	0.000246573	Up	67.2246	84.3094	63.1119	24.885	32.841	38.8886	F21F14.7	Araport:AT3G61820,TAIR:AT3G61820,GeneID:825355		Eukaryotic aspartyl protease family protein		GO:0004190,GO:0006508,GO:0009505,GO:0016020,GO:0030163,GO:0080167	aspartic-type endopeptidase activity|proteolysis|plant-type cell wall|membrane|protein catabolic process|response to karrikin
AT3G61990	296.994	115.204	478.785	4.15435	2.05462	1.33979e-07	6.85278e-06	Up	13.0977	5.67579	8.56282	2.25511	1.39249	2.85384	OMTF3	Araport:AT3G61990,TAIR:AT3G61990,GeneID:825372	Encodes a protein methyltransferase. Involved in the methylation of plant transmembrane proteins.	S-adenosyl-L-methionine-dependent methyltransferases superfamily protein		GO:0005634,GO:0008171,GO:0008757,GO:0032259,GO:0046872	nucleus|O-methyltransferase activity|S-adenosylmethionine-dependent methyltransferase activity|methylation|metal ion binding
AT3G62280	17.1681	0.670811	33.6654	49.2178	5.62111	2.0866e-05	0.000653357	Up	0.828127	0.515103	0.176685	0	0.0148704	0.0155449	AT3G62280	Araport:AT3G62280,TAIR:AT3G62280,GeneID:825401		GDSL-like Lipase/Acylhydrolase superfamily protein		GO:0005576,GO:0016042,GO:0016788	extracellular region|lipid catabolic process|hydrolase activity, acting on ester bonds
AT3G63010	244.2	139.83	348.57	2.49165	1.3171	3.73015e-05	0.00108571	Up	4.85959	3.55418	3.6776	1.16795	2.05849	1.50864	GID1B	Araport:AT3G63010,TAIR:AT3G63010,GeneID:825476	Encodes a gibberellin (GA) receptor ortholog of the rice GA receptor gene (OsGID1). Has GA-binding activity, showing higher affinity to GA4. Interacts with DELLA proteins in vivo in the presence of GA4.	alpha/beta-Hydrolases superfamily protein		GO:0005634,GO:0005737,GO:0009739,GO:0009939,GO:0010325,GO:0010331,GO:0010476,GO:0010629,GO:0016787,GO:0048444,GO:0048530,GO:1905516	nucleus|cytoplasm|response to gibberellin|positive regulation of gibberellic acid mediated signaling pathway|raffinose family oligosaccharide biosynthetic process|gibberellin binding|gibberellin mediated signaling pathway|negative regulation of gene expression|hydrolase activity|floral organ morphogenesis|fruit morphogenesis|positive regulation of fertilization	path:ath04075	Plant hormone signal transduction
AT3G63430	69.571	92.9446	46.1973	0.496511	-1.0101	0.000454005	0.00925265	Down	0.469912	0.479283	0.499475	0.95349	0.847475	1.0652	TRM5	Araport:AT3G63430,TAIR:AT3G63430,GeneID:825518		zinc finger CCCH domain protein
AT4G00670	64.6151	22.3802	106.85	4.75672	2.24997	2.4794e-06	0.000100285	Up	3.30598	6.59383	4.63084	0.678822	0.882445	1.47595	F6N23.13	Araport:AT4G00670,TAIR:AT4G00670,GeneID:828034		Remorin family protein
AT4G00700	139.219	7.82315	270.615	34.8581	5.12342	4.94125e-09	3.35894e-07	Up	2.2771	0.51267	2.66456	0.124958	0.00631715	0.019811	F6N23.8	Araport:AT4G00700,TAIR:AT4G00700,GeneID:828031		C2 calcium/lipid-binding plant phosphoribosyltransferase family protein		GO:0005886,GO:0016021	plasma membrane|integral component of membrane
AT4G01360	81.6397	19.8568	143.423	7.21058	2.85012	9.47817e-16	1.69266e-13	Up	2.30349	2.2059	2.34386	0.219598	0.399657	0.305304	BPS3	Araport:AT4G01360,TAIR:AT4G01360,GeneID:827971	Encodes a protein related to BYPASS1 (BPS1). Regulates production of mobile compound: bps signal.	BPS1-like protein		GO:0005886,GO:0009507,GO:0009793,GO:0048364,GO:0048367	plasma membrane|chloroplast|embryo development ending in seed dormancy|root development|shoot system development
AT4G01390	305.993	121.97	490.016	4.02145	2.00772	0.000108869	0.00275745	Up	13.5406	10.8939	12.3567	5.80939	1.47247	1.69066	F2N1.33	Araport:AT4G01390,TAIR:AT4G01390,GeneID:828075		TRAF-like family protein		GO:0004197,GO:0004843,GO:0005634,GO:0005737,GO:0005829,GO:0006511,GO:0009506,GO:0009867,GO:0016579,GO:0031647	cysteine-type endopeptidase activity|thiol-dependent ubiquitin-specific protease activity|nucleus|cytoplasm|cytosol|ubiquitin-dependent protein catabolic process|plasmodesma|jasmonic acid mediated signaling pathway|protein deubiquitination|regulation of protein stability
AT4G01480	785.043	396.288	1173.8	2.9616	1.56637	8.99124e-06	0.000317374	Up	23.9056	14.3359	32.3548	6.78923	5.22757	11.2274	PPa5	Araport:AT4G01480,TAIR:AT4G01480,GeneID:827962	Encodes a protein that might have inorganic pyrophosphatase activity.	pyrophosphorylase 5		GO:0000287,GO:0004427,GO:0005737,GO:0006796,GO:0019915	magnesium ion binding|inorganic diphosphatase activity|cytoplasm|phosphate-containing compound metabolic process|lipid storage	path:ath00190	Oxidative phosphorylation
AT4G01540	170.759	76.1986	265.319	3.48713	1.80204	1.74213e-08	1.06104e-06	Up	4.30626	2.65302	3.71333	1.30296	0.850588	0.835277	NTM1	Araport:AT4G01540,TAIR:AT4G01540,GeneID:828149	Encodes a membrane-bound NAC (for NAM, ATAF1/2, CUC2) transcription factor, designated NTM1 (for NAC with transmembrane motif1). NTM1 regulates cell division in Arabidopsis.	NAC with transmembrane motif1	NAC	GO:0003677,GO:0003700,GO:0005634,GO:0005789,GO:0009736,GO:0009965,GO:0016021,GO:0031965,GO:0045893,GO:0051302	DNA binding|DNA-binding transcription factor activity|nucleus|endoplasmic reticulum membrane|cytokinin-activated signaling pathway|leaf morphogenesis|integral component of membrane|nuclear membrane|positive regulation of transcription, DNA-templated|regulation of cell division
AT4G01610	2629.28	1409.39	3849.17	2.73072	1.44928	1.56072e-14	2.26821e-12	Up	64.6268	50.0446	52.5903	18.3893	18.8343	23.0846	T15B16.17	Araport:AT4G01610,TAIR:AT4G01610,GeneID:826792		Cysteine proteinases superfamily protein		GO:0004197,GO:0005615,GO:0005764,GO:0005773,GO:0005829,GO:0006952,GO:0050790,GO:0051603	cysteine-type endopeptidase activity|extracellular space|lysosome|vacuole|cytosol|defense response|regulation of catalytic activity|proteolysis involved in cellular protein catabolic process
AT4G01700	247.459	141.925	352.993	2.48717	1.31451	0.00339735	0.0472869	Up	13.3658	4.67416	7.94961	4.20394	2.03081	4.07304	T15B16.5	Araport:AT4G01700,TAIR:AT4G01700,GeneID:828131		Chitinase family protein		GO:0000272,GO:0004568,GO:0006032,GO:0016998	polysaccharide catabolic process|chitinase activity|chitin catabolic process|cell wall macromolecule catabolic process
AT4G01720	591.002	274.524	907.481	3.30707	1.72555	1.29085e-08	8.12001e-07	Up	14.0715	8.83367	10.0538	4.13942	3.09999	2.50687	WRKY47	Araport:AT4G01720,TAIR:AT4G01720,GeneID:828001	member of WRKY Transcription Factor; Group II-b	WRKY family transcription factor	WRKY	GO:0003700,GO:0005634,GO:0043565	DNA-binding transcription factor activity|nucleus|sequence-specific DNA binding
AT4G01750	182.712	114.746	250.678	2.18597	1.12827	0.00109725	0.0193644	Up	4.46276	2.62546	3.72105	1.62463	2.00341	1.15546	RGXT2	Araport:AT4G01750,TAIR:AT4G01750,GeneID:827905	Encodes a protein with UDP-xylose-dependent xylosyltransferase activity, which transfers Xyl onto L-fucose and (albeit less efficiently) L-arabinose. The linkage to L-fucose was shown to be preferentially to the <i>O</i>-4 position. Analysis of mutant containing T-DNA insertion in this gene indicate that the RGXT2 protein might be involved in the synthesis of the %26alpha;-D-Xyl-(1,3)-%26alpha;-L…	rhamnogalacturonan xylosyltransferase 2		GO:0000139,GO:0005794,GO:0010306,GO:0016021,GO:0016757,GO:0035252	Golgi membrane|Golgi apparatus|rhamnogalacturonan II biosynthetic process|integral component of membrane|transferase activity, transferring glycosyl groups|UDP-xylosyltransferase activity
AT4G01870	501.26	212.391	790.13	3.72041	1.89546	8.82246e-07	3.88057e-05	Up	12.5919	6.78498	5.42434	2.37674	2.39742	1.79164	T7B11.13	Araport:AT4G01870,TAIR:AT4G01870,GeneID:828228		tolB protein-like protein
AT4G01985	409.807	1.01599	818.599	795.309	9.63537	1.42256e-26	7.31162e-24	Up	8.3251	11.8732	7.02397	0	0.021694	0.011339	AT4G01985	Araport:AT4G01985,TAIR:AT4G01985,GeneID:2745601		hypothetical protein
AT4G02280	98.2396	42.4869	153.992	3.6177	1.85507	0.0005726	0.0112348	Up	1.50698	0.704159	1.29393	0.23935	0.145202	0.576793	SUS3	Araport:AT4G02280,TAIR:AT4G02280,GeneID:828081	Encodes a protein with sucrose synthase activity (SUS3). It appears to be important for sucrose metabolism in developing seeds, especially during the late maturation phase, about 18 days after flowering.	sucrose synthase 3		GO:0005982,GO:0005985,GO:0009414,GO:0010431,GO:0010555,GO:0016157	starch metabolic process|sucrose metabolic process|response to water deprivation|seed maturation|response to mannitol|sucrose synthase activity	path:ath00500	Starch and sucrose metabolism
AT4G02330	2237.31	335.502	4139.12	12.3428	3.6256	5.13412e-16	9.65994e-14	Up	53.9713	38.2129	57.2992	6.69154	3.20602	1.80833	ATPMEPCRB	Araport:AT4G02330,TAIR:AT4G02330,GeneID:828064	Encodes a pectin methylesterase that is sensitive to chilling stress and brassinosteroid regulation.	Plant invertase/pectin methylesterase inhibitor superfamily		GO:0005576,GO:0005618,GO:0009409,GO:0009620,GO:0009741,GO:0030599,GO:0042545,GO:0045330,GO:0045490,GO:0046910	extracellular region|cell wall|response to cold|response to fungus|response to brassinosteroid|pectinesterase activity|cell wall modification|aspartyl esterase activity|pectin catabolic process|pectinesterase inhibitor activity	path:ath00040	Pentose and glucuronate interconversions
AT4G02360	48.3846	16.8538	79.9155	4.72038	2.2389	0.000219698	0.00498891	Up	3.0603	2.61343	2.17357	0.139849	0.699926	0.798186	T14P8.17	Araport:AT4G02360,TAIR:AT4G02360,GeneID:827767		transmembrane protein, putative (Protein of unknown function, DUF538)
AT4G02380	711.983	361.755	1062.21	2.93733	1.55451	0.000237274	0.0053249	Up	34.7651	18.6114	24.5229	13.6734	7.18742	4.97609	SAG21	Araport:AT4G02380,TAIR:AT4G02380,GeneID:828053	Encodes AtLEA5 (late embryogenesis abundant like protein). Also known as SENESCENCE-ASSOCIATED GENE 21 (SAG21). Has a role on oxidative stress tolerance. mRNA levels are elevated in response to various stresses.	senescence-associated gene 21		GO:0000302,GO:0005739,GO:0006952,GO:0006979,GO:0009409,GO:0009414,GO:0009416,GO:0009611,GO:0009620,GO:0009625,GO:0009646,GO:0009723,GO:0009737,GO:0010150,GO:0042542,GO:0042631,GO:0048364,GO:1900055,GO:1900150,GO:1900424,GO:1902074,GO:2000028	response to reactive oxygen species|mitochondrion|defense response|response to oxidative stress|response to cold|response to water deprivation|response to light stimulus|response to wounding|response to fungus|response to insect|response to absence of light|response to ethylene|response to abscisic acid|leaf senescence|response to hydrogen peroxide|cellular response to water deprivation|root deve…
AT4G02520	8298.02	1615.55	14980.5	9.27336	3.21309	1.73973e-13	2.15654e-11	Up	330.992	221.496	161.605	40.0643	21.1054	14.7679	GSTF2	Araport:AT4G02520,TAIR:AT4G02520,GeneID:827931	Encodes glutathione transferase belonging to the phi class of GSTs. Naming convention according to Wagner et al. (2002). The expression of this gene is upregulated by herbicide safeners such as benoxacor and fenclorim.	glutathione S-transferase PHI 2		GO:0002239,GO:0004364,GO:0004601,GO:0005737,GO:0005773,GO:0005783,GO:0005829,GO:0005886,GO:0006749,GO:0009407,GO:0009409,GO:0009506,GO:0009507,GO:0009570,GO:0009651,GO:0009734,GO:0010043,GO:0016020,GO:0019904,GO:0042742,GO:0043231,GO:0043295,GO:0046686,GO:0048046,GO:2001147,GO:2001227	response to oomycetes|glutathione transferase activity|peroxidase activity|cytoplasm|vacuole|endoplasmic reticulum|cytosol|plasma membrane|glutathione metabolic process|toxin catabolic process|response to cold|plasmodesma|chloroplast|chloroplast stroma|response to salt stress|auxin-activated signaling pathway|response to zinc ion|membrane|protein domain specific binding|defense response to bacter…	path:ath00480	Glutathione metabolism
AT4G03420	945.981	608.75	1283.21	2.10791	1.07581	0.00183002	0.0291484	Up	19.0778	14.9069	10.0752	7.32376	8.08456	5.16659	F9H3.4	Araport:AT4G03420,TAIR:AT4G03420,GeneID:827928		hypothetical protein (DUF789)
AT4G03450	80.9154	12.5539	149.277	11.9375	3.57743	0.00161799	0.0264514	Up	1.92049	0.260997	2.69147	0.35668	0.0101428	0.0212057	F9H3.7	Araport:AT4G03450,TAIR:AT4G03450,GeneID:827913		Ankyrin repeat family protein		GO:0005887,GO:0008219,GO:0009416,GO:0009615,GO:0009617,GO:0009751,GO:0009816,GO:0016020,GO:0016567,GO:0030176,GO:0050826,GO:0071446,GO:1900150,GO:1900426,GO:1902290,GO:2000031	integral component of plasma membrane|cell death|response to light stimulus|response to virus|response to bacterium|response to salicylic acid|defense response to bacterium, incompatible interaction|membrane|protein ubiquitination|integral component of endoplasmic reticulum membrane|response to freezing|cellular response to salicylic acid stimulus|regulation of defense response to fungus|positive…
AT4G03960	295.016	195.512	394.52	2.01721	1.01236	0.00022013	0.00498985	Up	8.16985	7.00861	11.4525	3.25435	4.0558	5.54084	PFA-DSP4	Araport:AT4G03960,TAIR:AT4G03960,GeneID:825706	Encodes an atypical dual-specificity phosphatase involved in the negative regulation of defense response to a bacterial pathogen, P. syringae pv. tomato.	Phosphotyrosine protein phosphatases superfamily protein		GO:0004725,GO:0005737,GO:0006952,GO:1900424	protein tyrosine phosphatase activity|cytoplasm|defense response|regulation of defense response to bacterium
AT4G04220	206.418	85.3239	327.511	3.84456	1.94282	2.61957e-06	0.000104947	Up	3.20533	1.83458	3.69593	1.1441	0.507856	0.548587	RLP46	Araport:AT4G04220,TAIR:AT4G04220,GeneID:825737		receptor like protein 46		GO:0005886,GO:0016021	plasma membrane|integral component of membrane
AT4G04490	194.687	49.6164	339.757	6.85832	2.77786	3.1065e-09	2.19675e-07	Up	4.22634	1.89131	4.68057	0.784754	0.271562	0.473131	CRK36	Araport:AT4G04490,TAIR:AT4G04490,GeneID:825779	Encodes a cysteine-rich receptor-like protein kinase.	cysteine-rich RLK (RECEPTOR-like protein kinase) 36
AT4G04500	72.8171	3.38959	142.245	41.5909	5.37819	4.57339e-17	9.73485e-15	Up	2.10165	0.96069	1.52347	0.0113481	0.0516324	0.0431794	CRK37	Araport:AT4G04500,TAIR:AT4G04500,GeneID:825780	Encodes a cysteine-rich receptor-like protein kinase.	cysteine-rich RLK (RECEPTOR-like protein kinase) 37
AT4G04510	67.3305	2.5122	132.149	54.1814	5.75972	9.16359e-14	1.16328e-11	Up	1.45438	0.835052	1.90954	0.0662296	0.0100446	0	CRK38	Araport:AT4G04510,TAIR:AT4G04510,GeneID:825781	Encodes a cysteine-rich receptor-like protein kinase.	cysteine-rich RLK (RECEPTOR-like protein kinase) 38
AT4G04570	3766.89	2378.38	5155.4	2.16782	1.11624	1.08475e-07	5.64417e-06	Up	41.7914	34.3932	42.2899	21.0749	17.5488	14.5926	CRK40	Araport:AT4G04570,TAIR:AT4G04570,GeneID:825789	Encodes a cysteine-rich receptor-like protein kinase.	cysteine-rich RLK (RECEPTOR-like protein kinase) 40
AT4G04710	28.071	4.70458	51.4374	10.8005	3.43303	7.97108e-08	4.30704e-06	Up	0.681979	0.679173	0.666892	0.0418962	0.0254164	0.119561	CPK22	Araport:AT4G04710,TAIR:AT4G04710,GeneID:825806	member of Calcium Dependent Protein Kinase	calcium-dependent kinase-like protein		GO:0004683,GO:0005509,GO:0005524,GO:0005634,GO:0005737,GO:0009738,GO:0009931,GO:0016020,GO:0018105,GO:0035556	calmodulin-dependent protein kinase activity|calcium ion binding|ATP binding|nucleus|cytoplasm|abscisic acid-activated signaling pathway|calcium-dependent protein serine/threonine kinase activity|membrane|peptidyl-serine phosphorylation|intracellular signal transduction	path:ath04626	Plant-pathogen interaction
AT4G05475	28.3355	47.7471	8.92396	0.185043	-2.43407	0.000134918	0.00330981	Down	0.3477	0.242755	0.0728589	1.32078	0.932071	1.33331	AT4G05475	Araport:AT4G05475,TAIR:AT4G05475,GeneID:10723048		RNI-like superfamily protein
AT4G05590	223.538	130.231	316.845	2.43417	1.28343	0.000535407	0.0106144	Up	10.252	6.18299	7.11005	4.52432	2.05851	2.95258	F6H8.10	Araport:AT4G05590,TAIR:AT4G05590,GeneID:825927	Encodes NRGA1, a putative mitochondrial pyruvate carrier that mediates ABA regulation of guard cell ion channels and drought stress responses.	pyruvate carrier-like protein		GO:0005739,GO:0006850,GO:0010360,GO:0031305,GO:0050833,GO:1901017,GO:2000070	mitochondrion|mitochondrial pyruvate transmembrane transport|negative regulation of anion channel activity|integral component of mitochondrial inner membrane|pyruvate transmembrane transporter activity|negative regulation of potassium ion transmembrane transporter activity|regulation of response to water deprivation
AT4G08300	665.558	1037.99	293.131	0.282424	-1.82407	7.94972e-07	3.54608e-05	Down	6.40409	2.77382	4.54099	21.7738	12.0651	13.5993	UMAMIT17	Araport:AT4G08300,TAIR:AT4G08300,GeneID:826384	nodulin MtN21-like transporter family protein	nodulin MtN21 /EamA-like transporter family protein		GO:0005886,GO:0016021,GO:0022857	plasma membrane|integral component of membrane|transmembrane transporter activity
AT4G08770	416.82	11.6467	821.993	70.685	6.14333	1.65303e-05	0.000530204	Up	25.9039	10.0697	4.90795	0.286695	0.277191	0	Prx37	Araport:AT4G08770,TAIR:AT4G08770,GeneID:826447	Encodes a putative apoplastic peroxidase Prx37. Primarily expressed in the vascular bundles. Overexpression renders a dwarf phenotype with smaller plants and delayed development. Plants overexpressing Prx37 also shows an increase in the amount of esterified phenolic material associated with their walls.	Peroxidase superfamily protein		GO:0004601,GO:0005576,GO:0005773,GO:0006979,GO:0020037,GO:0042744,GO:0045926,GO:0046872	peroxidase activity|extracellular region|vacuole|response to oxidative stress|heme binding|hydrogen peroxide catabolic process|negative regulation of growth|metal ion binding	path:ath00940	Phenylpropanoid biosynthesis
AT4G08780	34.7044	0.361171	69.0476	186.797	7.54533	8.61623e-08	4.5967e-06	Up	2.64921	0.805608	0.652449	0.0212981	0	0	T32A17.90	Araport:AT4G08780,TAIR:AT4G08780,GeneID:826448		Peroxidase superfamily protein		GO:0004601,GO:0005576,GO:0005773,GO:0006979,GO:0020037,GO:0042744,GO:0046872	peroxidase activity|extracellular region|vacuole|response to oxidative stress|heme binding|hydrogen peroxide catabolic process|metal ion binding	path:ath00940	Phenylpropanoid biosynthesis
AT4G08850	2920.39	1737.34	4103.44	2.36212	1.24008	1.62635e-05	0.000523238	Up	26.8376	14.9387	28.9953	12.1545	7.76633	9.13841	T32A17.160	Araport:AT4G08850,TAIR:AT4G08850,GeneID:826456		Leucine-rich repeat receptor-like protein kinase family protein
AT4G09160	1035.49	1454.08	616.904	0.424137	-1.2374	0.000462062	0.00939868	Down	6.90014	6.89092	3.64383	16.319	13.7311	10.7292	T8A17.90	Araport:AT4G09160,TAIR:AT4G09160,GeneID:826497		SEC14 cytosolic factor family protein / phosphoglyceride transfer family protein		GO:0007049,GO:0008289,GO:0009507,GO:0016020,GO:0051301	cell cycle|lipid binding|chloroplast|membrane|cell division
AT4G10265	11.7106	0.325635	23.0956	62.4485	5.96459	0.000308727	0.00665896	Up	1.85478	0.37627	0.20533	0	0	0.03613	AT4G10265	Araport:AT4G10265,TAIR:AT4G10265,GeneID:826618		Wound-responsive family protein
AT4G10270	83.1242	33.4046	132.844	3.97363	1.99046	0.00130217	0.0221833	Up	11.4275	2.12983	6.34498	1.05107	1.91289	1.89967	T9A4.6	Araport:AT4G10270,TAIR:AT4G10270,GeneID:826619		Wound-responsive family protein
AT4G10380	396.539	189.746	603.332	3.17896	1.66855	5.42889e-10	4.31114e-08	Up	7.39749	6.76246	5.40197	2.32196	1.53476	2.25272	NIP5;1	Araport:AT4G10380,TAIR:AT4G10380,GeneID:826630	Boric acid channel. Essential for efficient boron uptake and plant development under boron limitation. Also functions in arsenite transport and tolerance. Localized preferentially in outer membrane domains of root cells.	NOD26-like intrinsic protein 5;1		GO:0005886,GO:0010036,GO:0015105,GO:0015250,GO:0015700,GO:0016021,GO:0016328,GO:0046685,GO:0046713,GO:0046715,GO:0080029	plasma membrane|response to boron-containing substance|arsenite transmembrane transporter activity|water channel activity|arsenite transport|integral component of membrane|lateral plasma membrane|response to arsenic-containing substance|borate transport|active borate transmembrane transporter activity|cellular response to boron-containing substance levels
AT4G10500	542.165	11.649	1072.68	92.0311	6.52405	5.06397e-28	3.1052e-25	Up	17.5525	5.76874	34.8274	0.147675	0.251965	0.193155	DLO1	Araport:AT4G10500,TAIR:AT4G10500,GeneID:826642		2-oxoglutarate (2OG) and Fe(II)-dependent oxygenase superfamily protein		GO:0002229,GO:0002239,GO:0009617,GO:0009620,GO:0009751,GO:0010150,GO:0046244,GO:0046872,GO:0051213	defense response to oomycetes|response to oomycetes|response to bacterium|response to fungus|response to salicylic acid|leaf senescence|salicylic acid catabolic process|metal ion binding|dioxygenase activity
AT4G10960	63.5484	24.0009	103.096	4.29499	2.10266	0.00224964	0.034303	Up	3.09568	0.638791	1.74905	0.541303	0.152867	0.56818	UGE5	Araport:AT4G10960,TAIR:AT4G10960,GeneID:826696	Encodes a protein with UDP-D-glucose 4-epimerase activity.	UDP-D-glucose/UDP-D-galactose 4-epimerase 5		GO:0003978,GO:0006012	UDP-glucose 4-epimerase activity|galactose metabolic process	path:ath00052,path:ath00520	Galactose metabolism|Amino sugar and nucleotide sugar metabolism
AT4G11170	35.8271	0.345175	71.309	192.947	7.59206	4.23923e-09	2.90988e-07	Up	0.675664	0.352653	0.404128	0	0.00647862	0	Resistance Methylated Gene 1	Araport:AT4G11170,TAIR:AT4G11170,GeneID:826718	Encodes RMG1 (Resistance Methylated Gene 1), a NB-LRR disease resistance protein with a Toll/interleukin-1 receptor (TIR) domain at its N terminus. RMG1 is expressed at high levels in response to flg22 and in naive met1/nrpd2 relative to wild-type plants. Expression of this gene is controlled by DNA methylation in its promoter region. The RMG1 promoter region is constitutively demethylated by act…	Disease resistance protein (TIR-NBS-LRR class) family		GO:0005739,GO:0006952,GO:0007165,GO:0010193,GO:0043531	mitochondrion|defense response|signal transduction|response to ozone|ADP binding
AT4G11350	70.1436	22.96	117.327	5.10699	2.35247	8.46688e-08	4.54001e-06	Up	1.23835	0.687204	0.960951	0.216775	0.102575	0.239201	F8L21.140	Araport:AT4G11350,TAIR:AT4G11350,GeneID:826737		transferring glycosyl group transferase (DUF604)
AT4G11480	9.97675	0.651271	19.3022	28.486	4.83218	0.000366854	0.0077076	Up	0.312124	0.122034	0.183132	0	0	0.0214827	CRK32	Araport:AT4G11480,TAIR:AT4G11480,GeneID:826753	Encodes a cysteine-rich receptor-like protein kinase.	cysteine-rich RLK (RECEPTOR-like protein kinase) 32
AT4G11521	112.165	57.1007	167.23	2.93065	1.55122	1.42238e-05	0.000461846	Up	3.26162	2.35638	3.55348	1.28899	0.595227	1.18955	AT4G11521	Araport:AT4G11521,TAIR:AT4G11521,GeneID:7922527		Receptor-like protein kinase-related family protein		GO:0005576	extracellular region
AT4G11650	299.785	4.07285	595.497	145.536	7.18523	2.38164e-17	5.3966e-15	Up	28.1246	5.59874	3.28417	0.0670863	0.061047	0.127631	OSM34	Araport:AT4G11650,TAIR:AT4G11650,GeneID:826770	osmotin-like protein	osmotin 34		GO:0009651,GO:0009816,GO:0009817	response to salt stress|defense response to bacterium, incompatible interaction|defense response to fungus, incompatible interaction
AT4G11890	298.499	21.0834	575.914	27.3645	4.77423	0.000102114	0.0026083	Up	8.4676	3.74258	12.6821	0.759634	0.0406617	0.0708432	ARCK1	Araport:AT4G11890,TAIR:AT4G11890,GeneID:826796	Encodes a receptor-like cytosolic kinase ARCK1. Negatively controls abscisic acid and osmotic stress signal transduction.	Protein kinase superfamily protein		GO:0004674,GO:0005524,GO:0005829,GO:0005886,GO:0006468,GO:0006952,GO:0009787,GO:0031349	protein serine/threonine kinase activity|ATP binding|cytosol|plasma membrane|protein phosphorylation|defense response|regulation of abscisic acid-activated signaling pathway|positive regulation of defense response
AT4G12470	1197.76	70.6279	2324.9	32.9333	5.04147	5.28468e-20	1.46532e-17	Up	90.4129	75.5324	19.4007	2.57924	1.39768	1.70918	AZI1	Araport:AT4G12470,TAIR:AT4G12470,GeneID:826859	Encodes AZI1 (AZELAIC ACID INDUCED 1). Involved in the priming of salicylic acid induction and systemic immunity triggered by pathogen or azelaic acid.	azelaic acid induced 1		GO:0005618,GO:0005783,GO:0009506,GO:0009626,GO:0009627,GO:0009631,GO:0009682,GO:0009707,GO:0043621,GO:0048046,GO:0050832,GO:0070417	cell wall|endoplasmic reticulum|plasmodesma|plant-type hypersensitive response|systemic acquired resistance|cold acclimation|induced systemic resistance|chloroplast outer membrane|protein self-association|apoplast|defense response to fungus|cellular response to cold
AT4G12480	684.036	96.2908	1271.78	13.2213	3.72479	6.30768e-09	4.17993e-07	Up	44.1579	31.6795	19.769	4.90576	1.5698	0.666657	EARLI1	Araport:AT4G12480,TAIR:AT4G12480,GeneID:826860	a putative lipid transfer protein, vernalization-responsive and cold-induced	Bifunctional inhibitor/lipid-transfer protein/seed storage 2S albumin superfamily protein		GO:0005576,GO:0005783,GO:0009409,GO:0009505,GO:0009506,GO:0009651,GO:0009682,GO:0009707,GO:0009737,GO:0050832	extracellular region|endoplasmic reticulum|response to cold|plant-type cell wall|plasmodesma|response to salt stress|induced systemic resistance|chloroplast outer membrane|response to abscisic acid|defense response to fungus
AT4G12490	332.267	53.9329	610.601	11.3279	3.50181	0.00270562	0.0396217	Up	34.734	13.2413	6.03449	3.15741	1.36403	0.182029	T1P17.80	Araport:AT4G12490,TAIR:AT4G12490,GeneID:826861		Bifunctional inhibitor/lipid-transfer protein/seed storage 2S albumin superfamily protein		GO:0005576,GO:0005618,GO:0005783,GO:0009506,GO:0009707,GO:0050832	extracellular region|cell wall|endoplasmic reticulum|plasmodesma|chloroplast outer membrane|defense response to fungus
AT4G12500	36.4708	8.77516	64.1664	7.33504	2.87481	0.00165177	0.0268546	Up	3.25178	1.00495	0.350718	0.363303	0.165299	0.0987404	T1P17.90	Araport:AT4G12500,TAIR:AT4G12500,GeneID:826862		Bifunctional inhibitor/lipid-transfer protein/seed storage 2S albumin superfamily protein		GO:0005576,GO:0005618	extracellular region|cell wall
AT4G13000	67.5258	36.7133	98.3383	2.68139	1.42298	0.000173115	0.00408516	Up	1.90344	1.56345	1.32952	0.729122	0.568701	0.462384	F25G13.90	Araport:AT4G13000,TAIR:AT4G13000,GeneID:826913		AGC (cAMP-dependent, cGMP-dependent and protein kinase C) kinase family protein		GO:0004672,GO:0004674,GO:0005524,GO:0005634,GO:0005737,GO:0005886,GO:0006468,GO:0006952,GO:0006979,GO:0009611,GO:0016301,GO:0019901	protein kinase activity|protein serine/threonine kinase activity|ATP binding|nucleus|cytoplasm|plasma membrane|protein phosphorylation|defense response|response to oxidative stress|response to wounding|kinase activity|protein kinase binding	path:ath04016	MAPK signaling pathway - plant
AT4G13235	12.6709	1.03198	24.3098	23.553	4.55784	1.45205e-05	0.000470033	Up	0.857643	0.751577	0.578393	0.0320972	0.0292077	0.0305324	EDA21	Araport:AT4G13235,TAIR:AT4G13235,GeneID:826940	Encodes a defensin-like (DEFL) family protein.	embryo sac development arrest 21		GO:0005576,GO:0031640,GO:0050832	extracellular region|killing of cells of other organism|defense response to fungus
AT4G13660	61.4916	8.27721	114.706	13.8677	3.79366	4.81032e-06	0.00018037	Up	1.85307	1.86302	0.854265	0.186752	0	0.150317	PRR2	Araport:AT4G13660,TAIR:AT4G13660,GeneID:827000	Encodes a pinoresinol reductase involved in lignan biosynthesis. Expressed strongly in roots and less strongly in stems. Shows preference for pinoresinol and not lariciresinol.	pinoresinol reductase 2		GO:0009506,GO:0009807,GO:0010283	plasmodesma|lignan biosynthetic process|pinoresinol reductase activity	path:ath00999	Biosynthesis of secondary metabolites - unclassified
AT4G13820	42.0198	18.1447	65.895	3.64779	1.86702	0.000421518	0.00869995	Up	0.611373	0.38028	0.628906	0.189582	0.172515	0.065578	F18A5.210	Araport:AT4G13820,TAIR:AT4G13820,GeneID:827016		Leucine-rich repeat (LRR) family protein		GO:0005886,GO:0016021,GO:0048767	plasma membrane|integral component of membrane|root hair elongation
AT4G13860	27.5117	7.85206	47.1712	5.98968	2.58248	3.53085e-05	0.00104064	Up	1.87782	0.943953	1.0493	0.232919	0.105975	0.30465	F18A5.250	Araport:AT4G13860,TAIR:AT4G13860,GeneID:827020		RNA-binding (RRM/RBD/RNP motifs) family protein		GO:0003690,GO:0003697,GO:0003723,GO:0005507,GO:0005524,GO:0005739,GO:0006970,GO:0009409,GO:0009414,GO:0009631,GO:0009651,GO:0009845,GO:0034336,GO:0060567,GO:0080156,GO:1990904	double-stranded DNA binding|single-stranded DNA binding|RNA binding|copper ion binding|ATP binding|mitochondrion|response to osmotic stress|response to cold|response to water deprivation|cold acclimation|response to salt stress|seed germination|misfolded RNA binding|negative regulation of DNA-templated transcription, termination|mitochondrial mRNA modification|ribonucleoprotein complex
AT4G13920	118.748	52.5578	184.937	3.52496	1.81761	1.23422e-06	5.32967e-05	Up	1.6504	1.15461	2.00712	0.618287	0.27304	0.441109	RLP50	Araport:AT4G13920,TAIR:AT4G13920,GeneID:827026		receptor like protein 50		GO:0005886,GO:0016021	plasma membrane|integral component of membrane
AT4G14020	364.844	224.651	505.038	2.24792	1.16859	8.14088e-06	0.000288809	Up	15.0462	13.8682	22.9089	6.83996	5.99609	9.64052	DL3050C	Araport:AT4G14020,TAIR:AT4G14020,GeneID:827038		Rapid alkalinization factor (RALF) family protein
AT4G14365	1133.22	119.529	2146.91	17.9796	4.16829	1.45183e-12	1.5852e-10	Up	28.4498	19.6292	40.9644	3.22899	1.01004	0.507358	XBAT34	Araport:AT4G14365,TAIR:AT4G14365,GeneID:827080		hypothetical protein		GO:0016567,GO:0016740,GO:0046872	protein ubiquitination|transferase activity|metal ion binding
AT4G14370	74.4572	19.4131	129.501	6.69885	2.74391	5.07785e-05	0.00142106	Up	1.01702	0.631459	0.906953	0.270742	0.0379029	0.0660366	DL3225C	Araport:AT4G14370,TAIR:AT4G14370,GeneID:827081		Disease resistance protein (TIR-NBS-LRR class) family		GO:0005524,GO:0007165,GO:0043531,GO:0050832	ATP binding|signal transduction|ADP binding|defense response to fungus
AT4G14390	23.889	1.42869	46.3492	33.2972	5.05733	1.84173e-06	7.65497e-05	Up	0.508749	0.169073	0.815891	0.0331294	0.010049	0	DL3235W	Araport:AT4G14390,TAIR:AT4G14390,GeneID:827084		Ankyrin repeat family protein		GO:0005887,GO:0008219,GO:0009416,GO:0009615,GO:0009617,GO:0009751,GO:0009816,GO:0016020,GO:0016567,GO:0030176,GO:0050826,GO:0071446,GO:1900150,GO:1900426,GO:1902290,GO:2000031	integral component of plasma membrane|cell death|response to light stimulus|response to virus|response to bacterium|response to salicylic acid|defense response to bacterium, incompatible interaction|membrane|protein ubiquitination|integral component of endoplasmic reticulum membrane|response to freezing|cellular response to salicylic acid stimulus|regulation of defense response to fungus|positive…
AT4G14630	65.6212	0.345175	130.897	354.317	8.4689	2.25456e-09	1.63829e-07	Up	6.48386	0.837042	2.53617	0	0.0241644	0	GLP9	Araport:AT4G14630,TAIR:AT4G14630,GeneID:827113	germin-like protein with N-terminal signal sequence that may target it to the vacuole, plasma membrane and/or outside the cell.	germin-like protein 9		GO:0000325,GO:0005576,GO:0005618,GO:0005886,GO:0009651,GO:0030145,GO:0045735,GO:0048046	plant-type vacuole|extracellular region|cell wall|plasma membrane|response to salt stress|manganese ion binding|nutrient reservoir activity|apoplast
AT4G14746	467.084	243.148	691.021	2.84224	1.50703	0.000258492	0.00571585	Up	16.2987	13.5492	6.95891	5.34705	4.4297	3.06277	AT4G14746	Araport:AT4G14746,TAIR:AT4G14746,GeneID:827129		neurogenic locus notch-like protein
AT4G15100	51.3524	2.41623	100.289	41.5462	5.37665	9.17108e-06	0.000322104	Up	2.5274	1.54221	0.300007	0	0.100998	0	scpl30	Araport:AT4G15100,TAIR:AT4G15100,GeneID:827176		serine carboxypeptidase-like 30		GO:0004185,GO:0005576,GO:0005773,GO:0051603	serine-type carboxypeptidase activity|extracellular region|vacuole|proteolysis involved in cellular protein catabolic process
AT4G15160	41.5758	16.1972	66.9543	4.1202	2.04271	0.000434914	0.00891532	Up	0.879495	1.43276	2.04771	0.249997	0.18613	0.605334	DL3625W	Araport:AT4G15160,TAIR:AT4G15160,GeneID:827182		Bifunctional inhibitor/lipid-transfer protein/seed storage 2S albumin superfamily protein
AT4G15236	50.1304	16.0239	84.2369	5.27472	2.39909	1.24876e-05	0.000415722	Up	0.636515	0.384115	0.405936	0.150179	0.0437311	0.074286	ABCG43	Araport:AT4G15236,TAIR:AT4G15236,GeneID:827189		ABC-2 and Plant PDR ABC-type transporter family protein		GO:0005524,GO:0016021,GO:0016887	ATP binding|integral component of membrane|ATPase activity
AT4G15417	9.60235	2.11549	17.0892	8.18189	3.03243	0.00292798	0.0421974	Up	0.631199	0.251355	0.342909	0.10149	0.0230883	0.0241354	RTL1	Araport:AT4G15417,TAIR:AT4G15417,GeneID:827212		RNAse II-like 1		GO:0003723,GO:0004525,GO:0006396,GO:0046872	RNA binding|ribonuclease III activity|RNA processing|metal ion binding
AT4G15610	139.065	50.4679	227.662	4.50777	2.17241	1.32159e-05	0.000436462	Up	3.65695	1.96099	3.32772	0.275623	1.00324	0.629246	CASP-like protein 1D1	Araport:AT4G15610,TAIR:AT4G15610,GeneID:827238		Uncharacterized protein family (UPF0497)		GO:0005768,GO:0005794,GO:0005802,GO:0005886,GO:0016021,GO:0051539	endosome|Golgi apparatus|trans-Golgi network|plasma membrane|integral component of membrane|4 iron, 4 sulfur cluster binding
AT4G15765	203.873	275.532	132.213	0.479905	-1.05918	0.000358793	0.00756841	Down	2.05891	1.34164	1.6717	4.41499	2.78516	3.15625	AT4G15765	Araport:AT4G15765,TAIR:AT4G15765,GeneID:827256		FAD/NAD(P)-binding oxidoreductase family protein		GO:0004497,GO:0005783,GO:0009620,GO:0071949	monooxygenase activity|endoplasmic reticulum|response to fungus|FAD binding
AT4G16240	236.696	39.4	433.992	11.0253	3.46275	1.75735e-16	3.461e-14	Up	28.7888	33.3145	25.3691	2.15483	4.05242	1.50317	DL4160C	Araport:AT4G16240,TAIR:AT4G16240,GeneID:827318		hypothetical protein
AT4G16260	1276.35	43.9754	2508.72	57.1391	5.83641	3.10589e-17	6.81775e-15	Up	71.4495	27.1852	23.149	1.49193	0.173649	0.462064	DL4170C	Araport:AT4G16260,TAIR:AT4G16260,GeneID:827320	Encodes a putative beta-1,3-endoglucanase that interacts with the 30C02 cyst nematode effector. May play a role in host defense.	Glycosyl hydrolase superfamily protein		GO:0002215,GO:0005576,GO:0005618,GO:0005774,GO:0005975,GO:0009651,GO:0009817,GO:0042973,GO:0046658	defense response to nematode|extracellular region|cell wall|vacuolar membrane|carbohydrate metabolic process|response to salt stress|defense response to fungus, incompatible interaction|glucan endo-1,3-beta-D-glucosidase activity|anchored component of plasma membrane
AT4G16350	15.9383	26.1393	5.73726	0.219933	-2.18486	0.000599759	0.0116248	Down	0.141991	0.115657	0.161992	0.539371	0.771281	0.537508	CBL6	Araport:AT4G16350,TAIR:AT4G16350,GeneID:827330	Calcium sensor protein. Binds CIPK14.	calcineurin B-like protein 6		GO:0005509,GO:0005774,GO:0019722	calcium ion binding|vacuolar membrane|calcium-mediated signaling
AT4G17470	524.568	293.42	755.715	2.57641	1.36536	9.28171e-06	0.000325447	Up	7.63453	9.53068	15.4046	3.6326	4.93105	3.56973	DL4770C	Araport:AT4G17470,TAIR:AT4G17470,GeneID:827458		alpha/beta-Hydrolases superfamily protein		GO:0002084,GO:0005773,GO:0005783,GO:0005789,GO:0006487,GO:0007035,GO:0008474,GO:0008610,GO:0030148,GO:0030176,GO:0047874	protein depalmitoylation|vacuole|endoplasmic reticulum|endoplasmic reticulum membrane|protein N-linked glycosylation|vacuolar acidification|palmitoyl-(protein) hydrolase activity|lipid biosynthetic process|sphingolipid biosynthetic process|integral component of endoplasmic reticulum membrane|dolichyldiphosphatase activity	path:ath00062	Fatty acid elongation
AT4G17500	263.526	137.319	389.733	2.83787	1.50481	1.70868e-08	1.04368e-06	Up	9.1301	7.1773	6.83856	2.52998	3.06963	2.38659	ERF-1	Araport:AT4G17500,TAIR:AT4G17500,GeneID:827464	Encodes a member of the ERF (ethylene response factor) subfamily B-3 of ERF/AP2 transcription factor family (ATERF-1). The protein contains one AP2 domain. There are 18 members in this subfamily including ATERF-1, ATERF-2, AND ATERF-5.	ethylene responsive element binding factor 1	ERF	GO:0003677,GO:0003700,GO:0005634,GO:0006952,GO:0009873,GO:0010087,GO:0010200,GO:0051301	DNA binding|DNA-binding transcription factor activity|nucleus|defense response|ethylene-activated signaling pathway|phloem or xylem histogenesis|response to chitin|cell division
AT4G17660	161.303	3.83074	318.775	84.1156	6.3943	1.41842e-28	9.96345e-26	Up	3.99896	3.63056	6.51286	0.108118	0	0.0587697	DL4865W	Araport:AT4G17660,TAIR:AT4G17660,GeneID:827486		Protein kinase superfamily protein
AT4G17670	155.071	82.1919	227.949	2.77205	1.47095	0.00133578	0.0226056	Up	4.09756	3.7461	6.63832	1.65939	0.744938	2.73606	DL4870C	Araport:AT4G17670,TAIR:AT4G17670,GeneID:827487		senescence-associated family protein (DUF581)		GO:0009744,GO:0009749,GO:0019900,GO:0042594,GO:0046872,GO:1905582	response to sucrose|response to glucose|kinase binding|response to starvation|metal ion binding|response to mannose
AT4G17860	106.548	175.804	37.2922	0.212872	-2.23194	1.08228e-05	0.000368448	Down	0.691852	0.242755	1.16227	2.44518	2.92586	4.06588	T6K21.40	Araport:AT4G17860,TAIR:AT4G17860,GeneID:827509		carboxyl-terminal proteinase-like protein, putative (DUF239)
AT4G17980	23.5569	0	47.1138	248.388	7.95645	3.33113e-09	2.34773e-07	Up	0.411925	0.920304	0.791238	0	0	0	NAC071	Araport:AT4G17980,TAIR:AT4G17980,GeneID:827523	Encodes ANAC071, a transcription factor involved in cell proliferation in incised inflorescence stems.	NAC domain containing protein 71	NAC	GO:0003700,GO:0005634,GO:0008283,GO:0043565,GO:0071365	DNA-binding transcription factor activity|nucleus|cell proliferation|sequence-specific DNA binding|cellular response to auxin stimulus
AT4G18170	64.3495	8.35355	120.346	14.4663	3.85462	2.1232e-08	1.27108e-06	Up	3.08387	0.79242	2.05188	0.13802	0.204092	0.0492343	WRKY28	Araport:AT4G18170,TAIR:AT4G18170,GeneID:827542	member of WRKY Transcription Factor; Group II-c. Involved in the activation of salicylic acid biosynthesis genes ICS1 and PBS3.	WRKY DNA-binding protein 28	WRKY	GO:0003700,GO:0005634,GO:0042659,GO:0043565	DNA-binding transcription factor activity|nucleus|regulation of cell fate specification|sequence-specific DNA binding
AT4G18250	35.4934	8.81778	62.169	7.10344	2.82852	0.000141126	0.00344207	Up	0.656987	0.431457	0.90345	0.144837	0.111521	0.0105981	T9A21.100	Araport:AT4G18250,TAIR:AT4G18250,GeneID:827551		receptor Serine/Threonine kinase-like protein		GO:0004672,GO:0004675,GO:0005524,GO:0009506,GO:0009620,GO:0016021	protein kinase activity|transmembrane receptor protein serine/threonine kinase activity|ATP binding|plasmodesma|response to fungus|integral component of membrane
AT4G18253	65.402	30.982	99.8221	3.22705	1.69022	0.00144569	0.024064	Up	2.57128	2.23162	1.95083	0.745782	1.00702	0.274616	AT4G18253	Araport:AT4G18253,GeneID:28720145		receptor Serine/Threonine kinase-like protein		GO:0004672,GO:0004675,GO:0005524,GO:0009506,GO:0009620,GO:0016021	protein kinase activity|transmembrane receptor protein serine/threonine kinase activity|ATP binding|plasmodesma|response to fungus|integral component of membrane
AT4G18360	48.0537	11.2518	84.8557	7.58946	2.924	1.10885e-05	0.00037447	Up	1.35866	0.460963	1.14194	0.231546	0.0887164	0.0579626	GOX3	Araport:AT4G18360,TAIR:AT4G18360,GeneID:827563	Encodes a glycolate oxidase that modulates reactive oxygen species-mediated signal transduction during nonhost resistance.	Aldolase-type TIM barrel family protein		GO:0005777,GO:0009854,GO:0010181,GO:0010204,GO:0042742,GO:0050665,GO:0052852,GO:0052853,GO:0052854	peroxisome|oxidative photosynthetic carbon pathway|FMN binding|defense response signaling pathway, resistance gene-independent|defense response to bacterium|hydrogen peroxide biosynthetic process|very-long-chain-(S)-2-hydroxy-acid oxidase activity|long-chain-(S)-2-hydroxy-long-chain-acid oxidase activity|medium-chain-(S)-2-hydroxy-acid oxidase activity	path:ath00630,path:ath04146	Glyoxylate and dicarboxylate metabolism|Peroxisome
AT4G18422	7.23595	0.686806	13.7851	20.108	4.3297	0.00358566	0.0493812	Up	0.141701	0.784858	1.10853	0.0512636	0	0.0487645	AT4G18422	Araport:AT4G18422,TAIR:AT4G18422,GeneID:7922355		transmembrane protein
AT4G18630	226.32	52.9834	399.657	7.54962	2.9164	1.02219e-26	5.38514e-24	Up	4.28596	4.12366	5.40582	0.728718	0.39787	0.670086	F28A21.40	Araport:AT4G18630,TAIR:AT4G18630,GeneID:827597		hypothetical protein (DUF688)
AT4G18930	956.557	629.106	1284.01	2.04041	1.02886	1.55128e-08	9.50296e-07	Up	32.2282	25.5512	27.209	13.0728	12.4502	15.4664	F13C5.100	Araport:AT4G18930,TAIR:AT4G18930,GeneID:827628		RNA ligase/cyclic nucleotide phosphodiesterase family protein		GO:0004113,GO:0005737,GO:0006388,GO:0009187	2',3'-cyclic-nucleotide 3'-phosphodiesterase activity|cytoplasm|tRNA splicing, via endonucleolytic cleavage and ligation|cyclic nucleotide metabolic process
AT4G18960	34.1306	59.0247	9.23653	0.156676	-2.67414	6.74537e-08	3.71136e-06	Down	0.0667549	0.119623	0.130556	0.555455	0.593355	0.838509	AG	Araport:AT4G18960,TAIR:AT4G18960,GeneID:827631	Floral homeotic gene encoding a MADS domain transcription factor. Specifies floral meristem and carpel and stamen identity. Binds CArG box sequences. It is the only C function gene. It interacts genetically with the other homeotic genes to specify the floral organs.	K-box region and MADS-box transcription factor family protein	MIKC_MADS	GO:0000977,GO:0000982,GO:0005634,GO:0007275,GO:0008134,GO:0030154,GO:0043565,GO:0044212,GO:0045944,GO:0046983,GO:0048481	RNA polymerase II regulatory region sequence-specific DNA binding|transcription factor activity, RNA polymerase II proximal promoter sequence-specific DNA binding|nucleus|multicellular organism development|transcription factor binding|cell differentiation|sequence-specific DNA binding|transcription regulatory region DNA binding|positive regulation of transcription by RNA polymerase II|protein dim…
AT4G19230	167.049	107.641	226.456	2.10366	1.0729	0.00209508	0.0325828	Up	3.61474	1.68654	2.296	1.26821	1.05697	1.21766	CYP707A1	Araport:AT4G19230,TAIR:AT4G19230,GeneID:827663	Encodes a protein with ABA 8'-hydroxylase activity, involved in ABA catabolism. Member of the CYP707A gene family. CYP707A1 appears to play an important role in determining the ABA levels in dry seeds. Gene involved in postgermination growth. Overexpression of CYP707A1 leads to a decrease in ABA levels and a reduction in after-ripening period to break dormancy.	cytochrome P450, family 707, subfamily A, polypeptide 1		GO:0004497,GO:0005506,GO:0009687,GO:0010295,GO:0016021,GO:0016125,GO:0020037,GO:0046345,GO:0055114	monooxygenase activity|iron ion binding|abscisic acid metabolic process|(+)-abscisic acid 8'-hydroxylase activity|integral component of membrane|sterol metabolic process|heme binding|abscisic acid catabolic process|oxidation-reduction process	path:ath00906	Carotenoid biosynthesis
AT4G19700	460.142	286.859	633.426	2.20701	1.1421	0.000765531	0.0143779	Up	15.8793	8.93642	11.1845	4.39894	3.96637	7.79575	RING	Araport:AT4G19700,TAIR:AT4G19700,GeneID:827714	Encodes BOI (Botrytis Susceptible 1 Interactor). Has E3 ubiquitin ligase activity. Interacts with and ubiquitinates BOS1 (Botrytis Susceptible 1). It prevents caspase activation and attenuates cell death.	SBP (S-ribonuclease binding protein) family protein		GO:0004842,GO:0005634,GO:0009739,GO:0042742,GO:0043067,GO:0043069,GO:0043161,GO:0046872,GO:0050832,GO:2000117	ubiquitin-protein transferase activity|nucleus|response to gibberellin|defense response to bacterium|regulation of programmed cell death|negative regulation of programmed cell death|proteasome-mediated ubiquitin-dependent protein catabolic process|metal ion binding|defense response to fungus|negative regulation of cysteine-type endopeptidase activity
AT4G20000	37.6827	2.47666	72.8888	29.9908	4.90645	1.59254e-09	1.19006e-07	Up	2.31873	0.85816	1.91521	0.122163	0.0222331	0.0232415	F18F4.100	Araport:AT4G20000,TAIR:AT4G20000,GeneID:827745		VQ motif-containing protein
AT4G20110	382.216	105.973	658.459	6.21764	2.63637	9.66094e-06	0.000335949	Up	10.8435	2.72889	5.76769	1.83045	0.489349	0.727966	VSR7	Araport:AT4G20110,TAIR:AT4G20110,GeneID:827757		VACUOLAR SORTING RECEPTOR 7		GO:0000139,GO:0005509,GO:0005768,GO:0005802,GO:0006511,GO:0006623,GO:0006896,GO:0016020,GO:0016021,GO:0017119,GO:0061630	Golgi membrane|calcium ion binding|endosome|trans-Golgi network|ubiquitin-dependent protein catabolic process|protein targeting to vacuole|Golgi to vacuole transport|membrane|integral component of membrane|Golgi transport complex|ubiquitin protein ligase activity
AT4G20830	2523.06	1418.37	3627.75	2.55795	1.35499	3.41157e-14	4.46534e-12	Up	41.1865	37.066	38.5609	16.6474	14.734	13.3211	F21C20.180	Araport:AT4G20830,TAIR:AT4G20830,GeneID:827831		FAD-binding Berberine family protein		GO:0005739,GO:0005773,GO:0005829,GO:0005886,GO:0006979,GO:0009505,GO:0009506,GO:0016899,GO:0048046,GO:0050832,GO:0071949	mitochondrion|vacuole|cytosol|plasma membrane|response to oxidative stress|plant-type cell wall|plasmodesma|oxidoreductase activity, acting on the CH-OH group of donors, oxygen as acceptor|apoplast|defense response to fungus|FAD binding
AT4G21120	102.78	18.6924	186.867	10.0369	3.32723	8.93318e-07	3.90558e-05	Up	2.02776	0.673259	0.988306	0.216585	0.10808	0.03323	AAT1	Araport:AT4G21120,TAIR:AT4G21120,GeneID:827860	Encodes a member of the cationic amino acid transporter (CAT) subfamily of amino acid polyamine choline transporters. Mediates efficient uptake of Lys, Arg and Glu in a yeast system.	amino acid transporter 1		GO:0005313,GO:0005886,GO:0015189,GO:0016020,GO:0016021,GO:0051938	L-glutamate transmembrane transporter activity|plasma membrane|L-lysine transmembrane transporter activity|membrane|integral component of membrane|L-glutamate import
AT4G21840	50.2834	1.01599	99.5509	96.9411	6.59904	9.11756e-11	7.90677e-09	Up	3.36725	1.13138	3.70435	0	0.0519618	0.0271592	MSRB8	Araport:AT4G21840,TAIR:AT4G21840,GeneID:828272		methionine sulfoxide reductase B8		GO:0005829,GO:0006979,GO:0030091,GO:0033743,GO:0046872	cytosol|response to oxidative stress|protein repair|peptide-methionine (R)-S-oxide reductase activity|metal ion binding
AT4G21903	45.9834	21.2429	70.7239	3.33147	1.73616	0.000195828	0.00452486	Up	0.847136	0.409026	0.998067	0.188314	0.231842	0.23182	AT4G21903	Araport:AT4G21903,TAIR:AT4G21903,GeneID:6241480		MATE efflux family protein		GO:0006855,GO:0015238,GO:0015297,GO:0016021	drug transmembrane transport|drug transmembrane transporter activity|antiporter activity|integral component of membrane
AT4G21930	65.3085	11.6094	119.008	10.3287	3.36858	5.08437e-09	3.43407e-07	Up	4.18934	2.81179	3.19539	0.636549	0.165499	0.173005	F1N20.2	Araport:AT4G21930,TAIR:AT4G21930,GeneID:828282		senescence regulator (Protein of unknown function, DUF584)
AT4G21940	170.249	91.9738	248.525	2.70641	1.43638	3.28528e-07	1.58423e-05	Up	2.24355	2.53654	3.15439	1.23432	0.755609	0.875272	CPK15	Araport:AT4G21940,TAIR:AT4G21940,GeneID:828283	member of Calcium Dependent Protein Kinase	calcium-dependent protein kinase 15		GO:0004683,GO:0005509,GO:0005524,GO:0005634,GO:0005737,GO:0009738,GO:0009931,GO:0016020,GO:0018105,GO:0035556	calmodulin-dependent protein kinase activity|calcium ion binding|ATP binding|nucleus|cytoplasm|abscisic acid-activated signaling pathway|calcium-dependent protein serine/threonine kinase activity|membrane|peptidyl-serine phosphorylation|intracellular signal transduction	path:ath04626	Plant-pathogen interaction
AT4G22212	23.7932	5.50154	42.0849	7.63829	2.93325	3.53661e-05	0.00104088	Up	1.54956	1.54318	0.600394	0.190389	0.1155	0.181107	AT4G22212	Araport:AT4G22212,TAIR:AT4G22212,GeneID:828313	Encodes a defensin-like (DEFL) family protein.	defensin-like protein		GO:0005576,GO:0031640,GO:0050832	extracellular region|killing of cells of other organism|defense response to fungus
AT4G22230	12.2972	0.670811	23.9236	35.0657	5.13199	8.03893e-05	0.00210702	Up	1.73369	0.54664	1.91409	0	0.055233	0.0577381	T10I14.60	Araport:AT4G22230,TAIR:AT4G22230,GeneID:828317	Encodes a defensin-like (DEFL) family protein.	defensin-like protein		GO:0005576,GO:0031640,GO:0050832	extracellular region|killing of cells of other organism|defense response to fungus
AT4G22470	142.571	17.2961	267.846	15.4926	3.95351	1.03171e-05	0.000354669	Up	8.69872	3.66842	1.78358	0.114205	0.710144	0.0543185	F7K2.50	Araport:AT4G22470,TAIR:AT4G22470,GeneID:828342		protease inhibitor/seed storage/lipid transfer protein (LTP) family protein		GO:0005576,GO:0009733,GO:0010102	extracellular region|response to auxin|lateral root morphogenesis
AT4G22530	193.402	122.633	264.17	2.15324	1.10651	0.00221939	0.034014	Up	4.16387	1.95118	3.92804	1.27599	1.23369	2.04826	F7K2.110	Araport:AT4G22530,TAIR:AT4G22530,GeneID:828348		S-adenosyl-L-methionine-dependent methyltransferases superfamily protein		GO:0005576,GO:0009733,GO:0010102	extracellular region|response to auxin|lateral root morphogenesis
AT4G22590	492.595	276.353	708.836	2.56345	1.35809	8.85068e-07	3.88057e-05	Up	9.7341	8.0419	10.9024	2.95753	2.79479	5.2615	TPPG	Araport:AT4G22590,TAIR:AT4G22590,GeneID:828355		Haloacid dehalogenase-like hydrolase (HAD) superfamily protein		GO:0004805,GO:0005992	trehalose-phosphatase activity|trehalose biosynthetic process	path:ath00500	Starch and sucrose metabolism
AT4G22755	1004.36	556.426	1452.3	2.6095	1.38377	1.94558e-12	2.08117e-10	Up	34.0134	25.1439	27.5145	10.7283	9.70485	12.2544	AT4G22755	Araport:AT4G22755,GeneID:28720173		methylsterol monooxygenase 1-3		GO:0004497,GO:0005506,GO:0005789,GO:0016021,GO:0016126	monooxygenase activity|iron ion binding|endoplasmic reticulum membrane|integral component of membrane|sterol biosynthetic process
AT4G23010	831.332	533.206	1129.46	2.11811	1.08278	0.00211181	0.0327222	Up	20.5925	13.5912	10.1001	6.73989	8.27528	5.54492	UTR2	Araport:AT4G23010,TAIR:AT4G23010,GeneID:828400		UDP-galactose transporter 2		GO:0005459,GO:0008643,GO:0015297,GO:0030173,GO:0030176,GO:0046964,GO:0072334	UDP-galactose transmembrane transporter activity|carbohydrate transport|antiporter activity|integral component of Golgi membrane|integral component of endoplasmic reticulum membrane|3'-phosphoadenosine 5'-phosphosulfate transmembrane transporter activity|UDP-galactose transmembrane transport
AT4G23030	33.6481	11.7117	55.5844	4.71468	2.23716	0.000337796	0.00719029	Up	0.672242	0.607487	0.905435	0.0688301	0.0876872	0.301183	F7H19.220	Araport:AT4G23030,TAIR:AT4G23030,GeneID:828402		MATE efflux family protein		GO:0006855,GO:0015238,GO:0015297,GO:0016021	drug transmembrane transport|drug transmembrane transporter activity|antiporter activity|integral component of membrane
AT4G23130	300.272	124.616	475.929	3.823	1.93471	8.13682e-05	0.00213003	Up	5.74973	3.88119	4.74792	2.27211	0.71831	0.690007	CRK5	Araport:AT4G23130,TAIR:AT4G23130,GeneID:828412	Encodes a receptor-like protein kinase. Naming convention from Chen et al 2003 (PMID 14756307)	cysteine-rich RLK (RECEPTOR-like protein kinase) 5
AT4G23140	1171.09	61.257	2280.93	37.2904	5.22073	1.02665e-16	2.06044e-14	Up	20.1989	11.8964	31.5669	1.15787	0.149265	0.339606	CRK6	Araport:AT4G23140,TAIR:AT4G23140,GeneID:828413	Arabidopsis thaliana receptor-like protein kinase. Naming convention from Chen et al 2003 (PMID 14756307)	cysteine-rich RLK (RECEPTOR-like protein kinase) 6
AT4G23150	191.652	8.58685	374.716	43.6596	5.44823	7.95844e-29	5.78304e-26	Up	3.87364	3.23094	4.88897	0.134533	0.0102018	0.127974	CRK7	Araport:AT4G23150,TAIR:AT4G23150,GeneID:828414	Encodes a cysteine-rich receptor-like protein kinase.	cysteine-rich RLK (RECEPTOR-like protein kinase) 7
AT4G23160	46.6104	11.3802	81.8405	7.21291	2.85058	2.267e-06	9.27621e-05	Up	0.297364	0.307426	0.87795	0.0868905	0.0395342	0.0708467	CRK8	Araport:AT4G23160,TAIR:AT4G23160,GeneID:828415	Encodes a cysteine-rich receptor-like protein kinase.	cysteine-rich RECEPTOR-like kinase
AT4G23190	402.078	174.819	629.336	3.60312	1.84925	1.31431e-06	5.64084e-05	Up	7.02046	4.41709	6.28487	2.42752	1.37048	0.980223	CRK11	Araport:AT4G23190,TAIR:AT4G23190,GeneID:828418	Encodes putative receptor-like protein kinase that is induced by the soil-borne vascular bacteria, Ralstonia solanacearum. Naming convention from Chen et al 2003 (PMID 14756307)	cysteine-rich RLK (RECEPTOR-like protein kinase) 11		GO:0004672,GO:0004674,GO:0005524,GO:0005886,GO:0006468,GO:0006979,GO:0009816,GO:0016020,GO:0016021,GO:0042742	protein kinase activity|protein serine/threonine kinase activity|ATP binding|plasma membrane|protein phosphorylation|response to oxidative stress|defense response to bacterium, incompatible interaction|membrane|integral component of membrane|defense response to bacterium
AT4G23210	98.3293	31.0709	165.588	5.34756	2.41888	4.5943e-07	2.15146e-05	Up	1.6391	0.964722	1.93892	0.373006	0.313317	0.127372	CRK13	Araport:AT4G23210,TAIR:AT4G23210,GeneID:828420	Encodes a Cysteine-rich receptor-like kinase (CRK13). Overexpression of CRK13 leads to hypersensitive response cell death, and induces defense against pathogens by causing increased accumulation of salicylic acid.	cysteine-rich RLK (RECEPTOR-like protein kinase) 13		GO:0002237,GO:0004674,GO:0005524,GO:0005886,GO:0006468,GO:0009626,GO:0016021,GO:0042742	response to molecule of bacterial origin|protein serine/threonine kinase activity|ATP binding|plasma membrane|protein phosphorylation|plant-type hypersensitive response|integral component of membrane|defense response to bacterium
AT4G23220	500.466	75.3362	925.596	12.3122	3.62201	3.0604e-18	7.41286e-16	Up	11.1222	9.85497	12.3613	1.43281	0.773066	0.422157	CRK14	Araport:AT4G23220,TAIR:AT4G23220,GeneID:828421	Encodes a cysteine-rich receptor-like protein kinase.	cysteine-rich RECEPTOR-like kinase
AT4G23230	151.985	13.6019	290.369	21.4536	4.42315	1.39798e-06	5.95144e-05	Up	4.32766	2.31274	4.41175	0.452393	0.0121079	0.037971	CRK15	Araport:AT4G23230,TAIR:AT4G23230,GeneID:828422	Encodes a cysteine-rich receptor-like protein kinase.	cysteine-rich RECEPTOR-like kinase		GO:0004674,GO:0005524,GO:0016021	protein serine/threonine kinase activity|ATP binding|integral component of membrane
AT4G23280	19.9265	3.13857	36.7145	11.7631	3.55619	0.000688757	0.0131113	Up	0.601205	0.138898	0.513081	0.0237273	0.0755696	0	CRK20	Araport:AT4G23280,TAIR:AT4G23280,GeneID:828427	Encodes a cysteine-rich receptor-like protein kinase.	cysteine-rich RLK (RECEPTOR-like protein kinase) 20
AT4G23310	164.126	9.19676	319.056	34.9558	5.12746	5.06978e-12	5.18619e-10	Up	2.89942	1.28417	3.34474	0.163896	0.00745708	0.0389765	CRK23	Araport:AT4G23310,TAIR:AT4G23310,GeneID:828430	Encodes a cysteine-rich receptor-like protein kinase.	cysteine-rich RLK (RECEPTOR-like protein kinase) 23
AT4G23610	70.3288	8.18432	132.473	16.3173	4.02833	1.87867e-06	7.77782e-05	Up	4.67683	2.07533	5.10646	0.591665	0.0283369	0.0888664	F9D16.80	Araport:AT4G23610,TAIR:AT4G23610,GeneID:828461		Late embryogenesis abundant (LEA) hydroxyproline-rich glycoprotein family
AT4G23700	58.1789	3.199	113.159	35.8782	5.16503	3.46004e-08	1.98134e-06	Up	1.77103	0.2805	0.809802	0.0622916	0.0080977	0.00846497	CHX17	Araport:AT4G23700,TAIR:AT4G23700,GeneID:828470	member of Putative Na+/H+ antiporter family	cation/H+ exchanger 17		GO:0005770,GO:0006623,GO:0006813,GO:0006885,GO:0012505,GO:0015299,GO:0016021	late endosome|protein targeting to vacuole|potassium ion transport|regulation of pH|endomembrane system|solute:proton antiporter activity|integral component of membrane
AT4G23720	91.6566	23.7538	159.559	6.68884	2.74176	1.61134e-14	2.32574e-12	Up	3.07963	2.5513	3.63584	0.326087	0.370914	0.659153	F9D16.190	Araport:AT4G23720,TAIR:AT4G23720,GeneID:828472		transmembrane protein, putative (DUF1191)
AT4G23810	583.735	85.673	1081.8	12.6477	3.6608	7.53811e-30	6.35402e-27	Up	17.5594	11.4223	22.4222	1.62263	1.35602	0.929262	WRKY53	Araport:AT4G23810,TAIR:AT4G23810,GeneID:828481	member of WRKY Transcription Factor; Group III	WRKY family transcription factor	WRKY	GO:0003677,GO:0003700,GO:0005634,GO:0009507,GO:0009617,GO:0009751,GO:0009816,GO:0010150,GO:0010193,GO:0010200,GO:0031347,GO:0042542,GO:0042742,GO:0043565,GO:0044212,GO:0045893,GO:2000022	DNA binding|DNA-binding transcription factor activity|nucleus|chloroplast|response to bacterium|response to salicylic acid|defense response to bacterium, incompatible interaction|leaf senescence|response to ozone|response to chitin|regulation of defense response|response to hydrogen peroxide|defense response to bacterium|sequence-specific DNA binding|transcription regulatory region DNA binding|po…
AT4G24110	114.611	22.0718	207.15	9.38798	3.23081	2.37819e-06	9.6562e-05	Up	8.52175	2.77651	3.43803	0.277971	0.988792	0.240381	T19F6.100	Araport:AT4G24110,TAIR:AT4G24110,GeneID:828511		NADP-specific glutamate dehydrogenase
AT4G25000	194.651	17.5206	371.781	21.2332	4.40825	1.56529e-42	2.53734e-39	Up	5.78149	4.17505	6.60992	0.28096	0.198852	0.282111	AMY1	Araport:AT4G25000,TAIR:AT4G25000,GeneID:828603	Predicted to be secreted protein based on signalP prediction. Involved in starch mobilization. Mutants are defective in alpha-amylase activity. (Note: AMY1 has been found in the literature to be referred to as AMY3, which is not to be confused with AMY3/At1g69830).	alpha-amylase-like protein		GO:0004556,GO:0005509,GO:0005576,GO:0005975,GO:0009737,GO:0009739,GO:0048046,GO:0103025	alpha-amylase activity|calcium ion binding|extracellular region|carbohydrate metabolic process|response to abscisic acid|response to gibberellin|apoplast|alpha-amylase activity (releasing maltohexaose)	path:ath00500	Starch and sucrose metabolism
AT4G25070	82.8607	18.632	147.089	7.92324	2.98609	6.38533e-06	0.000233203	Up	1.95285	0.802372	1.14917	0.243833	0.196281	0.035684	F24A6.14	Araport:AT4G25070,TAIR:AT4G25070,GeneID:828610		caldesmon-like protein		GO:0000911,GO:0005886,GO:0009825,GO:0030136,GO:0040008	cytokinesis by cell plate formation|plasma membrane|multidimensional cell growth|clathrin-coated vesicle|regulation of growth
AT4G25760	37.5033	60.1745	14.8321	0.248197	-2.01044	0.00094722	0.0171298	Down	0.32356	0.145967	0.70582	1.21558	1.17989	2.15846	GDU2	Araport:AT4G25760,TAIR:AT4G25760,GeneID:828681	Encodes a member of the GDU (glutamine dumper) family proteins involved in amino acid export: At4g31730 (GDU1), At4g25760 (GDU2), At5g57685 (GDU3), At2g24762 (GDU4), At5g24920 (GDU5), At3g30725 (GDU6) and At5g38770 (GDU7).	glutamine dumper 2		GO:0006865,GO:0016021,GO:0080143	amino acid transport|integral component of membrane|regulation of amino acid export
AT4G25810	404.751	224.12	585.381	2.61234	1.38534	0.00279221	0.0406917	Up	17.1252	5.9688	6.97492	4.91134	3.57204	2.81356	XTR6	Araport:AT4G25810,TAIR:AT4G25810,GeneID:828686	xyloglucan endotransglycosylase-related protein (XTR6)	xyloglucan endotransglycosylase 6		GO:0004553,GO:0005618,GO:0005794,GO:0010411,GO:0016762,GO:0042546,GO:0048046,GO:0071555	hydrolase activity, hydrolyzing O-glycosyl compounds|cell wall|Golgi apparatus|xyloglucan metabolic process|xyloglucan:xyloglucosyl transferase activity|cell wall biogenesis|apoplast|cell wall organization
AT4G26060	197.442	98.8321	296.051	2.99526	1.58268	9.39167e-12	9.3354e-10	Up	7.81364	5.57686	7.52875	2.13873	2.30828	2.36566	F20B18.170	Araport:AT4G26060,TAIR:AT4G26060,GeneID:828712		Ribosomal protein L18ae family
AT4G26120	66.3665	22.3401	110.393	4.96079	2.31057	8.17388e-07	3.61107e-05	Up	1.37849	0.940272	1.03767	0.312138	0.235066	0.112625	F20B18.230	Araport:AT4G26120,TAIR:AT4G26120,GeneID:828718		Ankyrin repeat family protein / BTB/POZ domain-containing protein		GO:0005634,GO:0005737,GO:0010200,GO:0016567,GO:0042742,GO:0050832,GO:2000022	nucleus|cytoplasm|response to chitin|protein ubiquitination|defense response to bacterium|defense response to fungus|regulation of jasmonic acid mediated signaling pathway	path:ath04075	Plant hormone signal transduction
AT4G27140	7.39049	0	14.781	77.7992	6.28168	0.0001007	0.00257843	Up	0.75567	0.481712	0.224899	0	0	0	SESA1	Araport:AT4G27140,TAIR:AT4G27140,GeneID:828822		seed storage albumin 1		GO:0045735	nutrient reservoir activity
AT4G27260	607.034	285.464	928.605	3.25267	1.70163	1.70366e-06	7.13744e-05	Up	9.8876	11.7814	5.75916	2.83968	3.14537	2.38762	WES1	Araport:AT4G27260,TAIR:AT4G27260,GeneID:828834	encodes an IAA-amido synthase that conjugates Asp and other amino acids to auxin in vitro. Lines carrying insertions in this gene are hypersensitive to auxin. It is involved in camalexin biosynthesis via conjugating indole-3-carboxylic acid (ICA) and cysteine (Cys).	Auxin-responsive GH3 family protein		GO:0009733,GO:0010120,GO:0010252,GO:0010279,GO:1901183	response to auxin|camalexin biosynthetic process|auxin homeostasis|indole-3-acetic acid amido synthetase activity|positive regulation of camalexin biosynthetic process	path:ath04075	Plant hormone signal transduction
AT4G27460	22.3052	3.46066	41.1496	11.9351	3.57714	2.65861e-06	0.000106108	Up	0.953076	0.363898	0.567933	0.0484873	0.0735371	0.030749	CBSX5	Araport:AT4G27460,TAIR:AT4G27460,GeneID:828855		Cystathionine beta-synthase (CBS) family protein
AT4G27730	549.848	341	758.695	2.2245	1.15348	0.00223961	0.0342491	Up	9.8346	6.08119	4.36903	2.60148	3.69888	2.68391	OPT6	Araport:AT4G27730,TAIR:AT4G27730,GeneID:828887	oligopeptide transporter	oligopeptide transporter 1		GO:0005886,GO:0005887,GO:0015031,GO:0016020,GO:0035673	plasma membrane|integral component of plasma membrane|protein transport|membrane|oligopeptide transmembrane transporter activity
AT4G27860	916.281	347.478	1485.08	4.27489	2.09589	7.36216e-07	3.32212e-05	Up	18.3568	13.5953	12.2565	3.82159	4.60463	1.6112	MEB1	Araport:AT4G27860,TAIR:AT4G27860,GeneID:828899		vacuolar iron transporter (VIT) family protein		GO:0005381,GO:0005384,GO:0005783,GO:0005789,GO:0006880,GO:0010168,GO:0016020,GO:0016021,GO:0030026	iron ion transmembrane transporter activity|manganese ion transmembrane transporter activity|endoplasmic reticulum|endoplasmic reticulum membrane|intracellular sequestering of iron ion|ER body|membrane|integral component of membrane|cellular manganese ion homeostasis
AT4G27970	155.721	32.0718	279.371	8.6885	3.11911	1.46196e-18	3.62446e-16	Up	3.77895	3.09932	2.34676	0.271068	0.353912	0.426018	SLAH2	Araport:AT4G27970,TAIR:AT4G27970,GeneID:828910	Encodes a protein with ten predicted transmembrane helices. The SLAH2 protein has similarity to the SLAC1 protein involved in ion homeostasis in guard cells. But, it is not expressed in guard cells and cannot complement a slac1-2 mutant suggesting that it performs a different function. SLAH2:GFP localizes to the plasma membrane.	SLAC1 homologue 2		GO:0005886,GO:0006873,GO:0008308,GO:0016021	plasma membrane|cellular ion homeostasis|voltage-gated anion channel activity|integral component of membrane
AT4G28040	20.3157	0.996446	39.6349	38.9542	5.28371	4.5558e-05	0.00129561	Up	1.06377	0.274882	0.119567	0	0.0120758	0.025247	UMAMIT33	Araport:AT4G28040,TAIR:AT4G28040,GeneID:828919	nodulin MtN21-like transporter family protein	nodulin MtN21 /EamA-like transporter family protein		GO:0005886,GO:0016021,GO:0022857	plasma membrane|integral component of membrane|transmembrane transporter activity
[truncated: 315 more rows]

## Sheet: octuple-vs-triple GO.top.Up
id	Term	Category	ListHits	p-value	Enrichment_score	geneID
GO:0009751	response to salicylic acid	biological_process	38	2.80651e-15	4.56277	AT1G12160;AT1G15520;AT1G15790;AT1G28480;AT1G34670;AT1G66700;AT1G73260;AT1G76930;AT1G80840;AT2G05440;AT2G16720;AT2G19990;AT2G25000;AT2G31180;AT2G33380;AT2G46400;AT3G01420;AT3G02885;AT3G20470;AT3G48920;AT3G50410;AT3G50480;AT3G51430;AT3G51440;AT3G51450;AT3G52430;AT4G03450;AT4G10500;AT4G14390;AT4G23810;AT4G31800;AT4G33720;AT4G39030;AT5G06320;AT5G13330;AT5G24530;AT5G40990;AT5G46050
[truncated: 29 more rows]

## Sheet: octuple-vs-triple GO.top.Down
id	Term	Category	ListHits	p-value	Enrichment_score	geneID
[truncated: 30 more rows]
