# Supplementary material for: Canonical ETI‐Dependent and ‐Independent Pathways Mediate Autoimmunity Caused by Loss of CBP60b Clade Function
Source: Mol Plant Pathol. 2026 Jul 11;27(7):e70318. doi: 10.1111/mpp.70318 (PMC13354941; doi:10.1111/mpp.70318)
Supplement: Supplementary file 14 — Table S6: Common DGE and GO top. [file MPP-27-e70318-s010.xlsx]

## Sheet: common gene
common up	common down
gene_id	gene_id
AT1G01560	AT1G01190
AT1G02450	AT1G02800
AT1G02810	AT1G04660
AT1G02920	AT1G11600
AT1G02930	AT1G12570
AT1G02940	AT1G14430
AT1G03820	AT1G19830
AT1G04490	AT1G33930
AT1G04600	AT1G34245
AT1G05000	AT1G53690
AT1G05340	AT1G67260
AT1G05710	AT1G75750
AT1G06620	AT1G78430
AT1G07000	AT1G78450
AT1G07390	AT2G28780
AT1G07750	AT2G36885
AT1G07900	AT2G38170
AT1G08290	AT3G14940
AT1G08310	AT3G21460
AT1G08440	AT3G46490
AT1G08450	AT3G46880
AT1G08940	AT3G49750
AT1G09080	AT3G55646
AT1G09480	AT3G59270
AT1G10586	AT4G08300
AT1G11580	AT4G15765
AT1G12160	AT4G17860
AT1G12180	AT4G30250
AT1G13340	AT4G31615
AT1G13520	AT4G37610
AT1G13750	AT4G37810
AT1G13830	AT5G03995
AT1G14250	AT5G19600
AT1G14630	AT5G45840
AT1G14780	AT5G53660
AT1G14860	AT5G56320
AT1G14870	AT5G56840
AT1G15520
AT1G16110
AT1G16510
AT1G16530
AT1G17020
AT1G17380
AT1G17830
AT1G17860
AT1G18197
AT1G18410
AT1G18670
AT1G18710
AT1G19380
AT1G19570
AT1G19610
AT1G20350
AT1G20680
AT1G20740
AT1G20900
AT1G21310
AT1G21313
AT1G21390
AT1G21400
AT1G21520
AT1G21528
AT1G22990
AT1G23140
AT1G23150
AT1G23850
AT1G26380
AT1G26410
AT1G26420
AT1G26730
AT1G26930
AT1G28190
AT1G28370
AT1G28390
AT1G28400
AT1G28480
AT1G29090
AT1G29290
AT1G29690
AT1G30080
AT1G30640
AT1G30730
AT1G30760
AT1G30900
AT1G32350
AT1G32960
AT1G33610
AT1G34420
AT1G34750
AT1G35230
AT1G35260
AT1G35910
AT1G36060
AT1G45145
AT1G46480
AT1G49330
AT1G49900
AT1G51620
AT1G51850
AT1G51913
AT1G52000
AT1G52030
AT1G52040
AT1G52100
AT1G52400
AT1G52410
AT1G53625
AT1G53830
AT1G54000
AT1G54010
AT1G54020
AT1G54030
AT1G58225
AT1G58420
AT1G60030
AT1G60970
AT1G61255
AT1G61550
AT1G61610
AT1G61800
AT1G62420
AT1G62440
AT1G62770
AT1G62790
AT1G63750
AT1G63860
AT1G64060
AT1G64160
AT1G64360
AT1G65240
AT1G65486
AT1G65490
AT1G65500
AT1G65510
AT1G65690
AT1G65790
AT1G65845
AT1G65890
AT1G66280
AT1G66465
AT1G66830
AT1G66860
AT1G66870
AT1G66880
AT1G66920
AT1G66960
AT1G67100
AT1G67856
AT1G67920
AT1G68290
AT1G68360
AT1G68690
AT1G69790
AT1G69880
AT1G70130
AT1G70140
AT1G70710
AT1G71380
AT1G71390
AT1G72260
AT1G72280
AT1G73010
AT1G74010
AT1G74140
AT1G74430
AT1G74710
AT1G75040
AT1G75390
AT1G76040
AT1G76470
AT1G76790
AT1G76930
AT1G76960
AT1G76980
AT1G77120
AT1G77380
AT1G78390
AT1G79450
AT1G80110
AT1G80660
AT1G80820
AT2G01610
AT2G02100
AT2G02120
AT2G02320
AT2G02340
AT2G04100
AT2G04450
AT2G05380
AT2G05440
AT2G05940
AT2G13790
AT2G14290
AT2G14610
AT2G14900
AT2G15220
AT2G15760
AT2G17040
AT2G17480
AT2G18000
AT2G18193
AT2G18660
AT2G19190
AT2G19990
AT2G21850
AT2G22470
AT2G22750
AT2G22860
AT2G22930
AT2G24195
AT2G24600
AT2G25000
AT2G25440
AT2G25470
AT2G25690
AT2G26290
AT2G26380
AT2G26390
AT2G26400
AT2G26650
AT2G27389
AT2G27660
AT2G28400
AT2G28500
AT2G28510
AT2G29110
AT2G29120
AT2G29440
AT2G30250
AT2G30360
AT2G30550
AT2G30750
AT2G31730
AT2G31865
AT2G31880
AT2G32210
AT2G32460
AT2G32680
AT2G32830
AT2G33020
AT2G33080
AT2G33580
AT2G34500
AT2G34810
AT2G35150
AT2G35980
AT2G36080
AT2G36120
AT2G36640
AT2G37130
AT2G37280
AT2G37870
AT2G37980
AT2G38250
AT2G38380
AT2G38390
AT2G38400
AT2G38530
AT2G39030
AT2G39210
AT2G39330
AT2G39350
AT2G39420
AT2G39530
AT2G39700
AT2G39800
AT2G40520
AT2G41010
AT2G41480
AT2G41800
AT2G41810
AT2G41905
AT2G42350
AT2G42360
AT2G42570
AT2G43290
AT2G43510
AT2G43530
AT2G43570
AT2G43610
AT2G43620
AT2G44070
AT2G44290
AT2G44370
AT2G44450
AT2G44480
AT2G45220
AT2G45510
AT2G46270
AT2G46400
AT2G47010
AT2G47190
AT2G47550
AT2G47950
AT3G01760
AT3G02480
AT3G02885
AT3G03020
AT3G03530
AT3G04070
AT3G04530
AT3G04720
AT3G05630
AT3G06890
AT3G07520
AT3G08970
AT3G09260
AT3G09960
AT3G10300
AT3G11340
AT3G11420
AT3G12145
AT3G12500
AT3G12910
AT3G13610
AT3G13910
AT3G13950
AT3G14590
AT3G15340
AT3G15370
AT3G15518
AT3G15530
AT3G15534
AT3G15720
AT3G16360
AT3G16400
AT3G16420
AT3G16430
AT3G16450
AT3G16470
AT3G17420
AT3G17790
AT3G18830
AT3G20960
AT3G21080
AT3G21320
AT3G21420
AT3G21710
AT3G21770
AT3G22160
AT3G23250
AT3G23630
AT3G24982
AT3G25010
AT3G25610
AT3G25640
AT3G25730
AT3G25780
AT3G25882
AT3G26220
AT3G27400
AT3G28220
AT3G28580
AT3G28600
AT3G28890
AT3G29250
AT3G29575
AT3G32980
AT3G43270
AT3G43430
AT3G44300
AT3G44550
AT3G45970
AT3G46080
AT3G46280
AT3G48450
AT3G48580
AT3G48850
AT3G48920
AT3G49120
AT3G49340
AT3G49620
AT3G50260
AT3G50280
AT3G50410
AT3G51430
AT3G51440
AT3G51450
AT3G52400
AT3G52780
AT3G53150
AT3G53980
AT3G54030
AT3G54260
AT3G54550
AT3G54960
AT3G55515
AT3G55720
AT3G57240
AT3G57260
AT3G57270
AT3G57460
AT3G57950
AT3G59440
AT3G59850
AT3G60120
AT3G60540
AT3G60966
AT3G61390
AT3G61990
AT3G62280
AT3G63010
AT4G00670
AT4G00700
AT4G01360
AT4G01390
AT4G01480
AT4G01540
AT4G01610
AT4G01720
AT4G01870
AT4G01985
AT4G02330
AT4G02360
AT4G02520
AT4G04220
AT4G04490
AT4G04500
AT4G04510
AT4G04570
AT4G04710
AT4G08770
AT4G08850
AT4G10380
AT4G10500
AT4G10960
AT4G11170
AT4G11350
AT4G11480
AT4G11521
AT4G11650
AT4G11890
AT4G12470
AT4G12480
AT4G13000
AT4G13235
AT4G13660
AT4G13860
AT4G13920
AT4G14365
AT4G14370
AT4G14630
AT4G15100
AT4G15236
AT4G15610
AT4G16240
AT4G16260
AT4G17660
AT4G17980
AT4G18170
AT4G18360
AT4G18422
AT4G18630
AT4G19230
AT4G19700
AT4G20000
AT4G21120
AT4G21840
AT4G21930
AT4G22212
AT4G22470
AT4G22590
AT4G22755
AT4G23030
AT4G23130
AT4G23140
AT4G23150
AT4G23160
AT4G23190
AT4G23210
AT4G23220
AT4G23230
AT4G23310
AT4G23610
AT4G23700
AT4G23720
AT4G23810
AT4G24110
AT4G25000
AT4G25810
AT4G26060
AT4G26120
AT4G27140
AT4G27260
AT4G27460
AT4G27860
AT4G27970
AT4G28040
AT4G28390
AT4G28420
AT4G28490
AT4G29690
AT4G30090
AT4G30170
AT4G30290
AT4G30430
AT4G30460
AT4G31000
AT4G31100
AT4G31110
AT4G31800
AT4G33420
AT4G33550
AT4G34131
AT4G34230
AT4G34710
AT4G35110
AT4G35180
AT4G36430
AT4G36990
AT4G37160
AT4G37409
AT4G37410
AT4G37690
AT4G37730
AT4G37900
AT4G38560
AT4G39030
AT4G39190
AT4G39270
AT4G39320
AT4G39720
AT4G39830
AT4G39950
AT4G39955
AT5G01050
AT5G01100
AT5G01180
AT5G01380
AT5G01540
AT5G01840
AT5G01850
AT5G01900
AT5G02200
AT5G02490
AT5G03190
AT5G03350
AT5G04020
AT5G04370
AT5G05160
AT5G05300
AT5G05320
AT5G05340
AT5G06720
AT5G06730
AT5G06750
AT5G06870
AT5G07010
AT5G07310
AT5G08240
AT5G08760
AT5G09370
AT5G09720
AT5G10300
AT5G10510
AT5G10695
AT5G10760
AT5G10770
AT5G11210
AT5G11410
AT5G12330
AT5G13080
AT5G13200
AT5G13220
AT5G13320
AT5G13330
AT5G13820
AT5G13910
AT5G16200
AT5G16910
AT5G17760
AT5G17980
AT5G18270
AT5G18310
AT5G18470
AT5G19110
AT5G19230
AT5G19880
AT5G20230
AT5G22570
AT5G23830
AT5G23850
AT5G24200
AT5G24290
AT5G24310
AT5G24420
AT5G24530
AT5G24655
AT5G24770
AT5G24780
AT5G25440
AT5G26340
AT5G27060
AT5G28510
AT5G37540
AT5G37600
AT5G38020
AT5G38030
AT5G38250
AT5G38280
AT5G38820
AT5G38900
AT5G39120
AT5G39130
AT5G39190
AT5G39520
AT5G39580
AT5G39720
AT5G40000
AT5G40990
AT5G41550
AT5G42040
AT5G42050
AT5G43420
AT5G44390
AT5G44400
AT5G44460
AT5G44567
AT5G44572
AT5G44920
AT5G45750
AT5G46050
AT5G46590
AT5G47330
AT5G47850
AT5G48010
AT5G48070
AT5G48380
AT5G48400
AT5G48657
AT5G49280
AT5G49520
AT5G49690
AT5G50200
AT5G50720
AT5G50800
AT5G51465
AT5G51920
AT5G52390
AT5G53110
AT5G53290
AT5G53320
AT5G53820
AT5G53830
AT5G53870
AT5G53990
AT5G54700
AT5G55450
AT5G55460
AT5G57010
AT5G57480
AT5G58620
AT5G59220
AT5G59310
AT5G59320
AT5G59490
AT5G61730
AT5G61740
AT5G61890
AT5G63580
AT5G64000
AT5G64110
AT5G64120
AT5G64870
AT5G65090
AT5G65280
AT5G65640
AT5G66460
AT5G66630
AT5G66690
AT5G67210
AT5G67340

## Sheet: common GO top up
id	Term	Category	ListHits	p-value	Enrichment_score	geneID
GO:0050832	defense response to fungus	biological_process	125	1.56596e-55	5.38532	AT1G02920;AT1G05340;AT1G06620;AT1G08940;AT1G13520;AT1G14860;AT1G16110;AT1G17830;AT1G21310;AT1G21528;AT1G26420;AT1G28390;AT1G30730;AT1G34420;AT1G45145;AT1G49900;AT1G52400;AT1G52410;AT1G53625;AT1G54000;AT1G58225;AT1G61610;AT1G63750;AT1G63860;AT1G64060;AT1G66465;AT1G66830;AT1G66880;AT1G66920;AT1G67920;AT1G68690;AT1G74430;AT1G74710;AT1G76980;AT1G80110;AT2G04100;AT2G05380;AT2G15760;AT2G22470;AT2G22860…
GO:0042742	defense response to bacterium	biological_process	125	2.7924e-51	4.93871	AT1G02450;AT1G05340;AT1G06620;AT1G08450;AT1G08940;AT1G13520;AT1G16110;AT1G17830;AT1G18670;AT1G21310;AT1G26420;AT1G28390;AT1G30730;AT1G49900;AT1G53625;AT1G58225;AT1G61610;AT1G62790;AT1G63750;AT1G63860;AT1G66465;AT1G66880;AT1G66920;AT1G67920;AT1G68690;AT1G69790;AT1G74710;AT2G05380;AT2G05940;AT2G15760;AT2G19190;AT2G19990;AT2G22470;AT2G25000;AT2G27389;AT2G27660;AT2G28500;AT2G30550;AT2G32680;AT2G37980…
GO:0009611	response to wounding	biological_process	109	5.14912e-44	4.88076	AT1G06620;AT1G07750;AT1G13520;AT1G17380;AT1G17830;AT1G19380;AT1G21310;AT1G23850;AT1G26930;AT1G30730;AT1G52000;AT1G52030;AT1G52100;AT1G53625;AT1G54000;AT1G54010;AT1G54020;AT1G61610;AT1G63860;AT1G65845;AT1G65890;AT1G66880;AT1G67920;AT1G69790;AT1G74010;AT1G74430;AT1G76930;AT1G80110;AT2G05380;AT2G05440;AT2G14290;AT2G15760;AT2G22860;AT2G22930;AT2G24600;AT2G26380;AT2G27389;AT2G27660;AT2G34810;AT2G38400…
GO:0009753	response to jasmonic acid	biological_process	81	4.8229e-41	6.34549	AT1G02810;AT1G05340;AT1G07750;AT1G07900;AT1G12160;AT1G13520;AT1G15520;AT1G17380;AT1G17830;AT1G19380;AT1G19570;AT1G21528;AT1G26930;AT1G52000;AT1G53625;AT1G54000;AT1G54010;AT1G54020;AT1G61255;AT1G65486;AT1G65490;AT1G65500;AT1G65890;AT1G66880;AT1G68690;AT1G69790;AT1G74430;AT1G76930;AT1G80110;AT2G14900;AT2G18193;AT2G22930;AT2G24195;AT2G24600;AT2G26380;AT2G28400;AT2G34810;AT2G38400;AT2G39030;AT2G47950…
GO:0031347	regulation of defense response	biological_process	80	4.86676e-34	5.17807	AT1G05340;AT1G08940;AT1G13520;AT1G16110;AT1G17830;AT1G19380;AT1G21528;AT1G23850;AT1G26420;AT1G34420;AT1G53625;AT1G58225;AT1G61610;AT1G63750;AT1G63860;AT1G66880;AT1G66920;AT1G67920;AT1G68690;AT1G69790;AT1G74430;AT1G80110;AT2G04100;AT2G05380;AT2G14290;AT2G24195;AT2G25000;AT2G28500;AT2G30550;AT2G37980;AT2G39420;AT2G43290;AT2G43620;AT3G06890;AT3G11420;AT3G13910;AT3G13950;AT3G14590;AT3G15518;AT3G15530…
GO:0006979	response to oxidative stress	biological_process	75	3.26061e-33	5.40997	AT1G02930;AT1G05340;AT1G13340;AT1G13520;AT1G14870;AT1G19380;AT1G21310;AT1G21520;AT1G34420;AT1G35910;AT1G45145;AT1G52100;AT1G53625;AT1G54010;AT1G64360;AT1G66880;AT1G69790;AT1G74430;AT2G14290;AT2G15220;AT2G15760;AT2G18193;AT2G24195;AT2G30550;AT2G37130;AT2G38380;AT2G38390;AT2G39800;AT2G41480;AT2G47950;AT3G13910;AT3G15518;AT3G15530;AT3G21770;AT3G25730;AT3G25882;AT3G29250;AT3G32980;AT3G43270;AT3G46280…
GO:0009751	response to salicylic acid	biological_process	54	1.246e-30	7.27783	AT1G12160;AT1G13520;AT1G15520;AT1G21310;AT1G26420;AT1G28480;AT1G53625;AT1G58225;AT1G63750;AT1G65486;AT1G65490;AT1G65500;AT1G65510;AT1G66465;AT1G72260;AT1G76930;AT2G25000;AT2G28400;AT2G43620;AT2G44070;AT2G46400;AT3G02885;AT3G13950;AT3G21080;AT3G26220;AT3G29250;AT3G50410;AT3G51430;AT3G51440;AT3G51450;AT4G00700;AT4G10500;AT4G11521;AT4G14370;AT4G21840;AT4G23130;AT4G23220;AT4G23610;AT4G23810;AT4G31800…
GO:0009627	systemic acquired resistance	biological_process	35	1.1798e-29	13.156	AT1G13520;AT1G21310;AT1G26420;AT1G58225;AT1G66880;AT1G74710;AT1G75040;AT2G14610;AT2G18660;AT2G27660;AT2G30550;AT2G37870;AT2G43570;AT2G44070;AT2G44480;AT3G04720;AT3G13950;AT3G25882;AT3G53980;AT3G57260;AT4G12470;AT4G14365;AT4G15610;AT4G21840;AT4G23220;AT4G23610;AT5G03350;AT5G10760;AT5G18470;AT5G40990;AT5G47850;AT5G48657;AT5G53110;AT5G55450;AT5G55460
GO:0009414	response to water deprivation	biological_process	96	7.83956e-25	3.26955	AT1G02930;AT1G05340;AT1G06620;AT1G07000;AT1G07900;AT1G08940;AT1G09480;AT1G13520;AT1G14860;AT1G15520;AT1G17830;AT1G23850;AT1G34420;AT1G52400;AT1G61610;AT1G63750;AT1G65486;AT1G65500;AT1G66830;AT1G67920;AT1G69790;AT1G76980;AT1G77120;AT2G02100;AT2G14610;AT2G15220;AT2G15760;AT2G17480;AT2G22470;AT2G22860;AT2G24195;AT2G24600;AT2G26290;AT2G26650;AT2G27389;AT2G28500;AT2G30550;AT2G36640;AT2G38530;AT2G39420…
GO:0010035	response to inorganic substance	biological_process	62	1.2712e-24	4.78387	AT1G02810;AT1G04490;AT1G13750;AT1G21310;AT1G26420;AT1G28390;AT1G30730;AT1G35260;AT1G52100;AT1G53625;AT1G54000;AT1G54010;AT1G54020;AT1G58225;AT1G63860;AT1G65845;AT1G65890;AT1G66880;AT1G68690;AT1G74430;AT1G80110;AT2G05380;AT2G14290;AT2G26380;AT2G27660;AT2G32210;AT2G43620;AT2G44290;AT3G06890;AT3G15530;AT3G25882;AT3G43270;AT3G46280;AT3G48450;AT3G53150;AT3G57460;AT3G61390;AT4G01720;AT4G02360;AT4G04570…
GO:0005576	extracellular region	cellular_component	168	1.13266e-26	2.34362	AT1G02920;AT1G02930;AT1G07390;AT1G07750;AT1G08450;AT1G11580;AT1G17860;AT1G19610;AT1G29090;AT1G32960;AT1G51913;AT1G52400;AT1G53830;AT1G54000;AT1G54010;AT1G54020;AT1G61255;AT1G64160;AT1G65486;AT1G65510;AT1G65790;AT1G66465;AT1G66870;AT1G66880;AT1G66920;AT1G68290;AT1G70130;AT1G70140;AT1G70710;AT1G71380;AT1G72260;AT1G74010;AT1G75040;AT2G01610;AT2G02100;AT2G02120;AT2G05380;AT2G14610;AT2G14900;AT2G15220…
GO:0009505	plant-type cell wall	cellular_component	47	4.35265e-16	4.06258	AT1G02930;AT1G11580;AT1G16110;AT1G17860;AT1G26380;AT1G26410;AT1G26420;AT1G30730;AT1G30760;AT1G32960;AT1G53830;AT1G62440;AT1G71380;AT1G74010;AT1G75040;AT2G02100;AT2G02120;AT2G14610;AT2G18660;AT2G34810;AT2G38530;AT2G39700;AT2G41800;AT2G44450;AT3G15720;AT3G21770;AT3G32980;AT3G45970;AT3G48580;AT3G49120;AT3G57240;AT3G57260;AT4G12480;AT4G16260;AT4G25810;AT4G36430;AT5G02490;AT5G03350;AT5G05160;AT5G05340…
GO:0005886	plasma membrane	cellular_component	122	7.43305e-14	2.00021	AT1G01560;AT1G05340;AT1G07000;AT1G13830;AT1G14250;AT1G14870;AT1G15520;AT1G16110;AT1G18670;AT1G19570;AT1G23140;AT1G26730;AT1G33610;AT1G34420;AT1G34750;AT1G35230;AT1G45145;AT1G51850;AT1G60030;AT1G62440;AT1G64060;AT1G65240;AT1G65490;AT1G65500;AT1G65510;AT1G65690;AT1G70130;AT1G74010;AT1G74140;AT1G76040;AT1G77120;AT1G80660;AT2G02100;AT2G05940;AT2G13790;AT2G17480;AT2G22470;AT2G25440;AT2G26380;AT2G26400…
GO:0099503	secretory vesicle	cellular_component	23	2.81491e-11	5.576	AT1G09080;AT1G17860;AT1G52410;AT1G75040;AT2G14610;AT2G38380;AT2G43510;AT2G43570;AT2G43620;AT3G04720;AT3G12500;AT3G45970;AT3G49120;AT3G53980;AT3G54960;AT3G57240;AT3G57260;AT4G01610;AT4G11650;AT4G12480;AT4G16260;AT5G64110;AT5G64120
GO:0048046	apoplast	cellular_component	29	4.73153e-09	3.54679	AT1G17860;AT1G19570;AT1G29290;AT1G32960;AT1G65486;AT1G65490;AT1G65500;AT1G65510;AT1G75040;AT2G18660;AT2G24195;AT2G43570;AT2G43620;AT3G49120;AT3G57240;AT3G57260;AT4G02520;AT4G12470;AT4G25000;AT4G39830;AT5G03350;AT5G05340;AT5G08760;AT5G10760;AT5G44567;AT5G44572;AT5G51465;AT5G59320;AT5G64120
GO:0009506	plasmodesma	cellular_component	46	9.29737e-07	2.16631	AT1G02930;AT1G07750;AT1G45145;AT1G51850;AT1G52400;AT1G54000;AT1G54010;AT1G54030;AT1G60030;AT1G66280;AT1G70140;AT1G71380;AT2G37870;AT2G39210;AT2G39330;AT2G39700;AT2G41800;AT2G42570;AT2G44450;AT3G02885;AT3G08970;AT3G09260;AT3G16420;AT3G16450;AT3G16470;AT3G17420;AT3G21770;AT3G25640;AT3G45970;AT3G52400;AT4G02520;AT4G04710;AT4G08850;AT4G12470;AT4G12480;AT4G13660;AT4G22470;AT5G06870;AT5G17980;AT5G25440…
GO:0010168	ER body	cellular_component	5	3.48972e-06	18.6234	AT1G52400;AT1G54030;AT3G09260;AT4G27860;AT5G24290
GO:0000325	plant-type vacuole	cellular_component	37	1.06304e-05	2.16874	AT1G02920;AT1G02930;AT1G11580;AT1G14250;AT1G19570;AT1G52040;AT1G52400;AT1G52410;AT1G54000;AT1G54010;AT1G54020;AT1G54030;AT1G61800;AT1G75040;AT1G80660;AT2G29120;AT2G39330;AT3G04720;AT3G09260;AT3G12500;AT3G16470;AT3G25780;AT3G28220;AT3G32980;AT3G49120;AT3G54960;AT3G57260;AT4G01610;AT4G02520;AT4G08770;AT4G14630;AT4G16260;AT5G06730;AT5G20230;AT5G24770;AT5G24780;AT5G64870
GO:0010494	cytoplasmic stress granule	cellular_component	12	0.000196703	3.46238	AT1G02920;AT1G02930;AT1G45145;AT1G52100;AT2G45220;AT3G13610;AT3G29250;AT4G02520;AT4G12470;AT4G13660;AT5G58620;AT5G64120
GO:0005788	endoplasmic reticulum lumen	cellular_component	3	0.00528996	8.1943	AT1G09080;AT2G30750;AT3G08970
GO:0016301	kinase activity	molecular_function	41	5.14644e-15	4.29625	AT1G16110;AT1G30640;AT1G51850;AT1G66830;AT1G70130;AT2G19190;AT2G25440;AT2G26290;AT2G31880;AT2G32680;AT2G33020;AT2G33580;AT3G25010;AT3G28890;AT4G04220;AT4G04490;AT4G04500;AT4G04510;AT4G04570;AT4G08850;AT4G11480;AT4G13000;AT4G13920;AT4G23130;AT4G23140;AT4G23150;AT4G23160;AT4G23190;AT4G23210;AT4G23220;AT4G23230;AT4G28490;AT4G31100;AT4G31110;AT5G01540;AT5G05160;AT5G27060;AT5G38280;AT5G47850;AT5G48380…
GO:0140825	lactoperoxidase activity	molecular_function	19	1.86964e-14	10.2429	AT2G37130;AT2G38380;AT2G38390;AT2G41480;AT3G17790;AT3G21770;AT3G32980;AT3G49120;AT4G08770;AT4G30170;AT4G33420;AT4G36430;AT5G05340;AT5G06720;AT5G06730;AT5G19880;AT5G39580;AT5G64110;AT5G64120
GO:0030275	LRR domain binding	molecular_function	9	2.63492e-08	12.2915	AT1G65486;AT1G65490;AT1G65500;AT1G65510;AT2G24195;AT5G08760;AT5G44567;AT5G44572;AT5G51465
GO:0004672	protein kinase activity	molecular_function	29	3.0776e-07	2.92654	AT1G18670;AT1G34420;AT1G51620;AT1G51850;AT1G65790;AT1G66830;AT1G66920;AT1G68690;AT1G76040;AT2G30360;AT2G33580;AT4G04500;AT4G04510;AT4G04570;AT4G04710;AT4G11890;AT4G23140;AT4G23150;AT4G23160;AT4G23190;AT4G23210;AT4G28490;AT4G39270;AT5G11410;AT5G25440;AT5G38280;AT5G47850;AT5G48380;AT5G53320
GO:0033612	receptor serine/threonine kinase binding	molecular_function	11	3.87561e-07	7.04198	AT1G65486;AT1G65490;AT1G65500;AT1G65510;AT2G13790;AT2G24195;AT5G08760;AT5G44567;AT5G44572;AT5G48380;AT5G51465
GO:0020037	heme binding	molecular_function	26	1.12936e-06	2.94271	AT2G30750;AT2G34500;AT2G37130;AT2G38380;AT2G38390;AT2G41480;AT2G45510;AT3G20960;AT3G21770;AT3G26220;AT3G32980;AT3G49120;AT4G08770;AT4G19230;AT4G30170;AT4G33420;AT4G36430;AT4G37410;AT4G39950;AT5G05340;AT5G06720;AT5G06730;AT5G19880;AT5G39580;AT5G64110;AT5G64120
GO:0071949	FAD binding	molecular_function	10	1.09164e-05	5.61254	AT1G26380;AT1G26410;AT1G26420;AT1G30730;AT1G30760;AT1G72280;AT2G34810;AT5G05320;AT5G44390;AT5G44400
GO:0030247	polysaccharide binding	molecular_function	10	4.23037e-05	4.82018	AT1G16110;AT1G66880;AT1G66920;AT3G48580;AT4G25810;AT4G30290;AT4G31110;AT5G38250;AT5G48070;AT5G53110
GO:0005217	intracellular ligand-gated monoatomic ion channel activity	molecular_function	5	9.7572e-05	10.2429	AT2G29110;AT2G29120;AT3G07520;AT5G11210;AT5G48400
GO:0008066	glutamate receptor activity	molecular_function	5	9.7572e-05	10.2429	AT2G29110;AT2G29120;AT3G07520;AT5G11210;AT5G48400

## Sheet: common GO top down
id	Term	Category	ListHits	p-value	Enrichment_score	geneID
GO:0010052	guard cell differentiation	biological_process	2	0.000211492	92.3243	AT1G34245;AT4G37810
GO:0010374	stomatal complex development	biological_process	2	0.00134686	36.9297	AT1G34245;AT4G37810
GO:0033043	regulation of organelle organization	biological_process	1	0.0067518	147.719	AT1G78430
GO:0090626	plant epidermis morphogenesis	biological_process	1	0.00944008	105.514	AT1G34245
GO:2000122	negative regulation of stomatal complex development	biological_process	1	0.00944008	105.514	AT1G34245
GO:0006882	intracellular zinc ion homeostasis	biological_process	1	0.0134592	73.8595	AT2G38170
GO:0048438	floral whorl development	biological_process	1	0.0134592	73.8595	AT4G30250
GO:0015698	inorganic anion transport	biological_process	1	0.0187934	52.7568	AT4G08300
GO:0042180	cellular ketone metabolic process	biological_process	1	0.0187934	52.7568	AT1G78450
GO:0007166	cell surface receptor signaling pathway	biological_process	1	0.0201226	49.2396	AT5G45840
GO:0005576	extracellular region	cellular_component	9	0.0144362	2.26331	AT1G02800;AT1G12570;AT1G14430;AT1G34245;AT1G75750;AT1G78430;AT3G49750;AT4G37810;AT5G56320
GO:0005774	vacuolar membrane	cellular_component	1	0.0706152	13.6777	AT2G38170
GO:0090406	pollen tube	cellular_component	1	0.10042	9.46916	AT5G45840
GO:0005886	plasma membrane	cellular_component	6	0.117288	1.77334	AT1G11600;AT1G33930;AT2G36885;AT3G49750;AT4G30250;AT5G45840
GO:0009705	plant-type vacuole membrane	cellular_component	1	0.139887	6.65401	AT2G38170
GO:0005773	vacuole	cellular_component	1	0.306672	2.7457	AT2G38170
GO:0009505	plant-type cell wall	cellular_component	1	0.476815	1.55822	AT1G75750
GO:0005737	cytoplasm	cellular_component	5	0.562444	1.01067	AT3G14940;AT3G21460;AT3G46490;AT4G17860;AT4G37610
GO:0000325	plant-type vacuole	cellular_component	1	0.616857	1.05664	AT2G38170
GO:0005783	endoplasmic reticulum	cellular_component	1	0.65533	0.953025	AT1G33930
GO:0015368	calcium:monoatomic cation antiporter activity	molecular_function	1	0.00809683	123.099	AT2G38170
GO:0015085	calcium ion transmembrane transporter activity	molecular_function	1	0.00944008	105.514	AT2G38170
GO:0016614	oxidoreductase activity, acting on CH-OH group of donors	molecular_function	1	0.0107816	92.3243	AT1G12570
GO:0008271	secondary active sulfate transmembrane transporter activity	molecular_function	1	0.0161299	61.5495	AT5G19600
GO:0015116	sulfate transmembrane transporter activity	molecular_function	1	0.0187934	52.7568	AT5G19600
GO:0005524	ATP binding	molecular_function	3	0.0195095	5.22591	AT4G30250;AT5G45840;AT5G53660
GO:0003677	DNA binding	molecular_function	3	0.0254919	4.71443	AT1G53690;AT1G67260;AT5G56840
GO:0003899	DNA-directed 5'-3' RNA polymerase activity	molecular_function	1	0.0293778	33.5725	AT1G53690
GO:0008810	cellulase activity	molecular_function	1	0.0385479	25.4688	AT1G02800
GO:0019901	protein kinase binding	molecular_function	1	0.0450463	21.7234	AT1G34245
